# Supplementary material for: Deciphering the complex role of thrombospondin-1 in glioblastoma development
Source: Nat Commun. 2019 Mar 8;10:1146. doi: 10.1038/s41467-019-08480-y (PMC6408502; doi:10.1038/s41467-019-08480-y)
Supplement: Supplementary file 2 — Supplementary Data 1 [file 41467_2019_8480_MOESM2_ESM.xlsx]

## Sheet: Human.DESeq2.analysis.with.rlog
gene	baseMean	log2FoldChange	lfcSE	stat	pvalue	padj	Sample1Aligned.out.sam.bam	Sample2Aligned.out.sam.bam	Sample3Aligned.out.sam.bam	Sample4Aligned.out.sam.bam	Sample5Aligned.out.sam.bam	Sample6Aligned.out.sam.bam	Sample7Aligned.out.sam.bam	Sample8Aligned.out.sam.bam
gene	baseMean	log2FoldChange	lfcSE	stat	pvalue	padj	Angio	Angio	Angio	Angio	Inv	Inv	Inv	Inv
VGF	122.485	2.92176	0.194114	15.0517	3.36275e-51	4.96879e-47	5.55949	5.57634	5.66145	5.35444	7.03661	7.19347	6.99803	7.05146
GLRA2	42.8397	2.02174	0.254907	7.9313	2.16859e-15	4.57758e-13	4.51273	4.48926	4.57814	4.43696	5.41634	5.45154	5.11992	5.06306
ARSG	19.6891	2.0196	0.266735	7.57155	3.68796e-14	5.98827e-12	3.59212	3.61051	3.58845	3.52979	4.10798	4.03303	4.10056	3.93345
RPH3A	650.206	1.94373	0.180194	10.7868	3.97247e-27	5.33611e-24	8.32537	8.04355	8.5067	7.8426	9.73419	9.66325	9.9508	9.60693
SLC16A6	21.3832	1.92671	0.269786	7.14163	9.2228e-13	1.12625e-10	3.60255	3.7116	3.70047	3.59481	4.18877	4.22901	4.11677	4.05548
JAKMIP3	15.0565	1.69187	0.272871	6.20025	5.63752e-10	3.73543e-08	3.23262	3.35034	3.29361	3.26011	3.60157	3.71454	3.6898	3.5678
DLX6-AS1	140.895	1.67646	0.210663	7.95802	1.74818e-15	3.74364e-13	6.09884	6.44181	6.15592	6.41495	7.42856	7.54426	7.08665	7.15341
IGFBP5	1495.96	1.58593	0.18992	8.35052	6.79637e-17	2.04945e-14	9.39974	9.60607	9.85304	9.44399	11.3434	11.0265	10.834	10.4396
CPNE4	23.3757	1.54288	0.259087	5.95508	2.59949e-09	1.43321e-07	3.96026	4.0669	4.04681	3.98364	4.251	4.57465	4.48149	4.3804
CHRNA9	58.8787	1.52961	0.244092	6.26651	3.69234e-10	2.54944e-08	5.25332	5.1244	5.32635	5.03109	5.81789	6.08434	6.00856	5.62397
PCSK1	121.428	1.51982	0.167999	9.0466	1.47495e-19	5.89024e-17	6.39838	6.29929	6.28337	6.12389	7.09645	7.16059	7.11519	7.01913
LOC101928782	15.4137	1.47046	0.273368	5.37904	7.48829e-08	2.91176e-06	3.43146	3.51066	3.43756	3.38588	3.7968	3.59457	3.99362	3.7391
RPS16	428.513	1.44579	0.10721	13.4856	1.90115e-41	7.02286e-38	8.04937	8.07741	8.00872	8.06704	9.11494	9.15824	8.94315	9.00045
MET	52.4562	1.43523	0.233987	6.13378	8.58153e-10	5.35361e-08	5.0886	5.19645	5.2051	4.96552	5.65385	5.91589	5.71389	5.55114
ADAMTS18	181.569	1.42825	0.159118	8.97608	2.80581e-19	1.03647e-16	6.89095	6.76398	6.82704	6.89845	7.93985	7.7346	7.62412	7.57047
MRPL12	86.5232	1.3785	0.185745	7.42148	1.15823e-13	1.67784e-11	5.87395	5.96093	5.89283	5.89064	6.69758	6.23919	6.69791	6.57219
SCG2	3353.69	1.37159	0.15262	8.98697	2.54143e-19	9.62878e-17	10.9684	11.1638	10.9673	10.6897	11.988	12.3965	11.858	12.0837
DHRS2	85.2974	1.37012	0.183699	7.45851	8.75052e-14	1.30604e-11	5.80922	6.01661	5.83837	5.84898	6.56392	6.50819	6.38557	6.65225
ARRDC3	1334.31	1.34163	0.153196	8.75764	1.99386e-18	6.85147e-16	9.66966	9.56074	9.71433	9.6936	10.9653	10.9599	10.5248	10.4236
GALNT6	77.4042	1.34055	0.227039	5.90449	3.53729e-09	1.8869e-07	5.47032	5.95433	5.58812	5.73024	6.21821	6.42761	6.46126	6.38955
DLX1	83.3755	1.33574	0.223187	5.98486	2.1658e-09	1.23084e-07	5.76345	5.73417	5.78727	5.76253	6.4238	6.79612	6.1335	6.37438
PLA2G7	42.1479	1.32542	0.246111	5.38544	7.2269e-08	2.82499e-06	4.94806	4.79878	4.99054	4.72878	5.42582	5.37668	5.47806	5.23786
NFASC	50.7692	1.31469	0.216209	6.08063	1.19708e-09	7.19024e-08	5.17639	5.27872	5.29274	5.10865	5.71407	5.54824	5.90501	5.70164
IGFBP3	1804.11	1.30416	0.263298	4.95319	7.3008e-07	2.21059e-05	9.83309	9.35536	10.2414	8.99364	11.4155	11.394	11.2778	10.7884
PTPRN	20.4994	1.30332	0.258361	5.04459	4.54497e-07	1.4631e-05	3.91821	4.07256	3.94564	3.9382	4.16889	4.3028	4.33085	4.33818
SYTL5	185.463	1.30269	0.212231	6.13811	8.35111e-10	5.29597e-08	7.00105	6.69573	7.16939	6.53743	7.51465	7.87672	7.88459	7.74814
FGF5	27.471	1.29179	0.263781	4.8972	9.72122e-07	2.82202e-05	4.38482	4.35176	4.37549	4.15797	4.6409	4.67995	4.87148	4.75016
FLRT2	90.9534	1.23763	0.207041	5.97771	2.263e-09	1.27626e-07	6.04476	6.11373	6.06227	5.82404	6.41867	6.53417	6.95417	6.63184
CALB1	42.2327	1.2244	0.245359	4.99025	6.03022e-07	1.8798e-05	4.94276	4.86899	4.92637	4.88437	5.18021	5.64237	5.16297	5.47452
ITGA4	184.316	1.22123	0.165416	7.3828	1.54993e-13	2.18112e-11	6.91207	7.01657	7.09048	6.83953	7.87049	7.84584	7.61817	7.55682
SLC26A7	337.192	1.21477	0.159771	7.60323	2.88832e-14	4.84976e-12	7.88561	7.50493	7.97831	7.8237	8.799	8.62166	8.56249	8.68289
NOS2	674.845	1.19667	0.27118	4.41281	1.02036e-05	0.000218188	8.42572	7.86883	8.87078	7.4512	9.95177	9.71968	9.83243	9.56835
ARRDC4	424.213	1.19188	0.142712	8.35166	6.73097e-17	2.04945e-14	8.21005	8.07095	8.23571	8.07182	9.11037	9.20358	8.84566	8.83338
LOC101929705	17.4645	1.1773	0.268525	4.3843	1.16357e-05	0.000243526	3.74546	3.71599	3.71921	3.66582	4.10114	3.84644	4.11424	3.89738
CCDC102B	162.636	1.15217	0.16579	6.94953	3.66496e-12	4.01137e-10	6.93427	6.86637	6.94729	6.61134	7.53984	7.61768	7.50799	7.47632
RNA5-8S5	166.861	1.13633	0.228553	4.97186	6.63129e-07	2.03709e-05	6.41003	6.83974	6.77349	6.97354	7.82816	7.72328	7.39707	7.15274
L1CAM	15.7559	1.12621	0.270285	4.16675	3.08971e-05	0.000551371	3.48632	3.59629	3.52291	3.54096	3.71674	3.94594	3.74232	3.75249
NRP1	49.3246	1.11725	0.229383	4.87066	1.11225e-06	3.14747e-05	5.07799	5.36565	5.09805	5.17044	5.6897	5.7046	5.59068	5.53257
TGM1	16.2278	1.11238	0.26391	4.21499	2.4979e-05	0.000465434	3.66001	3.61945	3.66044	3.64607	3.96575	3.83297	3.92532	3.82508
C3AR1	46.6811	1.10554	0.257467	4.29392	1.75544e-05	0.000344467	4.98917	5.02025	5.24094	4.87004	5.3187	5.8264	5.43511	5.48529
SEMA7A	145.661	1.1041	0.207191	5.32889	9.88121e-08	3.72461e-06	6.75123	6.69483	6.85974	6.3584	7.1806	7.40597	7.6321	7.2
SPOCD1	29.1286	1.09563	0.269664	4.06295	4.84572e-05	0.000800005	4.51491	4.40573	4.49306	4.31702	4.78444	4.56633	5.20315	4.74371
ODC1	1497.7	1.0868	0.174219	6.23809	4.42953e-10	3.01616e-08	9.73856	10.2184	9.80628	10.0194	11.0268	11.1366	10.4935	10.7221
PDGFB	8.39635	1.08408	0.267708	4.04949	5.13288e-05	0.000838975	2.62449	2.60423	2.6697	2.59511	2.72963	2.89103	2.89667	2.75831
WNK2	15.0517	1.08307	0.265147	4.08478	4.41192e-05	0.000739122	3.64944	3.70291	3.6222	3.6602	3.81085	3.77063	3.96243	3.96188
PTPN5	12.2668	1.07541	0.27353	3.93159	8.43842e-05	0.00128146	3.27116	3.25576	3.20237	3.15425	3.50434	3.36758	3.43144	3.45924
CNTN2	568.657	1.06477	0.18755	5.67726	1.36873e-08	6.48215e-07	8.64874	8.49439	8.88168	8.27536	9.39696	9.05595	9.74747	9.47269
AKNAD1	78.3368	1.06039	0.170542	6.21778	5.04239e-10	3.40212e-08	5.92103	5.9131	5.86746	5.93733	6.33933	6.46901	6.43801	6.31548
BDKRB2	27.8432	1.06025	0.260706	4.06684	4.76548e-05	0.000791177	4.3893	4.5607	4.42741	4.36279	4.55619	4.82039	5.00065	4.69564
ECM1	109.69	1.04069	0.247541	4.2041	2.62125e-05	0.000482938	6.28883	5.99615	6.62505	5.90395	6.7417	6.86637	7.21903	6.80074
UCKL1-AS1	25.2578	1.03955	0.26884	3.86679	0.000110279	0.00161017	4.39293	4.21834	4.36355	4.20897	4.52731	4.48409	4.93197	4.58641
P4HA2	34.7193	1.03857	0.234744	4.42428	9.67638e-06	0.000208423	4.802	4.80214	4.81366	4.72433	4.88562	5.27756	5.13666	5.17261
NEUROD1	34.7929	1.02907	0.221946	4.63658	3.54214e-06	8.82608e-05	4.77582	4.77868	4.78618	4.86452	5.03781	5.19483	5.14519	5.12716
ADAMTS4	283.902	1.02778	0.156738	6.55732	5.47843e-11	4.76172e-09	7.79938	7.58099	7.8769	7.45011	8.2731	8.36148	8.46082	8.43166
LIMS3-LOC440895	45.7469	1.02525	0.249409	4.11071	3.94444e-05	0.000673015	5.22863	5.15696	5.15091	4.91647	5.64993	5.26024	5.71102	5.53792
PMEPA1	346.971	1.0241	0.155784	6.57385	4.90311e-11	4.3124e-09	7.9053	7.9653	8.17436	7.81001	8.48713	8.64915	8.93381	8.63442
MCHR1	56.5517	1.02052	0.266862	3.82414	0.000131232	0.00186092	5.32425	5.09483	5.5661	5.02621	5.72346	5.98711	6.03437	5.5111
RNU2-1	537.15	1.01765	0.170554	5.96674	2.42036e-09	1.34956e-07	8.43172	8.50799	8.36036	8.85484	9.57631	9.37745	9.10801	9.24352
PCLO	50.8269	1.01109	0.267659	3.77755	0.000158376	0.00218298	4.88406	5.49795	5.17586	4.94625	5.57611	5.64267	5.83582	5.68281
PIF1	108.09	1.00586	0.165315	6.08449	1.16865e-09	7.07705e-08	6.42	6.34967	6.25454	6.39892	6.91341	6.9764	6.88114	6.76075
CASP7	373.363	1.0025	0.133913	7.48619	7.09008e-14	1.06959e-11	8.17525	7.94679	8.20417	8.00144	8.74242	8.95135	8.6891	8.7538
MDK	566.162	1.00199	0.186307	5.37817	7.52468e-08	2.91823e-06	8.45194	8.96773	8.54317	8.42495	9.37692	9.75635	9.25516	9.18908
ATM	5848.53	1.00172	0.270304	3.7059	0.000210644	0.00275268	11.5962	11.5551	11.6677	11.4741	13.1088	13.6238	11.9882	12.2559
CNTN1	35.7555	0.99332	0.25242	3.93518	8.31341e-05	0.001269	4.65538	4.848	4.64542	4.85631	5.24384	5.09803	4.94368	5.16163
MIAT	555.794	0.992334	0.185802	5.3408	9.25368e-08	3.51933e-06	8.91672	8.20809	8.76896	8.39722	9.48899	9.18616	9.41021	9.46293
SIGLEC10	15.4354	0.988634	0.264254	3.74123	0.000183121	0.00246205	3.74144	3.71386	3.70155	3.67348	3.81728	3.86975	4.03931	3.91672
CD68	82.9548	0.982311	0.204583	4.80154	1.57454e-06	4.2925e-05	6.08072	5.96666	6.14963	5.81076	6.42289	6.34995	6.6875	6.48155
PTPRO	38.7321	0.978031	0.237689	4.11475	3.87591e-05	0.000665163	4.83581	5.01534	4.82312	4.89867	5.44509	5.15718	5.18853	5.17186
FAM186B	39.3391	0.976515	0.246399	3.96315	7.39683e-05	0.00114686	5.09373	4.89468	5.03549	4.80838	5.28909	5.1914	5.50951	5.31268
C6orf141	224.062	0.975831	0.236076	4.13354	3.57211e-05	0.000618774	7.46824	6.89154	7.65294	6.82861	7.77317	7.9485	8.32498	7.99979
CAMK2A	133.346	0.975555	0.207531	4.70078	2.59174e-06	6.70675e-05	6.69556	6.6608	6.81037	6.35002	7.08111	6.99113	7.53105	7.24794
FLNB	672.781	0.972168	0.160467	6.05837	1.3751e-09	8.06288e-08	8.93189	8.85349	9.2069	8.58673	9.55288	9.69984	9.80943	9.59084
SLC16A14	123.22	0.969685	0.159443	6.08169	1.1892e-09	7.17207e-08	6.43025	6.5518	6.58579	6.69093	7.13192	7.05848	7.08995	7.09154
FRMD4A	308.796	0.967995	0.178776	5.41457	6.14376e-08	2.46685e-06	7.97812	7.62422	7.96471	7.65819	8.32547	8.37997	8.83429	8.41558
CAMK2B	98.4751	0.967826	0.214217	4.51797	6.2436e-06	0.000143487	6.47607	6.11771	6.23455	5.9448	6.76901	6.71243	6.79203	6.69181
STMN2	27.5638	0.960707	0.26014	3.69304	0.000221593	0.00287973	4.34443	4.52846	4.30503	4.40147	4.59947	4.89919	4.60282	4.69204
LOC100288123	15.8576	0.953467	0.270162	3.52924	0.000416753	0.00481089	3.62615	3.56184	3.67133	3.56444	3.89074	3.84838	3.85197	3.71827
CAPRIN2	1211.98	0.95171	0.172947	5.5029	3.73602e-08	1.56384e-06	9.98389	9.39246	9.97372	9.5304	10.4826	10.3584	10.7641	10.4963
ACOT7	118.867	0.943075	0.16658	5.66138	1.50161e-08	7.02145e-07	6.62522	6.49175	6.61715	6.38113	7.0284	6.98568	7.14563	6.98276
ADAMTS9	372.068	0.927689	0.166029	5.58751	2.30342e-08	1.03766e-06	8.32044	7.90068	8.26023	7.86195	8.85625	8.63586	8.85647	8.73859
LOC101928414	15.5683	0.925374	0.268113	3.45143	0.000557627	0.00602645	3.60725	3.57991	3.56275	3.53597	3.85242	3.83983	3.70014	3.714
ANKRD20A8P	58.8994	0.924997	0.207284	4.46247	8.10208e-06	0.000180296	5.68393	5.545	5.63431	5.4591	5.82801	5.89079	6.13391	5.98782
COL7A1	60.5284	0.922904	0.271048	3.40495	0.000661762	0.00687782	5.49447	5.2822	5.64929	5.00708	6.0227	5.60991	6.34128	5.73594
RND3	268.488	0.92259	0.182699	5.04979	4.42305e-07	1.42925e-05	7.47793	7.66469	7.60218	7.73147	8.28471	8.59027	7.90533	8.21093
CROCC	69.6676	0.921617	0.212198	4.3432	1.40425e-05	0.000283847	5.93374	5.72108	5.86535	5.64809	6.13267	6.08118	6.43978	6.20135
OCIAD2	690.924	0.921404	0.165093	5.58111	2.38989e-08	1.07006e-06	9.0642	8.91107	9.21912	8.62837	9.53002	9.89268	9.74925	9.57814
ATP2A1	13.1392	0.920503	0.270347	3.40489	0.000661902	0.00687782	3.41952	3.48095	3.52227	3.48442	3.59472	3.61783	3.75901	3.66338
SPDYE3	161.01	0.918261	0.243295	3.77427	0.000160478	0.00220374	7.05773	6.62834	7.0875	6.4448	7.5158	7.00321	7.88521	7.50522
TRAF1	17.5358	0.918255	0.267636	3.43099	0.000601387	0.00640208	3.74275	3.83031	3.80556	3.68998	4.09589	3.96445	3.99035	3.90477
SLC16A3	11.2121	0.915946	0.273311	3.35129	0.000804351	0.00806907	3.25834	3.19936	3.22253	3.14702	3.37199	3.33216	3.44256	3.3761
WISP1	445.373	0.914765	0.273041	3.35028	0.000807297	0.0080872	8.08685	7.06872	8.29478	7.19778	9.58065	9.07671	8.99763	8.57765
LINC00471	44.5644	0.908755	0.235602	3.85716	0.00011471	0.00166663	5.18569	5.07372	5.07848	5.0873	5.69943	5.37838	5.46984	5.2657
LINC00467	52.1568	0.908656	0.237866	3.82003	0.000133433	0.0018849	5.24727	5.39414	5.3294	5.32794	5.48105	6.05316	5.63229	5.6369
SRPX	413.298	0.908649	0.179558	5.06047	4.18229e-07	1.36418e-05	8.3994	8.10139	8.50878	7.87129	8.8867	8.95907	9.06511	8.7947
MYH7B	39.9789	0.906511	0.232532	3.89844	9.68136e-05	0.0014406	5.1046	4.99246	5.13331	4.92912	5.30981	5.238	5.53889	5.35315
OPRD1	6.49924	0.906079	0.268647	3.37275	0.000744204	NA	2.36531	2.35782	2.3686	2.38021	2.55539	2.41435	2.51881	2.50611
CXCL14	64.8619	0.902042	0.214838	4.19871	2.6844e-05	0.0004909	5.70948	5.79238	5.71653	5.55858	5.79677	6.2535	6.09633	6.20858
ZFHX2	139.737	0.899968	0.21494	4.18706	2.82587e-05	0.000514225	6.91021	6.47613	6.79185	6.68378	7.32625	6.91682	7.60726	7.22155
SDSL	31.4974	0.896985	0.239579	3.744	0.000181114	0.00243951	4.70828	4.69444	4.82088	4.6017	4.884	4.99911	5.00689	5.05864
GRB10	2679.89	0.890707	0.181698	4.90214	9.4798e-07	2.7625e-05	11.0838	10.6756	11.2527	10.4556	11.6793	11.5322	11.8943	11.5833
SP6	36.1576	0.887458	0.259757	3.41649	0.000634331	0.0066616	4.901	4.66215	4.9356	4.70122	5.32217	4.99954	5.22285	5.02987
CCDC18	750.316	0.887197	0.10773	8.23538	1.78987e-16	4.66648e-14	9.15149	9.04782	9.13955	9.22706	9.98281	9.74134	9.72875	9.74307
SERPINE1	150.422	0.887136	0.216475	4.09809	4.16568e-05	0.000704258	7.02394	6.67787	7.02441	6.42842	7.25408	7.51795	7.48388	7.28872
GAP43	3154.07	0.884081	0.139726	6.32724	2.49592e-10	1.77306e-08	11.1513	11.3731	11.1908	10.9877	11.7378	12.1914	11.7897	11.8496
MIRLET7BHG	204.868	0.882445	0.164412	5.36728	7.99336e-08	3.07578e-06	7.42193	7.21575	7.34156	7.26044	7.94477	7.50371	8.03335	7.92777
SGK223	164.746	0.880968	0.178147	4.94519	7.60704e-07	2.27995e-05	6.87685	7.0627	7.14825	6.86885	7.62217	7.31568	7.73853	7.40109
SNHG17	110.208	0.880117	0.160867	5.4711	4.47247e-08	1.85113e-06	6.53061	6.34319	6.54968	6.45773	6.84403	6.83747	6.97625	7.02051
LOC441178	36.8466	0.874963	0.244416	3.57981	0.000343844	0.00409729	4.86155	4.81717	4.87476	4.79833	5.24347	5.26726	5.16885	4.8997
SLC26A1	32.0572	0.872828	0.248291	3.51535	0.000439178	0.00502689	4.73742	4.66373	4.71442	4.61401	5.15131	4.79221	5.06312	4.85484
PRKCQ-AS1	241.685	0.871777	0.168393	5.17703	2.2545e-07	7.96951e-06	7.60536	7.36245	7.71942	7.35322	8.16173	8.25355	8.04705	7.94786
TEX21P	8.43388	0.87018	0.273465	3.18205	0.00146237	0.013009	2.75667	2.78096	2.75165	2.7583	2.96752	2.8289	2.9058	2.89149
LTB4R	46.1583	0.867865	0.211108	4.11099	3.93961e-05	0.000673015	5.27501	5.17472	5.30474	5.29359	5.58238	5.46266	5.7236	5.53971
LOC100507334	12.3433	0.867411	0.273301	3.17383	0.00150442	0.013319	3.37817	3.34682	3.4456	3.30857	3.46173	3.54874	3.64988	3.53872
COL19A1	47.9678	0.863989	0.271006	3.18808	0.00143221	0.0127715	5.15575	5.07372	5.36763	4.82823	5.39325	5.54154	6.0188	5.29074
FOSL1	30.4186	0.861403	0.237869	3.62133	0.000293087	0.00358498	4.64838	4.64698	4.79505	4.63543	4.8817	4.89147	4.92931	5.06182
OSBP2	139.097	0.860818	0.184125	4.67519	2.9368e-06	7.50765e-05	6.84352	6.77008	6.94048	6.50552	7.18344	7.18302	7.42863	7.28905
ACRBP	11.1161	0.860569	0.273357	3.14815	0.00164308	0.0142729	3.14983	3.19558	3.16587	3.08862	3.31409	3.33742	3.3402	3.25642
ANKRD20A11P	41.393	0.859379	0.230329	3.73109	0.000190654	0.00254711	5.22508	4.98454	5.04347	5.12133	5.44897	5.25293	5.49702	5.43059
PECAM1	6.94611	0.858286	0.267597	3.20738	0.00133948	0.0121276	2.44369	2.53681	2.48629	2.4628	2.63335	2.56061	2.60913	2.66426
SLC16A9	97.7202	0.857585	0.196755	4.35865	1.30866e-05	0.000268193	6.16026	6.44172	6.07118	6.34965	6.79528	6.70591	6.60092	6.75139
ANP32A-IT1	96.3765	0.856307	0.232616	3.68121	0.000232132	0.00298	6.36073	5.92693	6.37806	6.10392	6.89375	6.38238	6.84029	6.63644
LAMB1	233.887	0.855558	0.174732	4.8964	9.76062e-07	2.82237e-05	7.65968	7.31567	7.62813	7.36692	7.86441	7.9222	8.31342	8.1249
FAT3	4440.46	0.855447	0.0860241	9.94427	2.67121e-23	1.97349e-20	11.7963	11.621	11.714	11.7272	12.4675	12.4022	12.262	12.4114
PPDPF	209.829	0.854804	0.173068	4.93913	7.8472e-07	2.32832e-05	7.51811	7.3259	7.37864	7.1539	7.80926	7.74602	8.18073	7.8156
LAMA5-AS1	7.78437	0.854697	0.272854	3.13243	0.00173366	0.0148674	2.78013	2.79395	2.77587	2.75796	2.84407	2.83949	3.02396	2.91437
PFKFB1	24.4179	0.852067	0.249951	3.40894	0.000652165	0.00681498	4.44949	4.37419	4.36305	4.35396	4.64087	4.42555	4.64305	4.73992
ARSI	45.6685	0.85076	0.25034	3.39842	0.000677766	0.0069976	5.30232	5.03894	5.37236	5.01549	5.49393	5.47032	5.71733	5.52449
CNIH3	92.691	0.850507	0.253671	3.3528	0.000799981	0.00804117	6.32752	5.9579	6.32544	5.71366	6.33626	6.59012	7.01375	6.57596
SGK494	122.032	0.850226	0.207813	4.0913	4.28962e-05	0.000720267	6.72903	6.46371	6.63029	6.49031	7.11059	6.66574	7.35222	7.10205
GNG3	17.3446	0.850044	0.26245	3.23888	0.00119999	0.0111376	3.8058	3.89543	3.8827	3.90025	4.05463	4.01338	4.17637	4.00969
SFXN2	48.2722	0.848667	0.227401	3.73203	0.000189946	0.00254225	5.46215	5.16851	5.3252	5.32794	5.61239	5.49184	5.78991	5.72934
MYO1B	19.2645	0.848606	0.273594	3.1017	0.00192415	0.0161413	3.83733	3.95605	3.91846	3.6878	4.16511	4.15084	4.09869	4.07264
TDRD6	31.894	0.847124	0.241036	3.51451	0.000440563	0.00503462	4.78135	4.63263	4.82078	4.63988	5.02682	4.92916	5.03827	4.97644
KLHL29	114.285	0.845795	0.223805	3.77916	0.000157358	0.00217256	6.62254	6.30591	6.6585	6.18241	7.09831	6.6481	7.12565	6.95224
FAM196A	464.491	0.845254	0.189847	4.45228	8.49633e-06	0.000187698	8.64106	8.09815	8.73327	8.13734	8.96579	9.02372	9.28255	9.09192
ST6GALNAC5	44.0127	0.840266	0.233099	3.60476	0.000312444	0.0037718	5.2468	5.0279	5.24789	5.09833	5.59518	5.35713	5.56653	5.39502
FANCA	361.953	0.839097	0.116007	7.23315	4.71909e-13	5.95977e-11	8.22015	8.0957	8.20037	8.08648	8.69652	8.52942	8.79697	8.80456
PDGFD	18.3746	0.838844	0.267594	3.13477	0.00171992	0.0147753	3.81275	3.90598	3.95029	3.83925	4.00734	4.22823	4.12317	3.99324
SLC28A2	31.3338	0.837894	0.249042	3.36447	0.000766916	0.00776693	4.75427	4.73636	4.70464	4.5315	5.04748	4.81633	5.02234	4.93683
HMP19	20.7072	0.834315	0.255881	3.26056	0.00111191	0.0104581	4.04245	4.10194	4.07938	4.00517	4.29101	4.36081	4.2293	4.18918
ONECUT1	25.4567	0.832312	0.263644	3.15695	0.00159426	0.0139389	4.41498	4.27791	4.46064	4.21647	4.67754	4.5784	4.65401	4.51478
IL15RA	14.0294	0.831983	0.268776	3.09545	0.00196511	0.0163956	3.592	3.61106	3.66622	3.5441	3.73759	3.69774	3.80495	3.8517
RNVU1-14	38.6733	0.825876	0.233687	3.53412	0.000409141	0.00473782	4.98154	5.00586	4.98026	5.14594	5.28204	5.18585	5.25821	5.5006
LDHA	1902.39	0.823642	0.112466	7.32346	2.41654e-13	3.27585e-11	10.353	10.5162	10.6315	10.5025	11.1986	11.3054	11.0605	11.0221
TPPP3	201.021	0.822047	0.15403	5.33692	9.45378e-08	3.58177e-06	7.13411	7.49267	7.37123	7.22894	7.69917	7.90203	7.85944	7.82448
MAP3K14	90.394	0.818572	0.189081	4.32921	1.49645e-05	0.000300022	6.28187	6.22418	6.22465	6.02374	6.71736	6.42961	6.7063	6.52283
BRICD5	15.9932	0.81831	0.268686	3.04561	0.00232213	0.0187701	3.72838	3.64369	3.64318	3.71437	3.91403	3.90206	3.91744	3.75431
BANF1	169.229	0.817038	0.181804	4.49407	6.98735e-06	0.000158595	6.91716	7.17556	7.0296	6.99392	7.66023	7.76004	7.28008	7.42816
XXYLT1-AS2	11.2504	0.816792	0.272659	2.99565	0.00273861	0.0211973	3.32703	3.20831	3.31889	3.23437	3.36998	3.36344	3.46917	3.60222
CORO1A	17.8875	0.814499	0.254443	3.2011	0.00136902	0.012327	3.92367	3.92802	3.9266	3.94384	4.16173	4.03117	4.1373	4.1116
ASB16	24.1929	0.814357	0.254833	3.19565	0.00139517	0.0125109	4.42298	4.46518	4.33365	4.29555	4.57793	4.44858	4.64925	4.73303
KIRREL3-AS2	24.2779	0.813906	0.261518	3.11224	0.00185672	0.015722	4.33856	4.2485	4.23919	4.47422	4.59853	4.49895	4.6306	4.55933
SLC25A35	16.8362	0.813804	0.269141	3.0237	0.002497	0.0197197	3.80306	3.81771	3.89451	3.83159	3.9299	4.01148	4.23642	3.9352
PATE4	57.7447	0.813262	0.234875	3.46254	0.000535109	0.00583957	5.60659	5.28667	5.70647	5.55641	5.86509	5.88083	5.86777	6.04923
ST18	44.8032	0.812084	0.232788	3.48851	0.000485722	0.0054114	5.10473	5.30795	5.17924	5.04993	5.55141	5.54808	5.49532	5.30457
LDLRAD4-AS1	16.4518	0.81186	0.272865	2.97532	0.00292682	0.0222463	3.79504	3.68265	3.7396	3.72233	4.05664	3.7704	4.09625	3.83859
MIR6087	50.6302	0.810294	0.270605	2.99439	0.00274998	0.021263	5.09036	5.4098	5.21856	5.10303	5.47654	5.52738	6.21563	5.20824
P3H3	55.6784	0.804853	0.219882	3.66038	0.00025184	0.00319416	5.60197	5.46055	5.62478	5.42425	5.94768	5.59985	5.91136	5.97802
LOC100996437	16.7701	0.802838	0.272396	2.94731	0.00320547	0.0238971	3.79405	3.66971	3.83827	3.70685	4.01547	3.91343	4.07199	3.83834
STMN4	35.2958	0.800603	0.241577	3.31407	0.000919498	0.00897985	4.82571	5.02972	4.786	4.74159	5.13486	5.16393	5.07582	5.12056
KCTD13	79.1777	0.800466	0.202161	3.95954	7.50942e-05	0.00116066	6.10747	5.95823	6.17072	5.83145	6.27908	6.38353	6.43356	6.52154
RAB3B	168.113	0.799605	0.157681	5.07102	3.95689e-07	1.30507e-05	7.0073	7.22289	7.01805	7.01984	7.71606	7.35592	7.4586	7.62175
PATE3	42.1746	0.799425	0.262876	3.04107	0.00235741	0.018962	5.25165	4.88216	5.1355	4.98949	5.53647	5.10941	5.58223	5.4462
WNT10A	8.38807	0.799234	0.242049	3.30195	0.000960152	0.00927269	2.24166	2.23433	2.32074	2.23308	2.49517	2.66061	2.35218	2.32087
RPL8	1754.1	0.798647	0.136722	5.84141	5.17613e-09	2.61033e-07	10.278	10.5505	10.3732	10.3397	11.1232	11.2371	10.7392	10.9631
C11orf65	20.1936	0.798052	0.26046	3.06401	0.00218391	0.017868	4.0595	4.14733	3.98698	4.04883	4.37449	4.15769	4.28659	4.23105
POU2F3	32.973	0.797985	0.24522	3.25415	0.00113731	0.0106293	4.67509	4.84288	4.62116	4.74689	5.07994	5.05851	4.93977	4.87893
LOC389247	18.2301	0.796831	0.261231	3.05029	0.00228622	0.0185435	4.03609	4.02708	4.04069	3.97163	4.12084	4.08048	4.22402	4.3703
RPL36A	51.8017	0.795703	0.234481	3.39347	0.000690134	0.00710127	5.54858	5.23997	5.41156	5.40183	5.87551	5.50362	5.85586	5.71158
AQP7P1	32.6979	0.795255	0.270158	2.94367	0.00324348	0.024047	4.69588	4.49374	4.65805	4.25869	4.77536	4.75965	5.46736	4.90276
LINC00473	13.8411	0.794586	0.268268	2.96191	0.00305732	0.0230367	3.58365	3.5325	3.50845	3.50757	3.7012	3.69139	3.75734	3.62846
PPM1H	25.5632	0.794475	0.254681	3.11949	0.00181162	0.0153766	4.33784	4.4379	4.32815	4.32013	4.53324	4.78383	4.54151	4.48407
PLXNA4	648.397	0.792221	0.205357	3.85777	0.000114427	0.00166415	9.02611	8.85069	9.21048	8.45923	9.40778	9.26885	10.0177	9.50345
ZNF442	171.429	0.792108	0.135283	5.85518	4.76501e-09	2.41123e-07	7.16332	7.06101	7.06594	7.09973	7.67571	7.61323	7.47833	7.51822
RASSF5	72.956	0.791635	0.206611	3.83152	0.000127354	0.00181289	5.9758	5.85815	6.06566	5.7239	6.23699	6.16454	6.41453	6.29382
DLX2	10.8671	0.791344	0.27332	2.8953	0.00378793	0.0271306	3.13879	3.14408	3.14538	3.14957	3.3958	3.19541	3.34353	3.22731
RNVU1-3	10.7812	0.791152	0.273526	2.89242	0.00382288	0.0273015	3.07645	3.18431	3.09133	3.10879	3.24181	3.32906	3.19807	3.28366
LINC00174	76.0834	0.789853	0.231508	3.41178	0.000645411	0.00675396	6.13751	5.73414	6.04863	5.79274	6.26619	6.17272	6.61261	6.29622
PAK6	35.8038	0.78821	0.228078	3.45587	0.000548514	0.00594633	4.90589	4.97789	4.94565	4.8138	5.22903	5.08107	5.25653	5.10242
CRABP2	24.3919	0.786831	0.25862	3.04242	0.00234686	0.018908	4.31356	4.37851	4.28101	4.21095	4.47904	4.68061	4.38533	4.54213
SCIMP	8.88403	0.784678	0.27361	2.86787	0.00413239	0.0289239	3.01391	2.97914	2.96853	2.96348	3.03739	3.06468	3.21038	3.1163
PLCB1	46.0748	0.783893	0.222668	3.52045	0.000430811	0.00495383	5.21036	5.29163	5.10534	5.26978	5.59229	5.63244	5.40627	5.45459
RNF128	65.4443	0.783662	0.187253	4.18505	2.85101e-05	0.000517525	5.79481	5.70016	5.82472	5.69569	6.07528	6.18373	6.09813	6.01712
ANKMY1	74.0078	0.782416	0.20688	3.78197	0.000155592	0.00215467	6.07832	5.97464	5.86053	5.85651	6.31691	6.01107	6.43887	6.42626
PFKP	317.483	0.781585	0.130855	5.97289	2.33081e-09	1.30951e-07	8.10676	7.91182	8.04565	7.85192	8.55044	8.36029	8.61173	8.48692
DDX12P	431.798	0.780285	0.175867	4.4368	9.13078e-06	0.000199074	8.62504	8.12112	8.391	8.35463	9.07458	8.58435	9.15206	9.00345
RNVU1-8	31.2756	0.780113	0.265735	2.93568	0.00332821	0.0245331	4.48034	4.66636	4.48522	4.75935	4.90771	5.03894	4.68064	4.91656
LMCD1-AS1	47.8614	0.779525	0.231951	3.36073	0.000777354	0.00785649	5.37363	5.20777	5.37136	5.19604	5.75822	5.45577	5.71347	5.46055
ARHGAP33	136.845	0.779429	0.170273	4.57751	4.70536e-06	0.000112502	6.85343	6.89898	6.76358	6.71065	7.25576	6.93266	7.4173	7.30737
SRRM3	22.2787	0.778759	0.251278	3.09919	0.00194051	0.0162316	4.2311	4.32342	4.20352	4.30689	4.49631	4.33839	4.49439	4.52715
CDCA8	169.875	0.77669	0.152637	5.0885	3.60915e-07	1.20653e-05	6.99961	7.1682	7.00001	7.18348	7.5592	7.66269	7.39701	7.59628
PROSER3	109.182	0.776227	0.185864	4.17631	2.96278e-05	0.000533879	6.51404	6.52265	6.5327	6.36975	6.96676	6.5617	7.08606	6.91228
P2RX2	4.67816	0.77431	0.252081	3.07167	0.00212863	NA	1.86016	1.8182	1.84224	1.84213	2.00083	1.89166	1.95277	1.9437
TMEM147-AS1	48.6169	0.773757	0.213527	3.6237	0.00029042	0.00355825	5.33487	5.33098	5.43395	5.29581	5.44054	5.80821	5.65878	5.65054
AP1S3	21.6281	0.773458	0.258125	2.99645	0.00273144	0.021164	4.18143	4.27419	4.20123	4.26801	4.22459	4.5042	4.49211	4.49827
HTR1D	8.48658	0.772751	0.268058	2.88278	0.00394188	0.0279622	2.67799	2.76564	2.7803	2.67812	2.83871	2.93108	2.82316	2.89739
PRKCQ	372.274	0.770455	0.148019	5.20509	1.93898e-07	6.9709e-06	8.3362	8.12093	8.34795	7.93871	8.68096	8.83109	8.70165	8.74977
CPM	76.9757	0.768601	0.192223	3.99849	6.37471e-05	0.00100849	6.02041	5.88493	6.01136	5.9167	6.49933	6.35527	6.17818	6.26179
COL22A1	272.366	0.768359	0.132212	5.81156	6.18918e-09	3.08957e-07	7.7627	7.87082	7.67092	7.79381	8.18306	8.26441	8.4499	8.17235
LEPR	62.6569	0.768163	0.207903	3.69482	0.000220046	0.00286215	5.64875	5.71789	5.6086	5.6957	6.17313	6.00149	5.77834	6.04695
IL18BP	83.9206	0.767965	0.208998	3.67452	0.000238301	0.00304001	6.26455	5.91929	6.16339	6.08806	6.49759	6.24645	6.53179	6.6866
HSF4	23.4385	0.766747	0.267805	2.86308	0.00419549	0.0292694	4.3379	4.24469	4.35409	4.12009	4.51338	4.4417	4.66521	4.38435
MCF2L2	24.2588	0.766221	0.257922	2.97075	0.0029707	0.0224872	4.24896	4.43598	4.3024	4.23088	4.59807	4.5265	4.56547	4.41036
CRABP1	26.6061	0.764559	0.259715	2.94384	0.0032417	0.0240459	4.42813	4.65015	4.35307	4.38926	4.62447	4.74587	4.74665	4.67462
C9orf84	58.1917	0.764303	0.251319	3.04117	0.00235663	0.018962	5.67757	5.30238	5.73654	5.40471	5.79108	5.89771	6.18151	5.77432
F2RL1	100.2	0.763068	0.183525	4.15784	3.21271e-05	0.000571251	6.416	6.28563	6.52691	6.27066	6.59971	6.72427	6.94251	6.77622
B3GNT2	156.007	0.762608	0.171559	4.44516	8.78269e-06	0.000192542	6.98484	6.79447	7.16259	6.90283	7.36968	7.57246	7.43337	7.32164
P2RY12	41.1589	0.7611	0.241533	3.15113	0.00162641	0.0141697	5.22529	4.91769	5.21576	5.05162	5.35062	5.35347	5.41188	5.47926
ATP10A	33.6818	0.760913	0.247263	3.07734	0.00208857	0.0172214	4.91512	4.85296	4.9294	4.75023	5.05633	4.90188	5.3192	5.17336
TRPM3	183.1	0.760644	0.270278	2.8143	0.00488834	0.0329031	7.33048	6.58376	7.21748	6.5337	7.66241	7.36908	8.09928	7.60016
TMCC1-AS1	94.2267	0.760605	0.16362	4.64861	3.34185e-06	8.39781e-05	6.37074	6.22483	6.29735	6.28742	6.68836	6.58025	6.61197	6.77035
DCX	500.044	0.759803	0.173748	4.37301	1.22544e-05	0.000254313	8.48204	8.87223	8.28336	8.67158	9.07524	9.43537	9.04161	9.12447
GCNT7	48.2413	0.758612	0.253455	2.99308	0.00276177	0.0213208	5.42254	5.14215	5.3996	5.24087	5.73385	5.2913	5.83021	5.67986
DLGAP4-AS1	28.6937	0.757896	0.268837	2.81917	0.00481487	0.0324939	4.76164	4.52038	4.55933	4.49083	4.68876	4.70396	5.1839	4.84709
LINC00941	66.4295	0.75756	0.267851	2.82829	0.00467969	0.0318349	5.79283	5.52208	5.93082	5.25722	6.09935	5.72776	6.44848	6.15111
PIDD1	25.268	0.757321	0.234094	3.23511	0.00121596	0.0112364	4.44653	4.46884	4.46201	4.42374	4.62885	4.64115	4.68368	4.6387
CCBL1	24.7608	0.754886	0.25719	2.93513	0.00333409	0.0245586	4.27644	4.27292	4.40548	4.28917	4.57676	4.66648	4.41117	4.47244
LOC101593348	17.9733	0.75398	0.258314	2.91885	0.00351327	0.0255473	3.92596	3.96977	3.92926	3.89063	4.1566	4.05585	4.02543	4.16108
PPCDC	83.3869	0.753463	0.170954	4.4074	1.04618e-05	0.000221466	6.09916	6.10537	6.23582	6.05291	6.45919	6.46126	6.44589	6.53235
ANXA2	570.867	0.753342	0.177409	4.24635	2.17284e-05	0.00041427	8.73492	8.90295	9.00902	8.42838	9.07682	9.62961	9.42544	9.31391
EPB41L4B	30.3795	0.753083	0.250283	3.00893	0.00262172	0.0204102	4.71959	4.78428	4.77114	4.62111	4.82144	4.83458	5.19624	4.97393
JPH3	25.4043	0.750001	0.239896	3.12636	0.00176985	0.0151076	4.51373	4.48757	4.54374	4.46363	4.58487	4.62855	4.80826	4.76093
FAM86HP	34.8553	0.746431	0.24201	3.08429	0.00204037	0.0168993	4.94818	4.83105	4.88679	4.72323	5.10098	5.18029	5.16528	4.96949
SLC1A5	35.7322	0.745941	0.231978	3.21557	0.00130187	0.0118817	4.93865	4.92342	4.97872	4.78284	5.14642	5.20086	5.20597	5.07291
LSM10	21.5623	0.744562	0.250029	2.9779	0.0029023	0.0221494	4.26311	4.25204	4.26282	4.17916	4.43689	4.30765	4.51761	4.42243
ABCA17P	24.1391	0.743678	0.239274	3.10806	0.00188319	0.0158824	4.38798	4.4305	4.3876	4.41721	4.61349	4.48572	4.60334	4.67115
CXCR4	159.81	0.743592	0.197727	3.7607	0.000169441	0.00230752	6.70028	7.13033	6.92198	7.16532	7.3829	7.5626	7.23784	7.62752
SALL4	34.6623	0.741173	0.261959	2.82934	0.00466437	0.0317607	4.96622	4.71551	4.98254	4.69111	5.15906	4.92684	5.29057	5.14115
INSM1	153.855	0.7398	0.157163	4.70721	2.5113e-06	6.52143e-05	6.98143	6.92279	7.08473	6.84949	7.57966	7.34188	7.33019	7.32979
CELF4	64.7863	0.739337	0.208934	3.53861	0.000402241	0.00467257	5.80416	5.54879	5.79994	5.76859	6.05766	6.20401	5.9988	6.0107
MIR454	10.8666	0.738899	0.271572	2.72083	0.00651192	0.041032	3.32054	3.31895	3.3113	3.31848	3.35433	3.38041	3.54223	3.49258
CEACAM1	23.9521	0.738518	0.254927	2.89698	0.00376773	0.026999	4.4165	4.36669	4.36844	4.22518	4.48268	4.60769	4.50691	4.60771
ITGB1BP2	25.0408	0.738376	0.249827	2.95555	0.00312114	0.0233746	4.50321	4.39025	4.43559	4.39964	4.72546	4.45624	4.70999	4.65157
TMEM91	21.5572	0.737819	0.253079	2.91536	0.00355273	0.0257835	4.18344	4.14994	4.22009	4.18131	4.50371	4.26113	4.39661	4.32688
GFPT2	44.7169	0.73603	0.214501	3.43136	0.000600568	0.00640208	5.28633	5.325	5.19797	5.34499	5.37898	5.48359	5.67096	5.64053
GPR182	20.5769	0.735651	0.262603	2.80138	0.00508849	0.0339141	4.19782	4.04112	4.13869	4.04932	4.41199	4.19612	4.32191	4.28036
C6orf223	8.0535	0.734522	0.264749	2.77441	0.00553018	0.0362158	2.5905	2.58022	2.595	2.60247	2.90693	2.59702	2.71554	2.70302
MALAT1	111854	0.733024	0.237535	3.08596	0.00202896	0.0168455	16.6663	15.7012	16.5106	16.0898	17.1712	16.5783	17.2727	17.1148
TAF1D	309.741	0.732428	0.181015	4.04623	5.20491e-05	0.000847936	8.144	7.59356	8.12913	7.78911	8.55905	8.32864	8.56023	8.38934
BOC	167.773	0.732402	0.14282	5.12816	2.92589e-07	1.00542e-05	7.03216	7.27981	7.09236	7.04208	7.46851	7.52334	7.58143	7.5664
EBF2	7.00029	0.732062	0.255722	2.86272	0.0042002	0.0292746	2.32878	2.42315	2.40551	2.3327	2.53334	2.5274	2.5683	2.42534
FKBP5	386.047	0.731954	0.101532	7.2091	5.6321e-13	6.99327e-11	8.28789	8.38338	8.25815	8.22779	8.79663	8.76182	8.74986	8.82591
PLK2	15.0622	0.731096	0.254021	2.87809	0.00400095	0.0282456	3.09078	3.30727	3.16808	3.16084	3.36329	3.84457	3.39087	3.19197
PAK1	339.864	0.730776	0.118037	6.19106	5.97616e-10	3.94213e-08	8.10354	8.17275	8.04533	8.05667	8.72591	8.58547	8.6052	8.44543
SPTBN2	318.393	0.730685	0.131561	5.55397	2.7926e-08	1.20301e-06	7.98531	8.15503	8.0244	7.85526	8.58503	8.35553	8.57716	8.46003
TMEM2	748.808	0.728071	0.0895505	8.13028	4.28291e-16	1.03745e-13	9.26069	9.25648	9.25353	9.14937	9.75566	9.81939	9.67409	9.79696
AMT	29.0592	0.726065	0.24428	2.97226	0.00295615	0.0224001	4.74273	4.6108	4.69637	4.62362	4.82299	4.77961	5.07318	4.85331
LOC729737	51.5485	0.725979	0.226753	3.20163	0.00136654	0.0123122	5.49557	5.43006	5.57995	5.2517	5.71376	5.64188	5.88585	5.715
XKR5	10.6517	0.725601	0.273146	2.65646	0.00789656	0.0473369	3.14396	3.14046	3.09649	3.08867	3.26918	3.29255	3.17465	3.26234
A1CF	6.6089	0.724983	0.270408	2.68107	0.00733871	NA	2.43257	2.41155	2.41746	2.42701	2.49293	2.5881	2.50202	2.52743
KLHL35	13.2527	0.724827	0.27109	2.67375	0.00750085	0.0455726	3.38233	3.27148	3.36575	3.19996	3.60127	3.5281	3.42369	3.42458
LYRM9	75.9244	0.724266	0.165546	4.375	1.21432e-05	0.000252715	5.96374	6.02422	6.03272	6.01021	6.33023	6.31621	6.34318	6.324
PGF	8.8832	0.723961	0.27088	2.67263	0.00752595	0.0456752	2.742	2.86528	2.75607	2.76465	2.92073	2.97906	2.92488	2.83953
ZCWPW1	56.1416	0.720253	0.192162	3.74816	0.00017814	0.00241043	5.56421	5.60014	5.68534	5.51989	5.84542	5.81851	5.92684	5.9017
LOC642423	139.137	0.719272	0.175296	4.10319	4.07497e-05	0.000692885	6.85678	6.88629	6.91657	6.65123	7.45062	7.00817	7.27669	7.21356
ERVH48-1	32.637	0.716179	0.236726	3.02535	0.00248344	0.019627	4.88954	4.80508	4.89656	4.88242	4.93618	4.94844	5.22553	5.22334
ACTL10	14.4869	0.715905	0.268648	2.66484	0.00770246	0.0464727	3.63787	3.63264	3.75833	3.63333	3.7556	3.80805	3.88137	3.82938
LMCD1	134.288	0.715616	0.144539	4.95103	7.38215e-07	2.2263e-05	6.79252	6.86413	6.83923	6.69802	7.27089	7.15489	7.18434	7.15711
C9orf131	24.7635	0.715572	0.253831	2.81909	0.00481603	0.0324939	4.49144	4.38372	4.54842	4.3841	4.51446	4.61608	4.72284	4.75835
FAM72C	206.022	0.715327	0.13392	5.34145	9.22036e-08	3.51933e-06	7.35329	7.37548	7.38048	7.52229	7.9019	7.6914	7.8263	7.94472
ABCC2	10.3793	0.714318	0.273578	2.61103	0.00902712	0.0526173	3.12224	3.08234	3.16463	3.06942	3.29497	3.19099	3.32215	3.17441
PTPRR	27.9704	0.714094	0.236613	3.01798	0.00254464	0.0199467	4.527	4.65281	4.54273	4.53537	4.78742	4.82292	4.75252	4.72042
KIAA0895L	240.203	0.713638	0.15384	4.63882	3.50399e-06	8.74577e-05	7.76623	7.52395	7.65638	7.51607	8.08026	7.83375	8.2724	8.0891
SYT14	45.6812	0.713622	0.243523	2.93041	0.00338513	0.0248478	5.28139	5.20544	5.22809	5.13702	5.35477	5.78233	5.55184	5.28054
SMTN	77.0389	0.71233	0.181797	3.91828	8.91835e-05	0.00134029	6.05808	6.08597	5.94381	5.9203	6.38894	6.39105	6.32729	6.22779
HS6ST2	79.1443	0.71226	0.222565	3.20023	0.00137318	0.0123495	6.04263	5.96604	5.89747	6.08974	6.48669	6.41433	5.99059	6.50185
FHDC1	156.321	0.71221	0.15423	4.61784	3.8775e-06	9.56492e-05	6.97372	7.09832	7.13171	6.86026	7.328	7.4305	7.53383	7.409
ICAM5	4.51856	0.711862	0.260797	2.72956	0.00634186	NA	1.9813	1.98512	1.97462	1.96484	2.05051	2.01331	2.10399	2.07655
TXNDC5	15.085	0.711358	0.272085	2.61447	0.00893665	0.0522755	3.83263	3.65353	3.67026	3.74616	3.85028	3.81035	3.94091	3.98384
HPRT1	136.845	0.710891	0.161962	4.38925	1.13742e-05	0.000238969	6.94836	6.67989	6.89718	6.72229	7.25547	7.25142	7.21266	7.16794
LOC100505921	20.1504	0.709979	0.248102	2.86164	0.0042145	0.0293328	4.16913	4.15567	4.12891	4.17138	4.26753	4.31356	4.305	4.39717
STAG3L1	344.334	0.708854	0.163936	4.32397	1.53247e-05	0.000306412	8.25377	7.97949	8.28088	7.90692	8.61424	8.37482	8.82525	8.61402
DBF4B	136.977	0.708763	0.156861	4.51842	6.23025e-06	0.000143487	6.89437	6.84892	6.85022	6.74475	7.34344	6.98832	7.3368	7.20483
C20orf166-AS1	19.5006	0.708683	0.272146	2.60406	0.00921272	0.053268	4.07618	3.93414	4.08291	3.82461	4.15031	4.07787	4.55108	4.15697
GPAT3	49.0295	0.708633	0.255844	2.76978	0.00560943	0.0365521	5.45234	5.2384	5.5058	5.01611	5.60183	5.62325	5.77339	5.57825
ACSM6	41.9396	0.708556	0.261991	2.7045	0.00684067	0.0425232	5.20724	4.91226	5.14849	5.06467	5.59556	5.10226	5.57564	5.25607
DNAH1	164.487	0.706923	0.207459	3.40753	0.000655538	0.0068364	7.27656	6.89371	7.12541	6.86875	7.57966	7.12582	7.77849	7.47796
SLC4A7	1670.76	0.706715	0.146291	4.83088	1.35932e-06	3.74725e-05	10.5228	10.0546	10.5858	10.2214	10.9818	11.0244	10.9126	10.8208
ACSBG2	33.8556	0.706679	0.230769	3.06228	0.00219661	0.0179519	4.94284	4.94129	4.87338	4.80864	4.98489	5.10007	5.25687	5.09564
LOC101927257	19.6442	0.706258	0.266704	2.64809	0.00809468	0.0483066	4.07417	4.05814	4.07933	4.02724	4.27782	4.1471	4.44597	4.08764
FAM72B	204.652	0.704285	0.130592	5.39303	6.92794e-08	2.74443e-06	7.3154	7.47222	7.37297	7.47015	7.86598	7.6882	7.83624	7.92422
KLHDC8A	605.884	0.703883	0.174793	4.02694	5.65063e-05	0.000909518	9.08355	8.70879	9.14715	8.58843	9.3633	9.29179	9.70106	9.42669
FAM72D	195.343	0.703377	0.148225	4.74534	2.08159e-06	5.522e-05	7.25393	7.30104	7.30879	7.45723	7.88258	7.53724	7.72996	7.87071
OXTR	73.5526	0.700662	0.177063	3.95714	7.58523e-05	0.00116993	6.02479	5.89016	5.95445	6.03452	6.15826	6.32731	6.32789	6.32358
AOC2	5.7041	0.700351	0.260864	2.68474	0.00725868	NA	2.0756	2.08645	2.12038	2.09495	2.28132	2.17228	2.19386	2.14624
STAG3L3	382.836	0.699683	0.163388	4.28233	1.84942e-05	0.000359567	8.41697	8.11784	8.43681	8.05499	8.79328	8.53865	8.97693	8.74237
SMS	2620.7	0.699669	0.13122	5.33205	9.71128e-08	3.66992e-06	10.8664	11.1897	10.9737	11.0402	11.5389	11.8316	11.3778	11.5565
LOC100505549	35.1744	0.699503	0.243812	2.86902	0.00411745	0.0288475	4.93182	4.84842	4.99042	4.80144	5.23181	5.00569	5.2798	5.00965
LOC81691	262.805	0.697824	0.125927	5.54148	2.99918e-08	1.28452e-06	7.81117	7.73322	7.64913	7.86183	8.12619	8.12002	8.27707	8.29487
DUSP5P1	14.4501	0.697555	0.270991	2.57409	0.0100504	0.0567185	3.6026	3.51818	3.65386	3.60879	3.78791	3.74699	3.81049	3.66535
THBS1	52.0129	0.697395	0.198752	3.50887	0.000450011	0.0051149	5.49871	5.48779	5.53064	5.39029	5.77574	5.70417	5.81704	5.68034
MPP4	18.3001	0.697339	0.266428	2.61736	0.00886128	0.0518963	3.93859	3.86066	4.00585	3.84993	4.08739	4.19022	4.04774	4.04025
ARRDC2	11.3475	0.69694	0.270227	2.57909	0.00990614	0.0561074	3.31903	3.37486	3.31778	3.3037	3.39593	3.45177	3.47782	3.47435
LOC101927018	28.1815	0.696199	0.266828	2.60917	0.00907625	0.0527787	4.76904	4.43931	4.61666	4.50267	4.7071	4.74874	5.03199	4.8363
PDLIM1	67.2692	0.695935	0.184369	3.77468	0.000160214	0.00220216	5.84971	5.90595	5.78805	5.83582	6.08079	6.17334	6.03726	6.26094
DOT1L	666.183	0.695796	0.204875	3.3962	0.00068329	0.00704065	9.22379	8.8331	9.18686	8.74362	9.5192	9.05684	10.0241	9.61413
GALR1	122.305	0.695792	0.180674	3.8511	0.000117589	0.00170176	6.77656	6.48488	6.74576	6.58587	7.2385	6.91267	6.99178	7.01989
ANKRD20A4	194.901	0.695493	0.198038	3.51192	0.000444883	0.00507222	7.50239	7.04937	7.43322	7.16089	7.77071	7.52405	8.05353	7.64405
LOC101928100	26.2148	0.69378	0.246265	2.8172	0.00484438	0.0326553	4.51598	4.4185	4.5607	4.45085	4.68957	4.70053	4.7654	4.58987
SRRM5	48.7964	0.693703	0.253727	2.73406	0.00625593	0.039861	5.4343	5.27339	5.53875	5.08654	5.64047	5.44562	5.67915	5.85167
ARR3	20.9059	0.693494	0.2657	2.61006	0.0090526	0.0527034	4.31377	4.07616	4.20373	4.11498	4.32997	4.31746	4.37854	4.46495
HOXC8	27.0021	0.69338	0.238514	2.90709	0.00364814	0.0262822	4.56091	4.61625	4.62557	4.50434	4.76178	4.66287	4.85507	4.78391
AWAT1	4.43832	0.693347	0.255713	2.71143	0.00669937	NA	1.91869	1.92691	1.94002	1.92859	2.0398	1.9337	2.04258	2.04976
PDLIM7	63.1129	0.692194	0.210603	3.28673	0.00101358	0.00967486	5.73413	5.77001	5.91155	5.59549	5.87927	6.0498	6.16917	6.11249
FCHO1	28.3841	0.692098	0.24708	2.80111	0.00509273	0.0339271	4.58279	4.68479	4.65542	4.66733	4.62258	4.91399	4.8657	4.98876
TERT	10.9098	0.690518	0.270645	2.55138	0.0107298	0.0594242	3.24284	3.26574	3.2755	3.26584	3.397	3.32613	3.4174	3.38395
PCDHA9	21.6173	0.689276	0.255611	2.69658	0.00700565	0.0432757	4.34775	4.22187	4.26546	4.25644	4.43231	4.30369	4.57332	4.46919
PROCA1	39.8561	0.688343	0.208307	3.30446	0.000951592	0.00922015	5.13064	5.15923	5.08415	5.08152	5.30628	5.35867	5.39417	5.30823
GGT7	176.944	0.688033	0.164643	4.17893	2.92886e-05	0.00052841	7.31972	7.10039	7.32594	7.02787	7.6018	7.42304	7.7333	7.68188
RAB27B	239.258	0.687931	0.169756	4.05248	5.06781e-05	0.000831099	7.42175	7.616	7.45957	7.84142	8.12935	8.17387	7.89075	8.02925
MAP3K7CL	20.9512	0.687647	0.265584	2.58919	0.00962017	0.0550107	4.0152	4.12133	4.21731	4.06459	4.29449	4.39319	4.31939	4.17533
MFAP4	66.4975	0.687493	0.231081	2.97512	0.00292875	0.0222467	5.80522	5.84103	5.92106	5.49637	6.18607	6.03189	6.24078	5.94996
DUOX1	71.8641	0.686817	0.221395	3.10223	0.00192068	0.0161341	6.11126	5.83202	5.99605	5.74734	6.14899	6.07637	6.46757	6.31236
PSD	62.389	0.68671	0.202516	3.3909	0.000696645	0.00715829	5.61334	5.88722	5.67923	5.75881	6.02132	5.94935	5.98569	6.14536
AGBL2	13.3959	0.684983	0.270089	2.53614	0.0112082	0.0614746	3.44535	3.47643	3.54758	3.44487	3.64225	3.6629	3.58992	3.58806
TMEM120B	109.855	0.684741	0.15475	4.42482	9.65246e-06	0.000208211	6.5591	6.55885	6.54906	6.46489	6.85178	6.93926	6.77502	6.96538
KCNH5	13.2119	0.683911	0.270054	2.5325	0.0113253	0.0619327	3.26055	3.47665	3.27644	3.24306	3.66831	3.40599	3.43039	3.49713
HOMER2	522.945	0.683286	0.141505	4.8287	1.37427e-06	3.78141e-05	8.84021	8.69852	8.83821	8.50426	8.99652	9.35657	9.324	9.20172
TFPI2	53.9748	0.682641	0.217575	3.1375	0.00170394	0.0146807	5.56863	5.4426	5.66215	5.42292	5.67494	5.8743	5.7322	5.93282
PVT1	46.1177	0.681948	0.203041	3.35866	0.000783204	0.0078994	5.41497	5.30096	5.29366	5.28793	5.57947	5.50809	5.60395	5.58769
CYCSP52	5.24054	0.681228	0.262014	2.59997	0.00932321	NA	2.1338	2.1249	2.08884	2.0799	2.18171	2.21175	2.19788	2.20634
LOC100131564	134.948	0.681223	0.226656	3.00554	0.00265109	0.0206171	7.06559	6.39987	6.9189	6.53866	7.22595	7.04773	7.37359	7.14286
WDR90	106.811	0.681061	0.19374	3.51533	0.000439206	0.00502689	6.62053	6.41013	6.50954	6.42485	6.73783	6.70041	7.15591	6.77111
CELF3	91.8629	0.680739	0.161954	4.20329	2.63068e-05	0.000483469	6.2593	6.33899	6.28532	6.25387	6.52013	6.71247	6.66724	6.53898
TXNIP	3968.56	0.679605	0.115338	5.89231	3.80831e-09	1.98839e-07	11.6569	11.7025	11.6217	11.5613	12.3023	12.3413	12.094	11.9487
HBEGF	671.418	0.679504	0.265413	2.56018	0.0104618	0.0583996	9.01181	8.53088	9.43983	8.10547	9.48249	9.84472	9.73158	9.49306
CDK5R2	23.6382	0.678548	0.250565	2.70807	0.00676756	0.0421592	4.41535	4.28582	4.41114	4.30033	4.56729	4.49631	4.60054	4.49076
FABP3	63.7407	0.677847	0.180727	3.75066	0.000176369	0.0023887	5.83396	5.76245	5.7705	5.7333	6.04754	6.05943	6.1184	6.00268
APBB3	72.6739	0.677708	0.216764	3.12648	0.00176913	0.0151076	6.07319	5.78722	6.07294	5.79894	6.31974	6.03961	6.35607	6.32642
FAM84A	39.828	0.677432	0.251483	2.69375	0.00706535	0.0435353	5.14305	4.98548	5.25129	4.89508	5.38742	5.16279	5.45246	5.35586
LOC100129917	61.4254	0.676943	0.223221	3.03261	0.00242447	0.0193539	5.84527	5.62834	5.8162	5.54496	5.96219	5.84476	6.21313	6.01874
KCNJ5	45.8408	0.675961	0.258866	2.61124	0.00902142	0.0526173	5.23163	5.1425	5.4392	4.96065	5.62132	5.48007	5.6207	5.28962
C2orf66	8.42803	0.675315	0.273603	2.46823	0.0135782	0.0702001	2.92208	2.9578	2.91884	2.9125	3.00815	2.97027	3.03867	3.1008
NRP2	2692.29	0.674182	0.261321	2.5799	0.009883	0.0560365	11.2517	10.4783	11.3196	10.0666	11.5273	11.6382	11.8413	11.6999
AQP7P3	29.3219	0.673555	0.273591	2.46191	0.01382	0.0712256	4.74174	4.35953	4.66006	4.35506	4.82951	4.67269	5.12587	4.72017
RPL23AP64	32.8331	0.673282	0.250507	2.68767	0.00719516	0.0441484	4.95778	4.71323	4.76936	4.7643	5.05079	4.97944	5.19599	4.89904
ARL9	12.429	0.673167	0.270316	2.4903	0.0127635	0.067379	3.48812	3.43106	3.47233	3.50119	3.59773	3.52712	3.57755	3.70398
NSG1	22.5887	0.672489	0.271782	2.47437	0.0133473	0.069419	4.23324	4.07356	4.14925	4.01638	4.43329	4.4974	4.19957	4.17704
ZNF580	42.687	0.672376	0.22475	2.99166	0.00277463	0.0213642	5.23007	5.10718	5.34348	5.15634	5.31163	5.51085	5.48006	5.51649
MOXD1	263.531	0.672023	0.175362	3.8322	0.000127	0.0018096	7.81174	7.78671	7.89908	7.44634	7.91005	8.3879	8.25432	8.23448
CSAD	97.9571	0.671686	0.197606	3.39912	0.000676035	0.00699026	6.55783	6.25483	6.42832	6.18954	6.7595	6.52457	6.78628	6.7835
ONECUT2	237.975	0.671489	0.132462	5.06928	3.99323e-07	1.3112e-05	7.67277	7.60818	7.64492	7.5781	8.21002	7.81847	8.1228	8.02035
BFSP1	24.3475	0.67148	0.269458	2.49196	0.0127039	0.0671602	4.32521	4.34955	4.41411	4.12513	4.6518	4.46932	4.40521	4.57117
2001-09-01	18.9688	0.669892	0.254228	2.63501	0.00841353	0.0497671	4.08566	4.01638	4.08439	4.00345	4.19747	4.21424	4.18199	4.22738
MKRN2OS	16.1159	0.669548	0.272045	2.46117	0.0138485	0.0712733	3.93439	3.82397	3.90253	3.80895	3.94557	3.87479	4.2059	4.10083
UPK3BL	11.1771	0.669537	0.27336	2.44928	0.0143141	0.0729184	3.31699	3.32369	3.36584	3.26538	3.36018	3.38646	3.66159	3.41047
LOC100288069	135.843	0.667474	0.173503	3.84704	0.000119553	0.0017184	6.90634	6.80246	6.93866	6.73629	7.11023	7.00442	7.45815	7.25114
RHOT2	151.623	0.666977	0.128763	5.17989	2.22013e-07	7.88572e-06	6.97073	7.01461	7.02149	6.98425	7.36459	7.39788	7.3386	7.38716
PADI2	25.6359	0.666891	0.268053	2.48791	0.0128497	0.0676645	4.39908	4.3449	4.52841	4.20656	4.60084	4.71817	4.57882	4.47866
GPC2	55.9637	0.666618	0.185521	3.59322	0.000326616	0.00391727	5.58215	5.62636	5.58155	5.63907	5.89183	5.77542	5.9095	5.8765
TEK	19.1851	0.666514	0.255636	2.60727	0.00912665	0.0529052	4.00874	4.00676	4.09836	4.02734	4.18874	4.26218	4.15866	4.1784
ARHGAP26	684.016	0.666209	0.148803	4.47713	7.56543e-06	0.000169889	9.31713	8.98202	9.23314	8.87439	9.58307	9.45098	9.79304	9.63232
SPDYE1	159.694	0.665595	0.225895	2.94648	0.00321418	0.0239425	7.19289	6.68923	7.26698	6.79718	7.38313	7.11405	7.74852	7.54053
STAC3	28.899	0.665413	0.265627	2.50506	0.0122429	0.0653546	4.75825	4.42813	4.60172	4.53176	4.89465	4.74228	4.95228	4.67784
LIF	101.281	0.665098	0.232374	2.86219	0.00420728	0.0292963	6.41115	6.26742	6.64414	6.02177	6.76278	6.74011	6.95308	6.50568
NOB1	153.093	0.664211	0.165169	4.02141	5.78517e-05	0.000926128	7.11346	6.98735	7.07134	6.90667	7.11549	7.37988	7.47811	7.55938
TGFA	726.204	0.663976	0.172705	3.84457	0.000120765	0.00173077	9.32257	9.00176	9.42419	8.87738	9.87518	9.84382	9.6105	9.4524
CCDC122	70.8064	0.663591	0.198911	3.33611	0.000849589	0.00843084	5.84879	5.86356	5.93296	5.89168	6.11247	6.43855	6.14085	6.05017
SPIRE2	82.3412	0.662884	0.172284	3.84762	0.000119273	0.00171605	6.09551	6.15225	6.22375	6.16701	6.42509	6.31299	6.4732	6.60156
SLCO4A1	36.9553	0.662394	0.239963	2.7604	0.00577308	0.037358	5.05723	4.87504	5.09734	4.99308	5.2947	5.04066	5.35825	5.25178
SNORD56B	5.0105	0.661897	0.251453	2.63229	0.00848116	NA	1.93224	1.89032	1.95615	1.90491	2.07632	2.00202	2.00697	1.99879
APOBEC3B	93.3584	0.661853	0.20628	3.20852	0.0013342	0.012102	6.15699	6.37891	6.14659	6.4442	6.52503	6.70148	6.45216	6.82771
FILIP1	41.806	0.661562	0.218213	3.03172	0.00243162	0.0193796	5.11438	5.19367	5.26889	5.17869	5.2614	5.51049	5.39248	5.50548
INO80C	36.7181	0.660106	0.236977	2.78553	0.00534403	0.0352515	5.01343	4.91149	5.01657	4.95048	5.36191	5.01034	5.30099	5.11238
FBF1	170.514	0.660081	0.141133	4.677	2.91098e-06	7.45452e-05	7.19584	7.16273	7.16024	7.22032	7.36447	7.45695	7.72041	7.64451
ENO3	39.9898	0.660077	0.221156	2.98467	0.00283884	0.0217792	5.2218	5.0737	5.15875	5.11516	5.37643	5.20268	5.37838	5.49673
CHERP	177.357	0.659958	0.189438	3.48377	0.000494411	0.0054928	7.23492	7.28112	7.27664	7.0079	7.57517	7.23222	7.87992	7.70515
SNORA80B	6.05945	0.658542	0.254246	2.59018	0.00959269	NA	2.18599	2.16177	2.12614	2.14524	2.20225	2.4038	2.27524	2.18754
HIST1H4B	367.287	0.657384	0.219402	2.99625	0.00273321	0.0211666	7.88103	8.34592	7.86979	8.4404	8.68383	9.05097	8.16429	8.7226
CDKN1A	441.424	0.65667	0.198323	3.31111	0.000929255	0.00905717	8.227	8.76647	8.41909	8.31775	8.77667	9.39516	8.70453	8.87415
NT5DC2	678.937	0.656629	0.122025	5.38108	7.40406e-08	2.88661e-06	8.94516	9.31137	9.09392	9.07993	9.66039	9.66119	9.56772	9.5163
TMEM178A	94.3497	0.656549	0.169278	3.87852	0.000105094	0.00154977	6.27002	6.26456	6.37047	6.34704	6.82033	6.54251	6.5722	6.62706
SNRPA1	276.112	0.656476	0.142544	4.60544	4.11602e-06	0.000100526	7.91847	7.66828	7.7783	7.95011	8.40254	8.13962	8.3405	8.18931
BCS1L	171.386	0.655923	0.128945	5.08686	3.64041e-07	1.2115e-05	7.23271	7.18699	7.1471	7.11704	7.503	7.63849	7.52118	7.55285
ACTR3C	36.7517	0.655899	0.224046	2.92752	0.00341676	0.0250038	5.00665	5.06265	4.95001	4.91671	5.29642	5.1245	5.25042	5.12972
MUTYH	123.457	0.653482	0.150191	4.35101	1.35513e-05	0.000275805	6.76963	6.75443	6.69488	6.61381	7.1616	6.95124	7.061	7.04985
FOXP4	79.5339	0.653092	0.208786	3.12804	0.00175974	0.0150474	6.13592	6.12212	6.19041	5.96462	6.15594	6.27651	6.65505	6.52453
HPR	13.6061	0.65243	0.270685	2.4103	0.0159396	0.0786167	3.60623	3.52975	3.66323	3.59084	3.65348	3.7381	3.82839	3.71917
SFI1	308.64	0.650434	0.15725	4.1363	3.5295e-05	0.000615256	8.16841	7.87822	8.03211	7.8584	8.55892	8.20033	8.60676	8.34592
PKN2-AS1	40.8782	0.650311	0.23031	2.82363	0.00474835	0.0321547	5.18867	5.03375	5.14734	5.07546	5.4324	5.36108	5.42977	5.1689
IL32	7.26997	0.65027	0.271511	2.395	0.0166202	0.0809201	2.69536	2.69976	2.68242	2.6799	2.67734	2.83742	2.85043	2.7877
HKDC1	17.1564	0.650235	0.262239	2.47955	0.0131547	0.0686104	3.97114	3.87606	3.88294	3.91656	3.9785	4.1165	4.13512	4.01046
LINC00337	10.8248	0.649931	0.271376	2.39495	0.0166227	0.0809201	3.21683	3.26475	3.22355	3.2401	3.3055	3.39274	3.32611	3.37372
TMEM254-AS1	17.548	0.649852	0.267809	2.42655	0.015243	0.0761814	3.77445	3.84974	3.87828	3.94455	4.12313	4.02234	3.96528	3.99012
MRFAP1	2472.24	0.649699	0.112573	5.77133	7.86479e-09	3.8227e-07	10.8417	11.0579	10.8303	11.1347	11.5289	11.5296	11.3606	11.5214
P2RX6	21.5866	0.649544	0.255938	2.5379	0.0111521	0.0612348	4.15912	4.19167	4.22647	4.11084	4.37482	4.44342	4.24579	4.3108
MYBL2	946.249	0.648005	0.139957	4.63003	3.65607e-06	9.04894e-05	9.44788	9.81943	9.34353	9.68438	10.0956	10.0506	10.0078	10.1985
STAG3L2	300.435	0.647239	0.167729	3.85885	0.000113922	0.00165844	8.104	7.79671	8.11257	7.74833	8.36859	8.22984	8.63079	8.33715
CACNA1H	6.56267	0.646907	0.260843	2.48006	0.013136	NA	2.37379	2.44269	2.41628	2.39977	2.55006	2.47732	2.41266	2.63104
GABPB2	70.9328	0.646288	0.192621	3.35523	0.000793	0.00798186	5.99359	6.02089	5.95639	5.84183	6.03961	6.20292	6.41053	6.25244
QRICH2	93.1674	0.646275	0.183115	3.52933	0.000416606	0.00481089	6.40088	6.20872	6.37179	6.34588	6.48663	6.54807	6.86517	6.65839
SRPR	344.338	0.646269	0.113022	5.71806	1.07746e-08	5.15228e-07	8.24058	8.1598	8.2094	8.08634	8.50475	8.50275	8.70399	8.66247
RAB39A	275.898	0.646005	0.114349	5.64943	1.60979e-08	7.47693e-07	7.8827	7.73361	7.86103	7.89795	8.29288	8.2883	8.26171	8.23088
C9orf173-AS1	3.40878	0.645619	0.245674	2.62795	0.00859006	NA	1.49656	1.51262	1.50808	1.50044	1.54818	1.58051	1.60979	1.56548
GLUD1P3	20.474	0.645555	0.25703	2.51159	0.0120188	0.0645779	4.23307	4.09994	4.22681	4.14158	4.37205	4.24283	4.40432	4.33567
VSNL1	11.4997	0.645463	0.273453	2.36041	0.0182546	0.0866462	3.3695	3.30218	3.34544	3.29806	3.39851	3.45458	3.60127	3.3676
TNFRSF13C	15.7981	0.645448	0.263209	2.45222	0.0141976	0.0725847	3.8609	3.88269	3.84858	3.83348	3.95139	3.88097	3.99136	4.12695
ITPRIP	100.593	0.645338	0.183962	3.50799	0.00045151	0.00512798	6.55431	6.35937	6.48565	6.25473	6.83791	6.5726	6.77688	6.80166
IFRD2	97.7847	0.644627	0.16333	3.94678	7.92087e-05	0.00121662	6.32628	6.47462	6.43354	6.31436	6.73098	6.65829	6.64121	6.78204
ZBTB32	32.2748	0.644618	0.244152	2.64023	0.00828495	0.0491944	4.8653	4.70305	4.92263	4.86362	4.90826	5.02671	5.0537	5.19945
DDX55	530.856	0.644339	0.0989575	6.51127	7.45185e-11	6.22082e-09	8.84042	8.67245	8.8165	8.77651	9.32354	9.17849	9.24204	9.2022
PRDM6	8.11072	0.643946	0.272097	2.3666	0.0179523	0.0856515	2.70681	2.73983	2.76792	2.70989	2.8915	2.81917	2.88105	2.76274
KLF11	55.0314	0.641922	0.199713	3.21422	0.00130797	0.0119006	5.56232	5.50015	5.57359	5.52326	5.93139	5.8387	5.67161	5.7705
HAP1	154.157	0.641211	0.243041	2.63828	0.00833269	0.0493878	7.18125	6.70232	7.23817	6.44774	7.20755	7.19375	7.75255	7.38702
DOC2A	11.7577	0.641156	0.27226	2.35494	0.0185257	0.0875522	3.38333	3.41533	3.31297	3.38564	3.53429	3.40007	3.5504	3.50061
LOC642846	365.228	0.640939	0.184012	3.48314	0.000495574	0.00549745	8.46181	7.96601	8.2475	8.14875	8.72987	8.28203	8.92092	8.75734
LOC339666	22.8191	0.640765	0.263935	2.42774	0.0151932	0.0760227	4.37643	4.35036	4.38477	4.2845	4.55943	4.28073	4.60485	4.66583
EPHB2	406.513	0.640509	0.131058	4.88721	1.02273e-06	2.92298e-05	8.28408	8.51999	8.44148	8.29405	9.03618	8.73579	8.82023	8.75029
ZNF205-AS1	7.36462	0.64048	0.272642	2.34916	0.0188159	0.0885989	2.65112	2.68213	2.70974	2.64656	2.76228	2.75695	2.76666	2.78768
WDR62	474.565	0.639175	0.106547	5.99899	1.98546e-09	1.13271e-07	8.59116	8.7094	8.54996	8.66721	9.05913	8.92038	9.12107	9.16283
FBXO16	54.9384	0.638958	0.206177	3.09908	0.00194123	0.0162316	5.58021	5.58936	5.62338	5.4595	5.83658	5.80929	5.94491	5.68286
SYNPO	91.4854	0.6385	0.222243	2.87298	0.00406616	0.0286239	6.0793	6.42627	6.35062	6.17136	6.56206	6.39207	6.94274	6.46563
LOC727751	140.949	0.635039	0.153623	4.13374	3.56915e-05	0.000618774	6.996	6.92598	6.88334	6.84718	7.2358	7.13233	7.44884	7.20574
RFFL	154.655	0.635018	0.156912	4.04698	5.18823e-05	0.000847087	7.01973	7.12394	7.09933	6.86757	7.23228	7.52265	7.45068	7.3647
RNU11	210.277	0.634886	0.229932	2.76119	0.00575906	0.0373064	7.09909	7.47689	7.39003	7.46526	7.95168	8.26483	7.29438	7.62221
EXOSC1	53.2342	0.634703	0.188997	3.35828	0.000784301	0.00790507	5.51448	5.53751	5.5516	5.55416	5.74439	5.80785	5.84046	5.73328
CRIPAK	125.098	0.634613	0.217934	2.91195	0.00359183	0.0260034	6.7241	6.5232	6.92231	6.6161	7.10326	6.68721	7.38307	7.10117
SLC26A6	99.5963	0.634344	0.179876	3.52656	0.000420996	0.00485229	6.46749	6.32996	6.51551	6.35278	6.83318	6.47119	6.81993	6.79752
HDAC10	48.6899	0.634065	0.247321	2.56374	0.0103552	0.0579577	5.50739	5.3061	5.46203	5.23294	5.74457	5.32728	5.80514	5.70868
SCARNA27	11.5792	0.632411	0.273564	2.31175	0.0207916	0.0947854	3.22862	3.14268	3.26361	3.21896	3.39326	3.41509	3.33419	3.24954
GNG13	6.95326	0.631869	0.271227	2.32967	0.0198236	0.0920648	2.64136	2.64116	2.57387	2.60137	2.67195	2.70031	2.74559	2.716
LOC100506457	12.7896	0.631748	0.273589	2.30912	0.0209372	0.0952487	3.40414	3.38175	3.52923	3.40386	3.53242	3.61692	3.67207	3.46336
FKBP1AP1	72.381	0.631088	0.260192	2.42547	0.0152888	0.0763456	6.09045	5.7481	6.0051	5.70167	6.04341	5.84946	6.69695	6.37251
SLCO5A1	24.3166	0.6303	0.251148	2.50968	0.0120841	0.0647643	4.38216	4.41405	4.39765	4.32768	4.69454	4.45667	4.44802	4.61074
ANP32AP1	5.74378	0.630176	0.268388	2.34801	0.0188742	NA	2.30329	2.29566	2.26929	2.29823	2.39078	2.35274	2.36853	2.3935
HIC1	6.06153	0.629435	0.269032	2.33963	0.0193029	NA	2.33969	2.32746	2.36263	2.32768	2.4047	2.46705	2.41573	2.42374
MIR5003	6.80104	0.629434	0.256348	2.45539	0.0140732	NA	2.61779	2.49293	2.50694	2.49555	2.56925	2.66501	2.64561	2.73012
LOC285819	7.28617	0.628456	0.26692	2.35448	0.0185489	0.0876208	2.52749	2.56893	2.58	2.5074	2.57745	2.77134	2.61873	2.64407
MDGA1	62.6636	0.628431	0.215034	2.92248	0.00347259	0.0253263	5.69774	5.85654	5.87015	5.69075	5.88438	5.90457	6.29683	6.07533
PTGR1	66.7934	0.628279	0.207528	3.02744	0.00246631	0.0195425	5.67395	5.9419	5.80453	5.84442	6.14208	6.1892	5.91376	6.15694
ANKRD23	49.0474	0.628076	0.212252	2.95911	0.00308533	0.0231769	5.54259	5.32445	5.45502	5.40855	5.68352	5.51589	5.7264	5.75225
LOC100506472	22.1592	0.627202	0.251944	2.48945	0.0127942	0.0674625	4.28787	4.38469	4.33789	4.34106	4.48173	4.32241	4.5843	4.5763
SERPIND1	23.2688	0.627064	0.260696	2.40534	0.0161572	0.0792365	4.48354	4.31215	4.44827	4.30021	4.47662	4.46428	4.60857	4.706
ZNF695	58.0598	0.62529	0.188221	3.32211	0.000893399	0.00877717	5.68238	5.6286	5.66417	5.69348	5.99728	5.77046	5.9829	5.90357
C8orf4	404.84	0.625111	0.140472	4.45007	8.58417e-06	0.000189031	8.42814	8.30065	8.57041	8.20893	8.92952	8.90342	8.69333	8.79248
RBP1	338.335	0.625092	0.166843	3.74658	0.000179262	0.00242341	8.16968	7.96951	8.37768	7.91799	8.55063	8.619	8.71524	8.36548
TMEM158	348.063	0.625056	0.119461	5.23229	1.67427e-07	6.07839e-06	8.23748	8.26834	8.21039	8.02465	8.54318	8.65037	8.56778	8.6669
ATAD3C	7.87112	0.624458	0.273305	2.28484	0.0223224	0.100132	2.72985	2.76613	2.77119	2.73157	2.8365	2.86338	2.87385	2.8099
NPTXR	539.355	0.623922	0.151689	4.11317	3.90263e-05	0.000668971	8.77553	9.009	8.72052	8.67351	9.1104	9.05831	9.52564	9.29139
ARID3B	57.7263	0.623739	0.202728	3.07673	0.00209284	0.017247	5.66362	5.62169	5.69154	5.70703	5.93376	5.69987	6.10379	5.91322
FDPSP2	40.8755	0.623719	0.249328	2.5016	0.0123633	0.065807	5.22471	5.08343	5.31448	5.01834	5.3493	5.17176	5.53602	5.55409
LOC202181	93.93	0.623625	0.198157	3.14713	0.00164879	0.0142973	6.41339	6.18028	6.43165	6.23934	6.72046	6.48511	6.82997	6.50226
HAS3	30.3518	0.623178	0.252026	2.47268	0.0134106	0.069576	4.82348	4.60064	4.81234	4.76564	4.88765	4.84416	5.13143	4.94759
ZNF561-AS1	126.855	0.622195	0.155892	3.99119	6.57418e-05	0.00103893	6.88342	6.69473	6.75018	6.691	7.11277	7.08454	7.17745	7.00674
LDLR	683.536	0.621555	0.122606	5.06951	3.98833e-07	1.3112e-05	9.05644	9.30575	9.01343	9.20366	9.42917	9.58495	9.6958	9.68898
CENPV	31.1819	0.620418	0.22292	2.78314	0.00538353	0.0354561	4.81344	4.76686	4.80631	4.84119	4.98028	4.90943	5.01831	5.03891
ANK1	68.5761	0.61975	0.263992	2.34761	0.0188945	0.0889181	5.95304	5.70698	6.03704	5.33441	6.07627	5.9364	6.4859	6.09786
MEF2C-AS1	34.164	0.618079	0.238653	2.58986	0.00960144	0.0549674	5.01641	4.86662	4.94279	4.78798	5.09856	5.05361	5.2295	5.05361
UBE2Q2P1	22.5948	0.617956	0.253121	2.44135	0.0146326	0.0739431	4.40267	4.26119	4.36415	4.29548	4.42155	4.49435	4.60949	4.44957
RCOR2	169.964	0.617513	0.170987	3.61146	0.000304473	0.00369975	7.01011	7.33503	6.96771	7.25841	7.6047	7.55501	7.42609	7.53713
RMST	1544.93	0.617182	0.140619	4.38903	1.13856e-05	0.000238969	10.1925	10.3635	10.2503	10.3913	10.791	11.0772	10.4976	10.7518
IL27RA	85.3607	0.616752	0.229621	2.68595	0.00723236	0.044329	6.29024	6.09017	6.33762	5.84956	6.56139	6.33724	6.6869	6.34616
PERP	28.8499	0.616424	0.240683	2.56115	0.0104326	0.0583117	4.70984	4.67344	4.7847	4.67243	4.69671	4.90306	4.97347	4.95894
NRGN	27.9985	0.616323	0.230697	2.67157	0.00754974	0.0457478	4.64772	4.65701	4.59536	4.65569	4.72261	4.86931	4.83497	4.81365
C16orf59	60.104	0.616248	0.192611	3.19945	0.00137691	0.0123754	5.67498	5.75264	5.61477	5.7976	5.9894	5.91768	5.92838	6.02096
GJC2	3.69077	0.615548	0.249978	2.4624	0.0138009	NA	1.74074	1.72499	1.75221	1.73396	1.77673	1.77444	1.81401	1.87292
LOC102724699	6.47153	0.615529	0.270957	2.27168	0.0231056	NA	2.42982	2.45536	2.45253	2.45055	2.57577	2.50384	2.51636	2.54125
LOC400684	19.8488	0.615339	0.252845	2.43366	0.0149469	0.0750952	4.12933	4.06813	4.13541	4.12555	4.31281	4.24197	4.30793	4.19672
CEMIP	363.768	0.615266	0.168947	3.64178	0.000270763	0.00337335	8.44747	8.1914	8.2655	8.01567	8.33213	8.66403	8.84751	8.81275
DDX11	595.885	0.615168	0.135499	4.54001	5.62523e-06	0.000131102	9.13793	8.79168	8.97387	8.87106	9.46422	9.16986	9.51123	9.4404
MIR3975	7.53334	0.614836	0.273385	2.24898	0.0245141	0.107452	2.73886	2.73949	2.70861	2.70595	2.80792	2.80253	2.81089	2.83168
CDK10	113.813	0.614587	0.163135	3.76736	0.000164981	0.00225719	6.67531	6.5167	6.68436	6.53099	7.04661	6.81383	6.97499	6.87496
GHRLOS	49.8785	0.614513	0.260076	2.36282	0.0181363	0.0862232	5.61183	5.22532	5.41936	5.33661	5.62966	5.37795	6.04037	5.69219
MAOB	105.627	0.614315	0.174871	3.51297	0.000443133	0.00506007	6.5708	6.46397	6.61591	6.35687	6.67854	6.89429	6.78529	6.91651
ZNF750	27.3715	0.614202	0.269906	2.27561	0.0228694	0.101912	4.73928	4.3839	4.63535	4.44721	4.73054	4.65907	4.9351	4.80524
KCTD19	13.4366	0.614052	0.273436	2.24568	0.0247242	0.108139	3.5861	3.53495	3.67355	3.49208	3.72637	3.59271	3.79362	3.7421
GABPB1-AS1	430.663	0.613976	0.165854	3.7019	0.000213991	0.00279076	8.6884	8.26527	8.54753	8.36011	8.98779	8.60295	9.12153	8.94322
SHISA3	5.95888	0.612978	0.26487	2.31426	0.0206533	NA	2.28395	2.26126	2.30667	2.33795	2.40114	2.39631	2.37867	2.38681
LOC100507373	63.3416	0.612785	0.204772	2.99252	0.00276684	0.0213488	5.84841	5.68664	5.90644	5.73904	6.05313	5.86969	6.21434	6.07641
CLCF1	7.69422	0.611423	0.272636	2.24264	0.0249201	0.108683	2.80516	2.80628	2.81094	2.75026	2.80937	2.90265	2.89421	2.94377
SIDT1	15.5791	0.611099	0.260384	2.34691	0.0189296	0.0889642	3.82543	3.8392	3.87429	3.80648	3.92914	3.88941	3.99979	4.01713
DRAXIN	128	0.611078	0.206467	2.95969	0.00307945	0.0231445	6.78285	6.72362	6.98976	6.42647	6.91242	7.19458	7.24106	7.07423
BTBD18	51.0182	0.610716	0.257199	2.37449	0.0175732	0.0841692	5.64981	5.26471	5.40386	5.22137	5.84671	5.49853	5.87496	5.4749
PIN4P1	24.0639	0.610602	0.265896	2.2964	0.0216532	0.097933	4.49078	4.25765	4.50183	4.36949	4.58621	4.45738	4.73046	4.61147
CEP72	101.343	0.609975	0.153308	3.97875	6.92787e-05	0.00108554	6.41601	6.479	6.40004	6.478	6.74711	6.82398	6.70759	6.72708
TNFRSF10A	19.9809	0.609969	0.269092	2.26676	0.0234047	0.103634	3.98568	4.18194	3.93531	4.00054	4.27497	4.26045	4.10775	4.14698
FAM72A	195.074	0.609698	0.155028	3.93282	8.39553e-05	0.00127897	7.36056	7.32045	7.33272	7.45433	7.90664	7.45995	7.68204	7.87681
KDM6B	89.3572	0.609335	0.211663	2.87879	0.00399202	0.028196	6.29655	6.27494	6.38987	6.07044	6.43593	6.44185	6.88222	6.4882
GAS8-AS1	10.0106	0.608805	0.273494	2.22603	0.0260124	0.112189	3.26776	3.19409	3.20381	3.17803	3.281	3.21082	3.45428	3.34762
IER2	301.305	0.608487	0.13506	4.50532	6.62745e-06	0.000151064	7.88827	8.16609	8.04064	7.82901	8.34118	8.39501	8.41075	8.41393
INE1	22.7627	0.608467	0.251887	2.41564	0.0157077	0.0777023	4.40907	4.25331	4.34994	4.27522	4.50188	4.4594	4.53923	4.44297
KIF18B	242.108	0.607762	0.147238	4.12776	3.66316e-05	0.000633063	7.62339	7.68122	7.68116	7.76939	7.99021	7.80216	8.26826	8.16906
HMBS	100.851	0.607628	0.183056	3.31936	0.000902236	0.00885222	6.42789	6.32809	6.5737	6.3777	6.87212	6.59321	6.85839	6.63643
CELSR1	490.78	0.606637	0.143451	4.22889	2.34849e-05	0.000443185	8.65541	8.78671	8.51885	8.74382	9.10484	8.80814	9.2861	9.21309
ZNF433	230.622	0.606153	0.133041	4.55615	5.21e-06	0.000122976	7.62597	7.45072	7.65211	7.70934	7.98812	7.9345	8.08399	7.96717
HAUS8	298.389	0.606088	0.121186	5.00128	5.69501e-07	1.78661e-05	7.90517	8.07425	7.88226	8.01412	8.48842	8.32999	8.37075	8.30221
BCAT2	41.8414	0.605998	0.234735	2.58163	0.00983364	0.0558638	5.23252	5.16473	5.31771	5.04202	5.44058	5.2941	5.56158	5.36131
TAF1C	155.004	0.605342	0.188928	3.2041	0.00135487	0.0122294	7.1245	6.99578	7.0649	7.00277	7.29642	7.08228	7.74558	7.42128
IRF6	7.38456	0.605141	0.257391	2.35106	0.0187202	0.0882327	2.57528	2.71878	2.63596	2.57719	2.76715	2.66148	2.82515	2.76061
MTHFD1L	544.085	0.603737	0.155539	3.88158	0.00010378	0.00153192	9.03743	8.71919	8.91449	8.51807	9.36748	9.15963	9.36351	9.16208
BOP1	170.925	0.602488	0.132493	4.54731	5.43353e-06	0.00012764	7.13809	7.31898	7.15295	7.17315	7.50625	7.53482	7.54379	7.58204
PI4KAP1	170.61	0.601505	0.167238	3.59671	0.000322271	0.00386913	7.34274	7.14785	7.23012	7.02051	7.39175	7.44197	7.75643	7.56595
GDPGP1	14.4697	0.601437	0.269562	2.23116	0.0256703	0.111005	3.65932	3.60517	3.72511	3.59178	3.79064	3.78062	3.82642	3.71381
TMEM262	5.00638	0.600622	0.23631	2.54168	0.0110322	NA	1.70572	1.73228	1.72014	1.6674	1.87482	1.86968	1.74049	1.75712
SEBOX	2.87997	0.600166	0.217918	2.75408	0.00588565	NA	1.37481	1.37543	1.37606	1.35585	1.38491	1.41743	1.44254	1.54856
LOC100335030	57.7608	0.600085	0.242861	2.4709	0.0134773	0.0697819	5.78721	5.4304	5.78114	5.55224	5.83345	5.68932	6.14374	6.00741
HMHA1	26.9406	0.599938	0.248736	2.41195	0.0158675	0.0783376	4.59694	4.6768	4.4693	4.49865	4.77017	4.67154	4.81366	4.69198
THAP9-AS1	616.378	0.599913	0.103654	5.78765	7.13792e-09	3.50398e-07	9.04262	8.90211	8.96684	9.11339	9.4832	9.49339	9.35234	9.45563
C2CD2	133.041	0.599032	0.191676	3.12523	0.00177668	0.0151572	6.77391	6.76226	6.97177	6.71615	7.26012	7.0698	7.3726	6.88321
LOC102723582	15.0091	0.598933	0.266534	2.24711	0.0246327	0.107855	3.8364	3.70896	3.74243	3.71681	3.88513	3.81456	3.90011	3.92043
OVOL3	6.65136	0.598443	0.268768	2.22662	0.0259728	NA	2.58551	2.56336	2.52835	2.50621	2.57053	2.66549	2.64597	2.66704
SNHG12	130.448	0.598301	0.17433	3.432	0.000599138	0.00639196	6.82399	6.56735	6.88023	6.87417	7.27733	7.01296	7.11847	7.11688
SPDYE8P	1439.71	0.598212	0.257486	2.32328	0.020164	0.0931657	10.3726	9.63673	10.3647	9.72872	10.6347	10.1991	11.2161	10.6906
NUDT8	4.87235	0.596986	0.263541	2.26525	0.0234972	NA	2.1798	2.19695	2.1825	2.20038	2.21791	2.21521	2.33063	2.28739
RPS2	3379.12	0.596665	0.129641	4.60243	4.17588e-06	0.000101485	11.208	11.6412	11.4854	11.3999	11.8849	12.1058	11.7661	11.9255
GPR12	4.45216	0.596459	0.251885	2.36798	0.0178854	NA	1.77853	1.83665	1.82161	1.80095	1.88683	1.91786	1.89011	1.86352
EPS15L1	292.79	0.596214	0.139188	4.28353	1.83951e-05	0.000358584	8.12373	7.85516	7.97392	7.86657	8.25039	8.21307	8.48345	8.42823
SNAI2	50.5797	0.5959	0.196273	3.03607	0.0023968	0.0192056	5.5275	5.45772	5.48495	5.44188	5.64214	5.75408	5.63824	5.76984
DNM3OS	100.157	0.595637	0.205385	2.9001	0.00373047	0.0267952	6.55962	6.15972	6.56384	6.37503	6.68092	6.64398	6.70418	6.93417
GTPBP3	60.9881	0.594961	0.200033	2.97432	0.00293639	0.0222846	5.77734	5.62235	5.81164	5.80096	6.01683	5.80998	6.09075	6.06934
TBX2-AS1	22.1174	0.594835	0.257344	2.31144	0.0208086	0.0948098	4.20167	4.19608	4.29082	4.271	4.56736	4.29854	4.38844	4.34752
LOC728730	65.4586	0.594722	0.186617	3.18686	0.00143829	0.0128178	5.88124	5.9113	5.80857	5.87876	5.96521	6.04801	6.1272	6.2778
LOC102724919	28.9975	0.59448	0.24839	2.39333	0.0166962	0.0812325	4.71597	4.57506	4.723	4.5323	4.92145	4.79736	4.81565	4.77
LOC101929099	11.1419	0.594369	0.272466	2.18144	0.0291508	0.121676	3.19878	3.20473	3.18819	3.20548	3.33681	3.39065	3.27597	3.24465
KCNG2	4.13778	0.594077	0.239169	2.48393	0.0129942	NA	1.60079	1.59294	1.61393	1.59416	1.79321	1.6104	1.69402	1.64673
GLTSCR1	12.5768	0.593713	0.27099	2.1909	0.0284589	0.119497	3.52234	3.50359	3.56308	3.48792	3.66449	3.49952	3.67435	3.6965
STEAP4	114.789	0.593625	0.199456	2.97621	0.00291831	0.0222159	6.80224	6.34466	6.65654	6.63749	6.9455	6.73518	7.0615	7.04698
BLACAT1	72.7074	0.593598	0.187723	3.16209	0.0015664	0.0137441	5.98407	5.99487	6.01591	5.89988	6.4187	6.06789	6.28833	6.17272
NSUN5P1	301.465	0.593425	0.224431	2.64413	0.00819006	0.0487772	8.19416	7.53673	8.12766	7.74057	8.4572	7.85254	8.71814	8.43743
HOXB-AS3	10.8309	0.593146	0.271121	2.18776	0.0286874	0.120149	3.29754	3.27067	3.31339	3.32939	3.36298	3.38779	3.46065	3.41212
SEPT5-GP1BB	14.7916	0.593047	0.266397	2.22618	0.0260021	0.112189	3.66586	3.74493	3.70019	3.62943	3.85424	3.78323	3.84249	3.76065
CFAP43	14.1013	0.593003	0.27311	2.1713	0.0299087	0.12386	3.49735	3.53337	3.55017	3.4381	3.81666	3.59168	3.59362	3.55976
TIMP1	549.586	0.592954	0.165689	3.57872	0.000345279	0.00411107	8.79798	8.97787	9.00525	8.47115	9.07502	9.3002	9.48224	9.23318
THY1	215.624	0.592335	0.190408	3.11088	0.00186533	0.0157539	7.39512	7.51695	7.39792	7.56368	7.94115	8.21712	7.64639	7.59298
AKR7A2P1	8.39212	0.591528	0.269441	2.19539	0.0281358	0.118655	2.90872	2.83958	2.98191	2.89912	2.99435	2.95641	3.07446	3.05796
RECQL4	184.391	0.591379	0.142322	4.15522	3.2498e-05	0.000576459	7.25639	7.3861	7.25796	7.35038	7.65573	7.45179	7.82179	7.67078
LOC100131496	27.6499	0.591196	0.241801	2.44497	0.0144866	0.0735578	4.7038	4.61496	4.69102	4.54362	4.7211	4.78916	4.89477	4.82374
CSNK1D	310.238	0.591164	0.127301	4.64384	3.41999e-06	8.57959e-05	8.07379	8.11771	8.08483	7.89927	8.26914	8.42421	8.56844	8.44318
TMEM187	48.5173	0.591152	0.217372	2.71955	0.00653717	0.0411385	5.40897	5.29304	5.40022	5.51665	5.58804	5.67915	5.52212	5.74935
SH3BP1	11.2099	0.591124	0.27346	2.16165	0.0306454	0.126009	3.33328	3.43432	3.34054	3.28202	3.40991	3.40334	3.47441	3.55734
NPIPB4	568.57	0.591118	0.214997	2.74942	0.00597	0.0383533	9.10337	8.47947	9.06461	8.57194	9.32484	8.78908	9.70387	9.38088
FGF14	52.6737	0.590869	0.248675	2.37607	0.0174981	0.0838908	5.5676	5.33998	5.64067	5.23165	5.6378	5.9362	5.72084	5.5896
PRRT2	124.289	0.590655	0.16848	3.50578	0.000455276	0.00515691	6.83948	6.59243	6.83433	6.64988	7.15396	6.9742	7.11526	6.99097
SLC35F2	134.242	0.590131	0.178711	3.30216	0.000959444	0.00927191	6.83868	6.87054	6.95861	6.65639	6.96076	7.39369	7.12591	7.18018
ANKRD61	37.9526	0.589975	0.250496	2.35522	0.0185116	0.0875522	5.17763	4.87972	5.16276	5.02406	5.26151	5.11094	5.44692	5.32106
TUBB4B	1613.18	0.589955	0.140474	4.19975	2.67206e-05	0.000489856	10.1488	10.6433	10.2135	10.4498	10.9006	10.8911	10.7024	10.9043
TRIM7	46.5899	0.589615	0.199298	2.95846	0.0030918	0.0232136	5.41463	5.38717	5.35109	5.30325	5.57349	5.57296	5.55571	5.60346
GPCPD1	406.678	0.589561	0.137532	4.28673	1.81324e-05	0.000353929	8.43354	8.23344	8.41326	8.54482	9.03819	8.6806	8.81218	8.77107
DCTN1-AS1	18.4718	0.589407	0.269334	2.18839	0.0286413	0.120007	4.10343	3.88386	4.08279	3.9588	4.16273	4.15083	4.16425	4.19486
LOC100303749	32.7722	0.587782	0.241512	2.43376	0.0149427	0.0750952	4.89664	4.71383	4.96003	4.81483	5.09929	4.94935	5.07994	5.04229
MIR340	7.66436	0.587271	0.220497	2.6634	0.00773562	0.0466156	2.05144	2.01539	2.0278	2.06242	2.19836	2.51197	2.03496	2.10361
HOOK2	166.312	0.586806	0.169234	3.46743	0.000525467	0.00575559	7.1945	7.17539	7.2513	7.00807	7.34237	7.40898	7.77211	7.45221
LOC101929592	9.51111	0.586804	0.273562	2.14505	0.0319487	0.129923	3.11124	3.05256	3.11094	3.02051	3.14826	3.17397	3.14031	3.2518
RASL10A	8.05819	0.586144	0.269652	2.17371	0.0297272	0.123281	2.77138	2.82444	2.70127	2.7134	2.91004	2.80504	2.88143	2.83391
CTPS1	502.413	0.585759	0.0987412	5.93226	2.98785e-09	1.61401e-07	8.79989	8.66564	8.74444	8.71734	9.16815	9.05122	9.23287	9.10581
AP1G2	62.543	0.585502	0.215664	2.71488	0.00662999	0.0415457	5.86258	5.61212	5.90705	5.71326	6.05875	5.83043	6.11779	6.11974
LOC101927124	34.0188	0.585407	0.257824	2.27056	0.0231733	0.102807	4.89178	4.78317	4.87419	4.80224	5.24492	4.91734	5.19407	4.80593
STON1	65.6442	0.585402	0.204337	2.86488	0.00417166	0.0291582	5.97535	5.80227	5.79382	5.73413	5.96544	6.22407	6.1613	5.99168
MMRN2	21.7921	0.585199	0.263788	2.21844	0.0265246	0.113899	4.32988	4.1462	4.25508	4.14809	4.52521	4.28325	4.37406	4.36104
LOC646029	9.18094	0.58508	0.263774	2.21811	0.0265473	0.113931	2.95371	2.79652	2.85341	2.77931	3.07916	2.94073	2.9274	2.96786
MIR4319	3.50808	0.584769	0.246375	2.37349	0.017621	NA	1.67926	1.668	1.65389	1.66373	1.66969	1.7358	1.76096	1.76943
ITGA5	155.592	0.584433	0.168449	3.46949	0.000521452	0.00572435	7.046	7.0387	7.24285	6.83342	7.38319	7.45418	7.40816	7.3381
RCE1	55.9205	0.584313	0.210111	2.78097	0.0054197	0.035671	5.68418	5.50238	5.67416	5.50833	5.92068	5.82744	5.71193	5.89048
PRICKLE2-AS3	29.8839	0.584217	0.248087	2.35489	0.0185284	0.0875522	4.77071	4.61913	4.84612	4.71652	4.84116	4.87993	5.08214	4.88306
CLIP1-AS1	24.0732	0.584163	0.266761	2.18983	0.0285364	0.119704	4.49319	4.29541	4.49812	4.29318	4.63056	4.41564	4.7086	4.56323
CPLX2	30.1121	0.583944	0.244433	2.38898	0.0168953	0.081985	4.68233	4.87607	4.761	4.62382	4.83834	4.92979	4.91472	4.98579
XRCC2	808.385	0.583346	0.115734	5.04038	4.64604e-07	1.48272e-05	9.44951	9.23367	9.42604	9.49367	9.963	9.65605	9.87714	9.84703
SYT12	23.277	0.583217	0.241058	2.41941	0.0155459	0.0771603	4.45846	4.3976	4.38433	4.4062	4.51356	4.50042	4.57568	4.63264
PPIEL	78.6891	0.582665	0.234895	2.48053	0.0131187	0.0685437	6.24622	5.75883	6.15983	5.96568	6.56699	6.14993	6.39075	6.29135
GAPDHS	37.426	0.582442	0.234262	2.48628	0.0129086	0.0679024	5.16417	4.93344	5.13124	5.04857	5.23227	5.13476	5.37089	5.33793
GLS2	125.151	0.582274	0.223006	2.61103	0.00902706	0.0526173	7.00414	6.44711	6.76873	6.49548	7.26497	6.87552	7.16581	6.90155
SPATA12	32.4953	0.58185	0.25643	2.26904	0.0232661	0.103144	4.99824	4.67772	4.87342	4.73814	5.08516	4.87988	5.11407	5.05225
IQCC	140.967	0.581682	0.14034	4.1448	3.40116e-05	0.000600424	6.97022	6.94125	6.85235	6.99692	7.22744	7.15388	7.30077	7.32466
MIR5047	222.989	0.58123	0.220718	2.63336	0.0084544	0.049909	7.88767	7.00599	7.59591	7.41228	7.97508	7.70861	8.1035	7.96587
PUSL1	87.1202	0.580914	0.177476	3.2732	0.00106339	0.0100787	6.09776	6.29693	6.32833	6.24101	6.41619	6.61963	6.51692	6.53003
ELAVL3	545.526	0.580555	0.137929	4.20909	2.56396e-05	0.000475346	8.85598	8.95463	8.92988	8.58736	9.34221	9.05514	9.33649	9.29885
CDHR2	18.4366	0.58046	0.270707	2.14423	0.0320141	0.130027	4.11168	4.03876	4.0899	3.94827	4.13369	4.09327	4.4289	4.14081
RN7SL1	207338	0.58032	0.270073	2.14876	0.0316537	0.129096	16.9536	17.366	17.4736	16.7085	18.0775	18.5937	17.3843	17.2142
LINC00562	6.54944	0.579756	0.264874	2.1888	0.0286114	NA	2.37672	2.34519	2.34137	2.36984	2.42608	2.55521	2.45645	2.37129
GALNT12	16.8135	0.578926	0.265898	2.17725	0.0294619	0.122559	3.93202	3.95507	4.00307	3.88414	3.99879	4.01982	4.03522	4.23705
THEM5	2.61178	0.578872	0.223443	2.59069	0.00957842	NA	1.11304	1.11315	1.10417	1.10898	1.19238	1.11953	1.22358	1.16085
PLEKHG7	21.5094	0.578176	0.270535	2.13716	0.032585	0.131572	4.23546	4.12345	4.27277	4.06415	4.54274	4.18434	4.3103	4.35435
CUBN	107.304	0.578038	0.222798	2.59445	0.00947436	0.0543724	6.72444	6.38784	6.63718	6.20963	6.90606	6.54818	7.00624	6.87692
LOC401585	10.0957	0.577201	0.272795	2.11588	0.0343552	0.136469	3.11943	3.07527	3.21876	3.08405	3.20175	3.25886	3.32423	3.17902
SNAPC4	146.072	0.577077	0.183097	3.15175	0.00162294	0.0141479	7.09974	6.86719	7.02367	6.94089	7.16191	7.03947	7.46207	7.54066
AATBC	15.492	0.577069	0.273508	2.10988	0.0348687	0.137759	3.88751	3.8378	3.8532	3.87148	3.86946	3.83096	4.12616	4.20504
SNCB	3.49793	0.576481	0.226989	2.53969	0.0110951	NA	1.29883	1.3275	1.3115	1.30489	1.32463	1.50292	1.37031	1.36493
SCGB2B3P	13.0634	0.576478	0.273467	2.10803	0.035028	0.138167	3.5998	3.42606	3.565	3.44394	3.69868	3.53362	3.67864	3.68706
SLC2A4RG	135.07	0.576399	0.184326	3.12706	0.00176564	0.0150892	6.70851	7.08723	6.8338	6.71145	7.24829	7.13136	7.28411	7.03433
ADAMTSL4-AS1	20.8221	0.576258	0.273064	2.11034	0.0348287	0.137638	4.32878	4.03005	4.18811	4.01834	4.38438	4.22518	4.43041	4.29322
LOC101927817	20.414	0.576142	0.271924	2.11876	0.0341106	0.135708	4.22584	4.08543	4.32279	4.14355	4.33576	4.17389	4.52517	4.44406
LOC100288162	40.9491	0.576027	0.239343	2.4067	0.0160972	0.0790433	5.25903	5.09095	5.29457	5.10435	5.33181	5.26026	5.62856	5.36456
AFG3L1P	209.25	0.575777	0.214047	2.68996	0.00714608	0.0439411	7.68512	7.21622	7.49736	7.32262	7.99684	7.32307	8.05175	7.91392
NDUFS6	104.295	0.575593	0.179491	3.20681	0.00134216	0.0121295	6.38837	6.55418	6.35663	6.57284	6.92867	6.80835	6.69167	6.67914
C14orf93	134.25	0.575224	0.145705	3.94788	7.88477e-05	0.00121234	6.8473	6.87447	6.94023	6.77265	7.2254	7.12269	7.23402	7.11081
LOC101928163	7.44784	0.574893	0.267887	2.14603	0.0318705	0.129801	2.68248	2.596	2.68017	2.59117	2.76558	2.72671	2.75553	2.7086
MAMDC4	47.9516	0.57431	0.22141	2.59388	0.00948993	0.0544345	5.50649	5.31194	5.47712	5.33899	5.68086	5.43945	5.75185	5.63621
FBL	160.006	0.57428	0.146586	3.91771	8.93959e-05	0.00134103	7.04296	7.18585	7.02514	7.13151	7.42234	7.53974	7.28435	7.48067
JAG1	3066.37	0.573625	0.11536	4.97247	6.61047e-07	2.03709e-05	11.3879	11.2326	11.521	11.1035	11.7391	11.8014	11.7735	11.7973
MAPK13	9.11121	0.573578	0.273599	2.09642	0.0360452	0.140714	3.10249	3.10615	3.14912	3.12592	3.15486	3.11777	3.28858	3.29863
ATP8B1	151.474	0.57353	0.228828	2.50638	0.0121976	0.0652304	7.19421	6.69326	7.16107	6.74419	7.51209	7.00488	7.63169	7.18905
LOC100133331	45.6215	0.573465	0.226403	2.53293	0.0113112	0.0618787	5.39324	5.3384	5.44531	5.25284	5.54158	5.34267	5.72973	5.64356
SRP14-AS1	16.5064	0.57261	0.260496	2.19815	0.0279386	0.118016	3.85014	3.87265	3.89242	3.89087	4.08656	3.89555	4.02188	3.99883
ATP4B	4.72685	0.571801	0.260917	2.1915	0.0284155	NA	2.11132	2.08939	2.09715	2.06895	2.12213	2.15276	2.15361	2.22817
GPR61	10.5592	0.571746	0.272496	2.09818	0.0358892	0.140477	3.2699	3.2472	3.28596	3.25303	3.25876	3.41085	3.42428	3.36063
CASZ1	28.0189	0.571653	0.24476	2.33557	0.0195137	0.0908446	4.64911	4.7795	4.60352	4.5766	4.76011	4.77256	4.94019	4.79701
SLC4A9	14.0891	0.571634	0.273524	2.08989	0.036628	0.142132	3.7165	3.58267	3.55706	3.66475	3.77833	3.67617	3.92772	3.68698
RAD51	144.866	0.571506	0.1462	3.90908	9.26468e-05	0.00138698	6.87711	6.94812	6.96507	7.09898	7.29195	7.21836	7.31833	7.33715
ZNF888	89.6727	0.571492	0.177778	3.21464	0.00130609	0.0118981	6.19183	6.16976	6.3697	6.35087	6.64617	6.55612	6.54463	6.49105
PATE2	60.4751	0.571099	0.239255	2.38698	0.0169872	0.0822421	5.85841	5.47103	5.84095	5.60114	6.04852	5.75269	6.12313	5.94817
LOC100506585	11.93	0.570503	0.268261	2.12667	0.0334473	0.133911	3.3912	3.29495	3.50312	3.27465	3.51206	3.40875	3.61958	3.55374
DOK4	54.6973	0.570441	0.210354	2.71182	0.00669154	0.0417719	5.5811	5.4971	5.65986	5.56872	5.74472	5.89487	5.93618	5.6518
RGS10	18.7701	0.569225	0.268052	2.12356	0.0337069	0.134536	3.98776	3.92414	4.07689	3.96306	4.28561	4.06883	4.01658	4.17541
CLYBL-AS1	4.70539	0.568161	0.253294	2.24309	0.0248909	NA	1.90946	1.89866	1.92256	1.89178	2.04983	1.94177	1.92154	2.02764
UVSSA	251.094	0.567943	0.155947	3.64189	0.000270642	0.00337335	7.80822	7.71105	7.81738	7.65689	7.97102	7.98257	8.40897	8.0455
NOP58	1327.89	0.567744	0.0912043	6.22497	4.81659e-10	3.26468e-08	10.1471	10.1008	10.1019	10.1429	10.6778	10.6199	10.4329	10.4949
PTOV1-AS2	19.5703	0.567235	0.268876	2.10965	0.0348883	0.137763	4.19006	4.0348	4.1486	4.03144	4.30205	4.14211	4.41709	4.15758
AGMAT	15.9258	0.566775	0.272843	2.07729	0.0377745	0.14475	3.76336	3.61509	3.80719	3.68308	3.98466	3.85344	3.81716	3.79776
SPDYE6	184.897	0.566748	0.272354	2.08092	0.037441	0.14407	7.38426	6.68132	7.36358	6.88574	7.51932	7.09621	8.13869	7.84831
SLC4A8	1539.71	0.56673	0.110995	5.10593	3.29172e-07	1.11556e-05	10.4471	10.2164	10.4666	10.1893	10.7985	10.7292	10.8595	10.7096
ITGA10	31.2689	0.566622	0.251857	2.24978	0.0244632	0.107315	4.90035	4.7673	4.849	4.64673	4.94312	4.89916	5.15775	4.91291
ARID3A	14.8981	0.566611	0.268136	2.11315	0.0345883	0.136947	3.75765	3.78201	3.68786	3.69553	3.89306	3.76083	3.95223	3.79808
LGALS1	1233.11	0.565828	0.136143	4.15612	3.23695e-05	0.00057487	10.0056	9.94715	10.0246	10.0554	10.1823	10.7603	10.4049	10.3955
PUS1	53.9195	0.56573	0.202438	2.79458	0.00519669	0.0344333	5.63362	5.64492	5.61054	5.49848	5.79896	5.65657	5.8188	5.95582
FILIP1L	264.727	0.56521	0.186573	3.02944	0.0024501	0.0194638	7.98627	7.5436	8.00555	7.52957	8.3364	8.17239	8.19988	8.0251
RAI1-AS1	15.124	0.565113	0.271	2.08528	0.0370435	0.143058	3.86239	3.69381	3.82349	3.7777	3.89024	3.81984	4.01939	3.95345
CD27-AS1	60.2858	0.564782	0.197901	2.85386	0.00431909	0.0299198	5.61011	5.77122	5.75799	5.65388	6.04065	5.98968	5.84591	5.88616
ICA1	159.586	0.564362	0.156374	3.60906	0.000307306	0.00372	7.14455	7.1869	7.10261	6.92351	7.43227	7.53618	7.28711	7.44493
RBP7	21.347	0.563843	0.268807	2.09758	0.0359424	0.140534	4.13187	4.20577	4.25829	4.00359	4.43878	4.31078	4.25724	4.26244
ZC3HAV1L	164.965	0.563702	0.142006	3.96955	7.2008e-05	0.0011198	7.22854	7.12174	7.25246	7.03764	7.39834	7.48487	7.53702	7.51607
COL5A2	1501.36	0.563447	0.115073	4.89645	9.75828e-07	2.82237e-05	10.3035	10.3087	10.3772	10.1976	10.7027	10.9242	10.5247	10.7675
IRF5	13.6268	0.563427	0.270914	2.07972	0.0375508	0.144379	3.51956	3.51717	3.54628	3.44443	3.6589	3.70935	3.58879	3.5555
MIR548AH	16.9823	0.56335	0.258235	2.18154	0.0291434	0.121676	3.99628	3.91227	3.91134	3.9283	4.02166	4.07066	4.10247	4.05009
KLF10	434.884	0.563108	0.121568	4.63203	3.62104e-06	8.97726e-05	8.45433	8.62406	8.45274	8.53698	8.99818	9.0572	8.83632	8.78131
CTSB	2032.49	0.562875	0.145171	3.87733	0.00010561	0.00155118	10.7801	10.6982	10.9576	10.3982	11.0914	11.1524	11.3729	11.0861
U2AF1	829.002	0.562835	0.100447	5.60333	2.10274e-08	9.58951e-07	9.41562	9.54871	9.38258	9.44168	9.99929	9.89787	9.78179	9.79323
LOC100506076	153.209	0.562825	0.223406	2.51929	0.0117593	0.0635704	7.13811	6.72318	7.2125	6.9048	7.44193	6.92086	7.64322	7.43167
ASPHD1	22.7394	0.562674	0.250696	2.24445	0.0248036	0.108367	4.40319	4.30296	4.39935	4.28343	4.42952	4.5296	4.56582	4.45694
ANK3	273.521	0.562663	0.126436	4.45018	8.57993e-06	0.000189031	7.9377	7.86563	7.92556	7.76833	8.30955	8.0728	8.34513	8.20409
RBPMS2	14.5914	0.562282	0.268962	2.09056	0.0365674	0.142003	3.72712	3.66284	3.79855	3.72926	3.83062	3.79099	3.81558	3.96375
HHLA3	24.056	0.561853	0.243944	2.3032	0.0212675	0.0964475	4.42841	4.45673	4.47203	4.37375	4.4737	4.65616	4.62132	4.56488
PCDHA10	5.32667	0.561845	0.258921	2.16995	0.0300105	NA	2.16965	2.14205	2.14432	2.18168	2.22788	2.25765	2.16586	2.31813
TPH1	8.92538	0.561651	0.272216	2.06325	0.0390887	0.148248	2.97023	2.97689	2.99264	3.0247	3.0005	3.12324	3.21937	3.0168
FAM179A	4.88463	0.561165	0.259934	2.15888	0.0308597	NA	2.16635	2.17925	2.20375	2.18839	2.24646	2.17706	2.32607	2.28272
BSN	316.579	0.561046	0.133186	4.21251	2.52545e-05	0.000469384	8.08713	8.24768	7.98507	7.99969	8.47103	8.28203	8.57924	8.46504
ZFPM1	21.7145	0.560973	0.247609	2.26556	0.0234786	0.103899	4.37339	4.27807	4.29917	4.27368	4.35851	4.46125	4.45977	4.496
LOC441454	76.0161	0.560869	0.200405	2.79868	0.00513124	0.0340914	6.17237	6.04888	6.04998	5.89976	6.42953	6.15945	6.42566	6.2056
C21orf58	224.908	0.560122	0.133248	4.20362	2.62683e-05	0.000483364	7.62271	7.55767	7.57006	7.69012	7.74363	7.91159	8.09114	8.0207
WBSCR27	16.3568	0.559824	0.267755	2.09081	0.0365453	0.141955	3.76427	3.83022	3.82403	3.70998	3.94725	3.99441	3.89958	3.8158
FERMT3	20.9366	0.559017	0.27352	2.04379	0.0409747	0.153122	4.2231	4.03879	4.34132	4.06175	4.4061	4.18639	4.50133	4.34093
CNPY1	7.15598	0.558538	0.264001	2.11567	0.0343732	0.136469	2.53185	2.63118	2.57377	2.55553	2.76844	2.56213	2.69472	2.66498
MAMSTR	18.2556	0.558287	0.253355	2.20358	0.0275541	0.116961	4.01975	4.11036	4.04668	4.04288	4.12731	4.17559	4.21584	4.19035
EME1	244.05	0.557556	0.156195	3.56962	0.000357505	0.00423616	7.7864	7.5673	7.61635	7.80901	7.89041	8.26674	7.92611	8.14831
CARNS1	13.2506	0.557413	0.270802	2.05838	0.039554	0.149437	3.62824	3.66166	3.61477	3.52786	3.68338	3.64441	3.75134	3.80035
IGSF21	6.35098	0.55711	0.258182	2.15782	0.0309418	NA	2.20834	2.28635	2.28434	2.27415	2.44068	2.36657	2.32994	2.30208
PTPRG-AS1	84.0518	0.556802	0.194161	2.86774	0.00413422	0.0289239	6.11354	6.15065	6.16891	6.19419	6.51257	6.62968	6.36849	6.21455
FAM195A	25.7606	0.556738	0.241223	2.30798	0.0210001	0.095456	4.44713	4.50185	4.45537	4.48482	4.74158	4.64366	4.56155	4.5757
WNK4	61.5239	0.556379	0.216048	2.57525	0.0100168	0.0565778	5.87349	5.69085	5.83187	5.63474	6.06104	5.78763	6.16815	5.96858
CHKB-AS1	27.0581	0.556174	0.251079	2.21514	0.0267505	0.11447	4.60358	4.4855	4.4649	4.56718	4.87455	4.64296	4.65569	4.62619
C2orf74	99.2504	0.556113	0.177372	3.13529	0.00171682	0.0147647	6.33646	6.32139	6.48923	6.50029	6.70441	6.86142	6.59376	6.65805
TTC21A	68.5075	0.555988	0.190967	2.91144	0.00359769	0.026033	6.04106	5.78552	5.91925	5.88884	6.11094	6.20271	6.1923	6.12839
CHD5	4.50903	0.555852	0.253437	2.19325	0.0282891	NA	1.97539	2.00623	1.9687	1.95092	2.07853	1.97289	2.04404	2.104
LRP2BP	168.773	0.555435	0.19413	2.86115	0.00422113	0.029365	7.39937	6.85376	7.26831	7.03195	7.61026	7.49916	7.55347	7.3768
LOC101927211	30.0663	0.555306	0.257777	2.15421	0.0312237	0.127801	4.69319	4.5897	4.76504	4.59681	5.04243	4.78886	4.88585	4.66375
AMH	37.8256	0.555263	0.253105	2.1938	0.0282495	0.118989	5.20967	5.00814	5.086	4.98647	5.23615	5.05642	5.56074	5.24631
NTSR1	5.21754	0.554867	0.228098	2.43258	0.0149915	NA	1.62578	1.64852	1.66619	1.60822	1.92177	1.73175	1.67458	1.64631
BAIAP2	159.927	0.554804	0.176755	3.13884	0.0016962	0.0146311	7.20488	7.15792	7.19494	6.84558	7.20146	7.50502	7.50686	7.51805
SHC1	201.704	0.554241	0.161376	3.43446	0.000593727	0.00634339	7.50061	7.30547	7.60647	7.29539	7.6813	7.84845	7.91864	7.66703
MICAL2	35.8253	0.553754	0.226047	2.44972	0.0142965	0.0728936	5.09645	4.95856	5.04342	4.96088	5.15219	5.13346	5.32227	5.16064
ATP11A-AS1	18.0588	0.553364	0.27317	2.02571	0.0427943	0.15804	4.05482	3.86566	4.1321	3.89741	4.09408	4.0228	4.39302	4.17334
SNORD111	4.45944	0.553012	0.2471	2.238	0.0252208	NA	1.89157	1.86634	1.92349	1.85782	1.99475	1.92225	1.92277	2.02348
RASGRP4	8.24658	0.552998	0.269385	2.05282	0.0400902	0.150923	2.85909	2.83443	2.93952	2.87359	2.95827	2.9207	3.11368	2.91193
ZNF581	26.4311	0.552642	0.246697	2.24017	0.0250802	0.109156	4.58213	4.48152	4.67123	4.59894	4.66916	4.71062	4.85863	4.72746
CCDC148	48.7239	0.552142	0.214685	2.57187	0.0101152	0.0569379	5.38574	5.36107	5.39426	5.36462	5.72575	5.69823	5.52212	5.43377
OGN	83.1509	0.551386	0.216124	2.55125	0.0107339	0.0594244	6.30469	5.92353	6.32191	6.09162	6.38458	6.42807	6.63346	6.34955
LOC652276	149.987	0.551218	0.179965	3.06292	0.00219187	0.0179231	7.1419	6.98887	7.09457	6.87202	7.24533	7.12521	7.61243	7.3549
TRA2A	590.086	0.550884	0.170298	3.23482	0.00121719	0.0112407	9.01556	8.66772	9.17918	8.89181	9.28362	9.12807	9.67856	9.35063
MINOS1P1	32.2016	0.550314	0.244253	2.25305	0.0242563	0.10667	4.95968	4.71954	4.9292	4.76312	4.98554	4.99453	5.07209	5.05731
C7orf50	400.052	0.550094	0.156131	3.52328	0.000426237	0.00490505	8.27712	8.57295	8.3074	8.39005	8.85662	9.04072	8.62492	8.60478
LOC339874	14.198	0.549889	0.266269	2.06517	0.038907	0.147877	3.74023	3.71512	3.69769	3.63716	3.76498	3.78703	3.79858	3.87835
LOC441242	115.913	0.549737	0.202357	2.71666	0.00659433	0.0414101	6.79389	6.45765	6.82249	6.49146	6.90749	6.74711	7.13972	7.02343
PPP1R32	17.6451	0.549652	0.270583	2.03136	0.0422182	0.156409	4.00364	3.90302	3.88529	3.89253	4.19263	3.94243	4.16928	3.9381
GCHFR	14.5193	0.549315	0.267278	2.05522	0.0398578	0.150278	3.82158	3.77236	3.77363	3.73978	3.83752	3.76749	3.95514	3.98406
LINC01001	30.1737	0.549022	0.241696	2.27154	0.0231143	0.102594	4.81346	4.69748	4.86417	4.67006	4.91054	4.86682	5.0269	4.91971
APOLD1	335.869	0.548917	0.114527	4.79292	1.64373e-06	4.4595e-05	8.19442	8.10838	8.16654	8.23165	8.62057	8.34769	8.54701	8.6202
TBC1D22A-AS1	13.652	0.548847	0.273538	2.00648	0.0448054	0.163226	3.70617	3.57152	3.63526	3.49297	3.72071	3.6499	3.71106	3.87364
ALPK3	47.1016	0.548695	0.217493	2.52281	0.011642	0.0632253	5.51143	5.30822	5.40693	5.4158	5.58035	5.45935	5.62609	5.77527
TMEM54	48.1781	0.548396	0.231558	2.36829	0.0178705	0.0853167	5.23113	5.53105	5.37137	5.40374	5.54347	5.70353	5.44386	5.72371
GOLGA8B	1782.4	0.548108	0.259878	2.1091	0.0349358	0.137914	10.8064	9.73658	10.688	10.0881	11.0881	10.4598	11.3923	11.018
FAM160B2	98.3391	0.547926	0.170224	3.21885	0.00128705	0.0117756	6.50783	6.40945	6.43501	6.31262	6.77188	6.68222	6.75593	6.56957
KLRAP1	104.258	0.547842	0.210111	2.6074	0.00912334	0.0529052	6.60661	6.17945	6.63552	6.47931	6.90262	6.58682	6.87843	6.78529
ACTR3B	288.196	0.547782	0.121882	4.49438	6.97734e-06	0.000158595	8.00559	7.92795	7.98923	7.86215	8.35131	8.3449	8.37327	8.16536
PDCL3P4	65.1367	0.54778	0.201814	2.71428	0.00664203	0.0416035	6.0042	5.84275	5.83913	5.72644	6.06534	5.97147	6.21946	6.09726
LINC01061	36.3629	0.547566	0.246198	2.22409	0.0261426	0.112652	5.15778	4.93105	5.11564	4.88835	5.16743	5.09614	5.3468	5.27259
NAT6	15.9839	0.54727	0.260598	2.10005	0.035724	0.139978	3.80157	3.80771	3.77998	3.82093	3.95917	3.94792	3.86277	3.91979
SPRED3	121.758	0.547229	0.227678	2.40352	0.0162379	0.0794473	6.89506	6.58685	6.82551	6.35829	6.86216	7.00223	7.3593	6.79845
PRSS53	12.8331	0.547029	0.273502	2.00009	0.0454906	0.164788	3.57692	3.43531	3.58768	3.50311	3.61228	3.60437	3.77236	3.60439
PKMYT1	40.1047	0.546366	0.225019	2.42808	0.0151788	0.076009	5.07975	5.28019	5.06787	5.15786	5.26579	5.41686	5.27731	5.39247
BYSL	78.2663	0.545948	0.176289	3.0969	0.00195556	0.016325	6.09819	6.08383	6.12201	6.19931	6.26075	6.34952	6.33004	6.51895
PPIP5K1	234.975	0.545588	0.163439	3.33817	0.000843322	0.00837991	7.7473	7.47603	7.84171	7.52049	8.07228	7.79115	8.10847	8.05171
GOLGA8A	1763.2	0.545408	0.259018	2.10567	0.0352327	0.138752	10.7937	9.75629	10.6755	10.0673	11.0296	10.4699	11.3883	11.0077
ST8SIA3	278.28	0.545379	0.148959	3.66127	0.000250963	0.00318577	7.84761	8.04442	7.84849	7.8577	8.15764	8.21692	8.50867	8.11763
TONSL	155.213	0.544742	0.157479	3.45915	0.000541881	0.00589171	7.13987	7.0897	7.10118	7.04734	7.309	7.15935	7.61404	7.45474
PNKP	60.1383	0.544698	0.20084	2.7121	0.00668584	0.0417717	5.84819	5.65402	5.791	5.68678	5.89197	5.93179	6.1212	5.92801
CCDC62	21.9099	0.544638	0.267854	2.03334	0.042018	0.156034	4.21912	4.31559	4.10439	4.15298	4.27132	4.56428	4.26158	4.32655
MAGOH	209.871	0.544264	0.177148	3.07236	0.00212371	0.017443	7.35293	7.68016	7.34059	7.46024	7.97193	7.99611	7.62729	7.67297
LRRN4	5.76918	0.54399	0.262663	2.07106	0.0383533	NA	2.4214	2.38927	2.40017	2.35343	2.48421	2.38025	2.51184	2.51571
AHI1	1128.39	0.543941	0.143642	3.78678	0.00015261	0.00211734	10.0173	9.6158	10.0638	9.82177	10.3294	10.1325	10.5019	10.2873
SELV	13.3845	0.543714	0.270736	2.00828	0.0446135	0.162708	3.50671	3.54526	3.54113	3.46401	3.75259	3.55787	3.60826	3.59065
JMJD7	23.1795	0.543652	0.245214	2.21705	0.0266194	0.114155	4.40071	4.37548	4.43662	4.38922	4.44111	4.56964	4.63994	4.49478
PCYOX1L	326.533	0.543649	0.103592	5.24798	1.53777e-07	5.63823e-06	8.0844	8.16272	8.14267	8.13512	8.45766	8.59457	8.47869	8.44593
FUS	738.508	0.543462	0.126927	4.28168	1.85485e-05	0.000360149	9.44948	9.21852	9.33282	9.1655	9.6311	9.52282	9.8751	9.736
PLN	56.1365	0.543137	0.236498	2.29658	0.0216428	0.0979161	5.71748	5.33326	5.72329	5.67426	5.8495	5.75475	5.98454	5.86955
C1orf159	40.7484	0.542593	0.21071	2.57507	0.0100221	0.0565863	5.14866	5.24567	5.22446	5.17449	5.24925	5.45241	5.42563	5.38306
SOX7	12.2955	0.542081	0.273097	1.98494	0.0471514	0.168858	3.4539	3.39797	3.38106	3.31808	3.60577	3.44065	3.47943	3.47898
ATP1A3	234.904	0.542024	0.198289	2.7335	0.00626659	0.0398773	7.34878	7.99238	7.338	7.69144	8.03932	8.00478	7.91583	8.05486
DDX51	235.892	0.541979	0.12289	4.41028	1.03237e-05	0.000219486	7.69439	7.78289	7.60451	7.62537	8.05995	7.8902	8.03756	8.05144
PCDHGC5	804.996	0.541485	0.121693	4.4496	8.60288e-06	0.000189161	9.58188	9.46507	9.30181	9.31184	9.64037	9.84621	9.93981	9.84655
LOC100128568	6.56965	0.541313	0.268686	2.01467	0.0439392	NA	2.40548	2.43607	2.39968	2.41738	2.57698	2.47061	2.50315	2.43817
PLOD1	211.388	0.541193	0.16494	3.28116	0.00103382	0.00985581	7.52427	7.58506	7.55104	7.30282	7.87755	7.91975	7.96779	7.58059
NPIPB11	173.483	0.541169	0.230717	2.3456	0.0189965	0.0891835	7.2705	7.0786	7.40949	6.93627	7.48497	7.02235	7.92555	7.69708
GREB1	60.9224	0.540035	0.194576	2.77544	0.00551264	0.0361539	5.81235	5.85177	5.73394	5.69119	6.01948	5.81285	6.01222	6.09566
FAM216A	171.868	0.539715	0.142039	3.79976	0.000144839	0.00202473	7.16288	7.15827	7.2477	7.26921	7.48016	7.71651	7.47308	7.45783
ENTPD3	22.5947	0.539524	0.257295	2.09691	0.0360014	0.140588	4.48428	4.3296	4.38221	4.32864	4.45677	4.41556	4.67599	4.546
PMM2	231.956	0.539478	0.133326	4.04631	5.20308e-05	0.000847936	7.74079	7.58446	7.66968	7.54472	8.14207	7.92751	7.9323	7.92907
RPL3	3546.33	0.539328	0.134541	4.00866	6.1064e-05	0.000970195	11.4771	11.6585	11.5764	11.435	12.0237	12.2416	11.7098	11.881
PMFBP1	55.4571	0.538674	0.212372	2.53646	0.011198	0.061459	5.67747	5.69037	5.65037	5.57407	5.85713	5.59284	5.9176	6.03428
QSOX2	285.735	0.538516	0.103843	5.18589	2.14988e-07	7.67309e-06	7.98256	7.96324	7.90223	7.94804	8.32228	8.27391	8.2902	8.29937
FAM131A	161.24	0.538421	0.147368	3.65357	0.000258618	0.0032522	7.21122	7.11966	7.21431	6.97694	7.47522	7.37461	7.50128	7.42481
KRTCAP3	9.53995	0.53839	0.273443	1.96893	0.0489614	0.17317	3.1556	3.09489	3.11342	3.17925	3.23418	3.13248	3.33359	3.22685
LINC00999	20.5931	0.538285	0.251778	2.13794	0.032522	0.131548	4.25405	4.24298	4.29592	4.22324	4.39424	4.23595	4.43655	4.44549
LOC100129046	10.9342	0.537287	0.272624	1.9708	0.0487471	0.172607	3.2665	3.23944	3.26673	3.17278	3.43327	3.23361	3.47025	3.26177
MIR4516	3.84467	0.537041	0.246532	2.17838	0.0293778	NA	1.90155	1.86177	1.87861	1.87714	1.8801	1.91189	2.01587	1.98922
SSX2IP	936.199	0.536831	0.0926568	5.79375	6.88299e-09	3.40144e-07	9.66966	9.51793	9.7055	9.66135	10.098	10.0109	9.97004	10.0831
HHAT	16.2246	0.536162	0.267667	2.00309	0.0451672	0.164074	3.81852	3.95195	3.82089	3.76501	3.99384	3.92297	3.91222	4.02255
NSUN5P2	93.0514	0.53608	0.250563	2.1395	0.032395	0.13125	6.56543	5.88678	6.39014	6.23104	6.64586	6.2771	6.90182	6.62066
AKR7L	9.58999	0.536053	0.272826	1.96482	0.0494351	0.174259	3.13468	3.1272	3.08291	3.08884	3.20541	3.16688	3.19812	3.21502
MLLT4-AS1	12.6318	0.536002	0.273604	1.95905	0.0501073	0.175697	3.40539	3.34331	3.38718	3.51078	3.63233	3.49882	3.45241	3.55077
ACP6	161.377	0.535631	0.165459	3.23725	0.00120689	0.0111885	7.21363	6.9532	7.28746	7.0575	7.4484	7.3051	7.58265	7.44886
PMS2P9	141.867	0.535602	0.209236	2.5598	0.0104732	0.0584188	7.1209	6.73116	7.08132	6.6997	7.27481	7.04959	7.51972	7.12865
OSGEPL1-AS1	16.0643	0.535266	0.266169	2.011	0.0443256	0.162077	3.84562	3.80193	3.84254	3.74533	3.87272	4.04038	3.86906	3.94052
C17orf53	60.8949	0.535182	0.189814	2.81951	0.00480973	0.0324811	5.67048	5.79923	5.71917	5.82133	5.94296	6.02112	6.02154	5.91428
PNLDC1	7.87139	0.534839	0.269965	1.98114	0.0475755	0.169924	2.77553	2.75872	2.82506	2.7276	2.88892	2.81759	2.95843	2.79435
USB1	80.3104	0.534697	0.179451	2.97963	0.002886	0.0220608	6.20427	6.09677	6.25453	6.08411	6.36776	6.31537	6.54037	6.38241
SNORD102	16.2391	0.534225	0.265784	2.01	0.0444314	0.162344	3.86543	3.7875	3.95893	3.89044	3.9962	3.9559	4.0202	4.02517
DEPDC1B	431.451	0.534125	0.149031	3.58399	0.000338384	0.00403874	8.3498	8.49969	8.42545	8.74301	9.03515	8.98273	8.7212	8.85925
HUNK	257.999	0.534038	0.118247	4.51628	6.29355e-06	0.000144328	7.88503	7.77296	7.80859	7.71646	8.2259	8.1322	8.10691	8.1083
SNORA5C	15.2673	0.533463	0.266586	2.00109	0.045383	0.164559	3.72649	3.68244	3.75364	3.69232	3.90838	3.83727	3.84994	3.73534
ZNF587B	324.698	0.533153	0.155056	3.43846	0.000585025	0.00626401	8.26326	7.96861	8.23922	7.99028	8.54226	8.21146	8.61565	8.54925
SLFNL1-AS1	30.5041	0.532874	0.254827	2.09112	0.0365172	0.141947	4.87944	4.64324	4.77697	4.74055	5.0438	4.72694	5.04087	4.9335
LINC00852	33.3858	0.532583	0.257676	2.06687	0.0387466	0.147426	5.03367	4.75047	4.93951	4.86074	5.13814	4.84866	5.13884	5.22687
GP1BA	24.4312	0.532475	0.255639	2.08292	0.0372585	0.143629	4.5285	4.44652	4.5067	4.34991	4.66957	4.45599	4.69466	4.61216
SLC9C1	50.9201	0.53241	0.221748	2.40097	0.0163518	0.0799253	5.45297	5.41118	5.49042	5.40887	5.90089	5.63419	5.58825	5.49959
LINC01359	26.6556	0.531741	0.257277	2.06681	0.0387523	0.147426	4.73324	4.46573	4.52787	4.51483	4.79344	4.61136	4.77214	4.73892
CCDC37	13.8976	0.531627	0.273551	1.94343	0.0519639	0.180396	3.73149	3.51129	3.65336	3.59829	3.7714	3.66955	3.72989	3.86678
GPR146	10.7573	0.531459	0.271764	1.95559	0.0505129	0.1767	3.16585	3.15755	3.31627	3.22415	3.38511	3.24979	3.43849	3.26233
USP13	793.297	0.531247	0.0805389	6.59616	4.21939e-11	3.73328e-09	9.44488	9.4057	9.40446	9.39879	9.6939	9.83489	9.8459	9.80166
CENPW	55.8005	0.531202	0.223167	2.38029	0.0172991	0.0833155	5.50135	5.65536	5.5155	5.66407	5.6994	6.07413	5.69917	5.75737
LINC00342	448.88	0.531007	0.260644	2.03729	0.0416211	0.154832	8.82263	7.9	8.67576	8.20874	8.94319	8.5443	9.3739	9.0234
LINC00271	10.2033	0.530894	0.27361	1.94033	0.0523392	0.1812	3.09558	3.17851	3.19766	3.22117	3.24048	3.29707	3.28017	3.28029
HOXB6	15.4184	0.530638	0.265147	2.0013	0.0453604	0.164518	3.91034	3.84099	3.84131	3.83933	3.91153	3.87235	4.09419	3.98827
MIR591	3.79022	0.530545	0.222179	2.38791	0.0169443	NA	1.65047	1.62842	1.66239	1.64453	1.66013	1.76212	1.65786	1.86422
USP3-AS1	23.8542	0.53051	0.252594	2.10024	0.0357073	0.13995	4.4482	4.33154	4.32894	4.3747	4.51026	4.63203	4.53345	4.40669
MAEL	33.9209	0.530243	0.236456	2.24246	0.0249314	0.108701	4.80582	5.01744	4.84465	4.9055	5.18034	5.00652	4.99415	5.09304
MCPH1-AS1	55.4241	0.530125	0.187535	2.82681	0.00470142	0.0319541	5.62691	5.61128	5.58584	5.64912	5.81585	5.89773	5.78277	5.82325
INTS4P2	125.938	0.529789	0.159171	3.32842	0.000873414	0.00861519	6.80171	6.79342	6.70346	6.86607	7.17466	6.84582	7.17351	7.07917
NEURL1	7.54023	0.529355	0.272007	1.94611	0.0516414	0.179542	2.73626	2.70106	2.7851	2.74289	2.78924	2.84926	2.78974	2.87726
COL27A1	46.35	0.529206	0.247612	2.13724	0.0325788	0.131572	5.43439	5.16173	5.42496	5.26056	5.74691	5.31716	5.64432	5.45214
IPO4	269.358	0.528922	0.116526	4.53907	5.65018e-06	0.000131476	7.87945	7.87116	7.94091	7.77727	8.12977	8.27061	8.25717	8.16453
MIR4784	2.87421	0.528749	0.222102	2.38066	0.0172818	NA	1.21096	1.19162	1.18199	1.17808	1.23755	1.27078	1.20453	1.31496
FALEC	7.65217	0.528674	0.268049	1.9723	0.0485748	0.172285	2.80045	2.69776	2.75649	2.67851	2.85353	2.78229	2.80543	2.8758
LOC101927497	53.4765	0.528493	0.191782	2.7557	0.00585673	0.0377372	5.5764	5.60083	5.56634	5.58587	5.66384	5.88506	5.74333	5.83041
LINC00339	21.0163	0.528016	0.262861	2.00873	0.0445659	0.162674	4.25772	4.08481	4.14941	4.12874	4.43327	4.30577	4.25269	4.21393
NDRG1	197.565	0.527994	0.273498	1.93052	0.0535423	0.184029	7.37671	6.64835	7.68187	6.48656	7.8605	7.59234	8.07898	7.48849
PTRH2	197.115	0.527601	0.125141	4.21606	2.48607e-05	0.000463816	7.47017	7.33403	7.4284	7.44637	7.83566	7.6691	7.72325	7.73888
LOC101927701	15.0943	0.527168	0.270647	1.94781	0.0514378	0.179003	3.85947	3.76793	3.87189	3.73569	3.87124	3.83202	4.05688	3.95062
PRR7-AS1	36.4318	0.526671	0.251152	2.09702	0.0359918	0.140588	5.12611	4.83192	5.11652	4.95658	5.28295	5.02915	5.26013	5.25175
LOC100288152	39.0317	0.526532	0.251507	2.09351	0.0363039	0.141425	5.26792	4.96419	5.13014	5.15414	5.25446	5.15622	5.58188	5.31872
OVGP1	14.2984	0.526245	0.272731	1.92954	0.0536638	0.184361	3.80615	3.77619	3.69597	3.66952	3.70938	3.82733	3.89664	3.99237
ZEB2-AS1	5.01309	0.525974	0.261736	2.00956	0.0444778	NA	2.11775	2.10857	2.13945	2.14755	2.22561	2.15426	2.16971	2.24821
FAM20A	80.131	0.525675	0.204236	2.57386	0.010057	0.0567185	6.29997	6.01652	6.17948	6.01532	6.48588	6.23779	6.51979	6.29672
ECM2	106.557	0.525317	0.189851	2.76699	0.00565767	0.0367735	6.70428	6.29721	6.57763	6.57691	6.81827	6.71047	6.93681	6.83741
EPCAM	4.98326	0.525036	0.262498	2.00016	0.0454835	NA	2.22322	2.2405	2.26876	2.22226	2.26248	2.25974	2.32447	2.37652
SMCR5	19.929	0.524774	0.270177	1.94233	0.0520968	0.180658	4.10929	4.09763	4.29883	4.0298	4.35921	4.14036	4.3246	4.32355
PLCB2	11.2273	0.52436	0.273552	1.91686	0.0552563	0.188213	3.23412	3.25752	3.25088	3.1869	3.33198	3.418	3.404	3.20148
METTL1	112.717	0.522755	0.150698	3.46889	0.000522617	0.00573207	6.65481	6.63723	6.64549	6.56487	6.98335	6.87858	6.92852	6.80854
PARVB	154.798	0.522664	0.172415	3.03144	0.00243394	0.0193875	7.14834	6.95723	7.25985	6.85973	7.42385	7.36349	7.38127	7.34801
MIR548L	4.09247	0.5225	0.224227	2.33023	0.019794	NA	1.37415	1.36461	1.35148	1.37722	1.53546	1.49402	1.3572	1.42271
CD72	5.91775	0.521986	0.262078	1.99172	0.0464016	NA	2.37565	2.46363	2.36027	2.35751	2.41465	2.47773	2.45832	2.5309
DENND4B	216.191	0.521556	0.17604	2.96271	0.00304945	0.0229891	7.64471	7.4526	7.67828	7.40619	7.80766	7.62182	8.17543	7.87626
POLR1E	264.957	0.521259	0.113514	4.59203	4.38964e-06	0.00010633	7.83382	7.8662	7.85994	7.85662	8.00235	8.27824	8.18666	8.23683
RPS3	1575.27	0.520951	0.147208	3.53888	0.000401828	0.00467257	10.2914	10.4424	10.4108	10.3533	10.8543	11.0878	10.4419	10.7168
KIAA2022	15.5586	0.520552	0.261355	1.99174	0.0463993	0.166974	3.78188	3.81858	3.80053	3.76938	3.97453	3.84347	3.91295	3.87692
HIST2H3D	486.015	0.520514	0.181773	2.86354	0.00418934	0.0292541	8.58356	8.91222	8.28013	8.82731	9.14079	9.19506	8.78695	9.14902
QTRT1	151.958	0.520489	0.165499	3.14497	0.00166106	0.0143868	7.19509	6.87999	7.15466	6.98313	7.30395	7.24471	7.48677	7.38613
PP14571	32.6002	0.519722	0.248988	2.08733	0.036858	0.142718	4.92808	4.83466	4.95472	4.90642	4.97368	4.90242	5.33374	5.06152
CARS2	248.465	0.51825	0.127539	4.06346	4.83506e-05	0.0007997	7.85857	7.71111	7.74518	7.69213	8.21073	7.94661	8.03206	8.1345
FRMD4B	504.321	0.518226	0.209541	2.47314	0.013393	0.0695344	9.01064	8.34061	9.02215	8.24828	9.19848	8.94382	9.32309	9.05778
MZF1	103.657	0.517999	0.202533	2.5576	0.0105396	0.0586308	6.7222	6.31823	6.59239	6.35863	6.68471	6.68418	6.95126	6.81513
ESR2	26.0981	0.517895	0.24638	2.10201	0.0355522	0.139564	4.65934	4.53043	4.59933	4.65025	4.65496	4.64191	4.82202	4.87825
LOC100996251	23.4713	0.517759	0.270836	1.91171	0.0559137	0.189622	4.36168	4.18329	4.41359	4.18174	4.63849	4.40075	4.47254	4.29831
HIST1H4E	1289.84	0.517611	0.202016	2.56223	0.0104004	0.0581886	9.81623	10.1687	9.75798	10.3748	10.4974	10.7947	9.92262	10.6613
UBAC2-AS1	8.31935	0.516924	0.272808	1.89483	0.0581151	0.19463	2.76963	2.77067	2.83008	2.78553	2.8709	2.96166	2.83581	2.84297
SLC10A6	24.0183	0.516918	0.270452	1.91131	0.0559648	0.189751	4.49419	4.30168	4.48609	4.15611	4.42039	4.34802	4.92248	4.71357
SH3D21	13.6151	0.516636	0.271485	1.903	0.0570402	0.192163	3.44867	3.50585	3.60787	3.37717	3.73954	3.54286	3.7224	3.4934
LMBR1L	115.116	0.516214	0.166578	3.09894	0.00194217	0.0162316	6.67895	6.6018	6.74768	6.60008	7.07788	6.76149	7.02626	6.84394
TRPV1	97.2988	0.515712	0.16872	3.05662	0.00223849	0.0182136	6.54801	6.38602	6.48362	6.36484	6.56075	6.6372	6.76162	6.79929
ALDH1B1	81.064	0.515349	0.177583	2.90201	0.00370776	0.0266559	6.078	6.27509	6.23159	6.14855	6.41879	6.26622	6.46751	6.49508
C5orf45	59.6226	0.515154	0.212702	2.42195	0.0154375	0.0768806	5.78542	5.57904	5.83862	5.69466	6.05031	5.75587	6.03842	5.93198
HIC2	97.8114	0.514907	0.170149	3.02622	0.00247629	0.0195981	6.4642	6.4412	6.47111	6.47912	6.44618	6.67987	6.80203	6.85362
MAPK12	220.387	0.51432	0.128302	4.00868	6.10589e-05	0.000970195	7.55253	7.70338	7.57483	7.49113	7.87079	7.9968	7.8962	7.84703
SIAE	144.059	0.514023	0.146131	3.51755	0.000435556	0.0050006	7.02518	7.02115	6.89537	6.95083	7.40827	7.19641	7.16636	7.28563
NR2C2AP	107.872	0.513717	0.174455	2.9447	0.00323265	0.0240028	6.5779	6.52252	6.52498	6.56162	6.78352	7.03957	6.62068	6.82503
NAT9	84.9946	0.513694	0.196722	2.61127	0.00902063	0.0526173	6.28388	6.1757	6.16226	6.12225	6.5978	6.57707	6.23351	6.36355
C14orf80	65.398	0.513631	0.197813	2.59655	0.00941644	0.0542056	5.92969	5.84196	5.81251	5.97158	6.03775	5.94326	6.12187	6.28827
LMNA	1095.7	0.513443	0.133356	3.85017	0.000118035	0.00170487	9.92196	9.94332	9.95014	9.64453	10.0306	10.2559	10.2813	10.4602
TMEM253	31.5547	0.513286	0.24112	2.12876	0.0332741	0.133494	4.8423	4.71265	4.83781	4.7548	5.03748	4.96656	4.79694	5.00893
CD24	216.893	0.513087	0.188752	2.71831	0.00656163	0.0412397	7.51387	7.70747	7.35787	7.48318	7.80734	8.21945	7.6206	7.75306
APOBEC3A	12.0597	0.512733	0.270862	1.89297	0.0583621	0.195107	3.40039	3.50381	3.39923	3.43384	3.48326	3.56894	3.56127	3.51226
MIR4796	6.13709	0.512515	0.267634	1.91498	0.0554945	NA	2.36224	2.40073	2.36578	2.39077	2.40244	2.53142	2.46578	2.42036
C19orf54	33.7414	0.512268	0.227005	2.25664	0.0240307	0.105899	4.89378	5.03252	4.95772	4.91249	4.978	5.12031	5.209	5.10249
ATP6V1C2	22.9562	0.51194	0.264648	1.93442	0.053062	0.182974	4.27592	4.23766	4.39147	4.23028	4.57496	4.42035	4.47727	4.25926
PBX4	34.132	0.511823	0.235138	2.17669	0.0295036	0.122663	5.00968	4.86804	4.96508	5.01207	5.15416	4.95022	5.25262	5.13767
ADGRA2	23.3791	0.511796	0.244619	2.09221	0.0364194	0.141678	4.41251	4.38098	4.33437	4.40292	4.54263	4.52796	4.56361	4.43949
CENPH	551.57	0.511699	0.162627	3.14645	0.00165263	0.0143221	8.7787	9.00862	8.60598	9.03067	9.48924	9.29349	9.01006	9.20207
FAM118A	158.266	0.511321	0.197015	2.59534	0.00944975	0.0543517	7.27325	6.8354	7.27028	6.99063	7.22538	7.30046	7.63437	7.49361
DNAJC30	57.9375	0.511245	0.217435	2.35125	0.0187104	0.0882146	5.7011	5.70004	5.74013	5.47904	6.02152	5.82105	5.92104	5.74269
ANKRD33B	10.654	0.511191	0.272945	1.87287	0.0610866	0.200802	3.20441	3.31988	3.21954	3.22175	3.36497	3.29413	3.35435	3.32221
HOXD1	4.4704	0.511174	0.256056	1.99634	0.0458972	NA	1.93306	1.92271	1.93592	1.9481	2.00177	1.99832	1.94453	2.06309
CIT	1171.91	0.511122	0.0870188	5.87369	4.2619e-09	2.18659e-07	9.95619	10.0101	9.92288	10.0248	10.4243	10.2206	10.3598	10.4236
RPL12	2584.12	0.511076	0.19202	2.66158	0.00777756	0.046754	10.8511	11.3999	11.02	10.9163	11.6941	11.8836	11.1611	11.1619
GNB3	35.1722	0.511066	0.240057	2.12894	0.0332594	0.133471	4.98722	4.9085	5.05652	4.96402	5.24666	4.96499	5.30342	5.07191
GRIK2	171.89	0.510995	0.18248	2.80028	0.00510578	0.033996	7.22073	7.18074	6.99713	7.39158	7.72197	7.4663	7.29775	7.59101
CDC20	353.415	0.510665	0.18122	2.81793	0.00483348	0.0325968	7.99997	8.5289	8.07977	8.21751	8.60025	8.85419	8.36099	8.54027
GPR153	102.276	0.510584	0.217221	2.35053	0.0187468	0.0883298	6.55059	6.3524	6.70878	6.15158	6.67277	6.86859	6.78431	6.65616
ELOVL6	332.811	0.510544	0.107367	4.75511	1.98337e-06	5.2995e-05	8.09593	8.21116	8.16384	8.23974	8.4719	8.54155	8.47248	8.57424
POLE2	286.196	0.51039	0.138904	3.6744	0.000238407	0.00304001	8.01786	7.78907	7.92406	8.04657	8.47265	8.1604	8.30126	8.21811
PRPF3	1314.13	0.510335	0.0804979	6.33974	2.3016e-10	1.65781e-08	10.1601	10.2041	10.0634	10.1399	10.5781	10.4736	10.5682	10.4829
ZNF814	641.069	0.509945	0.176204	2.89406	0.00380295	0.027196	9.24828	8.85592	9.20802	9.0051	9.38435	9.07469	9.75441	9.63605
STRA6	7.06898	0.509863	0.260149	1.95989	0.0500085	0.175512	2.63674	2.67106	2.69411	2.57657	2.73636	2.66534	2.85656	2.71297
UTAT33	9.49407	0.509824	0.273507	1.86402	0.0623186	0.203361	3.1118	3.05682	3.14402	3.08925	3.13253	3.22204	3.22384	3.17663
PITPNM3	100.782	0.509695	0.186488	2.73313	0.00627354	0.0398929	6.53141	6.44011	6.6368	6.25907	6.6595	6.74532	6.76719	6.77486
DOCK6	106.022	0.509684	0.23408	2.17739	0.0294512	0.122559	6.68784	6.58552	6.53014	6.26346	6.47806	6.6059	7.17811	6.96293
LOC389906	20.8269	0.509172	0.263339	1.93352	0.0531721	0.183098	4.33291	4.11615	4.22498	4.21337	4.40229	4.27338	4.4589	4.30937
CEL	7.61132	0.508941	0.271772	1.87268	0.061113	0.200802	2.8892	2.79723	2.83121	2.80245	2.8392	2.89994	2.95456	2.95537
FOXRED1	186.046	0.508833	0.136518	3.72721	0.000193612	0.00257963	7.3207	7.35342	7.37039	7.39256	7.72704	7.40772	7.69372	7.75759
ZAR1	11.5568	0.508457	0.273036	1.86224	0.0625695	0.204036	3.45446	3.25604	3.32236	3.27703	3.48871	3.386	3.49152	3.4105
CHTF18	275.274	0.507672	0.152631	3.32613	0.000880595	0.00867445	7.86314	7.98619	7.85757	7.83852	8.49985	8.03084	8.27687	8.06211
TMEM134	23.1551	0.507628	0.25141	2.01912	0.0434747	0.159916	4.36048	4.34424	4.43858	4.36969	4.59347	4.40893	4.61131	4.43521
HSPB6	33.6852	0.50756	0.231727	2.19033	0.0285002	0.119602	4.92031	5.01561	4.90202	4.85683	4.9296	5.19901	5.12333	5.07409
LOC221946	7.35179	0.507444	0.271518	1.86892	0.0616344	0.201794	2.67603	2.61305	2.6823	2.62614	2.76733	2.72865	2.70315	2.7275
CCNA1	23.6816	0.507311	0.24827	2.04339	0.041014	0.15323	4.3256	4.43896	4.33923	4.44795	4.57722	4.53429	4.47095	4.52649
EEF1B2	1402.12	0.507063	0.141877	3.57396	0.000351629	0.00417994	10.1407	10.2071	10.1791	10.3358	10.6115	10.9112	10.3185	10.581
CCT6P1	222.074	0.506949	0.167206	3.03189	0.00243026	0.0193791	7.74619	7.3737	7.71067	7.51542	7.93093	7.68119	8.04466	7.99998
PPFIA4	85.8969	0.506935	0.209329	2.42172	0.0154473	0.0769034	6.40713	6.08453	6.34931	6.1608	6.47239	6.25688	6.62533	6.65445
LOC101928509	7.24036	0.506729	0.268299	1.88867	0.0589358	0.196577	2.49291	2.52509	2.51715	2.50487	2.63726	2.6641	2.49538	2.58327
COL4A1	885.79	0.506708	0.14493	3.49622	0.000471899	0.00528642	9.67946	9.54515	9.7126	9.27097	9.93192	9.82512	10.1614	9.87553
CYTL1	62.4672	0.506519	0.206653	2.45106	0.0142437	0.0726745	5.73046	5.64081	5.85226	5.84217	6.02135	6.11309	5.84221	5.99761
MMP24	93.9112	0.506247	0.195009	2.59602	0.00943107	0.0542654	6.27613	6.5672	6.20357	6.37545	6.5075	6.73794	6.68959	6.5391
ERAL1	259.594	0.506204	0.137861	3.67186	0.000240794	0.00306458	7.66197	7.95867	7.79392	7.83862	8.0181	8.28724	8.11024	8.15535
FAM73B	50.7565	0.5061	0.198968	2.54363	0.0109708	0.0605096	5.49324	5.50119	5.56089	5.53556	5.53592	5.81355	5.71833	5.75766
SRRT	1268.88	0.505618	0.0780216	6.48048	9.14289e-11	7.34541e-09	10.0423	10.1871	10.066	10.0873	10.4812	10.4346	10.4785	10.4987
DIRAS3	92.6686	0.505391	0.182657	2.76689	0.00565937	0.0367735	6.37218	6.36195	6.39684	6.23187	6.60837	6.69228	6.38807	6.68113
SNHG5	189.536	0.505319	0.174123	2.90209	0.00370685	0.0266559	7.32122	7.35549	7.26206	7.43652	7.85028	7.72108	7.32425	7.72922
ZNF154	268.762	0.505302	0.233547	2.1636	0.0304948	0.125688	8.10434	7.33677	8.00623	7.62089	8.20942	7.65947	8.51222	8.32634
DIAPH3	670.372	0.505293	0.0977603	5.1687	2.35728e-07	8.25385e-06	9.19289	9.06734	9.16758	9.27168	9.61867	9.4699	9.52114	9.56566
LOC100272216	11.7019	0.505211	0.273566	1.84676	0.0647819	0.209091	3.42248	3.34201	3.38477	3.26641	3.54063	3.37491	3.42999	3.50715
LOC101928731	68.8555	0.504862	0.253888	1.98852	0.046754	0.167924	6.11804	5.61896	5.98486	5.77842	6.20078	5.83769	6.47745	6.08103
IL17RE	9.25389	0.504704	0.272828	1.8499	0.064328	0.208126	2.95636	2.98587	3.04997	2.97891	3.16353	3.0275	3.00673	3.14474
TELO2	56.7886	0.504558	0.223242	2.26014	0.0238129	0.105095	5.55357	5.78909	5.62385	5.54375	5.67891	6.08325	5.81093	5.79246
ARMC7	51.9525	0.504327	0.195209	2.58353	0.00977957	0.0557234	5.59457	5.61202	5.57574	5.51241	5.6983	5.65066	5.86845	5.79068
MIRLET7DHG	72.1804	0.504287	0.218147	2.31169	0.0207948	0.0947854	6.17374	5.77912	6.01538	5.91945	6.23976	6.22764	6.35524	6.05998
GOLGA2P7	52.0522	0.504129	0.201669	2.49979	0.0124268	0.0660259	5.53457	5.4524	5.54069	5.49958	5.81946	5.76994	5.65213	5.60742
TRAF2	92.0879	0.504047	0.162604	3.09985	0.0019362	0.0162185	6.33389	6.31206	6.37723	6.34548	6.74722	6.49789	6.54982	6.56389
LINC01002	14.5633	0.503818	0.270994	1.85915	0.0630058	0.204995	3.74448	3.75737	3.67734	3.58812	3.76195	3.84397	3.81203	3.80653
VASH2	101.302	0.503139	0.198371	2.53636	0.0112012	0.061459	6.55045	6.30984	6.53944	6.47592	6.71278	6.72707	6.97057	6.50745
SNORD85	5.18897	0.502918	0.261746	1.9214	0.0546819	NA	2.12568	2.12126	2.12907	2.13917	2.22626	2.18815	2.13058	2.24989
ENC1	2917.79	0.502818	0.0852197	5.90026	3.62924e-09	1.92206e-07	11.21	11.3657	11.2992	11.2855	11.6753	11.7434	11.5598	11.7428
ZYX	742.546	0.502809	0.189938	2.64723	0.00811551	0.0483722	9.45101	9.19204	9.56199	8.82215	9.59757	9.48378	10.0101	9.65144
NME1	235.897	0.502768	0.174766	2.8768	0.00401727	0.0283338	7.45211	7.83447	7.6082	7.70919	8.00736	8.19002	7.70812	8.04223
NDOR1	127.254	0.502504	0.167698	2.99649	0.0027311	0.021164	6.78704	6.89555	6.84297	6.81315	6.8473	6.99676	7.30093	7.1858
RASL11B	18.2444	0.50244	0.256183	1.96125	0.0498495	0.175125	4.13632	4.10542	4.07744	4.11132	4.10632	4.18678	4.23844	4.32864
COQ6	96.8098	0.502405	0.173596	2.89411	0.00380239	0.027196	6.51429	6.3961	6.39644	6.35749	6.63877	6.72349	6.78841	6.51568
RAD9B	25.6462	0.501624	0.238696	2.10152	0.0355955	0.13966	4.47329	4.57519	4.52437	4.52294	4.6939	4.65078	4.70441	4.59461
DNAJC2	485.674	0.501605	0.0949434	5.2832	1.26945e-07	4.72478e-06	8.79121	8.72769	8.67985	8.67115	9.13553	9.03587	9.0756	9.03357
RPS21	631.132	0.501492	0.136412	3.67631	0.000236632	0.00302703	9.06443	9.00415	9.10602	9.12839	9.4059	9.73294	9.22316	9.40611
LAG3	5.75561	0.501397	0.258433	1.94015	0.0523618	NA	2.15185	2.1377	2.16611	2.12204	2.35074	2.17343	2.18935	2.18197
C9orf142	105.097	0.501314	0.165889	3.02198	0.00251131	0.0197848	6.50767	6.55029	6.54505	6.45506	6.9277	6.82322	6.61813	6.74721
LAT2	35.2237	0.501171	0.249325	2.01011	0.0444196	0.162341	4.95136	5.00039	5.14782	4.87819	5.05209	5.089	5.39698	5.13248
RPS6KL1	150.438	0.501161	0.146062	3.43116	0.000601009	0.00640208	7.17489	6.97349	7.05418	7.03662	7.34305	7.18164	7.41314	7.40194
DNAJC25	68.8999	0.500915	0.179514	2.7904	0.00526436	0.0348349	5.88781	5.94025	5.99254	5.93625	6.12114	6.23185	6.06271	6.2109
ZNF790-AS1	8.15553	0.500808	0.271974	1.84138	0.0655657	0.211093	2.83087	2.81052	2.86347	2.7653	2.96194	2.8579	2.86088	2.93372
LZTS1	526.545	0.500668	0.216135	2.31646	0.0205331	0.0941231	9.04303	8.53445	9.11074	8.17483	9.07909	9.00885	9.48863	9.16725
CCDC183	20.1621	0.500668	0.254843	1.96461	0.0494589	0.174292	4.21817	4.10904	4.20464	4.17118	4.38367	4.22623	4.26047	4.33329
LOC101927557	16.247	0.500578	0.26718	1.87356	0.0609913	0.20058	3.98642	3.88537	3.96446	3.85473	4.00311	3.93289	4.05468	4.1501
LOC101926943	20.3058	0.500371	0.264963	1.88845	0.058965	0.196608	4.26415	4.0386	4.19685	4.13793	4.34754	4.27674	4.34043	4.22931
SERHL2	36.8294	0.500027	0.223636	2.2359	0.0253586	0.109917	5.17705	5.05908	5.03847	4.99838	5.13634	5.24638	5.30185	5.23924
PCDHA5	23.5305	0.499624	0.254131	1.96601	0.0492976	0.173911	4.34614	4.31407	4.42552	4.38648	4.64193	4.43137	4.5538	4.40014
PRICKLE3	10.0894	0.499464	0.273171	1.82839	0.0674911	0.215575	3.24968	3.16192	3.21843	3.17999	3.22901	3.3178	3.33229	3.28471
LOC101927248	104.848	0.499399	0.193589	2.57969	0.00988881	0.056048	6.63864	6.43524	6.64803	6.41801	6.7888	6.58823	7.03347	6.7557
KAZN	101.281	0.499219	0.21315	2.34211	0.0191753	0.0896058	6.50296	6.59689	6.55823	6.2114	6.56279	6.67652	7.03934	6.66019
SLC29A2	29.6789	0.498987	0.247367	2.01719	0.0436752	0.160463	4.77861	4.79758	4.75897	4.70143	4.92527	4.74285	5.11494	4.83459
TFR2	52.919	0.498925	0.207254	2.40731	0.0160704	0.0789699	5.56123	5.64207	5.51813	5.49408	5.66526	5.88472	5.62377	5.82068
ANO7	7.24502	0.498869	0.273194	1.82606	0.0678412	0.216272	2.73283	2.70765	2.72112	2.73692	2.8003	2.7627	2.7858	2.8391
MIR575	6.46865	0.498859	0.268332	1.85911	0.063012	NA	2.49427	2.43853	2.491	2.42976	2.58643	2.51471	2.52689	2.53461
TRIM66	136.775	0.498803	0.212648	2.34567	0.0189929	0.0891835	7.11795	6.70813	7.0308	6.67426	7.10081	6.91005	7.37699	7.37728
SFXN4	78.1648	0.49834	0.180538	2.76031	0.00577462	0.037358	6.16142	5.98829	6.12318	6.18527	6.33432	6.39692	6.26038	6.40659
CRIP3	8.68541	0.498328	0.266153	1.87233	0.0611603	0.200912	2.98074	2.88715	3.04514	2.93871	3.07647	2.97317	3.15386	3.07512
FAM95B1	47.9996	0.498208	0.266697	1.86807	0.0617525	0.202049	5.54954	5.37245	5.45209	5.07939	5.56365	5.3085	5.97265	5.60694
NFIC	1151.34	0.498149	0.165312	3.0134	0.00258342	0.0201972	9.9596	9.97682	10.0701	9.7104	10.1489	10.0519	10.7077	10.3372
RNA18S5	9643.41	0.498124	0.246393	2.02166	0.0432113	0.159066	12.275	13.1549	12.7642	13.2258	13.8083	13.4924	13.4323	12.884
CCDC144B	511.8	0.498038	0.181677	2.74134	0.00611896	0.0391063	9.04483	8.41056	8.81892	8.70292	9.29028	8.86238	9.34952	9.04878
HMGB4	13.962	0.497972	0.268824	1.85241	0.0639672	0.207276	3.73912	3.6449	3.69084	3.62154	3.74042	3.76259	3.86515	3.74123
UQCRBP1	48.5304	0.497493	0.203821	2.44083	0.0146534	0.0739476	5.50191	5.43394	5.52331	5.45056	5.54797	5.59867	5.81013	5.64772
C9orf40	66.5244	0.4974	0.187532	2.65235	0.00799338	0.0477985	5.87545	5.91746	5.78047	5.93467	6.22142	6.04774	6.0242	6.0906
CPB2	49.2921	0.496767	0.224766	2.21015	0.0270946	0.115608	5.54688	5.38603	5.54925	5.43233	5.74542	5.40388	5.76987	5.74836
RRN3P2	112.424	0.496733	0.164958	3.01126	0.00260165	0.0202967	6.73699	6.49994	6.65914	6.57926	6.91426	6.98258	6.84302	6.82448
HGFAC	4.31791	0.496287	0.254024	1.9537	0.0507368	NA	2.0808	2.07236	2.04987	2.04811	2.08996	2.05438	2.15502	2.20732
BMP8A	52.7686	0.495741	0.253436	1.95608	0.0504557	0.17658	5.65793	5.30376	5.64409	5.50728	5.84429	5.45755	5.99748	5.73137
ALOX12P2	105.19	0.495731	0.2277	2.17712	0.0294715	0.122564	6.75632	6.19404	6.57303	6.46364	6.86237	6.49742	7.01368	6.79881
GAS5	272.586	0.495659	0.161188	3.07504	0.00210475	0.0173161	8.01533	7.66108	8.03486	7.74045	8.30268	8.30568	8.07985	8.1619
FKBP11	40.7787	0.495618	0.213984	2.31614	0.0205505	0.0941231	5.24923	5.18078	5.29526	5.18426	5.23901	5.42198	5.45074	5.44866
LOC101927972	14.4948	0.495453	0.272965	1.81508	0.0695116	0.219467	3.65646	3.54793	3.64412	3.57008	3.8968	3.64279	3.70623	3.6391
SEZ6	2766.67	0.495353	0.14144	3.50221	0.000461409	0.00520441	11.0997	11.4772	11.0089	11.1812	11.3909	11.5595	11.7828	11.6637
ANKRD36C	4600.35	0.495291	0.181985	2.7216	0.00649658	0.0409703	12.211	11.4098	12.0591	11.8351	12.4445	12.0059	12.5423	12.3399
COLGALT1	541.661	0.495201	0.108057	4.58279	4.58808e-06	0.000110054	8.8706	9.02102	8.83741	8.76386	9.29179	9.16663	9.19923	9.2527
ZNF839	281.59	0.495113	0.106805	4.63565	3.55817e-06	8.83623e-05	7.94178	7.93921	7.95595	7.92954	8.33147	8.24741	8.29275	8.1866
UCN2	7.32286	0.494428	0.251482	1.96606	0.0492915	0.173911	2.79518	2.73702	2.81766	2.69614	2.75582	2.81878	2.98403	2.9514
LOC649352	5.81571	0.494237	0.264309	1.86992	0.0614947	NA	2.36079	2.29042	2.31106	2.3206	2.44733	2.34205	2.42723	2.36433
RHBDD3	82.7381	0.493909	0.178548	2.76625	0.00567048	0.0368133	6.21363	6.29167	6.14989	6.09661	6.51939	6.41007	6.45742	6.30914
SLC7A5P2	60.8365	0.49312	0.243157	2.02799	0.042561	0.15726	5.96967	5.53988	5.84507	5.60117	5.82355	5.89066	6.23533	5.97548
ACTL6B	31.233	0.493098	0.264266	1.86591	0.0620536	0.202855	4.63092	4.76551	4.57916	4.74347	5.07922	4.93279	4.7441	4.64129
ERVW-1	83.4113	0.492753	0.222606	2.21356	0.0268591	0.114835	6.37079	5.95479	6.27797	6.08221	6.62333	6.22703	6.52529	6.35624
TMEM116	228.799	0.492591	0.136265	3.61495	0.000300409	0.00366092	7.52293	7.60597	7.69863	7.7027	8.05608	8.00138	7.79874	7.95236
RPL13AP17	47.2749	0.492387	0.242226	2.03276	0.0420764	0.156094	5.54495	5.23939	5.48405	5.31012	5.64096	5.39648	5.79222	5.56124
STAMBPL1	22.9283	0.492045	0.255427	1.92636	0.0540589	0.185244	4.39071	4.31182	4.28314	4.36785	4.58702	4.40351	4.54106	4.35983
PI4KAP2	249.33	0.491932	0.14271	3.44707	0.000566707	0.0061077	7.89199	7.77413	7.79939	7.59456	7.9588	8.14818	8.20616	8.01201
LINC01535	101.935	0.491885	0.190936	2.57617	0.00999006	0.0564702	6.62122	6.37509	6.55188	6.37416	6.90402	6.57263	6.63007	6.84769
TOX	30.8814	0.491836	0.229733	2.1409	0.0322819	0.130899	4.74094	4.82543	4.80568	4.81047	4.84608	5.06523	4.93482	4.9257
TOR3A	220.49	0.491671	0.143317	3.43066	0.000602107	0.00640514	7.55728	7.55149	7.60177	7.65942	7.70128	8.07328	7.78277	8.01412
SLC23A3	7.0325	0.491603	0.270867	1.81493	0.0695352	0.219494	2.63327	2.65888	2.64697	2.63398	2.78909	2.61884	2.74635	2.71743
POLA2	351.109	0.49119	0.109352	4.49183	7.0613e-06	0.000159782	8.21111	8.30405	8.20505	8.339	8.45352	8.64801	8.62327	8.62536
SNORD28	7.531	0.491042	0.270394	1.81602	0.0693667	0.219243	2.72126	2.704	2.77059	2.67364	2.8642	2.72713	2.78427	2.82289
CFLAR-AS1	20.7083	0.490807	0.261888	1.87411	0.0609154	0.200465	4.28583	4.12707	4.32215	4.15487	4.37155	4.30095	4.40325	4.34859
STK40	285.299	0.490695	0.162427	3.02102	0.00251921	0.0198117	8.05624	7.8339	8.148	7.70407	8.1628	8.41003	8.33762	8.21522
XYLB	73.7236	0.490488	0.17697	2.77159	0.00557828	0.0364389	6.04084	6.05398	6.1413	5.96292	6.19907	6.28899	6.31907	6.2536
SLC9B1	51.0263	0.490423	0.20255	2.42124	0.0154676	0.0769525	5.56123	5.41385	5.55824	5.49195	5.79177	5.65231	5.72203	5.63453
MTFR2	51.7892	0.490305	0.207449	2.3635	0.0181033	0.0860939	5.42986	5.55951	5.48329	5.65944	5.69808	5.76363	5.75099	5.70352
KIAA0020	360.064	0.489749	0.118435	4.13518	3.54682e-05	0.000616123	8.33423	8.2404	8.32188	8.22971	8.79721	8.63706	8.52256	8.53464
IQCJ-SCHIP1-AS1	9.02524	0.489231	0.271441	1.80235	0.0714907	0.223376	3.09896	3.03247	3.16137	3.03485	3.08491	3.14473	3.25437	3.22178
LINC00551	10.266	0.489057	0.270591	1.80736	0.0707056	0.222097	3.21091	3.15798	3.252	3.08002	3.27845	3.2396	3.39602	3.2215
KIAA1217	194.202	0.488841	0.206794	2.36391	0.0180834	0.0860271	7.46957	7.23393	7.63782	7.09191	7.8743	7.51519	7.92087	7.46097
TPM2	55.7375	0.488839	0.255908	1.91021	0.056106	0.190099	5.76439	5.48695	5.72678	5.3787	5.73113	5.70659	6.20965	5.63885
TRMT61A	63.0411	0.488748	0.187587	2.60545	0.00917526	0.0530829	5.78113	5.91502	5.81042	5.73728	6.08807	5.99536	5.95823	6.02752
LINC00412	10.9809	0.488512	0.27088	1.80343	0.0713212	0.223035	3.29452	3.21263	3.33618	3.15365	3.28504	3.43582	3.30394	3.43093
LOC100130950	19.7029	0.488479	0.257938	1.89378	0.0582537	0.194962	4.10095	4.18234	4.12127	4.12045	4.31339	4.21355	4.33597	4.13817
CATSPER2P1	12.2465	0.488107	0.268086	1.82071	0.0686506	0.217778	3.51824	3.53877	3.4954	3.52327	3.58837	3.54985	3.59828	3.68139
SSC5D	47.2171	0.488085	0.238874	2.04328	0.0410249	0.153231	5.51545	5.36543	5.49807	5.24094	5.44704	5.57401	5.83957	5.53375
VPS33B	181.483	0.487886	0.14189	3.43849	0.000584958	0.00626401	7.44289	7.28152	7.2432	7.31345	7.68345	7.48325	7.71276	7.557
PMS2P5	198.798	0.487866	0.174267	2.79953	0.00511765	0.0340317	7.57419	7.28301	7.61724	7.25214	7.73566	7.5869	7.92782	7.73414
SMIM18	13.3631	0.487718	0.271805	1.79437	0.0727545	0.225987	3.6665	3.57335	3.66225	3.62689	3.76158	3.59866	3.83818	3.73213
PTMS	1389.14	0.487603	0.142249	3.42782	0.000608453	0.00645975	9.98204	10.5044	10.1107	10.2047	10.5722	10.7193	10.4588	10.6531
P2RY13	38.8036	0.487184	0.265934	1.83198	0.066955	0.214233	5.22796	4.89786	5.27424	4.96325	5.30891	5.0493	5.50653	5.37169
ARRDC3-AS1	18.6185	0.487105	0.254776	1.9119	0.0558891	0.189622	4.08252	4.0714	4.04296	4.0657	4.25153	4.12234	4.11659	4.22287
RNU5F-1	15.1795	0.486882	0.264698	1.83939	0.0658582	0.21164	3.72033	3.79514	3.68845	3.75681	3.8652	3.88465	3.81896	3.81531
RASSF1	79.2356	0.486588	0.169402	2.8724	0.00407372	0.0286499	6.11575	6.15211	6.14884	6.11718	6.44214	6.37007	6.38197	6.2492
PSMC3IP	226.742	0.486458	0.137907	3.52742	0.000419631	0.00484034	7.61887	7.60341	7.55191	7.70826	8.1459	7.88026	7.81992	7.88929
FCGR2C	29.3482	0.486132	0.254443	1.91057	0.0560595	0.189985	4.7359	4.70483	4.78084	4.56615	4.73634	4.98712	4.9495	4.73778
CKB	2567.8	0.486052	0.165399	2.93867	0.00329624	0.0243648	10.7775	11.4407	10.8557	11.1655	11.51	11.6226	11.2852	11.552
SLC25A25-AS1	9.90417	0.485769	0.273341	1.77715	0.075543	0.231678	3.1722	3.1975	3.19571	3.17978	3.27846	3.17575	3.43658	3.20604
LOC101927021	117.008	0.485721	0.158049	3.07324	0.0021175	0.0174017	6.63364	6.66473	6.75998	6.6958	6.83297	7.13429	6.93094	6.88959
DNAJB7	15.8139	0.485654	0.266184	1.8245	0.0680761	0.21664	3.85173	3.85496	3.85639	3.72433	3.94118	3.93077	3.92278	3.93139
LOC101928809	10.0191	0.485649	0.272904	1.77956	0.0751483	0.23085	3.28821	3.26791	3.22561	3.15546	3.26234	3.257	3.43796	3.36048
PAK3	119.547	0.485001	0.160824	3.01572	0.0025637	0.0200642	6.63599	6.8004	6.61534	6.82734	6.95733	7.05566	6.95544	6.96944
MMP25-AS1	11.8143	0.48451	0.273489	1.77159	0.0764628	0.233626	3.39348	3.39321	3.42682	3.33058	3.5976	3.33629	3.56819	3.45676
HMMR	754.252	0.484465	0.120655	4.01528	5.93756e-05	0.000946422	9.28988	9.31078	9.25868	9.50867	9.79267	9.7919	9.52004	9.72629
RAD54L	246.387	0.483979	0.145897	3.31725	0.000909068	0.00890151	7.85575	7.665	7.76457	7.75564	8.1307	7.77143	8.11235	8.2139
AUNIP	131.59	0.483794	0.183185	2.64101	0.00826599	0.0491468	6.74118	6.98858	6.62873	7.00128	7.08492	7.19011	7.04216	7.18837
LOC100505716	48.7867	0.483626	0.230175	2.10112	0.0356302	0.139759	5.61666	5.334	5.53483	5.31951	5.63579	5.54008	5.76447	5.65837
MAP3K14-AS1	10.2585	0.48342	0.271971	1.77747	0.0754908	0.231614	3.27011	3.28017	3.22884	3.24476	3.33993	3.2699	3.34395	3.3883
REXO1	110.713	0.483413	0.167899	2.87918	0.00398708	0.0281832	6.74242	6.63301	6.65537	6.4983	6.86263	6.71956	6.99281	6.92384
CARD14	11.369	0.483396	0.273506	1.7674	0.077161	0.23474	3.40548	3.30819	3.41581	3.25186	3.4362	3.42873	3.48525	3.4518
LINC00910	12.266	0.482964	0.267768	1.80366	0.0712839	0.222985	3.47854	3.4953	3.4956	3.45794	3.52349	3.60856	3.58337	3.56559
LINC00238	26.0062	0.482928	0.257497	1.87547	0.0607277	0.20007	4.64036	4.36813	4.52303	4.49099	4.68594	4.72338	4.60082	4.62678
SLC25A22	29.7343	0.482895	0.236187	2.04454	0.0408999	0.152919	4.77443	4.751	4.79996	4.73721	5.00605	4.716	4.95768	4.93405
BORCS5	93.2423	0.482587	0.167289	2.88475	0.00391722	0.0278273	6.42763	6.28658	6.47152	6.35782	6.6669	6.48329	6.64628	6.67351
C15orf39	60.6459	0.482382	0.188369	2.56083	0.0104421	0.0583117	5.77928	5.8323	5.76373	5.83524	5.82393	5.95793	6.02985	6.11932
MIR4461	2.281	0.482294	0.215469	2.23835	0.0251985	NA	0.909148	0.908619	0.900156	0.905234	0.985375	0.91229	0.940529	0.992996
SMIM6	4.36221	0.482259	0.260032	1.85461	0.0636515	NA	1.98698	1.95952	1.98139	1.97634	2.03717	2.00034	2.07238	2.02906
ERC2	71.8613	0.482219	0.208339	2.31459	0.0206352	0.0944039	6.07636	5.93992	6.12201	5.85692	6.30798	6.02635	6.37747	6.16624
IGSF6	27.3467	0.481872	0.256622	1.87775	0.0604149	0.199439	4.77193	4.50278	4.66907	4.63061	4.80252	4.64718	4.84254	4.88961
OMD	41.5825	0.481721	0.24235	1.98771	0.0468437	0.168005	5.29071	5.1541	5.36322	5.19392	5.41943	5.16293	5.56491	5.55613
PARTICL	32.5178	0.481476	0.224885	2.14099	0.0322747	0.130899	4.90995	4.91366	4.82668	4.9089	4.9808	5.06805	4.97978	5.11043
PRC1-AS1	47.6448	0.481157	0.216905	2.21828	0.0265356	0.113914	5.57545	5.31971	5.38638	5.40448	5.65529	5.51243	5.66076	5.60439
CHRNG	24.8929	0.480972	0.271155	1.77379	0.0760984	0.232801	4.68296	4.34302	4.30973	4.33091	4.50295	4.68342	4.66224	4.52497
PAAF1	244.059	0.480892	0.124286	3.86923	0.000109179	0.00159726	7.78019	7.66942	7.73487	7.78184	7.91051	8.21497	8.0191	8.04011
PSMC5	687.28	0.480623	0.0928071	5.17873	2.23404e-07	7.9161e-06	9.15327	9.31433	9.20239	9.21826	9.55921	9.65483	9.50608	9.57106
RNU5D-1	53.6965	0.480587	0.234188	2.05214	0.0401561	0.150979	5.49556	5.54055	5.42316	5.6026	5.99293	5.73208	5.63472	5.51058
TUFT1	74.8953	0.480513	0.192451	2.49681	0.0125317	0.0664877	6.01458	6.11448	5.93576	6.12472	6.32368	6.30974	6.10134	6.34851
MTRNR2L4	12.2761	0.480285	0.271284	1.77041	0.076658	0.233787	3.5618	3.35659	3.53601	3.4022	3.55667	3.5177	3.69043	3.59639
TAF7L	7.21153	0.480153	0.269175	1.78379	0.0744578	0.229397	2.55804	2.52372	2.60042	2.59908	2.69237	2.68626	2.61062	2.61963
DLX6	4.44696	0.479911	0.26021	1.84433	0.0651356	NA	1.94668	1.94122	1.94041	1.94472	2.00602	2.00256	1.96841	2.03328
NQO2	49.8652	0.478858	0.205406	2.33128	0.0197387	0.0917165	5.47668	5.51975	5.45273	5.52735	5.70746	5.61272	5.55363	5.80835
NEAT1	6687.2	0.478762	0.263383	1.81774	0.0691034	0.218754	12.8422	11.6741	12.5023	12.0489	12.8976	12.248	13.3129	13.0272
DCTPP1	112.367	0.478591	0.158421	3.02101	0.00251937	0.0198117	6.53935	6.7704	6.63863	6.59826	6.88562	6.94165	6.86798	6.86094
TBC1D31	485.45	0.47852	0.115694	4.13608	3.53296e-05	0.000615256	8.6829	8.73714	8.61694	8.83681	9.13427	9.09235	8.91519	9.10656
RRP9	109.403	0.478406	0.146326	3.26946	0.00107754	0.0101736	6.61056	6.62997	6.57022	6.59852	6.87975	6.88814	6.80641	6.82891
GNRHR	160.203	0.478223	0.163154	2.93111	0.00337755	0.0248045	7.31544	6.94611	7.183	7.10993	7.45896	7.30229	7.50367	7.43682
HIST1H4A	128.201	0.478195	0.234382	2.04023	0.0413269	0.15397	6.48606	7.09794	6.45675	6.84769	7.07542	7.30774	6.79176	7.02399
SSBP3-AS1	12.9215	0.478066	0.273006	1.75112	0.0799249	0.240377	3.62922	3.56208	3.684	3.54403	3.57936	3.69797	3.77276	3.77841
LINC01605	7.10623	0.477725	0.240226	1.98865	0.0467395	0.167924	2.33651	2.41399	2.30796	2.25652	2.48022	2.54197	2.40062	2.35145
CSRNP1	111.392	0.477646	0.160327	2.9792	0.00289005	0.0220718	6.61578	6.60614	6.64376	6.61284	7.00346	6.83484	6.70311	6.93767
CDH24	543.874	0.477559	0.203698	2.34445	0.0190552	0.0893275	8.96899	8.66443	9.21008	8.38231	9.1966	8.9881	9.55661	9.14198
LINC01424	14.4384	0.477531	0.271333	1.75994	0.0784173	0.237291	3.81157	3.62533	3.73678	3.65112	3.80492	3.7957	3.82256	3.84567
LINC00176	16.8005	0.477482	0.267598	1.78433	0.0743707	0.229392	4.02143	3.83766	3.95632	3.93926	3.9882	4.06806	4.14201	4.01913
DNA2	368.551	0.47703	0.115171	4.14193	3.444e-05	0.000605095	8.28999	8.25797	8.32269	8.41739	8.78452	8.68776	8.55371	8.60125
CCDC61	18.8792	0.476875	0.262307	1.818	0.0690639	0.218725	4.15179	4.02101	4.20768	4.06955	4.20825	4.197	4.23448	4.2902
SORL1	2297.84	0.476433	0.0620232	7.68153	1.57202e-14	2.83271e-12	10.9608	10.9779	10.9521	10.9712	11.2777	11.3323	11.3239	11.37
MIR155HG	37.3987	0.476404	0.246913	1.92944	0.0536764	0.184361	5.25583	4.97568	5.15249	5.00002	5.19057	5.11925	5.401	5.36714
CCDC113	173.841	0.476353	0.156169	3.05024	0.00228656	0.0185435	7.10139	7.44267	7.18131	7.277	7.63528	7.45989	7.50549	7.56303
RNF165	54.9998	0.476034	0.221725	2.14696	0.0317965	0.129607	5.64941	5.61484	5.58462	5.59455	5.93387	5.68251	5.58808	5.9915
CNTNAP1	171.379	0.476026	0.195781	2.43142	0.0150396	0.0754583	7.38045	7.21019	7.37618	6.88052	7.50528	7.30545	7.71701	7.55919
LOC155060	71.5587	0.475679	0.234103	2.03192	0.0421613	0.15633	6.19247	5.72824	6.05636	5.92491	6.28046	5.94876	6.33171	6.31838
SPA17	50.3002	0.475462	0.226117	2.10272	0.0354901	0.139394	5.32826	5.57906	5.36991	5.59125	5.78626	5.60065	5.67651	5.5993
WDR27	187.755	0.475353	0.197715	2.40423	0.0162064	0.0793931	7.58309	7.02353	7.52496	7.15348	7.69677	7.61037	7.77208	7.54925
LOC729683	39.3027	0.475071	0.218128	2.17794	0.0294105	0.122449	5.12637	5.27641	5.10494	5.12548	5.23512	5.36543	5.2975	5.36734
CLASRP	117.681	0.474978	0.160056	2.96757	0.00300163	0.0226865	6.78375	6.8212	6.66437	6.63774	6.81396	6.94456	7.08899	7.00699
GLCE	395.99	0.474845	0.116881	4.06263	4.85234e-05	0.000800203	8.44512	8.36802	8.5619	8.33672	8.76282	8.86896	8.70407	8.71608
LIMS1	1450.29	0.47478	0.101327	4.68564	2.79085e-06	7.17175e-05	10.2951	10.217	10.3815	10.2736	10.6714	10.824	10.5962	10.5367
DUSP4	327.949	0.47424	0.17482	2.71273	0.00667318	0.0417102	8.27449	7.99196	8.4205	7.81234	8.44655	8.49433	8.46441	8.5474
ANKRD65	11.6922	0.474202	0.270743	1.75148	0.0798626	0.240238	3.39194	3.41174	3.45645	3.45126	3.44008	3.55768	3.50232	3.56097
GEMIN2	190.917	0.474149	0.127943	3.70594	0.000210609	0.00275268	7.3162	7.38093	7.40289	7.48782	7.6865	7.70723	7.64477	7.70073
MCM8-AS1	25.0707	0.473951	0.248007	1.91104	0.0559999	0.189827	4.39584	4.5035	4.46206	4.52746	4.70348	4.57765	4.63614	4.51109
TRAP1	725.57	0.47386	0.100412	4.71915	2.36833e-06	6.1937e-05	9.28094	9.34615	9.28577	9.29608	9.5376	9.82661	9.56621	9.65476
HIST1H3B	2146.99	0.473723	0.190694	2.4842	0.0129842	0.0682231	10.4224	11.1435	10.4923	11.0569	11.2343	11.49	10.9428	11.2223
HNRNPUL2	363.099	0.473569	0.0985194	4.80686	1.53323e-06	4.18762e-05	8.32763	8.31233	8.33448	8.30663	8.54351	8.7036	8.60181	8.68506
P3H4	230.886	0.473043	0.136374	3.46873	0.000522931	0.00573207	7.62212	7.72823	7.65611	7.59994	8.07983	8.05408	7.77552	7.91531
POLH	613.58	0.473024	0.0987734	4.78898	1.67633e-06	4.51996e-05	8.97366	9.19081	9.0261	9.07804	9.36167	9.39051	9.45118	9.41333
MND1	304.997	0.47299	0.161099	2.93602	0.00332457	0.0245331	7.93149	8.11264	7.88253	8.21116	8.43506	8.55523	8.12594	8.34656
MRPL22	110.632	0.472947	0.162156	2.91662	0.00353849	0.0256974	6.58772	6.59454	6.61136	6.69302	6.83926	6.91415	6.71818	6.98868
NOD1	125.325	0.47234	0.173089	2.72888	0.00635491	0.0402659	6.90935	6.64126	6.91045	6.68019	7.12429	6.98942	7.12199	6.9793
LINC00260	8.89521	0.472125	0.272741	1.73104	0.0834453	0.24734	3.06081	3.02637	3.10764	3.12389	3.07801	3.13764	3.16866	3.2709
MIR25	3.32513	0.472064	0.206497	2.28606	0.0222507	NA	0.986973	0.969012	0.975575	0.992453	1.15467	1.07454	0.977613	1.02306
ATP6AP1L	129.432	0.471469	0.14477	3.25668	0.00112725	0.0105553	6.94267	6.80921	6.8267	6.79257	7.14072	7.11228	7.08804	7.07204
UBTD1	19.375	0.471456	0.255363	1.84622	0.06486	0.209297	4.15061	4.12165	4.24822	4.14786	4.19239	4.29879	4.29081	4.33172
C19orf57	112.614	0.471268	0.150817	3.12476	0.00177949	0.0151636	6.63051	6.61802	6.68554	6.63552	7.02972	6.81428	6.88288	6.8299
KLHL13	429.986	0.47084	0.114926	4.09691	4.18701e-05	0.000707054	8.55293	8.44669	8.58877	8.59527	8.89963	9.0273	8.7441	8.85397
KAT2A	259.743	0.470818	0.207049	2.27395	0.0229689	0.102103	7.99803	7.54448	8.00984	7.5919	8.16271	7.74388	8.4552	8.13701
SEPSECS-AS1	31.3955	0.470767	0.23657	1.98997	0.0465938	0.167478	4.89125	4.7318	4.88135	4.88363	5.02577	4.87397	5.08285	4.98761
MIR4440	8.6528	0.470577	0.235089	2.00169	0.0453177	0.164403	2.81827	2.72877	2.88794	2.7254	2.79889	3.05679	2.9047	3.02229
CDC25C	213.601	0.470555	0.145855	3.22617	0.00125457	0.011514	7.43416	7.65587	7.45304	7.63055	8.0184	7.76092	7.76674	7.8271
SPATA18	8.18523	0.470205	0.26884	1.74902	0.0802877	0.240831	2.77091	2.85949	2.82157	2.74886	2.9784	2.80804	2.8266	2.93472
LOC102723704	10.1243	0.46973	0.273608	1.7168	0.0860156	0.252026	3.3015	3.22569	3.26405	3.18986	3.33297	3.23093	3.35316	3.40976
RAI14	780.322	0.469461	0.0849052	5.52924	3.21621e-08	1.36559e-06	9.40081	9.48978	9.36589	9.39508	9.73853	9.78808	9.79376	9.69966
LINC00599	13.0088	0.469364	0.272988	1.71936	0.0855495	0.251458	3.47732	3.51528	3.50323	3.44957	3.5329	3.70829	3.64213	3.46111
SNORD116-4	8.89732	0.469325	0.27348	1.71612	0.0861392	0.252238	3.01949	3.02683	3.07559	3.00039	3.09311	3.08726	3.1207	3.12225
GNA14	4.21084	0.469117	0.245716	1.90918	0.0562383	NA	1.95593	1.93729	1.96797	1.93148	1.94478	2.01016	2.13227	1.9714
ADAMTS9-AS1	19.0321	0.46879	0.270933	1.73028	0.0835799	0.247639	4.06	3.82452	4.13272	3.80244	4.24136	4.08129	4.23037	3.96364
SLC9A5	20.6291	0.46869	0.256634	1.8263	0.0678051	0.216204	4.24826	4.25121	4.37113	4.20618	4.28544	4.36266	4.45945	4.43032
SCARNA14	1.96835	0.468665	0.192721	2.43183	0.0150227	NA	0.579044	0.582995	0.590402	0.596052	0.674025	0.599124	0.672661	0.627579
TTC4	4.00528	0.468631	0.254187	1.84365	0.0652345	NA	1.74785	1.75063	1.75066	1.73113	1.81196	1.80867	1.81587	1.77181
ASXL3	123.618	0.468568	0.179669	2.60795	0.0091086	0.0529043	6.76949	6.75429	6.57367	6.88747	7.13228	7.13131	6.91634	6.89007
KIRREL3	38.1708	0.467989	0.236624	1.97778	0.0479535	0.170847	5.00632	5.29675	5.03255	5.08727	5.16849	5.30271	5.27396	5.34258
HSPA5	3063.72	0.467924	0.165074	2.83463	0.00458787	0.0313844	11.0867	11.4978	11.6151	11.1289	11.5165	11.9214	11.9253	11.5738
ADAMTS7	48.5088	0.467775	0.210952	2.21745	0.0265924	0.114091	5.52079	5.53303	5.4568	5.48626	5.48081	5.58521	5.71297	5.84492
LVCAT1	33.3351	0.467636	0.237142	1.97196	0.0486137	0.172341	4.897	4.9065	4.78776	5.01337	5.12756	5.00471	4.99252	5.10188
ITIH4	15.7173	0.467484	0.264643	1.76647	0.0773174	0.235022	3.7961	3.833	3.78246	3.84195	4.01915	3.82783	3.8643	3.94921
ARHGEF39	56.007	0.466989	0.185879	2.51232	0.0119939	0.0644911	5.66712	5.70731	5.65949	5.66999	5.89058	5.75083	5.91802	5.84902
PSMA4	1135.42	0.466916	0.121306	3.84908	0.00011856	0.00170912	9.83052	9.98233	9.82194	10.1044	10.3991	10.42	10.1864	10.1909
CCDC138	288.628	0.466814	0.132267	3.52934	0.000416599	0.00481089	7.94037	7.85883	7.9631	8.13045	8.36275	8.37238	8.20349	8.2376
RPP25	7.37667	0.46672	0.270995	1.72225	0.0850245	0.250613	2.59637	2.63239	2.64779	2.58244	2.6984	2.75822	2.64949	2.65838
DUS1L	157.516	0.466439	0.144891	3.21924	0.00128531	0.0117669	7.11415	7.18344	7.12944	7.07554	7.41788	7.41092	7.22657	7.50256
ZBTB7A	231.118	0.46635	0.154427	3.01988	0.00252872	0.0198641	7.70712	7.74659	7.72333	7.54746	7.87453	7.71573	8.17122	8.07249
LRRC10B	31.6594	0.465765	0.273576	1.70251	0.0886603	0.257311	4.464	4.94197	4.50224	4.86234	4.85073	5.01769	4.73194	5.08434
LOC100289580	9.87697	0.465589	0.273557	1.70198	0.0887586	0.257459	3.23024	3.16673	3.26984	3.16349	3.2973	3.19521	3.33459	3.34704
SNAI3-AS1	23.9564	0.465271	0.266316	1.74706	0.0806266	0.241602	4.39523	4.55823	4.29546	4.35966	4.56245	4.49134	4.72158	4.39966
PFN4	36.5199	0.465223	0.245741	1.89314	0.0583392	0.195107	4.9861	5.01119	4.93008	4.93375	5.15946	5.35308	5.07024	4.92887
DOK7	6.11752	0.46513	0.255102	1.82331	0.0682565	NA	2.44891	2.45068	2.54556	2.48496	2.57244	2.46988	2.54632	2.6746
SRSF9	243.095	0.465072	0.137384	3.38519	0.000711287	0.00727334	7.72212	7.81723	7.72992	7.68962	7.96347	8.16748	7.85075	8.14856
MRPL45P2	48.2188	0.465043	0.24567	1.89296	0.0583631	0.195107	5.53816	5.31837	5.4959	5.32611	5.7459	5.35732	5.82366	5.51033
LINC00396	34.374	0.464551	0.269818	1.72172	0.0851208	0.250744	5.05996	4.72167	5.06234	4.70418	5.21298	4.87489	5.21911	5.06567
DCPS	106.368	0.464146	0.172862	2.68507	0.00725145	0.0443621	6.53443	6.7176	6.45298	6.5212	6.78093	6.88978	6.67538	6.85398
ASH2L	423.744	0.464102	0.137938	3.36456	0.000766669	0.00776693	8.4944	8.51199	8.5008	8.56711	9.02784	9.00461	8.6145	8.74318
C1orf220	21.8326	0.46406	0.248653	1.8663	0.0619998	0.202724	4.39528	4.30791	4.40498	4.30901	4.42014	4.40812	4.54185	4.49931
ARMC4	13.4482	0.463768	0.271253	1.70973	0.0873165	0.254669	3.36901	3.64722	3.41308	3.37514	3.64346	3.60234	3.4722	3.60593
SNHG9	4.26336	0.463742	0.248805	1.86388	0.0623389	NA	1.757	1.78446	1.76975	1.74069	1.7973	1.89801	1.83739	1.77266
WASH5P	231.744	0.463712	0.164849	2.81295	0.00490899	0.0329706	7.84837	7.46449	7.76688	7.57358	7.84905	7.95158	8.16646	7.90482
GEMIN4	172.432	0.463656	0.134646	3.44352	0.000574187	0.00617032	7.22951	7.28443	7.33131	7.21367	7.59808	7.39255	7.49512	7.62414
PCSK2	7.83487	0.463637	0.264809	1.75083	0.0799744	0.240477	2.6159	2.74255	2.58974	2.61926	2.73125	2.82389	2.68074	2.68975
LINC00152	183.824	0.463628	0.183845	2.52185	0.011674	0.0632779	7.51741	7.21953	7.48613	7.02861	7.70959	7.51145	7.66972	7.60438
CENPM	102.442	0.463374	0.169651	2.73134	0.00630772	0.0400356	6.51541	6.53171	6.53053	6.61068	6.67346	6.56244	6.86832	6.92778
GSTO1	145.155	0.463275	0.138674	3.34074	0.000835543	0.0083194	7.03259	7.00271	7.01745	7.04067	7.08348	7.38905	7.29215	7.31918
HIST1H4H	574.285	0.463163	0.210325	2.20213	0.0276561	0.1172	8.58533	9.12185	8.61971	9.21215	9.33407	9.6032	8.7968	9.36044
CKMT1A	17.4872	0.463096	0.273595	1.69263	0.0905258	0.260997	3.87434	4.01268	3.84994	3.99574	3.92534	4.18375	3.91193	4.23438
MST1	94.9818	0.463092	0.194649	2.37911	0.0173545	0.0834463	6.54108	6.29064	6.50022	6.28991	6.64455	6.49684	6.84199	6.57339
MKNK2	148.945	0.463065	0.162313	2.85291	0.00433207	0.0299956	6.86126	7.17508	7.13993	6.9962	7.21324	7.35386	7.39316	7.28193
HOXB5	5.06524	0.462795	0.250089	1.85052	0.0642388	NA	2.15046	2.08188	2.12745	2.09647	2.24758	2.10755	2.24934	2.15108
NAA25	950.746	0.462643	0.104929	4.4091	1.03801e-05	0.0002203	9.81991	9.56045	9.71626	9.66554	10.1665	9.95811	10.0338	10.0068
C19orf48	78.9824	0.462219	0.1997	2.31457	0.0206365	0.0944039	6.09833	6.18591	6.11397	6.02468	6.38382	6.51131	6.32243	6.09411
ANKRD24	7.74349	0.462181	0.270858	1.70636	0.0879412	0.256043	2.87535	2.9009	2.90537	2.83037	2.9474	2.84566	3.00984	3.00945
ASIP	7.65896	0.461988	0.2731	1.69164	0.0907137	0.261339	2.85793	2.80616	2.82339	2.78566	2.85592	2.88348	2.93926	2.87744
LOC101928682	4.48232	0.461875	0.251311	1.83787	0.0660822	NA	1.90326	1.93483	1.90616	1.87795	2.04063	1.89921	1.97323	1.96547
SPDYE5	176.082	0.461802	0.272524	1.69454	0.0901635	0.260257	7.38566	6.68835	7.36398	6.94732	7.40126	7.00509	8.01554	7.80071
NUP85	290.446	0.461478	0.132886	3.47273	0.000515191	0.00566678	7.91038	8.09986	7.86124	8.07714	8.29502	8.42498	8.20728	8.2732
PLEKHG4	115.943	0.461068	0.177304	2.60044	0.00931042	0.0537427	6.7537	6.73201	6.76508	6.53006	6.99911	6.72138	7.09676	6.91935
ASTN2-AS1	4.18742	0.461053	0.25558	1.80394	0.0712402	NA	1.83868	1.81357	1.85106	1.85385	1.90462	1.90126	1.88785	1.8992
CCDC124	231.622	0.46103	0.155122	2.97205	0.00295819	0.022404	7.57413	7.92013	7.56666	7.60262	7.82512	8.03193	7.96758	8.03688
ADAM20P1	33.3339	0.461004	0.25181	1.83076	0.0671362	0.21472	5.02664	4.74249	5.01626	4.80785	5.10447	4.98067	5.13165	5.04716
ZNF721	984.527	0.460955	0.125325	3.67808	0.000234993	0.0030115	9.87407	9.63027	9.77281	9.68161	10.1928	9.88281	10.2593	10.0075
PLEKHG5	18.3375	0.4608	0.264756	1.74047	0.0817761	0.244254	4.06486	4.02167	4.19037	4.07176	4.18191	4.11153	4.3325	4.17161
PLEKHG4B	12.332	0.460497	0.271398	1.69676	0.0897425	0.259618	3.54282	3.61567	3.54367	3.52265	3.62263	3.52112	3.70694	3.71378
LOC101929140	19.6575	0.460355	0.264967	1.73741	0.0823153	0.245368	4.23167	4.18254	4.18373	4.08918	4.347	4.12735	4.41915	4.25812
TSC22D1-AS1	43.5302	0.460296	0.234026	1.96686	0.0491993	0.17375	5.35753	5.14823	5.45476	5.17533	5.47452	5.4277	5.52132	5.44572
SNORA71A	8.453	0.460295	0.273282	1.68432	0.0921192	0.264353	2.92424	2.86647	2.93157	2.86493	3.03299	2.92954	2.98335	2.95378
ZNF503-AS2	24.6638	0.460235	0.24679	1.86489	0.0621973	0.203145	4.48309	4.3923	4.42278	4.4695	4.67621	4.57809	4.56938	4.47131
DMRT1	1.66147	0.460161	0.166403	2.76534	0.00568639	NA	-0.122277	-0.118395	-0.121912	-0.123401	-0.0219251	-0.0640642	-0.0877873	-0.0899739
WASH3P	280.063	0.460068	0.131812	3.49032	0.000482436	0.00539627	8.05785	7.92092	8.02071	7.80966	8.24712	8.10381	8.353	8.28447
TIMM8A	92.7549	0.46001	0.193531	2.37693	0.0174573	0.0838182	6.36157	6.28549	6.35868	6.34523	6.52484	6.86964	6.4434	6.4431
SH3TC1	3.15763	0.459744	0.223305	2.05882	0.0395116	NA	1.42316	1.45742	1.47249	1.446	1.49112	1.48904	1.60565	1.47244
LOC284009	13.5062	0.459612	0.267596	1.71756	0.0858773	0.25192	3.72019	3.63874	3.66473	3.61108	3.68836	3.7421	3.77078	3.7937
ASS1	4.98134	0.459474	0.226537	2.02825	0.0425347	NA	1.87931	1.86795	1.90381	1.82323	2.09286	1.87621	1.95498	1.92725
COTL1	357.782	0.459379	0.182196	2.52135	0.0116906	0.0633444	8.37044	8.25285	8.52216	7.83613	8.6581	8.61956	8.70655	8.44596
DENND3	29.1024	0.459127	0.25198	1.82208	0.0684427	0.217439	4.72102	4.69899	4.79076	4.62704	4.98625	4.6688	4.96438	4.78156
ZBTB46	35.2588	0.459094	0.229787	1.99791	0.0457264	0.165449	5.09038	5.0107	5.03155	4.96103	4.97805	5.2498	5.26066	5.17644
BCL11A	156.909	0.45854	0.152038	3.01597	0.00256162	0.0200586	7.1828	7.05634	7.23926	7.01519	7.38976	7.34364	7.51086	7.30835
CENPE	4397.64	0.458494	0.105154	4.36019	1.29948e-05	0.000266683	11.8099	11.8163	11.8323	12.1099	12.3443	12.2631	12.196	12.2489
MRPL52	200.453	0.458209	0.135574	3.37978	0.000725434	0.00738733	7.38672	7.54329	7.46539	7.4375	7.87947	7.78326	7.60693	7.71448
GTF2IP20	104.152	0.457913	0.203915	2.2456	0.0247295	0.108139	6.66472	6.35175	6.68509	6.41266	6.79922	6.56202	6.98715	6.75655
ASPDH	5.25889	0.457879	0.258966	1.76811	0.0770433	NA	2.05025	2.10788	2.06316	2.0674	2.2056	2.13236	2.07433	2.14453
GSN	9.84171	0.457871	0.273609	1.67345	0.0942386	0.268454	3.1262	3.15985	3.19149	3.11371	3.20731	3.23276	3.32745	3.15141
SP2-AS1	68.6489	0.457676	0.226077	2.02442	0.0429269	0.158265	5.97889	5.83555	6.11916	5.84475	6.00993	6.07091	6.46263	6.06756
TONSL-AS1	5.02129	0.457638	0.266489	1.71728	0.0859275	NA	2.21917	2.24543	2.21379	2.21577	2.24199	2.27214	2.30585	2.29611
D2HGDH	50.5683	0.457616	0.225071	2.03321	0.0420313	0.156044	5.3689	5.50625	5.60129	5.55894	5.81013	5.47685	5.80754	5.66197
GALNT9	3.15484	0.45759	0.243269	1.881	0.0599717	NA	1.52784	1.52483	1.52999	1.52134	1.52372	1.58992	1.61683	1.57472
MYLK	54.3182	0.457351	0.224897	2.0336	0.0419919	0.155976	5.69024	5.48455	5.68532	5.67009	5.56763	5.85453	6.00725	5.83159
EBPL	108.925	0.45735	0.169949	2.69111	0.00712154	0.043845	6.56668	6.47629	6.63969	6.65691	7.02664	6.76156	6.73779	6.7998
AADAT	284.593	0.457156	0.142182	3.21529	0.00130315	0.011886	8.11427	7.7232	8.00688	8.00291	8.25551	8.24514	8.3346	8.26362
DTNB	136.716	0.45697	0.151043	3.02544	0.00248272	0.019627	6.98438	6.92961	7.00055	6.91004	7.00402	7.10866	7.28197	7.34035
MPLKIP	117.194	0.456525	0.156852	2.91054	0.00360804	0.0260929	6.80703	6.66084	6.71687	6.66587	7.07107	6.78569	6.99646	6.94639
ASH1L-AS1	19.6685	0.456445	0.254789	1.79146	0.0732197	0.227146	4.13862	4.13238	4.13023	4.10786	4.36321	4.17698	4.16791	4.24757
ZNF618	74.4879	0.456142	0.190013	2.40058	0.0163692	0.0799837	6.07862	6.15801	6.13256	5.95087	6.23522	6.1839	6.44928	6.24184
SYDE2	73.7303	0.456077	0.196568	2.3202	0.0203299	0.093581	6.0653	6.01086	6.1686	5.97353	6.01624	6.41596	6.29278	6.2999
LOC100130987	14.9279	0.455914	0.273538	1.66673	0.0955684	0.270566	3.69869	3.63911	3.55684	3.6599	3.92653	3.70397	3.61142	3.76151
KCTD21-AS1	25.2777	0.455912	0.262213	1.73871	0.0820864	0.245002	4.34358	4.53211	4.4117	4.37914	4.68676	4.64237	4.3833	4.51015
SLC22A23	398.537	0.455883	0.134558	3.38802	0.000703998	0.0072238	8.55495	8.35237	8.54696	8.37143	8.70894	8.55496	8.91385	8.87176
MIR1251	11.2842	0.455767	0.273596	1.66584	0.0957448	0.270864	3.44123	3.31538	3.31515	3.36021	3.50546	3.33973	3.53724	3.42733
GALNT16	9.51756	0.455559	0.273602	1.66504	0.0959038	0.271111	3.07586	3.08839	3.01272	3.04456	3.21665	3.08118	3.16443	3.08347
LINC00665	116.729	0.455546	0.141809	3.21239	0.00131636	0.0119692	6.6909	6.71396	6.72318	6.7212	6.92701	6.9668	6.98936	6.90848
HOXA-AS3	25.6434	0.455513	0.25073	1.81675	0.0692551	0.219125	4.54703	4.41228	4.4757	4.4889	4.76566	4.61391	4.51457	4.57368
LOC554206	9.44588	0.455357	0.273559	1.66457	0.0959988	0.27122	3.04274	3.02466	3.07531	3.08046	3.21639	3.08129	3.13024	3.11675
GOLGA6L4	117.773	0.454924	0.229828	1.97941	0.0477694	0.170342	6.81056	6.25679	6.90918	6.5822	7.17851	6.795	6.90351	6.88204
RNF216-IT1	5.79524	0.454491	0.239894	1.89455	0.0581524	NA	2.51064	2.41209	2.47439	2.44405	2.45903	2.4899	2.64707	2.64629
CASP16P	2.18755	0.453624	0.202311	2.24221	0.0249475	NA	0.637208	0.658074	0.660594	0.645525	0.698674	0.733649	0.713804	0.66744
AGRP	8.38197	0.453618	0.273266	1.65999	0.0969174	0.272788	2.98139	2.9261	3.01284	2.92423	3.02694	2.98931	3.0398	3.08835
DOK3	5.02761	0.453484	0.262079	1.73033	0.0835714	NA	2.20695	2.21596	2.22763	2.21926	2.23776	2.26775	2.23034	2.36922
ZIM2	82.8115	0.453297	0.180018	2.51806	0.0118003	0.0636817	6.29259	6.10736	6.34298	6.18389	6.34491	6.41142	6.51337	6.49637
BCL2L12	7.76406	0.453289	0.272707	1.66218	0.0964761	0.272063	2.85956	2.86099	2.87351	2.86327	2.96359	2.82917	2.93035	3.00953
EDEM1	291.762	0.453226	0.136911	3.31037	0.000931737	0.00907538	8.10729	7.88307	8.15172	7.88389	8.23464	8.28033	8.31666	8.40316
GJB2	373.352	0.453004	0.206071	2.19829	0.0279286	0.118016	8.56126	8.04001	8.63442	7.86414	8.59907	8.68835	8.86341	8.52507
TNFRSF12A	218.298	0.452747	0.151639	2.98568	0.00282946	0.0217298	7.7072	7.60406	7.69099	7.3643	7.77311	7.87058	7.9622	7.91016
LOC729609	4.63079	0.452643	0.250243	1.80881	0.0704804	NA	1.9804	1.94667	2.01198	1.96236	2.10952	1.96898	2.04119	2.05103
HMGN2	5812.28	0.452547	0.135459	3.34085	0.000835235	0.0083194	12.1381	12.489	12.1168	12.3941	12.7483	12.8425	12.4671	12.5773
STYXL1	84.9222	0.45163	0.206381	2.18833	0.0286455	0.120007	6.09036	6.36054	6.26627	6.1284	6.43829	6.63317	6.46921	6.21454
RSPH9	8.68133	0.45105	0.271705	1.66008	0.0968994	0.272788	2.97837	2.91684	2.95947	2.99914	3.12908	2.92854	3.04619	3.08034
THNSL1	215.051	0.451002	0.133968	3.36649	0.000761305	0.00772069	7.61925	7.44554	7.62515	7.56586	7.93216	7.90008	7.71676	7.86487
HP	14.7944	0.450941	0.270843	1.66495	0.095922	0.271111	3.88152	3.70281	3.76409	3.72961	3.79663	3.87975	3.96231	3.8539
SH2D1A	9.91704	0.450642	0.273051	1.6504	0.0988616	0.276234	3.13807	3.06417	3.23508	3.11609	3.2028	3.2595	3.22714	3.22847
UBP1	1010.8	0.450621	0.094546	4.76616	1.87774e-06	5.02636e-05	9.82563	9.65998	9.84629	9.81495	10.2302	10.0818	10.0634	10.1351
KCNRG	62.2788	0.450599	0.252962	1.78129	0.0748643	0.230265	6.00636	5.54223	5.85096	5.77673	5.81082	5.78716	6.30279	6.19186
PMCH	10.8164	0.45025	0.273517	1.64615	0.0997326	0.27766	3.2686	3.21133	3.23391	3.32488	3.34864	3.37245	3.40174	3.27215
OAF	76.7909	0.450175	0.23681	1.90099	0.0573029	0.192653	6.14137	6.05059	6.32009	5.74386	6.13331	6.34942	6.50871	6.26499
LTBP4	19.8306	0.450038	0.270307	1.66491	0.0959304	0.271111	4.17077	4.11259	4.26184	4.0611	4.18411	4.31972	4.45822	4.14239
MMP2	260.938	0.449914	0.158165	2.84458	0.00444696	0.0306332	7.68636	8.09828	7.78922	7.73257	8.12496	8.24637	8.15593	8.02023
REEP6	9.16345	0.449848	0.273448	1.6451	0.0999501	0.277971	2.99312	3.05989	3.09251	3.0077	3.10243	3.12823	3.06084	3.1778
GPRC5A	3.50755	0.449767	0.244904	1.8365	0.066283	NA	1.58896	1.60484	1.6381	1.60064	1.6413	1.67304	1.64383	1.6918
ASAH2B	48.6235	0.449727	0.205248	2.19114	0.0284418	0.119497	5.38306	5.45538	5.42495	5.47602	5.7078	5.63659	5.61416	5.48254
ANAPC2	117.995	0.449447	0.164858	2.72626	0.00640565	0.0405171	6.70609	6.86328	6.71467	6.69991	6.83793	6.83491	7.14533	7.03467
CSGALNACT2	328.066	0.449283	0.13754	3.26655	0.00108865	0.0102589	8.25442	7.98847	8.22913	8.18831	8.6659	8.35066	8.49637	8.38715
CTU2	86.3643	0.448936	0.162042	2.77049	0.00559716	0.0365138	6.3184	6.2973	6.22761	6.3074	6.40324	6.57507	6.49899	6.50685
LRRC69	39.5661	0.448911	0.234	1.91842	0.0550578	0.18771	5.22985	5.01166	5.21665	5.04227	5.3673	5.34464	5.22918	5.23926
POLG2	102.686	0.448904	0.176649	2.54121	0.0110468	0.0608151	6.66287	6.3709	6.56489	6.54627	6.72622	6.61673	6.84682	6.8557
NCOR2	997.894	0.448759	0.196332	2.28572	0.0222708	0.100016	9.81579	9.73271	9.90311	9.45063	10.0026	9.62703	10.5881	10.0597
SNORD78	5.1154	0.448445	0.242192	1.85161	0.0640818	NA	1.94999	1.91876	1.93292	1.91994	2.00389	2.10366	2.02565	1.89703
SLN	2.91133	0.4484	0.2276	1.97012	0.0488242	NA	1.53115	1.52819	1.5157	1.52511	1.52642	1.52533	1.68079	1.59159
DDIAS	446.429	0.448261	0.149224	3.00394	0.00266509	0.0206933	8.40411	8.57556	8.51668	8.87164	8.98344	9.02247	8.8258	8.89656
HOXC-AS2	3.86623	0.4482	0.242686	1.84684	0.0647709	NA	1.79393	1.82779	1.8326	1.78045	1.84054	1.83818	1.96389	1.83482
IL1B	15.8769	0.447993	0.26832	1.66962	0.0949944	0.269412	3.94937	3.83093	3.91205	3.87673	3.84317	4.0472	4.08038	4.00087
UGCG	282.971	0.447932	0.117022	3.82776	0.000129316	0.00183729	7.97093	7.85775	8.06524	7.96204	8.30897	8.26969	8.21016	8.26171
UBE2S	497.648	0.447931	0.16187	2.76722	0.00565365	0.0367687	8.50689	9.00511	8.68735	8.76365	9.02026	9.34969	8.96981	8.9878
STAP2	14.0619	0.44793	0.267406	1.67509	0.0939157	0.267893	3.62171	3.62102	3.62417	3.57496	3.80273	3.70132	3.66833	3.65139
TRMT1	185.594	0.447861	0.137401	3.25951	0.00111606	0.0104837	7.38584	7.38121	7.46785	7.26214	7.53857	7.6539	7.74785	7.60209
SIRT7	42.9864	0.447777	0.217191	2.06167	0.0392391	0.148552	5.36552	5.2164	5.34279	5.31763	5.50739	5.28447	5.55972	5.50461
MAN2C1	229.249	0.447469	0.162162	2.7594	0.00579079	0.0373972	7.79866	7.60698	7.74472	7.50274	8.00984	7.65687	8.09876	8.00729
LEMD1	15.5883	0.447377	0.267806	1.67052	0.0948156	0.269109	3.75444	3.91479	3.7549	3.85328	3.90433	3.92466	3.90131	3.95375
HIST1H3G	687.677	0.446929	0.254656	1.75503	0.079254	0.239235	8.82871	9.60002	8.74569	9.15792	9.63276	9.93705	9.13181	9.52738
THOC6	71.8643	0.446722	0.184666	2.41908	0.0155597	0.0771771	5.90991	6.04483	6.03798	5.97842	6.23966	6.32234	6.14095	6.09694
DDIT4	114.497	0.445861	0.161384	2.76274	0.00573191	0.0371631	6.59304	6.59585	6.73095	6.7606	6.86917	7.03371	6.91025	6.83677
HSPB1	183.169	0.445623	0.182631	2.44001	0.0146867	0.0740904	7.2849	7.52078	7.44463	7.10527	7.40987	7.5154	7.68648	7.8406
BRIX1	591.671	0.445567	0.140781	3.16497	0.00155096	0.013633	8.87586	9.17084	8.93487	9.02777	9.47313	9.50898	9.15153	9.20652
USP53	284.043	0.445247	0.167435	2.65922	0.00783213	0.0470437	8.12915	7.74075	8.10123	7.8068	8.2197	8.39943	8.34809	8.074
MAFG-AS1	34.4557	0.445231	0.23021	1.93403	0.0531099	0.183022	4.87765	5.07576	5.04128	4.91815	5.08092	5.11485	5.13432	5.15419
LARGE-AS1	30.6771	0.445122	0.252046	1.76603	0.0773902	0.235147	4.93379	4.76455	4.86772	4.72287	4.89419	4.87862	4.89963	5.1784
KLHDC4	195.275	0.444994	0.135971	3.27272	0.00106519	0.0100893	7.55997	7.35931	7.37634	7.44737	7.78648	7.6653	7.75596	7.63634
TPM1	581.441	0.444755	0.119931	3.70842	0.000208558	0.00273681	9.03494	8.96655	9.05493	8.89562	9.45548	9.39848	9.2768	9.12221
CAPN3	58.598	0.44452	0.215151	2.06608	0.0388207	0.147649	5.85227	5.69182	5.81544	5.69246	5.7913	5.76751	6.13074	6.05105
MRPL17	287.882	0.444423	0.112278	3.95825	7.55021e-05	0.00116575	8.0392	7.96797	7.98873	7.94822	8.32795	8.38129	8.22581	8.20553
RPIA	81.6164	0.444295	0.187329	2.37174	0.0177045	0.0846611	6.16047	6.07755	6.34783	6.17316	6.43854	6.40438	6.29957	6.48151
RNF26	188.44	0.444271	0.127354	3.48846	0.000485808	0.0054114	7.44913	7.43763	7.39269	7.35954	7.6065	7.54525	7.77731	7.69715
NPIPB3	792.957	0.443776	0.246665	1.7991	0.0720027	0.224297	9.64694	9.03261	9.54671	9.09665	9.79078	9.19429	10.1985	9.83089
SELO	74.7295	0.443715	0.170672	2.59981	0.00932742	0.0537527	6.13796	6.0866	6.10018	6.05444	6.1997	6.29095	6.37708	6.264
RHPN1	56.852	0.443634	0.191011	2.32256	0.0202029	0.0932438	5.75345	5.74533	5.64845	5.66836	5.81786	5.85977	5.98053	5.83705
MIR3145	2.83972	0.443527	0.232765	1.90547	0.056719	NA	1.34212	1.31969	1.36259	1.3447	1.3787	1.37671	1.40328	1.41481
SNHG4	15.5686	0.443446	0.272427	1.62776	0.103576	0.284256	3.9752	3.82693	3.91858	3.86499	3.94577	3.84448	4.11179	4.11057
BTLA	5.32166	0.443392	0.254799	1.74016	0.0818302	NA	2.25653	2.30919	2.2418	2.22231	2.2814	2.31183	2.44632	2.26693
SLC44A2	860.187	0.442934	0.0797644	5.55303	2.80763e-08	1.20598e-06	9.57502	9.58032	9.55262	9.58178	9.80532	9.84835	9.95778	9.93356
C1orf195	17.3297	0.442756	0.273522	1.61872	0.105507	0.287738	4.12878	3.87768	4.04133	3.98311	4.02547	4.04753	4.33358	4.13869
UCP2	22.9111	0.442667	0.244981	1.80694	0.070771	0.222161	4.34535	4.43481	4.38844	4.416	4.57115	4.41502	4.5502	4.49486
MGC2889	40.2492	0.442643	0.212447	2.08354	0.0372018	0.143486	5.1399	5.21326	5.24967	5.15986	5.43567	5.26568	5.3423	5.32455
F11R	199.299	0.442485	0.150426	2.94155	0.00326578	0.0241639	7.41042	7.53043	7.56469	7.39095	7.46396	7.88728	7.78552	7.79197
SLC2A1	178.209	0.442286	0.186543	2.37096	0.017742	0.0847579	7.20298	7.26151	7.49007	7.11917	7.74886	7.64048	7.54276	7.27227
CFAP45	50.7998	0.442165	0.221261	1.99838	0.045675	0.165374	5.62232	5.54515	5.5876	5.31868	5.63255	5.72462	5.6943	5.74574
PARP12	187.622	0.442109	0.148149	2.98421	0.00284311	0.0218006	7.51207	7.3289	7.40009	7.25069	7.60763	7.76971	7.67871	7.53445
DIAPH3-AS1	15.6895	0.442052	0.266541	1.65848	0.0972215	0.273159	3.88492	3.77186	3.7684	3.76278	3.97554	3.8748	3.8983	3.84746
RINT1	389.553	0.44201	0.114829	3.84928	0.000118465	0.00170912	8.42376	8.36943	8.43102	8.44762	8.83132	8.79577	8.5464	8.73736
HSH2D	13.1022	0.441972	0.268707	1.64481	0.100009	0.278084	3.50959	3.5632	3.49343	3.50917	3.62302	3.67469	3.58513	3.55253
SRSF10	1767.2	0.441934	0.108526	4.07216	4.65798e-05	0.000775945	10.5983	10.4349	10.6197	10.7034	11.1103	10.8485	10.9111	10.868
DNM1P41	27.6436	0.441666	0.272637	1.61998	0.105237	0.287215	4.60792	4.47344	4.83362	4.41608	4.58774	4.85178	4.95148	4.65782
FAM86EP	46.0439	0.441467	0.226115	1.9524	0.0508906	0.177642	5.40058	5.47989	5.45202	5.3038	5.32769	5.62916	5.58721	5.71187
TROAP	239.184	0.441209	0.12785	3.451	0.000558521	0.00602828	7.80724	7.61007	7.75344	7.76962	8.02212	7.9261	8.12684	7.9698
HJURP	1146.34	0.44081	0.0919738	4.79278	1.64485e-06	4.4595e-05	9.97255	10.0135	9.90261	10.0054	10.2806	10.4313	10.1882	10.3237
PIP5K1P1	10.1419	0.440723	0.273298	1.61261	0.106829	0.290221	3.20814	3.17278	3.19197	3.13835	3.29892	3.22816	3.30697	3.19394
NPIPB5	665.364	0.44041	0.255797	1.72172	0.0851205	0.250744	9.3585	8.80427	9.27875	8.83309	9.52553	8.86702	9.97717	9.59924
PIGZ	32.0686	0.44039	0.233926	1.8826	0.0597542	0.198099	4.89104	4.8463	4.86108	4.87983	5.11679	4.85946	5.10774	4.9272
CPEB1-AS1	22.0296	0.440346	0.270064	1.63053	0.10299	0.2832	4.40188	4.29394	4.3787	4.2449	4.52102	4.24256	4.65407	4.42161
NEURL4	208.028	0.439943	0.135618	3.244	0.00117865	0.0109671	7.58467	7.56286	7.53242	7.46276	7.93265	7.60098	7.89744	7.7585
MIR3175	7.69598	0.439892	0.266255	1.65214	0.0985054	0.275457	2.83358	2.7274	2.80711	2.77485	2.89632	2.79268	2.97974	2.80265
HIST1H2BM	604.765	0.439739	0.16709	2.63174	0.0084948	0.0501165	8.7814	9.30376	8.78256	9.1802	9.50918	9.42778	9.22105	9.33029
NOXO1	11.4626	0.439682	0.272906	1.61111	0.107155	0.290703	3.48171	3.42067	3.40379	3.50214	3.49336	3.45539	3.64226	3.55034
AZIN2	20.9896	0.43954	0.253497	1.73391	0.0829349	0.246656	4.25287	4.2312	4.20124	4.25468	4.48542	4.24255	4.34849	4.30882
POLRMT	274.8	0.43907	0.1366	3.21428	0.00130771	0.0119006	7.93278	7.9348	7.99243	7.85404	8.33363	8.05905	8.07178	8.36677
TMEM247	3.10549	0.439034	0.235359	1.86538	0.0621285	NA	1.48946	1.51311	1.46324	1.47519	1.48458	1.55112	1.56074	1.55371
ART4	6.80924	0.438947	0.261675	1.67745	0.0934546	NA	2.48577	2.45212	2.42499	2.37372	2.59493	2.52178	2.46218	2.47305
TNKS1BP1	448.618	0.43893	0.109629	4.00377	6.2341e-05	0.000988359	8.66549	8.68138	8.62784	8.6029	8.80147	8.83836	8.99094	9.0902
ANAPC11	156.803	0.43888	0.152716	2.87383	0.00405529	0.028561	7.07257	7.17107	7.07516	7.12142	7.35301	7.59607	7.279	7.2521
RAD54B	516.451	0.438806	0.124118	3.53538	0.000407187	0.0047189	8.88303	8.64192	8.84946	8.91799	9.28877	9.00169	9.1838	9.09141
SNHG3	115.453	0.438714	0.156393	2.8052	0.00502853	0.0335902	6.78972	6.65879	6.661	6.69491	6.99754	6.80972	7.02923	6.86781
SNORA5B	3.392	0.438657	0.233302	1.88021	0.0600789	NA	1.43552	1.39706	1.40773	1.39097	1.48355	1.48052	1.49334	1.40839
TMSB10	4909.75	0.438557	0.135934	3.22625	0.00125425	0.011514	12.13	12.1022	12.1914	11.7709	12.3184	12.649	12.4021	12.2709
BAHD1	140.116	0.438529	0.16048	2.73261	0.00628349	0.0399315	6.90414	7.01251	6.97257	6.94657	7.41277	7.06838	7.05051	7.27745
GAS2	13.8622	0.438285	0.265246	1.65237	0.0984585	0.275378	3.71836	3.70735	3.76594	3.71947	3.71664	3.8017	3.8717	3.84982
MUS81	259.259	0.438091	0.110882	3.95096	7.78389e-05	0.00119807	7.82187	7.88083	7.85539	7.86346	8.0462	8.17928	8.20202	8.08553
VCPKMT	81.7399	0.437975	0.181505	2.41302	0.0158209	0.0781576	6.27272	6.03124	6.25701	6.24267	6.46374	6.35305	6.40063	6.43574
TADA3	467.162	0.437801	0.132516	3.30375	0.000953999	0.00922992	8.59162	8.85183	8.65515	8.61008	8.85554	9.21063	8.93506	8.95632
OR1J1	14.9065	0.437431	0.266625	1.64062	0.100876	0.279598	3.83484	3.7367	3.75798	3.70147	3.84511	3.86568	3.8913	3.81067
SLC35E4	27.9079	0.437337	0.231899	1.8859	0.059309	0.197284	4.76143	4.64804	4.67983	4.67121	4.80239	4.78668	4.82956	4.83393
PRR26	123.491	0.437193	0.249076	1.75526	0.0792153	0.239167	6.99454	6.34308	6.9186	6.55925	7.08785	6.57035	7.35144	7.02602
HINT2	48.2194	0.436593	0.205947	2.11993	0.0340117	0.135423	5.37845	5.46682	5.39738	5.4799	5.70181	5.60778	5.4832	5.60494
SMKR1	17.3879	0.43655	0.264083	1.65308	0.0983146	0.27516	3.95416	4.02578	3.92609	4.00122	4.1947	3.9446	4.09736	4.07411
TMPRSS11D	27.6779	0.436328	0.267735	1.6297	0.103164	0.283452	4.75234	4.47299	4.75563	4.50609	4.73044	4.77023	4.65046	4.96275
APEX2	94.6691	0.436035	0.173478	2.51348	0.0119545	0.0643496	6.41867	6.50035	6.38967	6.35368	6.71385	6.51426	6.50637	6.76073
CACNA1E	129.737	0.435997	0.196217	2.22202	0.0262819	0.113153	6.94479	6.87302	6.99788	6.56123	7.06201	6.95597	7.31859	7.05971
DLG4	328.419	0.435801	0.143804	3.03053	0.00244123	0.0194125	8.21148	8.24338	8.28091	8.01913	8.42111	8.27337	8.67805	8.50949
CCDC188	9.67774	0.43571	0.27349	1.59314	0.111128	0.296532	3.2061	3.21138	3.22982	3.13324	3.21521	3.24157	3.31726	3.30053
ALK	81.3526	0.435704	0.220591	1.97517	0.0482488	0.171459	6.23199	6.07937	6.361	6.05691	6.24787	6.39825	6.69522	6.23892
CKAP4	399.998	0.435488	0.10357	4.20476	2.61358e-05	0.000482125	8.37564	8.55639	8.50786	8.45002	8.77237	8.73226	8.75735	8.80673
WASH7P	315.434	0.435479	0.127785	3.40791	0.000654614	0.00683574	8.26311	8.05592	8.16262	8.03983	8.23662	8.49553	8.45497	8.47614
ZNRF1	131.303	0.435383	0.141867	3.06896	0.00214807	0.0176137	6.88941	6.90602	6.84338	6.89369	7.21439	7.02093	7.17301	7.05555
ID2-AS1	15.1893	0.435139	0.268556	1.62029	0.10517	0.287175	3.79471	3.89871	3.76471	3.8655	3.91001	3.84026	3.90647	4.03555
MIR5695	3.13566	0.434923	0.206773	2.10338	0.0354322	NA	1.1776	1.16212	1.21246	1.15385	1.30077	1.22483	1.2783	1.18955
LOC100272217	23.5002	0.434604	0.259104	1.67734	0.0934767	0.267159	4.43871	4.38837	4.28849	4.37158	4.52823	4.56821	4.32599	4.55858
FAM167B	4.68328	0.434558	0.257902	1.68497	0.0919935	NA	2.06726	2.03107	2.06209	2.04756	2.04172	2.17312	2.10962	2.11911
HSPB9	1.8371	0.434183	0.196363	2.21112	0.0270277	NA	0.534242	0.517329	0.514013	0.530444	0.570209	0.568627	0.585173	0.561086
WHAMM	370.434	0.434124	0.162959	2.66401	0.00772158	0.046569	8.42883	8.18288	8.54358	8.21739	8.663	8.3712	8.87498	8.67933
SNHG8	38.8214	0.433552	0.224847	1.92821	0.0538292	0.184714	5.10575	5.17173	5.11013	5.0403	5.39375	5.24949	5.27053	5.12312
SNORA51	4.09671	0.433524	0.24739	1.75239	0.0797062	NA	1.82246	1.79305	1.81654	1.77936	1.79842	1.93237	1.85308	1.8645
PCDHAC1	61.3446	0.433498	0.197404	2.19599	0.0280927	0.118565	5.81046	5.8068	5.74732	5.78152	6.12142	5.85717	5.82887	6.05393
LOC101929696	6.29102	0.433307	0.250096	1.73256	0.0831733	NA	2.53257	2.45201	2.52946	2.48601	2.59141	2.48708	2.74481	2.52112
TPTE2P6	9.01406	0.433054	0.273611	1.58274	0.113482	0.300287	3.13761	3.1227	3.08038	3.10653	3.1014	3.16087	3.2841	3.1772
PLB1	31.6243	0.433008	0.260712	1.66087	0.0967405	0.272482	4.7684	4.93379	4.99606	4.64431	4.91379	4.92523	5.15914	4.98482
HEMK1	75.348	0.432857	0.180643	2.39621	0.0165658	0.0807841	6.1791	6.02131	6.10644	6.04012	6.19764	6.40146	6.31979	6.22112
SRSF7	1538.47	0.432748	0.120591	3.58857	0.00033249	0.00398126	10.3818	10.3352	10.3956	10.455	10.9031	10.867	10.5097	10.6172
JADE2	142.898	0.432592	0.249403	1.73451	0.0828278	0.246448	7.10484	6.67568	7.29526	6.44188	6.92016	7.24392	7.6051	7.11677
ENPP6	15.329	0.432518	0.271755	1.59157	0.111481	0.296908	3.70829	3.73714	3.64948	3.81501	3.94403	3.81286	3.72289	3.84902
CRLF3	388.133	0.431971	0.157175	2.74834	0.00598984	0.038414	8.57181	8.18512	8.5331	8.34485	8.82748	8.45244	8.85198	8.73642
PRKCD	10.1742	0.431764	0.273488	1.57873	0.114397	0.301683	3.30425	3.25495	3.32018	3.30564	3.3434	3.27393	3.37731	3.48941
SCX	29.3101	0.431533	0.232145	1.8589	0.0630417	0.204995	4.76123	4.7174	4.82403	4.71307	4.93888	4.78681	4.90615	4.88457
ZNF441	734.133	0.431384	0.112156	3.84627	0.000119928	0.00172157	9.24559	9.27675	9.27693	9.52253	9.69697	9.69388	9.58629	9.65222
ZNF668	70.779	0.431351	0.192084	2.24563	0.0247276	0.108139	5.91696	6.04363	6.0348	5.95587	6.38401	6.00752	6.17862	6.14163
MAP2K3	72.5608	0.431323	0.197984	2.17858	0.0293632	0.122286	6.0702	6.17304	6.07289	5.86744	6.22975	6.09377	6.32536	6.29881
HIST1H2AI	1063.52	0.431273	0.256422	1.68188	0.0925914	0.265296	9.41191	10.2914	9.35438	9.7439	10.3175	10.5918	9.7879	10.0621
SEZ6L2	248.628	0.43121	0.149625	2.88194	0.00395241	0.02801	7.70982	8.00738	7.78735	7.6147	8.05591	8.02223	8.16077	8.01889
HN1	372.395	0.431196	0.158643	2.71802	0.00656734	0.0412581	8.14645	8.55372	8.20491	8.46208	8.55264	8.81886	8.51131	8.74045
ZNF418	678.921	0.430699	0.10126	4.25338	2.10571e-05	0.00040303	9.30938	9.07763	9.24636	9.268	9.60461	9.47339	9.54447	9.5468
SOX10	19.8564	0.430662	0.268116	1.60625	0.108219	0.292174	4.25009	4.05298	4.19664	4.17561	4.40195	4.12542	4.32455	4.2979
MRTO4	200.005	0.430432	0.150625	2.85764	0.00426809	0.0296081	7.42218	7.52733	7.49784	7.40199	7.78693	7.88653	7.49198	7.7581
H2AFX	504.84	0.430312	0.159139	2.704	0.00685099	0.0425334	8.53157	9.0566	8.59806	8.90064	8.98543	9.14933	9.11369	9.18677
PER1	77.6395	0.430091	0.185143	2.32302	0.020178	0.0931972	6.18344	6.15066	6.11297	6.04797	6.51562	6.14994	6.27215	6.33992
PCDH8	46.6015	0.429954	0.257152	1.67199	0.094527	0.268809	5.5084	5.28424	5.45533	5.31245	5.40016	5.4576	5.97571	5.41656
SNORA55	15.8747	0.429912	0.273562	1.57153	0.116059	0.304788	3.97035	3.73658	3.9134	3.88315	3.99384	3.86198	4.0745	4.04914
RBM14	290.142	0.429895	0.143734	2.99091	0.00278148	0.0213946	8.09265	7.82139	8.11827	8.00453	8.29791	8.11666	8.45735	8.29431
MIR4419A	2.65785	0.42981	0.224226	1.91686	0.0552551	NA	1.33154	1.30153	1.33354	1.31814	1.35756	1.32221	1.41622	1.39216
LOC100506551	49.7948	0.429709	0.244208	1.7596	0.0784752	0.237363	5.62197	5.30861	5.55491	5.37828	5.82271	5.44455	5.54854	5.78436
SLC27A5	57.9001	0.429493	0.20657	2.07917	0.0376021	0.144539	5.80383	5.80336	5.65194	5.65232	5.71354	5.98288	5.87179	6.02007
STK11IP	103.474	0.429466	0.172515	2.48943	0.0127947	0.0674625	6.56502	6.555	6.63662	6.43651	6.83288	6.60131	6.89943	6.70242
TPM3P9	154.978	0.429021	0.158947	2.69915	0.00695169	0.0429906	7.16966	7.08066	7.2107	7.07991	7.34306	7.10097	7.51669	7.48612
ITGA7	939.757	0.428879	0.136482	3.14238	0.00167582	0.0144806	9.76828	9.68278	9.83181	9.4505	9.81362	9.94186	10.1542	10.1311
LOC150776	156.752	0.428784	0.151309	2.83383	0.00459931	0.0314191	7.25134	7.01919	7.11424	7.14425	7.43126	7.30227	7.50133	7.28713
MIR7161	14.5111	0.428766	0.27076	1.58356	0.113293	0.300209	3.89752	3.77004	3.75127	3.76192	3.78385	3.83854	3.9776	3.95349
C2CD4A	77.2084	0.428749	0.269088	1.59334	0.111083	0.296532	6.2561	5.64242	6.37548	5.58259	6.15884	6.12894	6.67648	6.22286
SCARNA9L	12.8234	0.428441	0.270234	1.58545	0.112865	0.299567	3.58531	3.55206	3.5948	3.62689	3.68399	3.58272	3.78026	3.64301
ADAMTS15	77.0404	0.42833	0.197575	2.16794	0.0301636	0.124671	5.98847	6.26537	6.0289	6.19117	6.24208	6.35025	6.23393	6.4485
BCAR3	86.7417	0.428304	0.214738	1.99454	0.0460928	0.166236	6.37513	6.23141	6.45413	6.05312	6.42125	6.38842	6.74666	6.43735
XPNPEP3	474.461	0.428291	0.125406	3.41524	0.000637266	0.00668293	8.64626	8.86734	8.64643	8.70068	8.78575	9.11014	9.03535	9.10894
LONRF2	2379.93	0.427908	0.168801	2.53498	0.0112452	0.0616091	11.168	10.6664	11.2422	10.881	11.169	11.1291	11.5657	11.5521
MRPL24	479.842	0.427875	0.148272	2.88575	0.00390477	0.0277805	8.61177	8.82663	8.62608	8.77452	9.08348	9.26661	8.76134	8.96427
TWF2	113.724	0.427709	0.165245	2.58833	0.00964416	0.0551196	6.61517	6.68465	6.75399	6.56306	6.98926	6.978	6.77936	6.81352
ORC6	494.826	0.427686	0.115028	3.71811	0.000200721	0.00266713	8.71102	8.80271	8.63861	8.92277	9.12311	9.0818	9.03532	9.07688
LOC101927481	33.7123	0.427497	0.248053	1.72341	0.0848145	0.250144	5.0954	4.78791	4.96647	4.89707	5.15468	4.95115	5.13034	5.11525
KIF20B	972.262	0.427446	0.11976	3.56918	0.000358094	0.00423646	9.68459	9.62586	9.72578	9.89311	10.1086	10.2165	9.88967	10.0294
CLSTN2	39.3141	0.427249	0.232118	1.84065	0.0656728	0.211307	5.34558	5.13506	5.10615	5.13915	5.22377	5.30785	5.455	5.33851
CCDC58	134.01	0.427172	0.165396	2.58272	0.00980236	0.0558106	6.80109	6.97278	6.88623	6.87018	7.21968	7.29746	6.95784	7.04081
FDXR	30.9721	0.427105	0.245347	1.74082	0.0817153	0.244136	4.73941	4.83585	4.75811	4.72799	5.10715	4.8284	4.76846	4.89868
RAB7B	140.194	0.427044	0.176358	2.42146	0.0154583	0.0769324	7.01472	6.95219	7.14492	6.7411	7.16243	7.2081	7.34012	7.14623
ATAD3B	142.089	0.426949	0.153559	2.78035	0.00543	0.0357121	7.00194	7.15093	6.90776	6.93502	7.2968	7.08876	7.27131	7.2735
ADH4	16.5879	0.426858	0.260914	1.63601	0.101837	0.281524	3.99645	3.93661	3.98852	3.89081	4.05191	3.98176	4.05764	4.09057
LOC100506321	13.4647	0.426792	0.271768	1.57042	0.116316	0.305274	3.64142	3.53385	3.63812	3.50768	3.71292	3.67289	3.69008	3.62473
ALDH3B1	20.669	0.426252	0.265585	1.60495	0.108504	0.292351	4.19105	4.36579	4.23381	4.15145	4.40316	4.21424	4.47225	4.3104
ZNF598	165.499	0.42623	0.145411	2.9312	0.00337652	0.0248045	7.22314	7.33326	7.14955	7.13124	7.58917	7.33013	7.40747	7.49778
STX1A	81.4995	0.426083	0.203923	2.08943	0.0366689	0.142188	6.24728	6.14474	6.23476	6.09866	6.64233	6.14752	6.45103	6.28648
DNAJC7	965.17	0.425923	0.105111	4.05213	5.07536e-05	0.00083129	9.68404	9.81404	9.60075	9.81383	10.0665	10.1569	9.93883	10.0469
HIST1H3J	70.328	0.425593	0.214405	1.98499	0.0471451	0.168858	5.83899	6.02414	5.8267	6.10003	6.30622	6.19554	5.9717	6.13917
PER2	292.03	0.42551	0.124195	3.42615	0.000612211	0.00648461	8.08396	7.97035	7.99564	8.07941	8.34071	8.08236	8.34875	8.4169
UBALD1	17.8523	0.425331	0.261085	1.62909	0.103294	0.283693	4.03621	3.96377	4.02062	3.96714	4.03464	4.22716	4.085	4.04826
RGR	28.0222	0.425301	0.25837	1.6461	0.099744	0.27766	4.51664	4.83092	4.58353	4.6274	4.79499	4.77857	4.67271	4.87316
PPP1R14B	637.593	0.425257	0.127428	3.33724	0.000846144	0.0084023	9.04969	9.27256	9.0936	9.08823	9.45424	9.66536	9.31754	9.32714
ANKRD20A5P	24.4879	0.425124	0.256438	1.6578	0.0973571	0.273332	4.63937	4.49636	4.55116	4.51382	4.56251	4.52151	4.7505	4.81884
ETV7	8.27479	0.425082	0.273308	1.55532	0.11987	0.311131	2.83431	2.90876	2.88364	2.87997	2.9445	2.97081	2.88968	2.97968
WASH1	190.635	0.425038	0.145341	2.92443	0.00345087	0.0251927	7.53626	7.38647	7.43797	7.32289	7.47594	7.74294	7.65595	7.79898
MNS1	555.27	0.424912	0.120789	3.51781	0.000435129	0.00499958	8.90532	8.93112	8.78859	9.09863	9.29982	9.30073	9.12012	9.26265
SARS2	107.132	0.424873	0.17653	2.40681	0.0160927	0.0790433	6.49422	6.64454	6.57925	6.62474	7.01677	6.56852	6.75932	6.85543
TBX21	6.409	0.424792	0.270292	1.5716	0.116043	NA	2.57615	2.61237	2.64684	2.61558	2.65342	2.61697	2.70762	2.71098
C19orf24	42.9147	0.424551	0.231031	1.83764	0.0661155	0.212328	5.14415	5.38122	5.26379	5.2111	5.36283	5.57614	5.42353	5.27812
TXN	141.455	0.424499	0.187716	2.26138	0.0237354	0.104816	6.98282	6.90238	6.76656	7.17668	7.26625	7.30369	6.99779	7.29573
DLX5	10.8918	0.424296	0.27361	1.55074	0.120965	0.312534	3.17042	3.32941	3.23016	3.18352	3.35059	3.34245	3.27216	3.29205
FCHSD1	86.9192	0.424293	0.175315	2.42017	0.0155132	0.077024	6.29622	6.29763	6.42542	6.2633	6.47833	6.34584	6.64639	6.56227
ZNF552	199.364	0.424077	0.172967	2.45178	0.0142152	0.0725847	7.63899	7.36028	7.53915	7.36912	7.69456	7.4614	7.9644	7.8093
TRAPPC6A	12.8392	0.42371	0.271284	1.56187	0.118319	0.308536	3.46343	3.56172	3.52973	3.5728	3.56938	3.68424	3.65914	3.56293
CCDC88C	192.723	0.42367	0.142212	2.97916	0.00289043	0.0220718	7.33648	7.5982	7.35855	7.44412	7.56768	7.71692	7.70493	7.7543
TEX22	13.1423	0.423606	0.273541	1.5486	0.121478	0.313256	3.74827	3.66269	3.63315	3.68665	3.64816	3.67413	3.86339	3.9169
LOC100505658	36.623	0.423534	0.261759	1.61803	0.105656	0.287986	5.16519	4.82916	5.08189	5.11213	5.30321	4.96562	5.32263	5.2804
WBSCR22	556.326	0.423118	0.120856	3.501	0.000463509	0.00522013	8.85107	9.11087	8.80853	8.97365	9.20691	9.35561	9.16746	9.25841
ZNF630-AS1	2.20254	0.423108	0.215152	1.96656	0.0492343	NA	0.865456	0.864787	0.856512	0.869974	0.940722	0.867832	0.91642	0.911817
FAM156A	102.768	0.423038	0.225781	1.87367	0.0609763	0.20058	6.53655	6.22331	6.64568	6.56803	6.9976	6.39302	6.72341	6.81291
LINC00618	4.83766	0.42295	0.2622	1.61308	0.106728	NA	2.22488	2.20458	2.25372	2.19926	2.23843	2.23573	2.30063	2.3223
RAB27A	75.7589	0.422937	0.211698	1.99784	0.0457345	0.165449	6.19051	5.94309	6.16104	6.08412	6.06668	6.42391	6.48038	6.19074
SOGA3	701.009	0.422892	0.101376	4.17153	3.02559e-05	0.00054321	9.34957	9.27774	9.33133	9.16219	9.58897	9.48474	9.68876	9.57246
SMC1B	21.8894	0.42254	0.244752	1.7264	0.0842751	0.249032	4.36108	4.32123	4.39035	4.32465	4.44076	4.42795	4.42423	4.51662
IL12A	51.5409	0.422533	0.220883	1.91292	0.0557578	0.189397	5.61302	5.34727	5.65136	5.491	5.75687	5.73058	5.65651	5.68385
KNG1	10.2704	0.42234	0.273604	1.54362	0.122681	0.315192	3.22018	3.20978	3.18692	3.15016	3.34326	3.20868	3.18213	3.34721
ZNF551	361.277	0.422283	0.112005	3.77021	0.000163109	0.00223571	8.32185	8.28433	8.32556	8.42771	8.55957	8.48405	8.71535	8.68697
KCTD4	21.5177	0.422144	0.26699	1.58113	0.113849	0.300829	4.35561	4.22158	4.46823	4.32034	4.3521	4.37122	4.62095	4.50393
RNVU1-6	32.8278	0.421983	0.261034	1.61658	0.105969	0.288573	4.69444	4.98951	4.67956	4.94373	5.1204	4.97207	4.85458	5.00362
ARHGDIA	421.261	0.421894	0.148989	2.83172	0.00462983	0.0315691	8.52179	8.73724	8.55337	8.35063	8.73992	8.64126	9.02513	8.92955
DAZAP1	372.652	0.421882	0.124806	3.38031	0.000724034	0.00738325	8.45528	8.35862	8.31125	8.31427	8.73507	8.77023	8.65471	8.4626
PLCE1-AS1	31.5531	0.421828	0.268865	1.56892	0.116666	0.305973	4.93953	4.54001	4.88221	4.67675	5.06879	4.89348	4.9688	4.79137
HPCAL1	80.3171	0.421529	0.197365	2.13578	0.032697	0.131823	6.05387	6.33544	6.20866	6.08229	6.29982	6.45974	6.48317	6.24612
SACS-AS1	77.4651	0.421394	0.237954	1.77091	0.0765761	0.23373	6.2848	5.85856	6.22751	6.00258	6.35464	6.13713	6.61941	6.14331
KLC2	119.097	0.421303	0.18656	2.25828	0.0239284	0.105573	6.90933	6.57511	6.85625	6.60909	6.95928	6.85253	7.1237	6.95886
APTR	101.851	0.421098	0.153421	2.74472	0.00605622	0.0387556	6.51191	6.53371	6.59849	6.54772	6.61162	6.73881	6.81102	6.81038
TMEM108-AS1	57.2727	0.420968	0.222997	1.88777	0.0590563	0.196716	5.76421	5.55733	5.84814	5.60365	5.99229	5.66965	5.92241	5.91711
PCBP2-OT1	11.0788	0.420937	0.27357	1.53868	0.123882	0.317182	3.37351	3.27743	3.43653	3.36032	3.37757	3.4652	3.48982	3.45689
SERPINB9	4.87489	0.420929	0.258726	1.62693	0.103752	NA	2.06217	2.12944	2.07426	2.07829	2.178	2.10651	2.10385	2.18518
FLJ37201	42.3524	0.420883	0.220987	1.90456	0.0568367	0.191783	5.3491	5.1482	5.29445	5.22347	5.48877	5.3936	5.44712	5.31553
C16orf71	10.1717	0.420808	0.27222	1.54584	0.122144	0.314261	3.28635	3.28471	3.28658	3.26156	3.35612	3.25492	3.37499	3.40261
LOC100190986	2005.73	0.420487	0.260886	1.61176	0.107013	0.290551	11.0547	10.1482	10.9504	10.2582	11.144	10.4848	11.5529	11.2173
COL5A3	89.5058	0.420432	0.193171	2.17648	0.0295194	0.122695	6.35478	6.46812	6.35923	6.29053	6.34437	6.41672	6.6725	6.77437
ST8SIA5	644.277	0.420196	0.173357	2.42387	0.015356	0.0765977	9.19567	9.23396	9.31165	8.73996	9.30394	9.33895	9.76032	9.41129
POPDC2	28.1364	0.420119	0.230146	1.82545	0.0679337	0.21644	4.67087	4.66383	4.71508	4.69402	4.87955	4.75486	4.786	4.80584
FHL3	31.1283	0.419863	0.230564	1.82102	0.0686037	0.217741	4.74477	4.85599	4.8925	4.89133	4.93649	4.97291	5.00308	4.9798
LOC153684	42.5729	0.419725	0.22813	1.83985	0.0657901	0.211513	5.38527	5.13935	5.29566	5.19455	5.41711	5.4898	5.44868	5.30519
NPL	38.4801	0.419701	0.233518	1.7973	0.0722882	0.224929	5.24963	5.12365	5.16863	5.14791	5.20998	5.1921	5.54052	5.28235
TTLL9	23.3358	0.419686	0.249504	1.68208	0.0925533	0.265289	4.47552	4.35308	4.33934	4.42476	4.54757	4.53291	4.44018	4.53795
MIR4288	4.56205	0.419669	0.262405	1.59932	0.109749	NA	2.05545	2.09841	2.06728	2.06215	2.09102	2.12153	2.12283	2.14862
HCRTR1	7.45031	0.419624	0.271681	1.54455	0.122455	0.314952	2.69357	2.70694	2.68133	2.66019	2.79449	2.75587	2.67326	2.78697
L3MBTL4-AS1	22.9468	0.419363	0.27121	1.54627	0.12204	0.314157	4.52856	4.32231	4.37919	4.22466	4.52585	4.36714	4.70947	4.39585
LINC01068	6.43798	0.418961	0.270293	1.55003	0.121135	NA	2.60146	2.62523	2.61432	2.61614	2.6867	2.58466	2.67503	2.74174
SNORD83A	4.65189	0.418734	0.262424	1.59564	0.11057	NA	2.04046	2.04017	2.03478	2.02949	2.09297	2.08944	2.05405	2.11815
RNF122	48.1479	0.418609	0.212702	1.96805	0.049062	0.173348	5.47972	5.45079	5.42098	5.39118	5.55934	5.73829	5.43421	5.64334
LSM4	798.895	0.418459	0.158828	2.63466	0.00842213	0.0497738	9.35465	9.59611	9.20884	9.58269	9.8083	10.0369	9.50555	9.69725
KMT2B	425.462	0.4179	0.196268	2.12923	0.033235	0.133452	8.62091	8.53029	8.69527	8.27045	8.82405	8.36357	9.2214	8.89718
BZW2	598.406	0.41767	0.101285	4.12371	3.72826e-05	0.000641313	8.96773	9.0911	9.08704	9.07633	9.20565	9.45393	9.41915	9.3198
SNORD100	2.90781	0.417631	0.230762	1.80979	0.0703287	NA	1.34197	1.36592	1.36219	1.37856	1.4324	1.36119	1.4033	1.45103
FANCB	220.023	0.417568	0.138133	3.02293	0.00250338	0.0197514	7.68045	7.47156	7.60486	7.68156	7.99205	7.87522	7.74623	7.90655
ANKRD44-IT1	21.9647	0.417555	0.267548	1.56067	0.118601	0.30891	4.41163	4.14449	4.36396	4.25962	4.51807	4.33291	4.44746	4.39251
AJUBA	146.619	0.41752	0.180497	2.31317	0.0207132	0.094667	7.04493	6.87956	7.20317	7.02362	7.10561	7.30224	7.52059	7.17309
CKMT1B	17.8542	0.417425	0.273167	1.52809	0.126489	0.320639	3.93135	4.07469	3.89123	4.05956	3.97012	4.22683	3.98832	4.23781
STX1B	68.8714	0.417307	0.193457	2.1571	0.0309978	0.127088	6.01278	6.02961	5.99667	5.90272	6.24013	5.90578	6.25633	6.21578
LIMK2	165.588	0.417279	0.135688	3.07529	0.00210296	0.0173111	7.17675	7.26701	7.17425	7.25115	7.46242	7.49318	7.34214	7.53659
LOC100128361	41.7125	0.417133	0.216222	1.92919	0.0537076	0.184426	5.27401	5.13567	5.27638	5.26369	5.37538	5.47335	5.4113	5.30236
POLE	989.979	0.416952	0.129466	3.22056	0.00127941	0.0117201	9.80286	9.81436	9.70772	9.76382	10.1711	9.75294	10.2612	10.114
TRABD2A	8.51075	0.41677	0.267204	1.55975	0.11882	0.309208	2.88191	2.91376	2.83519	2.75651	2.95726	2.95071	2.94149	2.87692
CDHR3	21.2158	0.416719	0.259978	1.6029	0.108957	0.293036	4.24383	4.40425	4.3009	4.19611	4.328	4.40325	4.49835	4.34974
PLIN4	8.74753	0.416686	0.272152	1.53108	0.12575	0.319654	2.87249	2.92274	2.91454	2.84684	2.92577	3.08045	2.95844	2.89385
SSTR2	9.37357	0.41653	0.270499	1.53986	0.123595	0.316725	2.98679	2.99879	3.07132	2.99162	3.23936	2.97368	3.05652	3.11102
ATF5	25.1166	0.416399	0.249348	1.66995	0.094929	0.26933	4.5545	4.66001	4.5578	4.4727	4.54043	4.6706	4.77184	4.70237
FAM86B2	84.1784	0.416369	0.21902	1.90105	0.0572953	0.192653	6.46407	6.03801	6.34114	6.1039	6.41322	6.30002	6.6499	6.46652
RAD9A	46.5167	0.416135	0.215802	1.92832	0.0538152	0.184714	5.45839	5.45256	5.50517	5.30767	5.4497	5.57601	5.71224	5.5768
CSDC2	3.30337	0.415963	0.23182	1.79434	0.0727597	NA	1.70847	1.65247	1.6611	1.64707	1.66603	1.6978	1.75353	1.77705
HIVEP3	487.768	0.415926	0.273538	1.52054	0.128375	0.323576	8.85639	8.08066	9.01138	7.87537	8.91458	8.60147	9.69625	8.95592
MIR648	3.59419	0.415663	0.241073	1.72422	0.0846684	NA	1.76898	1.71921	1.71856	1.75048	1.73533	1.80077	1.84199	1.79968
NUTM2A	54.9219	0.415635	0.202516	2.05236	0.0401347	0.150975	5.69951	5.68106	5.71395	5.58185	5.68851	5.82785	5.98736	5.78971
GXYLT2	33.9814	0.415601	0.230122	1.806	0.0709184	0.222435	4.96736	5.05947	5.04756	4.98974	4.99073	5.0573	5.19875	5.28499
MYCN	233.649	0.415475	0.141927	2.92739	0.00341823	0.0250038	7.58336	7.89002	7.66677	7.66367	7.85801	8.08819	7.97897	7.94284
SLC3A1	11.47	0.415061	0.270003	1.53724	0.124234	0.317614	3.46643	3.42474	3.46047	3.44395	3.51642	3.44692	3.59016	3.52757
TSPYL2	151.656	0.415003	0.164392	2.52448	0.0115871	0.0630477	6.97602	7.22036	7.04457	7.02086	7.44815	7.40047	7.27871	7.12964
LRP4-AS1	17.37	0.414912	0.262029	1.58346	0.113317	0.300209	4.04915	3.95973	4.00463	4.01817	4.10241	4.06204	4.21862	4.02471
LOC102723885	32.8344	0.414739	0.235453	1.76145	0.0781623	0.236714	4.9526	4.91175	4.85426	4.91616	5.09618	4.9727	4.9056	5.17128
GMPPB	79.9459	0.414656	0.175269	2.36582	0.01799	0.0857487	6.1744	6.18077	6.15333	6.15432	6.5262	6.3034	6.23253	6.38
ALDOA	1627.55	0.414089	0.143471	2.88622	0.00389901	0.0277647	10.2759	10.7426	10.4548	10.3861	10.9	10.9785	10.7124	10.6231
COL4A2	1278.69	0.413992	0.141295	2.92998	0.00338982	0.0248563	10.2616	10.1342	10.2606	9.83211	10.4719	10.4409	10.632	10.2761
HIST1H2AC	865.406	0.413812	0.206059	2.00823	0.0446193	0.162708	9.27084	9.91957	9.17325	9.62704	10.0098	10.2142	9.4625	9.75588
DEPDC4	16.7307	0.41373	0.267248	1.54811	0.121595	0.313394	4.01074	4.03396	3.99273	4.0811	3.9968	4.02001	4.24395	4.21617
HPS1	10.3023	0.413674	0.273604	1.51195	0.130547	0.32667	3.32012	3.25863	3.37415	3.30188	3.3603	3.29082	3.47021	3.43689
DAAM2	10.4362	0.413587	0.271684	1.52231	0.127932	0.323022	3.27903	3.26524	3.27926	3.26029	3.38134	3.2795	3.32048	3.38347
OTUD3	224.692	0.413435	0.149795	2.76002	0.00577985	0.0373734	7.72295	7.53989	7.6967	7.63867	8.078	7.65634	7.85063	8.02773
GPR171	81.7511	0.413435	0.243734	1.69626	0.0898369	0.259641	6.37842	5.87916	6.40875	5.97695	6.41104	6.15023	6.52233	6.55737
FLYWCH1	103.133	0.413257	0.167988	2.46004	0.013892	0.0714723	6.54532	6.51999	6.68707	6.50859	6.58355	6.74988	6.83418	6.87509
LOC101928381	137.388	0.41321	0.272077	1.51872	0.128832	0.324132	7.05175	6.10814	7.1789	6.14494	7.12182	7.03187	7.4279	7.20399
RILPL1	96.3799	0.412699	0.17879	2.30828	0.0209833	0.0954293	6.59314	6.38637	6.44214	6.46705	6.54082	6.5264	6.83407	6.74849
KIAA1524	973.731	0.412271	0.141179	2.9202	0.00349802	0.0254489	9.69797	9.5477	9.64999	10.0168	10.1404	10.1464	9.89441	10.0629
SLC9A1	119.082	0.412103	0.160137	2.57344	0.0100692	0.0567654	6.75749	6.8638	6.7679	6.72045	6.85014	6.82974	7.12109	7.08369
TATDN2	619.195	0.41208	0.118666	3.4726	0.000515441	0.00566678	9.17745	9.12762	9.15922	8.95632	9.39792	9.21505	9.54601	9.42731
LIN9	210.774	0.412024	0.161849	2.54573	0.010905	0.0602137	7.46594	7.45532	7.51193	7.69629	7.95475	7.95155	7.66514	7.63971
FAM122C	74.3685	0.411673	0.17978	2.28987	0.0220287	0.099267	6.18196	6.00663	6.13143	6.05827	6.30049	6.14548	6.30133	6.34722
NUDT15	186.811	0.411672	0.143219	2.87441	0.00404779	0.0285218	7.33523	7.384	7.36539	7.4249	7.55112	7.85996	7.51143	7.5923
DTX2P1-UPK3BP1-PMS2P11	144.356	0.411573	0.187851	2.19096	0.0284549	0.119497	7.18233	6.88361	7.13583	6.84094	7.27738	7.05006	7.46164	7.22292
FLJ35934	15.7716	0.411536	0.268804	1.53099	0.125771	0.319654	3.79907	3.7973	3.82613	3.79106	4.03575	3.81465	3.78436	3.9516
G0S2	189.375	0.411486	0.193535	2.12616	0.0334898	0.13395	7.43662	7.28821	7.53486	7.18063	7.91995	7.72859	7.46304	7.388
HP09053	30.787	0.411462	0.255565	1.61001	0.107395	0.290955	4.9761	4.67054	4.80558	4.73895	4.98366	4.85879	5.06803	4.85033
TMEM233	14.8367	0.411432	0.270715	1.5198	0.128562	0.323838	3.84161	3.74708	3.85453	3.68929	3.80494	3.88791	3.94131	3.8761
ESPNL	4.60222	0.411429	0.264253	1.55695	0.119483	NA	2.10388	2.09533	2.08995	2.09218	2.11422	2.14461	2.16322	2.15463
SPATA5L1	147.352	0.411334	0.163154	2.52114	0.0116977	0.0633596	6.97547	6.93562	7.12706	7.05904	7.45077	7.33806	7.11656	7.18047
MAP3K10	89.9634	0.411327	0.166983	2.46328	0.0137671	0.0710026	6.27416	6.33071	6.37652	6.37776	6.57326	6.60831	6.57495	6.42029
CELF2-AS2	184.191	0.411285	0.240457	1.71043	0.0871863	0.254346	7.50771	6.76292	7.56492	7.23406	7.88902	7.18422	7.72958	7.56065
USP21	143.694	0.411284	0.143016	2.87579	0.00403023	0.0284116	7.09288	7.00595	7.09286	6.95262	7.17852	7.16613	7.31789	7.34205
LINC01296	245.871	0.411214	0.150726	2.72823	0.00636755	0.0403093	7.87336	7.7485	7.90684	7.53431	8.08904	8.05418	8.06994	7.96367
IFNK	11.7567	0.411042	0.271879	1.51186	0.130571	0.32667	3.49309	3.41924	3.47963	3.48223	3.47336	3.56018	3.50091	3.64703
SNHG11	53.763	0.411022	0.203294	2.02181	0.0431958	0.159048	5.67915	5.55306	5.66017	5.50545	5.87491	5.7368	5.72406	5.7391
LRRC75A-AS1	1121.52	0.411003	0.117112	3.5095	0.000448958	0.00511079	9.88101	9.9493	10.001	9.96345	10.2732	10.4911	10.0751	10.1992
C11orf84	103.975	0.410858	0.162356	2.53059	0.011387	0.0621554	6.52588	6.68562	6.58458	6.51379	6.64918	6.73957	6.79172	6.89871
ALOX15P1	4.6298	0.410614	0.258225	1.59014	0.111804	NA	1.99785	2.06439	2.00029	2.01397	2.04248	2.10676	2.05743	2.08572
LOC100287015	40.0803	0.410394	0.216367	1.89675	0.0578614	0.194045	5.15431	5.23828	5.20058	5.13565	5.42536	5.28056	5.3674	5.22337
DLGAP5	1605.54	0.410298	0.134131	3.05893	0.00222128	0.0181035	10.3381	10.5363	10.3	10.6465	10.7406	10.9916	10.5959	10.8017
MANSC1	32.9951	0.410175	0.228651	1.79389	0.0728311	0.226178	4.90795	4.99046	4.85071	4.86546	5.11864	4.9959	4.9577	5.05989
HTT-AS	3.81655	0.410148	0.227552	1.80244	0.0714769	NA	1.44218	1.48688	1.47705	1.46657	1.65386	1.46991	1.51434	1.48841
RAB26	22.0725	0.410042	0.259242	1.5817	0.113718	0.30059	4.45567	4.24111	4.34792	4.32955	4.46919	4.3987	4.56023	4.39855
STK39	1376.36	0.40969	0.102874	3.98244	6.82128e-05	0.00107339	10.1597	10.3593	10.1623	10.3048	10.6909	10.5371	10.4479	10.5741
CENPP	102.609	0.409683	0.156792	2.61291	0.00897747	0.052452	6.54497	6.48908	6.50213	6.64655	6.72611	6.74094	6.78529	6.75418
PAN2	655.623	0.409587	0.112133	3.65268	0.000259518	0.00325798	9.25054	9.05817	9.25343	9.17926	9.5789	9.31353	9.57974	9.45182
SLC30A3	4.15825	0.40941	0.256094	1.59867	0.109895	NA	1.81672	1.82912	1.8479	1.82547	1.89168	1.88833	1.89408	1.85042
LOC101929679	54.8479	0.409376	0.221535	1.84791	0.0646158	0.208835	5.69513	5.4603	5.65064	5.717	5.94229	5.64338	5.89686	5.73112
NRXN3	12.2615	0.409341	0.268737	1.5232	0.127708	0.322731	3.28169	3.46821	3.50913	3.27608	3.50976	3.50122	3.55836	3.4278
IGHMBP2	116.373	0.409288	0.163718	2.49996	0.0124207	0.0660259	6.8204	6.59177	6.81587	6.64751	6.8748	6.9502	7.00113	6.92636
ANKRD36B	2694.82	0.409105	0.173932	2.3521	0.0186678	0.0880422	11.4527	10.7427	11.3205	11.153	11.6796	11.2228	11.7126	11.5053
BACH1-IT2	13.0401	0.409081	0.273597	1.4952	0.134863	0.33329	3.73402	3.55433	3.68258	3.5932	3.64251	3.66732	3.815	3.81944
LOC93622	321.644	0.409052	0.13425	3.04695	0.00231175	0.0187169	8.12808	8.09714	8.17859	8.2096	8.41431	8.65668	8.2409	8.41563
STAC2	7.01338	0.408904	0.270938	1.50922	0.131243	0.327687	2.59807	2.59756	2.58567	2.54901	2.66149	2.68887	2.65094	2.58735
NUTM2B	49.4851	0.408877	0.201575	2.02841	0.0425188	0.157143	5.56996	5.50842	5.57764	5.46036	5.52521	5.69557	5.74917	5.72055
SMAD5-AS1	33.4485	0.408851	0.25271	1.61787	0.105692	0.28803	5.10442	4.76576	4.91533	4.96402	4.96572	5.10825	5.05554	5.20993
CEP152	990.566	0.408848	0.130659	3.12913	0.00175326	0.0150007	9.84865	9.62189	9.79222	9.81914	10.2905	9.80156	10.1044	10.1079
ZNF682	398.094	0.408531	0.131827	3.09898	0.00194185	0.0162316	8.45089	8.33023	8.40045	8.64907	8.89095	8.72665	8.66339	8.73159
CCDC175	189.815	0.408526	0.233419	1.75019	0.0800863	0.240617	7.61201	6.93078	7.60383	7.14628	7.92474	7.24467	7.74318	7.63681
DGUOK-AS1	5.3815	0.408317	0.263407	1.55014	0.121108	NA	2.33232	2.3082	2.30165	2.32528	2.40019	2.29662	2.446	2.35206
EXTL3-AS1	12.6367	0.408302	0.273295	1.494	0.135177	0.333618	3.55884	3.53366	3.62199	3.42146	3.67081	3.50585	3.66512	3.68859
TMEM186	56.4416	0.408207	0.189159	2.15801	0.0309273	0.126904	5.73607	5.73212	5.63002	5.64697	5.8488	5.88784	5.81184	5.85191
MAK	161.339	0.40815	0.248437	1.64287	0.100409	0.278754	7.4453	6.63557	7.29421	6.90103	7.62037	6.95054	7.66911	7.31793
DDX11-AS1	48.6664	0.407953	0.220101	1.85348	0.0638136	0.206869	5.62714	5.36285	5.35983	5.46926	5.62697	5.67131	5.60336	5.59066
PCIF1	256.823	0.407949	0.117981	3.45774	0.00054472	0.00591387	7.89597	7.92867	7.83433	7.79413	8.00994	8.04074	8.18056	8.18891
ZNF625-ZNF20	34.6377	0.407759	0.228263	1.78635	0.074042	0.228825	4.97683	4.99791	4.88092	5.0329	5.0997	5.18172	5.01168	5.1362
HIST1H4L	586.372	0.407742	0.197997	2.05933	0.0394624	0.149244	8.71145	9.22337	8.73636	9.17511	9.47294	9.62195	8.95548	9.10632
GUSBP5	21.1248	0.407728	0.254014	1.60514	0.108464	0.292296	4.2256	4.24313	4.23985	4.24972	4.28484	4.49688	4.25875	4.33783
MAEA	299.375	0.407667	0.118757	3.43279	0.000597394	0.00637796	8.03947	8.11235	7.98923	8.1194	8.44924	8.23446	8.24569	8.39458
SGCA	20.8981	0.407265	0.272983	1.49191	0.135724	0.334432	4.32152	4.09234	4.35827	4.1306	4.45984	4.18308	4.42043	4.3785
TBKBP1	116.858	0.407214	0.162552	2.50513	0.0122407	0.0653546	6.82827	6.77318	6.69412	6.56768	6.97445	6.94928	6.90147	6.92559
C16orf96	4.66183	0.407084	0.264263	1.54045	0.12345	NA	2.09677	2.11835	2.09991	2.10947	2.15862	2.12198	2.17358	2.16495
FTH1P3	10.756	0.406995	0.271848	1.49714	0.134357	0.332538	3.394	3.34164	3.47673	3.38326	3.38212	3.37742	3.58057	3.61253
SUZ12P1	235.941	0.40692	0.16581	2.45413	0.0141226	0.0724064	7.75554	7.56377	7.78298	7.73425	8.22909	7.7121	8.08049	7.84575
ENTPD5	158.213	0.406887	0.145091	2.80435	0.00504183	0.0336639	7.22973	7.19669	7.10393	7.14047	7.37401	7.30023	7.32024	7.56167
CCDC84	150.528	0.406547	0.172781	2.35296	0.0186246	0.0878941	7.28202	6.92536	7.14231	6.97426	7.30161	7.16815	7.43494	7.37424
MYO15B	17.6152	0.406351	0.27169	1.49564	0.134747	0.333114	4.09849	3.97553	4.02776	3.99014	4.14943	3.98742	4.33752	4.02575
HCN2	52.3629	0.406163	0.216086	1.87964	0.0601575	0.198856	5.53346	5.55953	5.69968	5.51149	5.83104	5.59645	5.87371	5.63841
SRA1	237.823	0.40589	0.126527	3.20793	0.00133696	0.0121195	7.71234	7.85218	7.60825	7.76645	7.98596	8.03519	7.9752	7.98126
CENPBD1	88.2392	0.405889	0.172126	2.35809	0.0183691	0.0870498	6.33989	6.33579	6.37529	6.35474	6.47516	6.4026	6.50176	6.72635
IL11	2.9534	0.405879	0.222098	1.82748	0.0676281	NA	1.2807	1.31498	1.26205	1.25815	1.28173	1.38504	1.32522	1.33892
IFT122	552.127	0.40576	0.125769	3.22622	0.00125435	0.011514	8.88667	9.00389	8.79526	9.07262	9.10878	9.22721	9.17748	9.40178
SETD7	559.524	0.405728	0.0865444	4.68809	2.7577e-06	7.11129e-05	8.9945	8.91022	8.96239	8.97841	9.26864	9.29222	9.23467	9.21885
SMPD3	52.7246	0.405721	0.205147	1.97771	0.0479611	0.170847	5.65404	5.57763	5.55646	5.52691	5.81165	5.71768	5.82922	5.59752
KIAA1683	16.6595	0.405704	0.272811	1.48712	0.136982	0.335806	3.98741	3.9487	3.99301	3.92237	4.09431	3.8692	4.25914	4.03331
MLLT11	590.888	0.405607	0.156339	2.59441	0.00947544	0.0543724	8.79785	9.07299	8.95306	9.22106	9.35332	9.55037	9.06659	9.3122
TIMM23B	99.8777	0.405589	0.194866	2.08138	0.0373995	0.143948	6.67562	6.31601	6.55576	6.40174	6.63692	6.72466	6.85754	6.59916
C11orf80	121.073	0.405446	0.171208	2.36815	0.0178772	0.0853208	6.92297	6.79166	6.70758	6.69075	7.0876	6.76448	7.03005	7.07819
SNORD53	7.13526	0.405405	0.266269	1.52254	0.127875	0.322932	2.66521	2.55913	2.57354	2.58845	2.7121	2.67336	2.70346	2.58555
CYP27B1	14.7835	0.405187	0.264813	1.53009	0.125995	0.31988	3.81132	3.73457	3.77914	3.71323	3.81115	3.89223	3.82677	3.85246
PPRC1	219.766	0.404974	0.154119	2.62768	0.00859695	0.0506291	7.70825	7.55715	7.75793	7.49856	7.81755	7.69484	8.06353	7.92004
C9orf16	17.7294	0.404942	0.264554	1.53066	0.125854	0.319686	4.08585	4.10718	4.00326	4.01793	4.01852	4.18877	4.26907	4.10653
EMC3-AS1	187.242	0.404791	0.180275	2.2454	0.0247422	0.108163	7.57051	7.18506	7.42429	7.36845	7.68337	7.33947	7.83863	7.6794
POU2F2	20.2227	0.404785	0.262211	1.54374	0.122652	0.315192	4.20897	4.3295	4.33351	4.21512	4.31068	4.24039	4.50454	4.42455
SNAP25	7.64354	0.404761	0.262847	1.53991	0.123582	0.316725	2.57676	2.62349	2.64874	2.57192	2.75825	2.71842	2.69807	2.55542
PXN	389.492	0.404761	0.133623	3.02912	0.00245269	0.0194739	8.52107	8.45368	8.54125	8.25794	8.66649	8.56724	8.87175	8.76342
LOC100506474	526.866	0.404754	0.178265	2.27052	0.0231761	0.102807	9.10412	8.46284	8.98043	8.7727	9.33446	8.91597	9.26813	9.11269
BAZ1A	1450.36	0.404687	0.0753722	5.36918	7.90944e-08	3.05143e-06	10.3252	10.3378	10.271	10.3955	10.6225	10.6685	10.5924	10.6703
YPEL4	33.2377	0.404409	0.254065	1.59175	0.11144	0.296908	5.14433	4.80621	4.90233	4.93478	5.00085	4.98473	5.14641	5.23514
IGF2BP2-AS1	12.7197	0.404378	0.272812	1.48226	0.138272	0.337648	3.67743	3.57247	3.5396	3.49291	3.63687	3.59808	3.70668	3.68652
ZNF730	240.014	0.40436	0.152784	2.64661	0.0081303	0.0484409	7.6582	7.68602	7.70563	7.85183	8.15655	8.12842	7.90662	7.78655
GTF2IRD1	213.132	0.404348	0.154047	2.62484	0.00866893	0.0509718	7.58796	7.76493	7.52776	7.4207	7.90671	7.65673	7.94013	7.80611
IFI30	19.1364	0.404334	0.265822	1.52107	0.128241	0.323422	4.03104	4.09871	4.16288	4.06865	4.08781	4.3647	4.21003	4.11255
ZNF135	178.807	0.404234	0.141335	2.86012	0.00423483	0.029405	7.41804	7.33187	7.26513	7.3206	7.51024	7.60251	7.71111	7.45439
MCM3AP-AS1	173.632	0.404211	0.201534	2.00568	0.0448907	0.163416	7.42838	7.06678	7.38526	7.17207	7.70284	7.11307	7.67455	7.56436
DNASE1L2	8.28375	0.404117	0.272077	1.4853	0.137464	0.336507	2.94219	2.96087	3.04472	2.9481	3.00329	2.9985	3.0146	3.15362
TYRO3P	8.20337	0.403911	0.26894	1.50186	0.133133	0.330784	3.01489	2.87507	2.96792	2.92673	3.01368	2.94384	3.10677	3.02958
PAPLN	21.1216	0.403898	0.252595	1.59899	0.109823	0.294419	4.38362	4.30932	4.3194	4.28498	4.32562	4.40234	4.54761	4.40244
ATE1-AS1	26.4604	0.40388	0.243574	1.65814	0.09729	0.273249	4.65059	4.65298	4.7186	4.64123	4.71604	4.61664	4.8986	4.84023
FAM90A2P	23.1637	0.403727	0.265527	1.52047	0.128392	0.323576	4.56553	4.29239	4.4337	4.31821	4.58269	4.39681	4.57439	4.55709
PRMT7	260.868	0.403714	0.108917	3.70662	0.000210048	0.00275268	7.88488	7.89501	7.86297	7.88523	8.07385	8.12922	8.09801	8.21631
MAP6	366.502	0.403397	0.137912	2.92503	0.00344428	0.025157	8.16198	8.54215	8.25933	8.40909	8.5724	8.71449	8.58513	8.64901
TMEM241	54.7269	0.40323	0.206606	1.95168	0.0509758	0.177806	5.56706	5.54756	5.75251	5.59738	5.84477	5.8605	5.74703	5.70086
CHRM3	58.1028	0.403198	0.235579	1.71152	0.086986	0.253912	5.84645	5.68498	5.82993	5.40985	5.88849	5.86132	5.98298	5.81907
ATXN2L	457.239	0.403194	0.172197	2.34148	0.0192076	0.0897287	8.75715	8.68428	8.73813	8.44613	8.9579	8.55574	9.25083	8.98414
C12orf71	4.02962	0.403015	0.236157	1.70656	0.0879045	NA	1.49683	1.53643	1.49903	1.49008	1.65457	1.57833	1.52684	1.50123
DNAJC27-AS1	15.1528	0.403006	0.270131	1.49189	0.135728	0.334432	3.78374	3.78596	3.73273	3.69852	3.73994	4.00022	3.83712	3.78679
PRSS27	16.7726	0.402976	0.260137	1.54909	0.12136	0.313062	3.9681	3.98423	3.90464	3.92792	3.98272	4.0913	4.08022	3.98473
PAWR	15.407	0.402874	0.273438	1.47337	0.140652	0.341456	3.65432	3.81689	3.66314	3.72647	3.80954	3.94781	3.65558	3.85207
SEC14L1P1	34.0357	0.40277	0.24665	1.63296	0.102477	0.282389	5.11218	4.85489	5.06	4.86459	5.07574	5.03159	5.22209	5.12696
CYP4F35P	7.56345	0.402525	0.270125	1.49014	0.136186	0.334879	2.83376	2.82733	2.77213	2.77673	2.77089	2.92894	2.83789	2.9387
ZNF252P-AS1	19.3436	0.402417	0.258599	1.55614	0.119674	0.310775	4.19075	4.07963	4.10382	4.1726	4.16035	4.35049	4.21766	4.22285
HYAL3	16.0712	0.402216	0.266029	1.51193	0.130552	0.32667	3.90711	4.00075	3.97689	3.88728	3.94674	3.96905	4.15621	4.03681
MRPL1	345.085	0.401802	0.144584	2.77902	0.00545234	0.035822	8.18803	8.22107	8.27614	8.31314	8.66501	8.7231	8.43446	8.29177
KY	13.6973	0.401772	0.269902	1.48859	0.136597	0.335553	3.5777	3.63156	3.56306	3.51743	3.7027	3.72292	3.59689	3.61425
LINC01032	2.67095	0.401721	0.2289	1.75501	0.0792576	NA	1.23824	1.2433	1.23032	1.24095	1.27316	1.27123	1.24136	1.34519
ZNF833P	38.4442	0.4017	0.240217	1.67224	0.094478	0.268743	5.17475	4.96084	5.26366	5.13542	5.36432	5.13965	5.3111	5.31449
HILS1	19.9853	0.401693	0.269069	1.4929	0.135463	0.334045	4.28199	4.18226	4.37492	4.17463	4.23873	4.25961	4.50639	4.45096
VEGFA	2479.02	0.401614	0.258458	1.55389	0.120212	0.311514	11.2857	10.5181	11.4477	10.3658	11.6599	11.283	11.6751	11.0931
CACNG8	221.316	0.401482	0.204218	1.96595	0.049304	0.173911	7.80722	7.42992	7.75477	7.43025	7.92554	7.44442	8.13545	7.98498
ST7-OT4	55.2687	0.401404	0.229515	1.74892	0.0803045	0.240832	5.79263	5.47945	5.78353	5.57613	5.83129	5.66489	5.98723	5.84576
LOC286297	90.4384	0.401334	0.240803	1.66665	0.0955847	0.270566	6.2239	5.57754	6.13683	5.2604	6.74791	5.73512	7.02847	6.43503
BMS1P4	91.4761	0.400976	0.220894	1.81525	0.0694859	0.219445	6.4999	6.20339	6.44351	6.29723	6.65908	6.27165	6.85163	6.47154
PGAP3	57.0011	0.400868	0.197003	2.03483	0.0418682	0.155556	5.77858	5.63651	5.80396	5.66702	5.75434	5.91119	5.9321	5.91789
NPTN-IT1	59.7518	0.400816	0.209961	1.909	0.0562615	0.190538	5.93804	5.60609	5.79383	5.75713	5.87183	5.93472	6.02779	5.95756
CCT6P3	225.489	0.400812	0.19434	2.06242	0.0391673	0.148422	7.80861	7.3231	7.79265	7.63089	7.82867	7.61619	8.13946	8.05431
PMS2P1	278.957	0.400732	0.125553	3.19173	0.00141422	0.0126568	7.95266	7.99788	7.95502	7.93529	8.44491	8.07943	8.15002	8.20824
PCDHA7	28.6503	0.400706	0.241263	1.66087	0.0967389	0.272482	4.81828	4.76686	4.79569	4.71784	4.72371	4.85115	4.91377	5.03615
ADAMTSL4	42.3176	0.400681	0.265299	1.5103	0.130967	0.327275	5.44729	5.06347	5.34749	5.01987	5.49854	5.16999	5.61911	5.34811
SNORD80	12.2608	0.400353	0.2715	1.4746	0.140321	0.341013	3.50923	3.58728	3.5873	3.58526	3.59607	3.55803	3.65105	3.7576
SHC4	624.411	0.400318	0.131922	3.03451	0.00240926	0.0192532	9.12075	9.06732	9.27557	8.96497	9.33156	9.60878	9.42337	9.257
LOC613037	350.828	0.400308	0.260458	1.53694	0.124309	0.317619	8.42277	7.99545	8.39434	7.90472	8.67691	7.92161	8.98752	8.58839
ATP6V0E2	756.123	0.400202	0.125235	3.19561	0.00139536	0.0125109	9.18582	9.57509	9.3851	9.37719	9.70595	9.80963	9.63559	9.60371
SF1	1125.33	0.400171	0.11415	3.50567	0.000455452	0.00515691	9.97691	9.99976	10.041	9.85113	10.2087	10.103	10.4679	10.2683
LOC101929754	35.7057	0.400058	0.266271	1.50245	0.132981	0.330574	5.1733	4.73454	5.08522	4.94204	5.27794	4.97105	5.19875	5.18188
GOLGA6L5P	59.3078	0.400054	0.232407	1.72135	0.0851876	0.250744	5.83854	5.46117	5.89583	5.72352	6.00264	5.82048	5.96927	5.89942
CASP2	691.295	0.399966	0.0883808	4.52549	6.02569e-06	0.000139118	9.30277	9.2785	9.29711	9.22841	9.52757	9.4747	9.65838	9.56025
LOC100507006	53.7889	0.399678	0.212659	1.87943	0.0601855	0.198904	5.63323	5.53396	5.52033	5.59834	5.83279	5.88919	5.59141	5.64925
LINC00638	10.0177	0.399513	0.27359	1.46026	0.144219	0.346669	3.17232	3.18554	3.28374	3.12968	3.247	3.27223	3.30211	3.25486
SLC1A1	33.7661	0.399477	0.249625	1.60031	0.10953	0.29399	4.89592	4.96816	5.03115	4.77413	5.23316	4.90124	5.05033	5.03901
NOCT	90.6517	0.39936	0.163522	2.44224	0.0145963	0.073916	6.39685	6.35888	6.43289	6.31968	6.43535	6.64228	6.62706	6.54345
TMEM204	10.8476	0.399149	0.273459	1.45963	0.144392	0.346917	3.38541	3.28212	3.34087	3.30672	3.342	3.42995	3.50171	3.34543
MIR5739	9.32556	0.398794	0.265694	1.50095	0.133368	0.331019	3.15739	2.97832	3.11148	3.03613	3.20411	3.06888	3.21509	3.16754
TAS1R3	6.63972	0.398758	0.271045	1.47119	0.14124	NA	2.73276	2.69313	2.73073	2.70098	2.71622	2.71287	2.84758	2.80329
TP53	715.274	0.398722	0.0938656	4.2478	2.1588e-05	0.000412125	9.28123	9.43199	9.30045	9.24512	9.64341	9.64716	9.57052	9.57388
EPS8L2	3.34711	0.398521	0.242128	1.64591	0.0997821	NA	1.60054	1.59781	1.6211	1.59391	1.66752	1.59691	1.70829	1.63071
C3orf33	73.8736	0.398417	0.190954	2.08646	0.0369373	0.142876	6.06903	6.08617	6.04078	5.95995	6.41958	6.23352	6.17289	6.08235
PHF24	4.99547	0.398346	0.240403	1.65699	0.0975218	NA	1.77852	1.78244	1.7704	1.77779	1.96008	1.88354	1.76807	1.76437
RAB24	101.474	0.398323	0.173962	2.28971	0.0220379	0.0992782	6.55973	6.43868	6.53092	6.49713	6.80687	6.76759	6.77911	6.50576
ARHGAP26-AS1	3.97404	0.398216	0.251889	1.58092	0.113897	NA	1.85353	1.81648	1.8483	1.80337	1.89122	1.85436	1.87472	1.90288
DNAJC6	170.531	0.398196	0.138277	2.8797	0.0039805	0.0281685	7.24449	7.39166	7.22874	7.20848	7.55304	7.42651	7.57436	7.4388
ZNF335	266.519	0.398102	0.155247	2.56431	0.010338	0.0579274	7.88939	8.01033	7.86716	7.83856	8.26001	7.86294	8.37677	8.0912
MLLT10P1	28.0016	0.398095	0.263981	1.50804	0.131543	0.328243	4.7435	4.44854	4.66401	4.62165	4.90967	4.70491	4.79418	4.61368
TTLL13P	6.56681	0.397971	0.26646	1.49354	0.135295	NA	2.54698	2.65538	2.60363	2.56034	2.60128	2.66321	2.72478	2.63032
LOC646903	44.5613	0.397907	0.227484	1.74917	0.0802624	0.240831	5.26489	5.31766	5.23461	5.34944	5.63401	5.49446	5.27832	5.37544
MAST3	76.568	0.397795	0.195203	2.03785	0.0415646	0.154778	6.10918	6.23231	6.20832	6.04812	6.07243	6.32158	6.46643	6.406
ARHGEF28	322.224	0.397694	0.142262	2.79549	0.00518207	0.0343673	8.30703	7.9916	8.18598	8.14371	8.63382	8.36653	8.4294	8.31039
RNF138P1	102.18	0.397619	0.21867	1.81835	0.06901	0.218643	6.70419	6.18093	6.5975	6.51801	6.86044	6.51933	6.85661	6.69669
RNU5E-1	15.1256	0.39758	0.273605	1.45312	0.146192	0.348802	3.60902	3.65082	3.66969	3.76172	3.7382	3.96527	3.61761	3.77051
SF3A2	482.056	0.397537	0.136516	2.91203	0.00359089	0.0260034	8.84007	8.83972	8.70059	8.61134	9.10894	8.74867	9.16482	9.06847
GPD1	20.9896	0.397513	0.255177	1.55779	0.119282	0.310138	4.22718	4.2838	4.24109	4.25821	4.35405	4.39788	4.21936	4.43734
RAD50	2066.83	0.397492	0.0837475	4.74632	2.07155e-06	5.50527e-05	10.8447	10.8022	10.898	10.824	11.1468	11.2801	11.0882	11.0785
KRT8	8.4748	0.397475	0.273178	1.45501	0.145668	0.348329	2.91121	2.98459	3.00116	2.94858	2.95658	3.07989	3.01937	3.05481
PYDC2	11.2575	0.397391	0.273024	1.45552	0.145526	0.348324	3.43096	3.34686	3.47822	3.3826	3.51788	3.35226	3.50087	3.6114
LOC440300	106.782	0.397265	0.203868	1.94864	0.0513383	0.178741	6.68223	6.47273	6.76152	6.43758	6.84135	6.58917	7.03249	6.73081
ANKRD36	3488.24	0.397014	0.182173	2.17933	0.0293074	0.122123	11.8692	11.0883	11.6889	11.4949	12.0277	11.5384	12.0991	11.9231
CMSS1	299.216	0.396959	0.167782	2.36592	0.0179853	0.0857487	7.94429	8.2294	7.85812	8.11248	8.36361	8.55918	8.09257	8.24355
LYAR	303.544	0.396767	0.126218	3.14351	0.00166937	0.0144418	8.01738	8.0971	8.08543	8.11398	8.47345	8.39814	8.14654	8.36879
MATN1	5.63927	0.396606	0.237636	1.66896	0.0951252	NA	2.01868	1.96573	2.00216	1.94711	2.05533	2.22446	1.96935	1.98655
TSEN2	212.977	0.396538	0.13988	2.83485	0.00458466	0.031377	7.61469	7.44855	7.6373	7.57726	7.98942	7.79679	7.68251	7.82845
EGFR-AS1	34.7122	0.396465	0.221737	1.78799	0.073777	0.228443	5.0532	4.95135	4.967	5.03693	5.14721	5.1024	5.1937	5.07394
ZFC3H1	817.484	0.396464	0.163398	2.42637	0.0152507	0.0761814	9.6515	9.1808	9.65153	9.4413	9.82835	9.48129	9.99867	9.86659
PDCD5	941.052	0.396363	0.118688	3.33953	0.000839213	0.0083447	9.58158	9.85393	9.6146	9.74691	10.1115	10.1066	9.87456	9.92609
KRBA2	228.112	0.396176	0.142039	2.78921	0.0052836	0.0349465	7.77889	7.62258	7.80532	7.52599	7.88002	7.86186	8.03029	7.95445
VRK1	648.498	0.39597	0.131431	3.01275	0.00258891	0.0202187	9.06263	9.18266	9.08486	9.31423	9.61538	9.55576	9.24884	9.41316
TBC1D30	14.3043	0.395771	0.27258	1.45194	0.146518	0.349297	3.55857	3.66069	3.74472	3.60933	3.70801	3.84917	3.69641	3.69521
LOC101928471	11.1432	0.395562	0.273472	1.44644	0.148053	0.351709	3.32715	3.2858	3.24394	3.25332	3.45574	3.32158	3.38163	3.26604
NSMCE1	295.933	0.395553	0.156346	2.52998	0.0114069	0.0622406	7.91068	8.18933	8.02339	8.00259	8.26714	8.56193	8.0807	8.28766
RNF212B	30.4942	0.395423	0.245019	1.61384	0.106562	0.289866	4.89305	4.84531	4.82906	4.72732	4.94104	4.84273	5.12126	4.86094
DHRS12	72.2995	0.395243	0.181708	2.17515	0.0296186	0.122934	6.12286	5.94052	6.10744	6.00821	6.16119	6.29191	6.23665	6.2067
ADAM19	894.986	0.3952	0.267309	1.47844	0.139291	0.339266	9.75628	8.92009	10.0337	8.87475	10.0352	9.7507	10.3238	9.67969
STARD7-AS1	56.0445	0.395188	0.203169	1.94512	0.051761	0.179831	5.73244	5.61814	5.77099	5.64908	5.68114	5.94988	5.81226	5.94014
CAPN15	63.8299	0.395169	0.209517	1.88609	0.0592825	0.197284	5.78787	5.99742	5.91673	5.71861	6.02221	6.01509	6.16772	5.90639
PDZRN4	11.8982	0.395126	0.272665	1.44913	0.147302	0.350546	3.18718	3.32305	3.27749	3.3022	3.4274	3.47953	3.27611	3.2643
EIF2B4	319.355	0.394851	0.119521	3.30361	0.000954475	0.00922992	8.25061	8.12025	8.0958	8.20513	8.37995	8.40036	8.56369	8.3541
NCK1-AS1	36.0105	0.394753	0.264064	1.49492	0.134936	0.333359	5.09475	4.89383	5.20508	5.05513	5.15565	4.94411	5.40916	5.36424
GPR87	25.607	0.394662	0.267533	1.47519	0.140161	0.340741	4.6171	4.40408	4.72598	4.4071	4.65091	4.60845	4.79173	4.65932
RAB3C	5.4695	0.394641	0.251106	1.57161	0.116041	NA	2.12633	2.22049	2.11832	2.18491	2.18832	2.31975	2.20075	2.21194
ACYP1	222.709	0.394548	0.172176	2.29154	0.021932	0.0990124	7.75239	7.33596	7.63076	7.79446	7.83431	7.87266	7.8044	8.06904
MTG1	76.6035	0.394402	0.198421	1.9877	0.0468447	0.168005	6.19942	6.0063	6.16108	6.17007	6.26561	6.23472	6.54031	6.19973
DUSP15	25.1782	0.394132	0.241561	1.6316	0.102764	0.282973	4.51748	4.56706	4.52767	4.44647	4.70129	4.60313	4.57574	4.61582
LCTL	29.002	0.39398	0.238817	1.64972	0.0990012	0.276425	4.71563	4.7624	4.79153	4.80304	4.80669	4.84687	5.04076	4.81485
BAX	63.2916	0.393937	0.227258	1.73343	0.0830187	0.246768	5.69894	5.91461	5.75871	5.79905	5.93292	6.27883	5.85313	5.80588
FASTK	111.344	0.393926	0.154114	2.55606	0.0105864	0.0588282	6.6651	6.58988	6.64615	6.69929	6.93107	6.89046	6.88485	6.74319
EXTL3	1768.16	0.393905	0.140051	2.81259	0.00491446	0.0329923	10.7753	10.4358	10.8275	10.3243	10.937	10.9146	10.9274	10.9265
REC8	35.2586	0.393708	0.26818	1.46807	0.142085	0.343326	5.15807	4.73156	5.10305	4.92167	5.11969	5.02128	5.39531	5.06047
RBP2	11.1209	0.393699	0.273028	1.44197	0.14931	0.353428	3.45411	3.33534	3.38898	3.31892	3.41733	3.44184	3.44909	3.49316
ZBTB20-AS1	129.692	0.393579	0.211943	1.857	0.0633105	0.205644	7.10715	6.57881	6.91174	6.78684	7.18221	6.7965	7.26962	7.10367
ZNF503	44.0163	0.393402	0.218194	1.80299	0.07139	0.223163	5.22481	5.25349	5.35744	5.36842	5.57144	5.47701	5.34945	5.41471
PFAS	496.207	0.393364	0.0942642	4.17299	3.00624e-05	0.000541049	8.78897	8.84117	8.84686	8.72597	9.02291	9.08613	9.05237	9.12473
GLYCTK	72.5066	0.393083	0.187421	2.09732	0.0359652	0.140551	6.12102	5.90889	6.12188	6.07588	6.23224	6.16023	6.3355	6.2047
LINC01465	36.1708	0.393009	0.22721	1.72972	0.0836806	0.247789	5.11933	5.01505	4.95595	4.99245	5.21903	5.22277	5.07566	5.1157
LOC283335	72.0208	0.392869	0.183357	2.14264	0.0321417	0.130474	6.15071	6.032	6.05614	6.00567	6.25086	6.05051	6.33359	6.26003
TBX6	10.5617	0.392667	0.273475	1.43584	0.151047	0.356302	3.32474	3.31942	3.37951	3.30045	3.40559	3.30395	3.3744	3.51995
PRKCA-AS1	24.2572	0.392661	0.269666	1.4561	0.145364	0.348177	4.61072	4.31172	4.48664	4.35512	4.70139	4.40286	4.63598	4.55307
LIMD1	366.736	0.392538	0.102901	3.8147	0.000136349	0.00192241	8.34468	8.34714	8.4031	8.39724	8.48434	8.66309	8.71063	8.64575
LOC101927045	79.7938	0.392523	0.170851	2.29746	0.0215925	0.0977483	6.15046	6.18992	6.26914	6.14561	6.28389	6.46424	6.38359	6.34188
DPH6-AS1	8.88482	0.39249	0.270613	1.45037	0.146954	0.349886	2.92003	3.04459	2.97856	2.93634	3.00218	3.09316	3.13196	2.95082
ZNF645	5.7957	0.392459	0.258665	1.51725	0.129203	NA	2.20234	2.19848	2.24533	2.21623	2.30871	2.33748	2.28841	2.18437
PDCL3	270.296	0.39244	0.132747	2.95629	0.0031136	0.0233417	7.85506	7.93592	7.83152	8.05253	8.125	8.29296	8.06011	8.23387
UNC13A	869.766	0.392354	0.142165	2.75985	0.00578275	0.0373734	9.51931	9.81201	9.3239	9.66928	9.84731	9.74267	10.0165	9.95332
SLIRP	421.461	0.392329	0.185252	2.11781	0.034191	0.135991	8.43966	8.65073	8.34966	8.64292	8.87919	9.16826	8.41467	8.73301
EMD	113.273	0.392176	0.163927	2.39238	0.0167397	0.0814171	6.6024	6.80791	6.65103	6.64767	6.92993	6.90554	6.74586	6.95624
SNRK-AS1	10.4143	0.391735	0.273325	1.43322	0.151794	0.357256	3.28956	3.18116	3.22524	3.28668	3.32852	3.32132	3.29992	3.33322
TPM4	3752.61	0.391691	0.100467	3.89869	9.67138e-05	0.00144057	11.6583	11.8077	11.7157	11.6231	11.9882	12.1779	11.875	11.9886
GNRH1	22.7362	0.391659	0.262755	1.49058	0.136071	0.334792	4.44699	4.21004	4.34326	4.34836	4.46591	4.53478	4.47797	4.33689
RPL41	3096.85	0.391445	0.162412	2.4102	0.0159437	0.0786167	11.2932	11.5479	11.4178	11.3605	11.6452	12.1304	11.3696	11.6799
PKD1	656.895	0.391357	0.155362	2.519	0.0117688	0.0635704	9.29248	9.10423	9.32992	9.01242	9.32345	9.27975	9.78478	9.49165
MSRB1	34.893	0.391315	0.220254	1.77665	0.0756256	0.231883	4.97736	4.97343	5.0167	5.0062	5.11406	5.19581	5.02486	5.14903
ABTB2	52.9248	0.391063	0.23575	1.65881	0.0971546	0.273023	5.66735	5.58976	5.70131	5.36924	5.67602	5.74517	5.96078	5.61278
CLVS1	7.33403	0.390834	0.27183	1.43779	0.150495	0.355203	2.74204	2.72079	2.80623	2.76269	2.79404	2.82175	2.87923	2.78467
GPN2	99.6097	0.390779	0.161802	2.41516	0.0157281	0.0777773	6.41349	6.55114	6.47633	6.59231	6.71599	6.66113	6.66622	6.76312
CTSW	2.7608	0.390728	0.229342	1.70369	0.0884391	NA	1.41939	1.38637	1.39592	1.38943	1.42982	1.39463	1.43456	1.5111
PABPC1L	196.887	0.390699	0.270239	1.44576	0.148245	0.351996	7.72153	6.87485	7.57216	7.03916	7.61927	7.28949	8.12906	7.80454
SND1-IT1	53.7462	0.390596	0.226726	1.72277	0.0849308	0.250386	5.72538	5.50696	5.72699	5.65314	5.6753	5.62827	6.01747	5.89645
XLOC_007697	6.17002	0.390358	0.253207	1.54166	0.123157	NA	2.33354	2.33541	2.39431	2.30482	2.53403	2.32582	2.44773	2.34623
WDR53	122.893	0.390097	0.147028	2.65321	0.00797301	0.047696	6.82489	6.74703	6.78969	6.84293	6.93952	7.12921	6.94233	7.03192
C2orf48	37.0505	0.389901	0.257848	1.51213	0.1305	0.32667	5.26969	4.93047	4.95611	4.97414	5.38191	5.03154	5.10424	5.23359
MPP1	96.5342	0.389807	0.209521	1.86047	0.0628191	0.204498	6.40203	6.32472	6.37211	6.5102	6.7393	6.85775	6.47141	6.352
HAVCR2	11.5576	0.389789	0.273403	1.42569	0.153958	0.360471	3.4886	3.46309	3.48304	3.42551	3.53237	3.43083	3.4962	3.69346
JAG2	4.57406	0.389776	0.226925	1.71764	0.0858614	NA	1.68562	1.71043	1.72139	1.67859	1.70033	1.94504	1.73981	1.6922
LOC102723385	16.5294	0.389209	0.272231	1.4297	0.152803	0.358729	3.99757	3.8671	3.99143	3.77189	4.04619	3.94546	4.03913	4.01616
RTTN	1111.91	0.389074	0.123346	3.15434	0.00160861	0.0140478	10.1116	9.69323	9.97051	9.99615	10.2219	10.1511	10.3013	10.32
ALS2CR11	14.4711	0.388891	0.270084	1.43989	0.149898	0.354214	3.67772	3.69357	3.75803	3.66771	3.90736	3.68385	3.82115	3.72445
SOGA1	2516.89	0.388788	0.118957	3.26831	0.00108191	0.0102083	11.1053	11.1488	11.2228	11.0296	11.3586	11.1973	11.6178	11.5217
TAGLN2	2143.18	0.388781	0.101953	3.81334	0.0001371	0.00192933	10.8957	10.9755	10.9962	10.7026	11.1671	11.2771	11.1458	11.2103
RNU6-10P	13.3875	0.388721	0.272677	1.42558	0.153991	0.360483	3.61324	3.57208	3.72797	3.53375	3.73813	3.63675	3.72957	3.69506
ZNF83	995.328	0.388476	0.167996	2.31241	0.0207551	0.0947706	9.98727	9.43641	9.9275	9.68657	10.1853	9.76777	10.2756	10.082
NBAT1	83.0816	0.38811	0.187745	2.06722	0.0387135	0.147393	6.34303	6.12672	6.25705	6.17908	6.47425	6.45794	6.49023	6.24971
GLTSCR2	430.237	0.388014	0.148637	2.61049	0.00904133	0.0526585	8.61494	8.6461	8.6206	8.41626	8.90567	9.02098	8.54703	8.92304
SNORA80A	5.66144	0.387994	0.264353	1.46771	0.142182	NA	2.40575	2.39116	2.34919	2.36736	2.35751	2.48634	2.41778	2.47557
NUTM2D	52.7576	0.387994	0.212443	1.82634	0.0677986	0.216204	5.63439	5.61751	5.70097	5.54627	5.62396	5.72178	5.97829	5.736
LINC01000	533.478	0.387879	0.195224	1.98684	0.0469407	0.168226	9.13013	8.57991	9.02299	8.67857	9.15276	8.79404	9.53275	9.14857
SLA2	16.3483	0.387722	0.265253	1.46171	0.143821	0.346163	3.93657	3.87454	3.88279	3.83556	3.95617	4.03459	4.0266	3.86869
SLCO3A1	117.736	0.387553	0.153581	2.52345	0.0116211	0.0631761	6.8038	6.72358	6.82893	6.63383	6.92183	6.94695	6.97333	6.9615
ST8SIA4	41.3898	0.387497	0.241257	1.60616	0.108239	0.292174	5.12708	5.27377	5.27853	5.10221	5.41411	5.43811	5.10903	5.40157
PRR12	82.8907	0.387284	0.186151	2.08049	0.0374806	0.144184	6.31443	6.27859	6.3122	6.07538	6.30233	6.48488	6.51307	6.40686
RHBDD1	338.179	0.387065	0.125248	3.09039	0.00199896	0.0166216	8.21632	8.17586	8.36702	8.18685	8.53261	8.63996	8.36523	8.48659
EXOSC2	237.929	0.387063	0.1139	3.39826	0.000678165	0.0069976	7.7091	7.75402	7.76032	7.77319	8.09125	7.89162	7.98492	7.99021
KDM4B	433.678	0.38705	0.0950413	4.07244	4.65233e-05	0.000775878	8.56585	8.67771	8.58956	8.61886	8.84183	8.84133	8.9331	8.87232
CEP85	335.453	0.387043	0.124547	3.1076	0.00188614	0.0158983	8.28592	8.25423	8.10039	8.32637	8.48949	8.36228	8.49847	8.62714
ZRANB3	442.344	0.387003	0.110946	3.48821	0.000486262	0.0054114	8.6793	8.6066	8.56702	8.64089	8.91139	9.06767	8.81035	8.81249
SHF	71.2132	0.386695	0.194093	1.99232	0.0463359	0.166827	6.07262	6.03027	6.09305	5.94466	6.29295	5.98634	6.34202	6.17049
RAD51B	151.723	0.386684	0.146623	2.63726	0.00835782	0.0495169	7.21447	7.02724	7.10193	7.1182	7.29845	7.22476	7.47435	7.30773
ADAMTS13	27.2026	0.386679	0.249468	1.55002	0.121137	0.312705	4.77142	4.68419	4.72427	4.64388	4.69304	4.70894	4.83308	5.00113
LRRC46	17.1578	0.386679	0.269465	1.43499	0.151291	0.356649	4.07566	3.9459	4.0423	3.89514	4.1464	3.95519	4.13501	4.11057
CRYM-AS1	15.9498	0.386678	0.268716	1.43898	0.150155	0.35468	3.95108	3.93752	3.97756	3.91372	4.00917	3.87734	4.03043	4.19001
MAD2L1	852.437	0.386461	0.173457	2.22799	0.0258812	0.111819	9.41171	9.50906	9.40964	9.81551	9.94888	10.1407	9.46875	9.79274
DDN	16.3893	0.386259	0.264035	1.46291	0.143493	0.345542	3.97117	3.94348	4.01242	3.88031	4.04673	3.94632	4.03774	4.11179
CLIC3	1.94255	0.386235	0.201472	1.91706	0.0552304	NA	0.646385	0.6551	0.667826	0.635299	0.693259	0.691629	0.686447	0.70225
GTPBP2	276.789	0.386073	0.190258	2.02921	0.0424371	0.156998	8.14215	7.62476	8.17295	7.74567	8.19369	8.01649	8.41428	8.22197
ATAD5	1210.28	0.386052	0.0982751	3.92828	8.55556e-05	0.00129658	10.0958	9.98284	10.0397	10.1928	10.4266	10.2218	10.4096	10.414
TRIM65	155.984	0.38602	0.147592	2.61546	0.00891084	0.0521658	7.07805	7.28503	7.06582	7.17101	7.30437	7.34455	7.4819	7.33018
DNAJC4	57.1245	0.385973	0.204725	1.88532	0.0593864	0.197407	5.7597	5.71165	5.77982	5.68771	5.94378	5.63658	6.0183	5.91288
NT5M	19.8196	0.385955	0.263201	1.46639	0.142543	0.343985	4.13809	4.31882	4.10352	4.18153	4.23425	4.31029	4.22738	4.36843
SH3RF3	52.143	0.385887	0.220466	1.75033	0.080062	0.240593	5.55063	5.74042	5.43664	5.56117	5.73587	5.68765	5.62289	5.86248
INCA1	41.7965	0.38588	0.218949	1.76242	0.0779989	0.236316	5.37422	5.19494	5.29359	5.29658	5.27683	5.45868	5.41733	5.53033
SNORA58	4.66859	0.385853	0.251859	1.53202	0.125518	NA	1.98774	1.93518	2.0013	1.95106	1.99526	2.09374	2.03065	1.98629
SLX4	338.584	0.38582	0.111953	3.44626	0.00056841	0.00611714	8.28061	8.29439	8.24677	8.23837	8.46227	8.36941	8.65968	8.52704
NOP16	117.15	0.3858	0.180119	2.14192	0.0321996	0.130637	6.72549	6.7738	6.75526	6.66139	6.97529	6.90223	6.69046	7.14042
GHRL	12.2266	0.385777	0.272985	1.41318	0.157603	0.365923	3.58182	3.47818	3.59191	3.59462	3.59292	3.5549	3.75095	3.6594
PKM	5467.15	0.385726	0.0954543	4.04095	5.32346e-05	0.000862494	12.1757	12.3834	12.2376	12.1894	12.4556	12.6809	12.4879	12.581
ATIC	368.06	0.385382	0.108099	3.56507	0.000363762	0.00428966	8.46016	8.34861	8.38821	8.30854	8.54628	8.65037	8.72516	8.60351
ALOX12	29.6341	0.385161	0.250491	1.53762	0.124141	0.317464	4.9058	4.72907	4.79814	4.64868	4.87094	4.85486	5.0268	4.82199
LOC101928979	21.7976	0.384994	0.253792	1.51697	0.129274	0.324581	4.21099	4.30998	4.34169	4.32323	4.50862	4.35293	4.38129	4.35603
ENO2	671.842	0.384908	0.0976879	3.94017	8.14224e-05	0.00124544	9.26245	9.21812	9.30509	9.13947	9.58274	9.48788	9.56003	9.42031
FAM53B	125.951	0.384883	0.157902	2.43748	0.01479	0.0745097	6.75617	6.97579	6.76864	6.88688	6.94779	7.06743	7.03045	7.1484
FAM53A	4.65555	0.384626	0.261411	1.47135	0.141197	NA	2.09896	2.12477	2.10248	2.07323	2.1521	2.11542	2.13123	2.19148
PALM2	241.76	0.38454	0.273531	1.40584	0.159773	0.369121	7.89067	7.09962	8.06271	6.87552	8.11775	7.71702	8.37646	7.85147
C4orf47	14.9711	0.384338	0.271605	1.41506	0.157051	0.364986	3.83605	3.70672	3.88439	3.75229	3.93731	3.77511	3.89056	3.94079
LINC01461	6.32249	0.3841	0.271509	1.41469	0.157161	NA	2.52495	2.50642	2.5125	2.52352	2.59233	2.55477	2.54748	2.58938
LRRC37A3	341.236	0.383946	0.209303	1.83441	0.0665938	0.213401	8.47963	7.96483	8.36577	8.05414	8.31218	8.17705	8.95811	8.53336
FAM86C2P	43.1623	0.383942	0.216303	1.77502	0.075894	0.232503	5.18993	5.3432	5.38893	5.2668	5.44384	5.493	5.38004	5.44041
TGFA-IT1	3.7772	0.383836	0.232947	1.64774	0.0994059	NA	1.7029	1.67216	1.75222	1.69584	1.80853	1.70233	1.77837	1.77097
CCDC151	43.2386	0.383676	0.231028	1.66073	0.0967668	0.272504	5.16845	5.40258	5.24586	5.38722	5.31784	5.56457	5.51916	5.37847
LINC00598	12.9145	0.383556	0.270254	1.41924	0.155829	0.363405	3.64952	3.66374	3.6814	3.68371	3.6891	3.61971	3.84142	3.80533
DCAF15	183.699	0.383536	0.12542	3.05803	0.00222801	0.0181383	7.32636	7.45503	7.39534	7.37719	7.62651	7.52684	7.66822	7.60792
PTCD2	110.736	0.383487	0.15794	2.42805	0.0151802	0.076009	6.64308	6.64776	6.68826	6.74594	6.7858	6.74851	6.88549	7.02447
CDK11A	249.421	0.383282	0.145933	2.62643	0.00862846	0.0507821	7.87312	7.89393	7.79093	7.73351	8.09359	7.76058	8.145	8.20301
ZNF586	337.192	0.383195	0.148413	2.58195	0.00982428	0.0558467	8.31229	8.05864	8.35451	8.21864	8.61766	8.29825	8.66908	8.40069
POSTN	1902.64	0.383127	0.258299	1.48327	0.138002	0.33712	10.6015	9.05527	11.0923	8.82035	11.3278	11.0499	11.5467	10.35
LOC100133050	3.18982	0.383115	0.23781	1.61101	0.107177	NA	1.71233	1.70628	1.68978	1.69719	1.69476	1.69357	1.81293	1.78799
PART1	8.87712	0.383008	0.268987	1.42389	0.154478	0.361395	2.81049	2.83972	2.83592	2.76605	3.02097	2.91542	2.79229	2.82244
ETFB	95.0202	0.382922	0.23429	1.6344	0.102176	0.282144	6.14289	6.72971	6.11548	6.44948	6.56251	6.71918	6.45028	6.68392
CD163L1	31.173	0.382854	0.258406	1.4816	0.138447	0.337788	4.68651	4.8836	4.87511	4.6268	5.03514	4.91209	4.92289	4.74243
ERI3-IT1	46.3837	0.382836	0.266112	1.43862	0.150257	0.354721	5.62743	5.11002	5.47741	5.16967	5.62629	5.30346	5.73195	5.52739
ZC2HC1C	24.9894	0.382393	0.238533	1.6031	0.108912	0.293015	4.49773	4.54071	4.59391	4.5078	4.60311	4.67199	4.65865	4.61596
DDX10	563.108	0.382308	0.107494	3.55654	0.000375772	0.00441719	8.99847	8.86853	9.03596	9.00243	9.2266	9.36357	9.12193	9.30156
ERI1	1024.05	0.382172	0.119325	3.20278	0.00136106	0.0122778	9.97302	9.6984	9.92796	9.72401	9.9645	10.2539	10.1401	10.1365
PLK1	285.252	0.38214	0.14478	2.63945	0.00830414	0.0492668	7.8619	8.19058	7.8859	8.04434	8.14965	8.36834	8.18173	8.31519
TBC1D10C	4.50828	0.381961	0.231675	1.64869	0.0992106	NA	1.88067	1.79118	1.82558	1.82373	2.00573	1.82734	1.88481	1.87801
HOXC9	64.5521	0.381904	0.203075	1.88061	0.0600255	0.198596	5.88969	6.00272	5.96511	5.8188	5.96924	5.89709	6.24744	6.15089
HNRNPCL1	16.3269	0.381829	0.271777	1.40493	0.160041	0.369179	3.78222	4.00729	3.91935	3.86927	3.87544	4.07679	4.03971	3.97348
ERI2	316.642	0.381629	0.134124	2.84534	0.00443637	0.0305745	8.01688	8.15178	8.11667	8.28359	8.5716	8.3829	8.27772	8.39437
ZNF397	541.232	0.381547	0.111448	3.42355	0.000618083	0.00653744	9.07024	8.80742	8.8841	8.92458	9.24046	9.11902	9.26571	9.16146
ABCA8	22.1447	0.381465	0.257481	1.48152	0.138467	0.337788	4.2761	4.4535	4.27516	4.24531	4.49609	4.39699	4.38057	4.39778
SYCE2	24.1903	0.38146	0.240927	1.5833	0.113352	0.300209	4.42623	4.47549	4.52401	4.48679	4.63865	4.54023	4.58573	4.55735
CNTFR-AS1	7.44584	0.381288	0.272477	1.39934	0.16171	0.371203	2.83873	2.81172	2.86907	2.7991	2.8271	2.88733	2.87571	2.95675
MIR641	7.449	0.381278	0.272452	1.39943	0.161683	0.371197	2.82531	2.75241	2.7655	2.77405	2.87901	2.77617	2.86498	2.83633
AZIN1-AS1	22.9106	0.381252	0.258186	1.47666	0.139768	0.340065	4.43019	4.51243	4.41919	4.28609	4.55344	4.39603	4.54605	4.56813
B3GNT5	996.748	0.38122	0.109027	3.49656	0.00047129	0.0052836	9.74039	9.65505	9.93853	9.83262	10.1408	10.1743	10.0024	10.0301
LOC101927539	51.0576	0.381198	0.252325	1.51074	0.130854	0.327102	5.64066	5.42414	5.71996	5.40106	5.6245	5.4756	6.02624	5.73168
ATG4B	369.62	0.381145	0.115601	3.29708	0.000976972	0.00939827	8.39096	8.36175	8.41117	8.32817	8.62756	8.75516	8.46549	8.68947
LOC727896	55.1189	0.381114	0.219592	1.73555	0.0826431	0.246196	5.65053	5.5528	5.84106	5.69264	5.74841	5.70072	5.8861	6.00872
MAP3K11	109.669	0.381064	0.166491	2.2888	0.022091	0.0994565	6.63151	6.69689	6.72944	6.60393	6.77524	6.70217	7.04649	6.84963
VAMP2	160.822	0.381036	0.140741	2.70736	0.00678203	0.042212	7.28827	7.21895	7.21393	7.11201	7.28827	7.3591	7.49	7.50401
POU5F1P5	4.13434	0.381019	0.250499	1.52104	0.12825	NA	1.99026	1.93842	1.95094	1.94768	1.98008	1.97762	2.09882	1.97207
LOC339059	4.10449	0.380994	0.246304	1.54684	0.121901	NA	2.05279	1.98701	1.99029	1.98866	2.02846	1.99302	2.12728	2.08505
LOC145474	28.957	0.380914	0.272168	1.39955	0.161647	0.371197	4.90327	4.45157	4.76633	4.4989	4.88819	4.55546	5.06971	4.90884
MIR762HG	39.7116	0.380825	0.210295	1.8109	0.0701556	0.220886	5.24036	5.19449	5.14876	5.21655	5.38486	5.26384	5.36322	5.30052
FER1L5	18.82	0.380815	0.266263	1.43022	0.152654	0.358546	4.17356	4.13628	4.17377	4.12947	4.3186	4.03719	4.31216	4.31112
OR1N1	9.08564	0.380718	0.273379	1.39264	0.163729	0.373929	3.09781	3.0255	3.033	2.97626	3.12516	3.08668	3.13733	3.05768
EVI2B	62.2878	0.380599	0.229008	1.66194	0.0965244	0.272132	6.02617	5.71625	5.94595	5.61156	5.93634	5.90973	6.09089	6.09555
COQ2	324.745	0.38051	0.115014	3.30838	0.00093837	0.00912795	8.0814	8.22012	8.16997	8.27555	8.47651	8.51407	8.42444	8.37708
GGA3	359.105	0.38041	0.109022	3.48928	0.000484317	0.0054114	8.37888	8.27668	8.36913	8.33791	8.65895	8.48867	8.69405	8.53143
FBXW12	4.23286	0.380387	0.243204	1.56406	0.117803	NA	1.93126	2.0252	1.94212	1.95717	2.02436	1.95409	2.02386	2.08201
SPATA4	5.57087	0.380264	0.26023	1.46126	0.143944	NA	2.28455	2.33383	2.24194	2.23939	2.29295	2.38945	2.30283	2.34804
PLEKHM1P	53.6335	0.380216	0.236495	1.60772	0.107897	0.291624	5.6863	5.49398	5.7925	5.55068	5.75818	5.56318	6.02274	5.81303
ACRV1	35.8917	0.379968	0.247323	1.53633	0.124459	0.31788	5.05766	4.90803	5.10318	5.08774	5.23043	5.0547	5.36464	5.02775
LINC00624	10.1849	0.379762	0.271953	1.39643	0.162586	0.372281	3.20568	3.21929	3.21348	3.19585	3.32116	3.2507	3.24504	3.2802
DHX34	95.2249	0.379722	0.172546	2.20071	0.0277568	0.117517	6.37227	6.49756	6.50505	6.33939	6.75149	6.57351	6.64457	6.51432
LOC100506083	47.3001	0.379693	0.212845	1.7839	0.0744405	0.229392	5.57502	5.40314	5.4532	5.41095	5.46909	5.64013	5.70829	5.57303
ZNF461	106.446	0.379675	0.216015	1.75763	0.0788099	0.238187	6.71366	6.29779	6.72556	6.61771	6.75591	6.53071	7.00388	6.91672
ANP32B	304.125	0.379561	0.13248	2.86503	0.00416965	0.029158	8.07451	8.22439	8.03518	8.03494	8.26168	8.51064	8.20219	8.40287
LOC101928885	107.344	0.379441	0.207979	1.82442	0.0680886	0.21664	6.78543	6.4086	6.68466	6.55843	6.67254	6.65573	7.10803	6.80695
FBXL16	73.4314	0.379355	0.232156	1.63405	0.102248	0.282174	6.07112	5.96012	6.1974	5.99003	6.42592	5.85963	6.39074	6.25341
MMP21	4.89402	0.379231	0.240913	1.57414	0.115455	NA	2.03758	1.98069	1.99391	1.98174	2.09835	2.05991	2.13777	1.96014
MORF4L2-AS1	25.4968	0.378893	0.255464	1.48316	0.138033	0.33712	4.68417	4.51012	4.51644	4.57788	4.74967	4.50811	4.78076	4.68627
EGR3	23.4029	0.378803	0.246575	1.53626	0.124476	0.31788	4.50303	4.39597	4.52699	4.40802	4.53488	4.5217	4.60836	4.56581
TNFRSF19	2096.18	0.378476	0.104734	3.61368	0.000301882	0.00367431	10.9631	10.7133	11.0117	10.765	11.1824	11.1928	11.1131	11.1751
FGF12-AS1	6.62808	0.37844	0.270764	1.39767	0.162211	NA	2.56097	2.55568	2.56633	2.53711	2.56258	2.6892	2.58446	2.61012
ECI1	148.653	0.378304	0.160512	2.35686	0.0184301	0.087283	6.94951	7.1866	7.00909	7.12268	7.18149	7.45507	7.17517	7.32798
SNORD13	24.4411	0.378294	0.260533	1.452	0.146501	0.349297	4.39177	4.44909	4.39071	4.6274	4.54827	4.6449	4.64863	4.48393
UMPS	489.054	0.378213	0.107328	3.52391	0.000425235	0.00489733	8.69013	8.72746	8.82219	8.84846	9.16427	9.07084	8.9739	8.98087
ANKRD20A3	21.7595	0.378158	0.273568	1.38232	0.166875	0.378108	4.40038	4.07223	4.36758	4.16308	4.24727	4.54826	4.29773	4.46636
ARF1	601.798	0.378107	0.131224	2.88139	0.0039592	0.0280417	9.03393	9.16001	9.04057	9.02499	9.31822	9.61507	9.17882	9.24608
AP4B1	133.261	0.378011	0.139944	2.70117	0.00690958	0.0428075	6.99243	6.89495	6.90915	6.8958	7.18731	7.09903	7.15779	7.08115
TFCP2L1	5.37958	0.377987	0.260995	1.44825	0.147546	NA	2.19884	2.26212	2.2211	2.17247	2.26694	2.29644	2.22418	2.28891
STX19	18.8875	0.377946	0.2647	1.42783	0.153341	0.359739	4.22302	4.08126	4.21081	4.21093	4.19669	4.18704	4.42579	4.28215
SMARCC1	2126.95	0.377932	0.0882412	4.28294	1.84442e-05	0.000359066	10.8674	10.9045	10.905	10.8924	11.146	11.341	11.0674	11.1757
SORD	157.931	0.377918	0.139756	2.70412	0.00684862	0.0425334	7.11055	7.27545	7.12572	7.12775	7.36933	7.45642	7.39989	7.29336
HOXD11	132.652	0.377767	0.166043	2.27511	0.0228992	0.101926	6.97323	6.90067	6.94033	6.80351	7.13148	7.17671	7.24149	6.9071
ANKRD20A12P	69.222	0.377684	0.200016	1.88827	0.0589899	0.196624	6.04756	5.81638	5.93988	6.01523	6.30158	6.13104	6.05094	6.05618
ESYT3	28.606	0.377668	0.258784	1.45939	0.144457	0.34696	4.86847	4.5678	4.80992	4.65386	4.86211	4.73571	4.88475	4.9329
POP1	241.489	0.377285	0.124094	3.04032	0.00236326	0.0189883	7.65095	7.8293	7.78504	7.84717	7.98924	7.94681	8.08045	8.02579
IL17D	89.6579	0.377162	0.164195	2.29704	0.0216167	0.0978278	6.36067	6.34616	6.33439	6.33065	6.69412	6.47853	6.48438	6.46489
ARHGAP6	12.1694	0.377006	0.272572	1.38314	0.166621	0.377735	3.50604	3.38969	3.57662	3.36003	3.56757	3.49696	3.64183	3.50054
FAM86C1	77.412	0.376782	0.200345	1.88066	0.060018	0.198596	6.16791	6.14682	6.10924	6.09251	6.23958	6.45716	6.44205	6.06439
SNRPF	273.667	0.376736	0.176938	2.1292	0.033238	0.133452	7.79677	7.96171	7.83929	8.07519	8.22234	8.42888	7.81854	8.21033
PIEZO1	397.102	0.376514	0.153309	2.45591	0.0140528	0.0721348	8.60425	8.44716	8.56852	8.28436	8.67632	8.52037	8.99105	8.74575
KNTC1	2113.92	0.376394	0.114438	3.28905	0.00100525	0.00960777	10.9605	10.6967	10.8241	11.0192	11.3023	11.0285	11.1898	11.1766
HIST1H3I	653.069	0.376352	0.192664	1.95341	0.0507705	0.177349	8.9632	9.47697	8.8146	9.27341	9.63499	9.67556	9.10009	9.37796
MED12L	815.575	0.376351	0.15734	2.39196	0.0167587	0.0814814	9.75754	9.18785	9.65267	9.31952	9.83607	9.69122	9.87734	9.77612
GLYCTK-AS1	23.9387	0.375958	0.247907	1.51653	0.129386	0.324751	4.49688	4.51218	4.42266	4.57145	4.57056	4.52907	4.70392	4.58569
SNORA40	42.0795	0.375844	0.248727	1.51107	0.13077	0.327036	5.40532	5.0443	5.32412	5.29277	5.49676	5.22206	5.50813	5.45361
PGAP2	52.5184	0.375833	0.220049	1.70795	0.0876451	0.255382	5.60881	5.6034	5.7229	5.52662	5.76262	5.5443	5.95482	5.75868
ERMAP	194.326	0.375793	0.131794	2.85137	0.00435315	0.0300943	7.40366	7.57658	7.4276	7.46429	7.70538	7.61884	7.6364	7.7897
PRIMPOL	313.641	0.375789	0.12806	2.93447	0.0033412	0.0245864	8.15151	8.09048	8.18249	8.09206	8.53372	8.48969	8.20985	8.3221
ATN1	528.204	0.375724	0.190471	1.97261	0.0485402	0.172237	8.89703	8.89049	9.03675	8.63498	8.87461	8.82755	9.56971	9.24859
ATXN7L2	57.1474	0.375699	0.193752	1.93907	0.0524926	0.181604	5.74077	5.75128	5.77004	5.63962	5.93798	5.75303	5.94984	5.84316
TAAR5	1.77905	0.375675	0.173599	2.16404	0.0304612	NA	0.112305	0.116305	0.125783	0.122094	0.211592	0.170505	0.170238	0.120022
CEP170B	90.8382	0.375308	0.182586	2.05551	0.0398302	0.150262	6.36175	6.49183	6.38968	6.31079	6.51814	6.46489	6.77528	6.47802
ZC3H12A	22.3826	0.375072	0.252551	1.48513	0.137509	0.336507	4.34769	4.41108	4.34136	4.349	4.58786	4.31817	4.50169	4.42006
UPP1	62.0006	0.37503	0.219062	1.71198	0.0868997	0.253761	5.90367	5.77458	5.99417	5.68518	5.93891	5.8669	6.20186	5.99546
ABCC10	115.499	0.374966	0.182606	2.05342	0.0400316	0.150741	6.83546	6.73373	6.78264	6.52557	6.98492	6.68632	6.99555	6.99865
SELPLG	4.12455	0.374915	0.249257	1.50413	0.132548	NA	2.06165	2.00408	2.02457	2.00565	2.04568	2.01034	2.0941	2.14785
CDH6	1743.44	0.374687	0.126059	2.97232	0.0029556	0.0224001	10.6531	10.4899	10.8171	10.401	10.9713	10.9774	10.7843	10.8514
HS6ST2-AS1	2.12761	0.374503	0.205824	1.81953	0.0688301	NA	0.852217	0.817636	0.834352	0.820911	0.871969	0.870259	0.843333	0.915654
CLUL1	20.8849	0.374432	0.247906	1.51038	0.130946	0.327275	4.3256	4.29227	4.34753	4.31947	4.31836	4.39499	4.5022	4.40876
KDELC2	1034.88	0.374232	0.0815082	4.59134	4.40407e-06	0.000106354	9.9358	9.7849	9.84607	9.86415	10.1777	10.1531	10.1249	10.1057
NSRP1	534.628	0.374229	0.116874	3.20198	0.00136486	0.0123046	8.99195	8.99023	8.83317	8.81301	9.3037	9.01018	9.13869	9.23528
KRI1	695.591	0.374113	0.103296	3.62175	0.000292621	0.00358224	9.24184	9.41528	9.30266	9.18454	9.5583	9.56703	9.63335	9.47982
ADCY10	13.7316	0.374097	0.273175	1.36944	0.170862	0.383103	3.65296	3.69468	3.69405	3.60173	3.84049	3.58306	3.83	3.72066
MZF1-AS1	128.506	0.374021	0.162058	2.30795	0.0210021	0.095456	7.00241	6.83077	6.83933	6.8943	7.0373	6.87951	7.17181	7.22427
E2F3	411.503	0.373957	0.110618	3.3806	0.000723275	0.0073806	8.56213	8.62701	8.44305	8.52249	8.86007	8.64742	8.86704	8.78467
ST6GALNAC2	23.4918	0.373876	0.249575	1.49805	0.13412	0.332289	4.43568	4.4901	4.41748	4.34124	4.58871	4.49	4.56669	4.44249
LOC284454	64.6535	0.373828	0.245996	1.51965	0.128599	0.323862	6.11608	5.74297	5.96114	5.57734	5.98317	5.93342	6.30034	5.97793
SPAG5-AS1	8.13289	0.373744	0.268461	1.39217	0.163871	0.373955	3.00028	2.97142	3.02294	2.94504	3.01346	2.94414	3.20894	3.04478
TCEB3B	7.71944	0.373639	0.265118	1.40933	0.158738	0.367467	2.63358	2.59017	2.71304	2.65793	2.8293	2.72376	2.65944	2.66975
FGGY	132.663	0.373635	0.151205	2.47105	0.0134718	0.0697819	6.94293	6.78518	6.95262	6.92502	7.23613	7.13391	7.07497	7.03068
RIN1	59.322	0.373576	0.235044	1.58939	0.111973	0.298056	5.8669	5.75209	5.87702	5.42985	5.86767	5.95057	5.96775	5.87918
KAZALD1	39.9686	0.37351	0.238364	1.56697	0.117121	0.306633	5.06044	5.32472	5.06179	5.12924	5.39635	5.34929	5.19478	5.20799
TTC9B	6.29754	0.373493	0.256435	1.45648	0.145259	NA	2.24677	2.32174	2.3011	2.2725	2.44682	2.37303	2.33636	2.2498
TMEM180	32.0463	0.373489	0.221847	1.68354	0.0922699	0.26462	4.92583	4.9452	4.87155	4.913	5.03878	4.94132	5.02189	5.08025
ARHGEF1	200.865	0.373445	0.146337	2.55196	0.0107119	0.0593474	7.57444	7.47046	7.58591	7.47362	7.59058	7.60792	7.95202	7.78392
DLEU1	283.127	0.373346	0.16199	2.30475	0.0211808	0.0961794	8.17578	7.67413	8.05578	7.99576	8.33443	8.15743	8.30194	8.18241
FRMD6-AS1	14.7844	0.373299	0.267966	1.39309	0.163594	0.373929	3.80417	3.68777	3.75739	3.69075	3.88053	3.80999	3.75566	3.83088
LOC100507437	48.673	0.373234	0.217016	1.71984	0.0854611	0.251298	5.39304	5.60897	5.53661	5.34674	5.65557	5.60772	5.6294	5.58466
LRRCC1	1301.68	0.373042	0.088806	4.20064	2.66164e-05	0.000488551	10.1199	10.1555	10.2087	10.2569	10.579	10.4942	10.4345	10.3794
ANKHD1-EIF4EBP3	7.56059	0.373017	0.272824	1.36725	0.171548	0.383828	2.75865	2.7679	2.78156	2.77114	2.86959	2.79897	2.76717	2.87509
HNRNPA2B1	8060.63	0.372895	0.100624	3.70583	0.000210698	0.00275268	12.9146	12.6799	12.7883	12.8615	13.205	12.9527	13.0774	13.1943
RPL28	391.773	0.372876	0.11512	3.239	0.00119948	0.0111376	8.44174	8.48839	8.59419	8.33011	8.75421	8.67117	8.7349	8.72467
XRCC3	234.698	0.372832	0.128657	2.89788	0.00375693	0.0269478	7.74229	7.80222	7.72365	7.66016	8.0917	7.82467	8.04649	7.88593
THUMPD2	292.407	0.372581	0.152322	2.446	0.014445	0.0734507	8.13582	7.72751	8.11954	8.11426	8.31076	8.34984	8.23446	8.27554
JARID2-AS1	7.03902	0.372568	0.272352	1.36797	0.171323	0.383555	2.74601	2.70054	2.74353	2.76239	2.80451	2.73486	2.80685	2.82679
KIF26A	4.91562	0.372522	0.258287	1.44228	0.149223	NA	2.20847	2.2511	2.24606	2.222	2.28132	2.21184	2.25828	2.37833
NLK	880.104	0.372438	0.0911293	4.08692	4.3714e-05	0.000733165	9.66457	9.55523	9.67865	9.59042	9.97553	9.95071	9.88665	9.80118
LINCR-0002	276.993	0.372386	0.157935	2.35785	0.0183813	0.0870797	8.00586	7.81629	7.98402	7.96738	8.39444	8.31927	7.91393	8.15004
SGOL2	1580.07	0.372243	0.130407	2.85448	0.00431071	0.0298757	10.3104	10.455	10.3957	10.6448	10.9217	10.861	10.6076	10.5959
IL6R	51.9446	0.37222	0.241379	1.54206	0.12306	0.315848	5.76559	5.53664	5.65596	5.40088	5.62953	5.55754	5.9088	5.89952
NOL3	50.3918	0.37218	0.224967	1.65437	0.0980521	0.274605	5.42942	5.55892	5.57296	5.53033	5.69315	5.64509	5.85947	5.46203
ACTN1	1249.35	0.372163	0.167304	2.22447	0.0261168	0.112606	10.2031	10.1686	10.2808	9.73291	10.2511	10.2172	10.7205	10.4124
ZFP41	153.923	0.372145	0.173545	2.14437	0.0320034	0.13002	7.12851	7.20235	7.19272	7.02726	7.13558	7.30547	7.62547	7.27801
MPP2	97.7021	0.371835	0.185644	2.00295	0.0451825	0.164074	6.35983	6.66249	6.45405	6.34391	6.70178	6.73205	6.5997	6.58402
LBH	533.523	0.371826	0.142638	2.60678	0.00913975	0.0529353	8.87247	8.94828	8.90585	8.83734	9.28789	9.36554	8.854	9.12209
ZNF233	28.4432	0.371789	0.252939	1.46988	0.141596	0.342755	4.80392	4.64006	4.8707	4.69217	4.82296	4.72392	4.93591	4.97943
EXOC3L1	5.69347	0.371729	0.269265	1.38053	0.167423	NA	2.38405	2.39016	2.37917	2.42216	2.43821	2.43429	2.46503	2.43845
SGCG	44.3983	0.371658	0.219466	1.69347	0.0903664	0.260639	5.49498	5.39747	5.34104	5.23731	5.44644	5.47442	5.56248	5.52836
MSTO2P	145.743	0.371593	0.19516	1.90404	0.0569052	0.191883	7.28692	6.89295	7.12347	6.85261	7.1675	7.07773	7.43676	7.37545
LOC100131655	6.54751	0.371567	0.262407	1.416	0.156777	NA	2.43206	2.50832	2.51035	2.54915	2.58235	2.5773	2.59168	2.51081
SPTSSB	43.7889	0.371395	0.256933	1.44549	0.148319	0.352058	5.43308	5.1439	5.49435	5.13157	5.24349	5.59559	5.56929	5.4623
GANAB	1884.77	0.37137	0.0990148	3.75066	0.000176372	0.0023887	10.6104	10.8535	10.6848	10.7231	10.9567	11.1222	10.9108	11.0364
STIL	718.772	0.371243	0.107878	3.44132	0.000578888	0.00620729	9.24415	9.40852	9.20863	9.45888	9.62822	9.62893	9.62573	9.55115
PPIL3	342.402	0.371188	0.1495	2.48287	0.013033	0.0683621	8.26175	8.17588	8.23247	8.3322	8.68298	8.67138	8.23494	8.44086
CCDC144CP	719.324	0.371087	0.192991	1.92282	0.0545031	0.18653	9.63471	8.76917	9.3377	9.33627	9.74065	9.31159	9.72846	9.6317
HIST1H1D	2646.15	0.371066	0.15176	2.44509	0.0144817	0.0735578	11.155	11.3138	10.843	11.4004	11.5277	11.688	11.2764	11.486
ACTG1P20	30.9744	0.370976	0.25239	1.46985	0.141602	0.342755	5.03175	4.8166	4.86063	4.78856	4.90088	4.85816	5.15859	5.05404
LINC00894	41.5738	0.370911	0.267587	1.38613	0.165707	0.376227	5.46438	5.08122	5.29614	4.97705	5.40977	5.15392	5.65887	5.31108
LOC101928896	17.4524	0.370877	0.261543	1.41804	0.15618	0.364051	4.0892	3.99478	4.08222	4.05178	4.13854	4.03833	4.25112	4.11697
ST3GAL4-AS1	6.57288	0.370844	0.271536	1.36573	0.172024	NA	2.63262	2.64467	2.58586	2.63686	2.66186	2.65764	2.71695	2.67272
TSEN54	69.3586	0.370801	0.195098	1.90058	0.0573567	0.192746	5.9354	6.04616	5.97591	5.86953	6.20186	6.26667	6.05972	5.9892
MTMR11	192.826	0.370647	0.192616	1.92428	0.0543201	0.186053	7.60786	7.35374	7.62988	7.10923	7.60273	7.4883	7.83164	7.78242
ANKRD16	85.4451	0.370599	0.176989	2.09391	0.0362683	0.141385	6.30613	6.30903	6.17539	6.32388	6.44796	6.56023	6.50963	6.32045
CLEC2B	493.899	0.370594	0.125128	2.96173	0.00305916	0.0230388	8.81011	8.64345	8.88106	8.79649	9.15638	9.18988	8.96765	8.90973
AIM1	323.556	0.370293	0.189079	1.9584	0.0501826	0.175877	8.38762	7.87906	8.37924	7.97295	8.40631	8.15036	8.60103	8.57882
ARPC5L	142.767	0.370238	0.139023	2.66315	0.0077413	0.0466308	7.0148	6.99118	7.01665	7.09901	7.26244	7.17424	7.17869	7.31656
CCDC144A	349.182	0.370228	0.190223	1.94629	0.0516205	0.179511	8.54439	7.88643	8.34054	8.24968	8.74818	8.23565	8.59138	8.59038
SEMA3B-AS1	4.40383	0.370219	0.255244	1.45045	0.146932	NA	2.11472	2.04375	2.07718	2.08642	2.10009	2.09753	2.18166	2.13966
LOC729218	97.81	0.37017	0.237759	1.55691	0.119491	0.310517	6.70072	6.223	6.55149	6.3119	6.66509	6.33272	7.00202	6.6412
SYMPK	173.496	0.370081	0.149667	2.47271	0.0134095	0.069576	7.33111	7.34746	7.37839	7.2092	7.50485	7.30345	7.6862	7.57184
CAD	765.73	0.370059	0.102869	3.59739	0.00032143	0.00386448	9.45849	9.53673	9.41015	9.31812	9.66334	9.60418	9.7036	9.81337
TRMT6	182.761	0.369952	0.166747	2.21865	0.0265109	0.113899	7.29594	7.47653	7.22166	7.41583	7.49086	7.8519	7.45171	7.52978
PRSS37	14.89	0.369823	0.272865	1.35533	0.175311	0.389358	3.92377	3.67884	3.89034	3.74752	3.80476	3.85953	4.03938	3.97402
SURF1	68.9938	0.369373	0.177028	2.08653	0.036931	0.142876	5.92956	5.987	5.96975	6.00009	6.23038	6.15865	6.10596	6.06274
LINC01372	12.1781	0.369345	0.271985	1.35796	0.174475	0.388313	3.49217	3.38281	3.49474	3.46676	3.56089	3.55233	3.47527	3.55573
MYH7	45.3403	0.369315	0.236442	1.56197	0.118295	0.308536	5.39528	5.3534	5.49783	5.19045	5.36542	5.67632	5.55106	5.43157
LOC101927827	62.2104	0.369304	0.236297	1.56288	0.11808	0.308171	5.99097	5.5617	5.99595	5.71323	5.99824	5.85849	6.08619	6.06621
ATP6V0E2-AS1	150.228	0.369265	0.159846	2.31013	0.0208811	0.0950622	7.07612	6.9357	7.24532	7.05473	7.33928	7.38757	7.29036	7.19494
LAMA5	966.087	0.368935	0.248048	1.48735	0.136922	0.335738	9.78223	9.62136	9.89631	9.41061	9.80352	9.53811	10.5818	10.0961
EID2	120.402	0.368563	0.184925	1.99304	0.0462567	0.166664	6.65472	6.64628	6.80027	6.8694	7.18433	6.99384	6.83425	6.80507
SLC25A37	153.268	0.368215	0.219853	1.67482	0.0939686	0.26791	7.28353	6.82429	7.34216	6.865	7.28874	7.09087	7.6411	7.28924
DUSP2	1.76943	0.368192	0.195826	1.8802	0.0600807	NA	0.663282	0.680384	0.692136	0.670319	0.681402	0.715074	0.747264	0.72429
XKR9	34.162	0.368073	0.262544	1.40195	0.160931	0.37022	4.98402	4.74292	5.10212	4.88749	5.26856	4.88416	5.08604	5.04954
RDH5	17.4717	0.368058	0.264731	1.39031	0.164435	0.374491	4.1095	4.03322	4.00942	4.03331	4.16136	4.00039	4.2584	4.09645
TNFRSF25	4.45226	0.368036	0.251821	1.4615	0.143879	NA	2.09722	2.0724	2.07603	2.0331	2.12376	2.05443	2.18924	2.11392
ZNF766	188.044	0.36802	0.127567	2.88491	0.00391523	0.0278265	7.38881	7.36229	7.4033	7.47919	7.71394	7.67528	7.60293	7.56411
RPLP1	1928.29	0.367938	0.121416	3.0304	0.00244233	0.0194125	10.822	10.6501	10.8884	10.6248	10.9952	11.1232	11.1822	10.8408
MIR7-3HG	2.34398	0.367931	0.201692	1.82423	0.0681179	NA	1.08151	1.13956	1.09143	1.0882	1.10539	1.13859	1.16707	1.19545
MIR7856	3.70083	0.367915	0.241167	1.52556	0.127119	NA	1.69333	1.66777	1.72407	1.67719	1.78897	1.68304	1.72128	1.76915
CD109	335.263	0.367911	0.105474	3.48816	0.000486352	0.0054114	8.23781	8.22209	8.28314	8.26329	8.53207	8.38942	8.4499	8.58512
2004-03-01	5.44194	0.367857	0.259608	1.41697	0.156491	NA	2.2215	2.22239	2.28022	2.18596	2.31524	2.27728	2.31289	2.23201
TRAPPC1	64.5356	0.367837	0.180701	2.03561	0.0417893	0.155341	5.87028	5.92093	5.84313	5.92819	6.14742	5.96979	6.04145	6.0263
PARGP1	121.168	0.367817	0.170671	2.15512	0.0311522	0.127614	6.951	6.6145	6.83444	6.73415	6.91066	7.04635	6.9863	7.01664
CIRBP-AS1	39.3699	0.367715	0.230219	1.59724	0.110212	0.295125	5.29126	5.20792	5.24138	5.09768	5.36462	5.13612	5.42222	5.4002
MCTS2P	52.5604	0.367653	0.230787	1.59304	0.111152	0.296532	5.69042	5.40547	5.77359	5.49993	5.70615	5.68204	5.86638	5.76032
MBOAT4	8.25458	0.367641	0.272687	1.34822	0.177588	0.392762	3.00405	2.97856	3.07296	2.9849	3.03372	2.99696	3.15556	3.09473
NT5C	176.155	0.36757	0.123023	2.98781	0.00280987	0.0215906	7.33157	7.35148	7.32527	7.29954	7.50113	7.61744	7.51769	7.53426
FGFR4	1.59792	0.367537	0.198714	1.84958	0.0643743	NA	0.53738	0.535873	0.528967	0.526199	0.535471	0.56923	0.564697	0.597071
CCDC15	780.291	0.367529	0.10631	3.45715	0.000545915	0.0059225	9.38066	9.41506	9.38135	9.6148	9.76444	9.78922	9.66301	9.69264
LYRM1	130.807	0.367518	0.158268	2.32213	0.020226	0.0932772	6.90455	6.93622	6.80723	6.93995	6.9061	7.29048	7.12376	7.0535
TMPRSS11GP	3.2943	0.367327	0.236013	1.55639	0.119616	NA	1.47278	1.51157	1.45513	1.4493	1.53955	1.50205	1.54742	1.48498
ACAP3	524.51	0.367325	0.119297	3.07908	0.00207639	0.0171592	8.96998	8.87812	8.88261	8.82413	9.22975	8.88283	9.24202	9.19874
L3MBTL1	69.3374	0.367309	0.237172	1.5487	0.121453	0.313248	6.19966	5.69485	5.99358	5.89739	6.30003	5.97828	6.25737	6.01747
VWCE	4.40539	0.367155	0.253157	1.4503	0.146974	NA	1.95709	2.04386	1.98706	1.95894	2.04317	2.00627	2.06064	2.03497
PTK6	4.71064	0.367123	0.263426	1.39365	0.163424	NA	2.1477	2.11788	2.15193	2.12021	2.18464	2.14809	2.18126	2.20681
CNTROB	459.355	0.367102	0.111532	3.29143	0.000996788	0.00955775	8.71947	8.74448	8.55908	8.77883	8.83812	8.93733	8.99667	9.02944
TRABD	94.1809	0.367099	0.161972	2.26643	0.0234249	0.103693	6.40508	6.40258	6.46	6.3833	6.70627	6.65116	6.54934	6.50489
GRK6	248.55	0.366969	0.110973	3.30683	0.000943566	0.0091604	7.8025	7.86643	7.85274	7.78593	8.02104	8.01958	8.11656	8.04326
ANKRD44	544.238	0.366736	0.116424	3.15001	0.00163266	0.0141907	9.08246	8.77305	9.00427	8.86705	9.18655	9.22113	9.18631	9.21537
ATP1A1-AS1	63.4134	0.366645	0.19263	1.90336	0.0569936	0.192093	5.91771	5.81629	5.93587	5.83438	6.05056	5.95704	5.93073	6.16469
CORO2A	39.6979	0.366612	0.246261	1.48871	0.136563	0.335525	5.27661	5.06518	5.30235	5.03715	5.36674	5.24516	5.45582	5.17799
TAF6	407.639	0.366574	0.139574	2.62638	0.00862979	0.0507821	8.32612	8.76392	8.47139	8.48091	8.70742	8.8167	8.80888	8.77554
RGS17	199.743	0.366471	0.171752	2.13372	0.0328658	0.132359	7.65955	7.18674	7.55854	7.52008	7.80218	7.64475	7.8128	7.64959
PASK	177.312	0.366384	0.151173	2.42361	0.0153671	0.0765977	7.31653	7.44279	7.1649	7.4253	7.55968	7.41852	7.58244	7.64551
USP36	308.179	0.366312	0.137829	2.65773	0.00786686	0.0472331	8.15404	8.16809	8.15278	8.05091	8.37559	8.11816	8.57953	8.35653
MRGBP	275.03	0.366198	0.127538	2.87129	0.004088	0.0287229	7.826	7.94342	8.03723	8.00849	8.19782	8.28805	8.07881	8.22853
IKBKE	29.4717	0.366061	0.23164	1.5803	0.114037	0.301176	4.75931	4.86714	4.74476	4.77871	4.84877	4.88723	4.97255	4.85265
MRPL20	633.066	0.366042	0.128386	2.8511	0.00435681	0.0300964	9.07111	9.19828	9.01852	9.2751	9.54709	9.52377	9.23321	9.3595
SSSCA1-AS1	12.9293	0.365989	0.266576	1.37293	0.169775	0.381594	3.60795	3.61832	3.60246	3.59671	3.66095	3.653	3.74409	3.63555
HIST4H4	34.1385	0.365952	0.237581	1.54032	0.123482	0.316545	4.90173	5.04001	4.82566	5.02762	5.07686	5.15925	5.04381	5.0218
VAMP1	90.3006	0.365917	0.222254	1.64639	0.0996831	0.277647	6.55327	6.15361	6.48915	6.25927	6.48987	6.29296	6.71499	6.73329
RNA28S5	126901	0.365781	0.26265	1.39266	0.163724	0.373929	16.071	16.9335	16.5365	16.9751	17.608	16.9457	17.3075	16.2532
SNORA71B	8.99646	0.365584	0.273555	1.33642	0.181412	0.398002	3.11226	3.01102	3.08936	3.02959	3.14841	3.07833	3.14286	3.12882
ZNF763	66.7729	0.365523	0.180181	2.02865	0.0424943	0.157092	5.9743	5.86723	5.91616	5.95654	6.13704	6.14707	6.01983	6.07092
THBS3	351.741	0.365448	0.19579	1.86653	0.061967	0.202661	8.5041	8.09327	8.40591	8.13374	8.40245	8.21181	8.94645	8.59769
CCDC57	201.808	0.36541	0.177068	2.06367	0.039049	0.148136	7.74038	7.34919	7.55942	7.34049	7.84288	7.56282	7.88878	7.65518
NUDC	516.155	0.365317	0.116293	3.14135	0.00168171	0.0145146	8.7547	9.00929	8.80604	8.85935	9.20421	9.09379	9.00395	9.18022
PAPD7	285.006	0.36513	0.140075	2.60668	0.00914259	0.0529353	8.09673	7.83382	8.00149	8.12119	8.26146	8.06745	8.31342	8.35906
GRM6	12.8312	0.365123	0.270101	1.3518	0.176439	0.391215	3.59781	3.61176	3.68206	3.5487	3.63439	3.65801	3.68813	3.74181
GLRA1	7.18686	0.365081	0.264766	1.37888	0.167931	0.379469	2.7297	2.63401	2.76943	2.68848	2.81268	2.70935	2.80056	2.77184
GATA2	33.6873	0.36505	0.231435	1.57733	0.114719	0.302209	4.92445	5.04219	4.86023	4.89783	5.08644	5.11788	4.96171	5.04266
AEN	314.613	0.365022	0.137437	2.65592	0.00790914	0.0473877	8.03355	8.27445	8.0884	8.16077	8.34804	8.60306	8.33972	8.26649
TIMELESS	1660.88	0.364919	0.120883	3.01878	0.00253799	0.0199157	10.4219	10.7095	10.3908	10.6091	10.8445	10.7032	10.7548	10.9773
EHHADH	112.18	0.364612	0.169983	2.145	0.0319532	0.129923	6.66311	6.76062	6.49954	6.77176	6.90797	6.85162	6.80163	6.92164
BMS1P21	9.84222	0.364481	0.273297	1.33364	0.182321	0.399255	3.08505	3.05072	3.07594	3.03707	3.25094	3.11538	3.1323	3.03156
SUN1	1415.38	0.364403	0.103197	3.53114	0.000413774	0.00478772	10.4163	10.1861	10.3884	10.2537	10.5981	10.448	10.6623	10.6457
MINK1	225.502	0.364379	0.142609	2.55508	0.0106163	0.0589501	7.69286	7.78654	7.67415	7.58705	7.97252	7.6515	8.03529	7.93702
CRYBB3	3.10649	0.364349	0.233027	1.56355	0.117924	NA	1.46967	1.47547	1.50852	1.45645	1.54341	1.4725	1.5684	1.50817
BORCS8	55.3344	0.364317	0.205822	1.77006	0.0767169	0.233822	5.59135	5.72882	5.7435	5.60831	5.91655	5.70923	5.71765	5.90534
CTGLF12P	64.9474	0.364288	0.198737	1.83301	0.066801	0.213923	6.01925	5.77418	5.9806	5.90778	6.04003	5.94576	6.1845	6.12098
DPP9-AS1	8.17238	0.364141	0.271194	1.34273	0.179358	0.395155	2.86085	2.80084	2.90147	2.87778	2.92716	2.95352	2.97774	2.84627
ZNF724P	234.494	0.364091	0.167344	2.1757	0.0295777	0.122849	7.58368	7.78653	7.58109	7.88169	8.06378	8.0289	7.68731	8.0252
DLGAP4	388.331	0.363993	0.169121	2.15226	0.0313768	0.128321	8.38682	8.55617	8.59782	8.22821	8.58091	8.45443	9.00375	8.73322
CNGA3	719.439	0.363929	0.0995454	3.65591	0.000256271	0.00323647	9.39667	9.39025	9.18734	9.38051	9.65143	9.57035	9.58014	9.62682
SPDYE7P	15.0484	0.363771	0.273576	1.32969	0.18362	0.400707	3.86705	3.84828	3.94217	3.73127	3.83151	3.85559	4.11581	3.95808
ARHGEF37	80.342	0.363707	0.186099	1.95437	0.0506578	0.17708	6.20362	6.13489	6.36314	6.09131	6.33116	6.43358	6.38839	6.34662
IFT43	111.721	0.363611	0.162068	2.24357	0.0248601	0.108518	6.743	6.57844	6.75795	6.59777	6.85398	6.92846	6.77668	6.90058
TAPT1-AS1	66.8825	0.363539	0.216939	1.67577	0.0937842	0.267624	6.05154	5.73543	6.08493	5.85234	6.05542	6.09069	6.24048	6.03006
CIB1	55.9262	0.363478	0.199477	1.82216	0.0684312	0.217439	5.65284	5.69525	5.76374	5.74051	5.71448	5.8531	6.00952	5.81203
SUGP2	2450.63	0.363417	0.121378	2.99408	0.00275271	0.021273	11.189	11.0154	11.111	11.0812	11.4249	11.104	11.5782	11.3968
MIRLET7F2	3.01791	0.363341	0.229577	1.58265	0.1135	NA	1.28922	1.31931	1.29065	1.31017	1.40803	1.2995	1.36387	1.31994
SPDYA	19.8512	0.363221	0.265362	1.36878	0.171069	0.383336	4.29305	4.18238	4.28241	4.18999	4.33534	4.17501	4.49775	4.30128
SCAF1	141.52	0.362994	0.19456	1.86572	0.06208	0.202896	7.09603	7.0928	6.98654	6.84578	7.31876	6.8612	7.44837	7.18779
LMO7-AS1	13.0993	0.362746	0.273603	1.32581	0.184903	0.402375	3.63398	3.48183	3.6461	3.50899	3.56949	3.74571	3.69021	3.60985
SYDE1	119.347	0.362576	0.148844	2.43595	0.0148529	0.0747502	6.78118	6.85609	6.80201	6.71735	6.93894	6.88271	6.96788	7.07319
SNORD38B	7.61354	0.362515	0.269372	1.34578	0.178374	0.393676	2.83964	2.71779	2.75321	2.82194	2.85333	2.84789	2.81962	2.87517
FBLIM1	87.4499	0.362479	0.233114	1.55494	0.119961	0.311131	6.35489	6.15639	6.57963	5.98948	6.39367	6.56669	6.65545	6.3251
DNASE1	75.2775	0.362414	0.176594	2.05224	0.0401466	0.150979	6.15749	6.01449	6.18312	6.16666	6.21436	6.26628	6.36641	6.30852
WDR4	85.7084	0.362395	0.168262	2.15376	0.0312594	0.127912	6.32748	6.27013	6.38547	6.22489	6.49896	6.44568	6.42236	6.52586
ANKRD1	2.09792	0.362319	0.18885	1.91855	0.055041	NA	0.713798	0.717941	0.745998	0.73031	0.809182	0.735072	0.826186	0.742133
PTPN7	7.97465	0.362056	0.273323	1.32465	0.185289	0.402858	2.8328	2.86383	2.90613	2.83913	2.95584	2.8854	2.90521	2.92686
LOC101927839	4.30997	0.362039	0.251564	1.43915	0.150108	NA	1.97142	1.93018	1.99283	1.9608	2.05478	1.95031	2.02083	2.03031
ARMC5	147.522	0.36197	0.134915	2.68294	0.00729774	0.04455	7.10165	7.0431	7.11239	7.03203	7.24288	7.36592	7.2242	7.28105
TTBK1	148.233	0.361698	0.168262	2.14962	0.0315856	0.128996	7.19747	6.97435	7.18147	7.00389	7.12375	7.22072	7.49726	7.30247
DCLRE1C	646.958	0.361617	0.10721	3.37299	0.00074357	0.0075512	9.20173	9.10658	9.2276	9.2009	9.63877	9.32831	9.44976	9.37234
SPACA6P	16.3395	0.361572	0.258956	1.39627	0.162634	0.372281	3.97397	3.99326	3.94157	4.00258	4.03443	3.96463	4.08372	4.11476
PPM1M	133.816	0.361489	0.157476	2.29552	0.0217033	0.0980996	6.96255	6.93167	7.05965	6.78192	7.14598	7.08797	7.20256	7.10221
EFTUD1P1	38.2056	0.361469	0.251224	1.43883	0.150199	0.35468	5.2259	4.98471	5.23494	5.07801	5.30625	5.13087	5.48333	5.13417
KCNH3	50.6299	0.361451	0.209054	1.72898	0.0838125	0.24808	5.47806	5.64819	5.46507	5.49487	5.80626	5.62137	5.59606	5.63817
SH2B3	429.899	0.361198	0.201497	1.79257	0.0730412	0.226639	8.76236	8.25733	8.91863	8.17602	8.86315	8.7381	9.07368	8.72035
HIST1H2AB	581.807	0.361165	0.262935	1.37359	0.169569	0.38148	8.55313	9.39569	8.45298	9.05312	9.5399	9.58375	8.73073	9.21758
MIR3136	3.00458	0.361143	0.230819	1.56462	0.117673	NA	1.30388	1.29494	1.31581	1.31494	1.41258	1.30435	1.3684	1.32468
CSMD1	107.159	0.361093	0.180242	2.00338	0.0451369	0.164029	6.55496	6.72131	6.42529	6.72868	6.849	6.74189	6.73575	6.87981
MAPK7	74.0469	0.361031	0.190378	1.8964	0.0579077	0.194112	6.03972	6.26439	6.03991	6.05489	6.27594	6.11965	6.36357	6.26569
DPP4	1073.28	0.36102	0.149864	2.40898	0.015997	0.0787643	10.0315	9.68743	10.1354	9.71404	10.0594	10.0836	10.3821	10.2145
TRIT1	299.81	0.360995	0.125789	2.86984	0.0041068	0.0287912	8.19462	7.97577	8.06563	8.09661	8.44427	8.199	8.38868	8.26018
ZMIZ2	367.791	0.360984	0.155863	2.31604	0.020556	0.0941231	8.39032	8.44721	8.42129	8.25102	8.65474	8.26721	8.85834	8.6615
TICRR	549.543	0.360814	0.117238	3.07762	0.00208658	0.0172146	8.95441	8.91841	8.90334	9.05809	9.25976	8.98147	9.34055	9.24325
HNRNPH3	783.347	0.360751	0.0970691	3.71643	0.000202056	0.00267801	9.4339	9.38471	9.59651	9.42759	9.72975	9.78802	9.68191	9.72425
AMOTL1	1460.11	0.360731	0.0692569	5.2086	1.90274e-07	6.85729e-06	10.3485	10.3574	10.3964	10.3497	10.6019	10.6742	10.6662	10.5944
MMP25	4.30536	0.360701	0.248747	1.45007	0.147038	NA	2.04618	2.0625	2.03266	1.99132	2.02032	2.08442	2.08601	2.14241
ZNF414	19.0865	0.360643	0.262621	1.37324	0.169676	0.381488	4.27537	4.20512	4.25104	4.18073	4.203	4.19412	4.42083	4.41594
RASA4	43.9617	0.360639	0.208876	1.72657	0.0842442	0.249008	5.31324	5.42443	5.25517	5.36503	5.52172	5.45068	5.46458	5.44485
CNN2	45.2077	0.360507	0.224485	1.60593	0.10829	0.292174	5.37498	5.33139	5.42729	5.29917	5.58609	5.49129	5.59894	5.29684
SDHAP1	348.634	0.360472	0.168084	2.1446	0.0319848	0.12998	8.44558	8.08015	8.41652	8.20923	8.60581	8.20214	8.71131	8.62809
HYDIN2	61.3534	0.360429	0.214435	1.68083	0.0927963	0.265831	5.87982	5.85662	5.92395	5.6835	5.81148	5.96983	6.1944	5.95212
LARS2-AS1	8.91452	0.360259	0.273067	1.31931	0.187067	0.405353	3.04471	3.06849	3.0761	3.0457	3.1107	3.10483	3.12087	3.12349
TXN2	263.241	0.36005	0.13911	2.58824	0.00964667	0.0551196	7.74229	7.94752	7.85464	7.98869	8.27884	8.16727	8.05941	8.00699
SHTN1	159.442	0.359994	0.186123	1.93417	0.0530923	0.183022	7.2959	7.08939	7.31275	6.99199	7.43011	7.18156	7.63689	7.29212
GS1-124K5.11	272.263	0.359981	0.11141	3.23113	0.00123301	0.0113655	7.97743	7.94428	8.00021	7.91978	8.22426	8.03947	8.23242	8.22629
LPAL2	5.98129	0.359957	0.268032	1.34296	0.179284	NA	2.56639	2.5894	2.54681	2.51539	2.55907	2.55595	2.64732	2.65075
UNC5B	116.392	0.359927	0.19963	1.80297	0.0713923	0.223163	6.76198	6.84107	6.86251	6.38178	6.88636	6.86391	7.00909	6.94624
ZNF436-AS1	36.4546	0.359927	0.244411	1.47263	0.140851	0.341763	5.12674	4.86277	5.12774	5.13894	5.17484	5.20666	5.28825	5.12238
MMAB	230.553	0.3599	0.16057	2.24139	0.0250007	0.108874	7.46974	7.82513	7.59256	7.89199	7.91889	7.91001	7.98791	7.93972
SLC16A1-AS1	42.307	0.359875	0.249115	1.44462	0.148566	0.352361	5.45443	5.07279	5.34325	5.18861	5.47019	5.29867	5.55751	5.33219
ZNF878	18.1393	0.359837	0.267562	1.34487	0.178666	0.394084	4.1419	4.0924	4.18963	4.14806	4.09603	4.14878	4.4249	4.23254
FAM86DP	96.4223	0.359574	0.194258	1.85101	0.0641685	0.207701	6.51371	6.35835	6.62767	6.26988	6.69222	6.65479	6.69741	6.5072
HIST1H2AL	978.772	0.35946	0.187587	1.91623	0.0553353	0.188357	9.57163	10.1383	9.35963	9.80393	10.0804	10.3223	9.85246	9.9102
MIR4737	12.1956	0.359327	0.270118	1.33026	0.183433	0.400473	3.60961	3.51943	3.5768	3.53068	3.55282	3.60835	3.68513	3.6514
PPP1R3F	68.0312	0.359289	0.223264	1.60926	0.10756	0.29119	6.03119	5.99101	6.03806	5.94023	5.8318	6.06652	6.28966	6.39177
SLC12A8	19.5196	0.359147	0.259496	1.38402	0.166353	0.377346	4.08847	4.16694	4.24572	4.16207	4.21249	4.31666	4.30991	4.1854
CSRP1	108.085	0.358906	0.226722	1.58303	0.113416	0.300209	6.56898	6.49439	6.93968	6.27029	6.69437	6.90987	6.93272	6.66936
NUTM2G	16.9306	0.358859	0.270907	1.32466	0.185285	0.402858	4.09364	3.89821	4.0553	3.91555	4.08601	3.98549	4.07488	4.18732
LOC101927572	6.76067	0.35882	0.272024	1.31908	0.187143	NA	2.72179	2.70184	2.69416	2.73794	2.74603	2.70951	2.83012	2.77012
SMNDC1	153.325	0.35868	0.13163	2.72491	0.0064319	0.0406318	7.11333	7.0956	7.18027	7.12749	7.41778	7.28887	7.33274	7.30262
ASPN	80.3714	0.358573	0.251618	1.42507	0.154138	0.360769	6.34255	5.77707	6.23798	6.22172	6.58868	6.0096	6.4332	6.39615
DZIP3	1202.44	0.358444	0.0985394	3.63757	0.000275223	0.00340309	10.0778	9.98826	10.1119	10.1259	10.3516	10.5145	10.2743	10.2609
MAN1B1	472.22	0.358255	0.0984755	3.63801	0.000274753	0.00340013	8.66523	8.77575	8.73073	8.79014	8.90282	9.08858	8.99154	8.97487
CORO1C	1694.86	0.358129	0.0995314	3.59815	0.000320493	0.0038595	10.5092	10.6602	10.5935	10.5213	10.8154	11.0269	10.7808	10.7643
SERGEF	94.099	0.358018	0.163197	2.19378	0.028251	0.118989	6.46963	6.37372	6.49246	6.39365	6.58784	6.65939	6.6717	6.51999
RBM12B	978.902	0.357987	0.0863146	4.14746	3.3618e-05	0.000594186	9.83622	9.71622	9.81352	9.77503	10.1634	9.97419	10.0234	10.0493
CROCCP3	169.473	0.357851	0.229627	1.5584	0.119138	0.309872	7.50728	6.81547	7.36997	7.11254	7.6729	7.146	7.70548	7.31006
MIR1206	5.2828	0.35753	0.255307	1.4004	0.161395	NA	2.14205	2.08158	2.07971	2.07557	2.25596	2.11441	2.11131	2.12415
ZNF559-ZNF177	10.2305	0.357363	0.271558	1.31597	0.188183	0.406907	3.38455	3.2807	3.34907	3.33596	3.35005	3.28086	3.56007	3.45656
SERINC4	41.8027	0.357354	0.258232	1.38384	0.166406	0.377409	5.44979	5.09438	5.346	5.03822	5.4964	5.19652	5.48682	5.39019
[truncated: 20,735 more rows]

## Sheet: Mouse.DESeq2.analysis.with.rlog
							Sample1-p3p1	Sample2-p3p2	Sample3-p3p4	Sample4-p3p6	Sample5-p3p1	Sample6-p3p2	Sample7-p3p4	Sample8-p3p6
GENE	baseMean	log2FoldChange	lfcSE	stat	pvalue	padj	Angio	Angio	Angio	Angio	Inv	Inv	Inv	Inv
Thbs4	217.342	4.46195	0.375606	11.8793	1.51605e-32	1.73224e-30	5.38037	4.91354	5.4273	4.83311	8.7297	8.58595	7.42292	8.62408
Opalin	238.738	4.20654	0.320044	13.1437	1.85078e-39	4.22939e-37	5.56876	5.46112	5.0247	5.50528	8.7067	8.89422	7.84528	8.63074
Ttr	4322.81	4.10043	0.748846	5.47566	NA	NA	5.56275	5.25528	5.25527	5.39349	14.2943	11.4439	9.65409	8.18876
C030029H02Rik	42.6168	3.8312	0.4692	8.1654	3.20383e-16	6.85823e-15	4.22816	4.04195	3.86624	4.0369	6.32246	5.73943	5.56692	6.00573
Ptgds	526.697	3.83116	0.296075	12.9398	2.68188e-38	5.68559e-36	6.91718	6.29727	6.18158	6.4258	9.74624	10.0826	8.84057	9.95497
Eppk1	41.1016	3.81756	0.532027	7.1755	7.20441e-13	1.0635e-11	3.8525	4.13384	3.89151	3.86845	6.48039	5.81693	5.0253	5.73123
Glt8d2	17.4431	3.81334	0.59897	6.3665	1.93392e-10	2.1744e-09	3.3209	3.22057	3.38597	3.37033	4.42923	4.43547	4.79496	4.54571
Chrna5	16.0812	3.71932	0.602399	6.17418	6.65076e-10	7.00339e-09	3.26174	3.26555	3.3289	3.20952	4.39213	4.22738	4.48668	4.60532
Ly6g6e	12.2545	3.70139	0.645938	5.73025	1.00281e-08	8.9799e-08	3.03403	3.05398	3.00167	2.99065	3.95346	4.15508	4.04148	3.90912
Cplx3	189.085	3.68565	0.303585	12.1404	6.44906e-34	9.00616e-32	5.73483	4.68722	5.56059	5.65632	8.24312	8.31419	7.86884	8.37875
Fam216b	11.2295	3.66613	0.714702	5.12959	2.90366e-07	2.12004e-06	2.7827	2.70965	2.75288	2.7427	4.4476	3.71213	3.27481	3.21048
Ccdc153	32.3619	3.59753	0.709142	5.07308	3.91436e-07	2.81591e-06	3.56589	3.42893	3.72184	3.49116	6.21022	5.57624	4.0864	5.01537
Vip	21.5982	3.56002	0.553215	6.43514	1.23357e-10	1.41407e-09	3.59234	3.46847	3.64003	3.42148	4.45037	5.16706	4.79648	4.96621
Dnah11	48.4257	3.49286	0.519595	6.72227	1.78913e-11	2.25351e-10	4.04691	4.2088	4.24868	3.95093	6.80981	6.1404	4.91728	5.8496
1700003M02Rik	9.59431	3.45815	0.723894	4.77714	NA	NA	2.60977	2.54495	2.5833	2.57426	4.2395	3.14347	3.00855	3.13613
Smco3	60.5051	3.3695	0.40085	8.4059	4.24585e-17	1.00552e-15	4.37052	4.5448	4.61029	4.34622	6.40965	6.91963	5.90587	6.45643
Gm10635	24.5524	3.3594	0.587737	5.71583	1.09173e-08	9.74138e-08	3.48558	3.46526	3.74036	3.52514	4.38755	4.53177	5.80331	4.83894
Nrn1	139.524	3.35682	0.31349	10.7079	9.3431e-27	5.91393e-25	5.48852	4.72662	5.74397	5.10349	7.57611	8.02755	7.83491	7.47894
Ccdc108	18.0081	3.34629	0.62667	5.33979	9.30544e-08	7.28374e-07	3.34929	3.23627	3.3031	3.17944	5.24383	4.29222	3.80918	4.26555
Gm7361	8.56783	3.21913	0.672462	4.78709	1.6922e-06	1.11312e-05	2.69452	2.73286	2.66981	2.66141	3.71487	3.24184	3.35236	3.42706
Gabrr2	8.72939	3.21068	0.674412	4.76072	1.92908e-06	1.25347e-05	2.70515	2.64409	2.68008	2.77655	3.54322	3.57142	3.09508	3.59894
4933428G20Rik	11.3627	3.20405	0.639046	5.0138	5.33653e-07	3.77874e-06	2.94891	3.06682	2.91832	2.9079	4.07158	3.41136	3.85973	4.03756
Cyp3a13	29.3345	3.19014	0.467805	6.81937	9.14398e-12	1.1936e-10	3.84079	3.7861	3.67901	4.18931	5.4909	5.18964	5.06594	5.56961
A230001M10Rik	41.4758	3.16362	0.407948	7.75496	8.83695e-15	1.57863e-13	4.17722	4.16363	4.19333	4.32977	6.19657	5.75365	5.5356	5.95685
Tmem40	10.3109	3.12692	0.629897	4.96417	6.89959e-07	4.82341e-06	2.88654	2.9154	2.858	2.95266	3.75049	3.89904	3.48305	3.75961
Spata18	8.9707	3.12301	0.689101	4.53201	5.8426e-06	3.50277e-05	2.66961	2.60745	2.75321	2.63546	3.90814	3.42985	2.94181	3.37322
Prdm8	20.371	3.10262	0.518023	5.98934	2.10692e-09	2.0781e-08	3.57608	3.45402	3.71735	3.50909	5.02096	4.69187	4.87213	4.42079
9130024F11Rik	25.2345	3.06606	0.485746	6.31206	2.75353e-10	3.03769e-09	4.02495	3.50377	3.77848	3.75814	5.15185	5.08968	5.35538	4.70669
Myh3	40.0462	3.03994	0.374979	8.10698	5.18954e-16	1.08065e-14	4.4398	3.91426	4.27828	4.33036	5.84294	5.79005	5.74518	5.91259
Gm9895	13.9778	3.03394	0.560842	5.40963	6.31566e-08	5.06981e-07	3.17677	3.28002	3.14119	3.32987	4.13636	4.08803	4.17412	4.39124
Cfap44	67.3966	3.02772	0.403102	7.51104	5.86609e-14	9.75612e-13	4.84585	4.67222	4.81547	4.33249	7.20982	6.27771	6.02395	6.63506
Adam11	340.594	3.0235	0.242652	12.4602	1.22993e-35	2.04169e-33	6.43886	6.62329	6.87922	6.15021	8.73602	8.81428	9.17278	9.42328
Myl4	72.4924	2.99397	0.298462	10.0314	1.10987e-23	5.0333e-22	4.7048	4.68582	4.95798	4.98313	6.6126	6.90785	6.81367	6.60796
Fezf2	29.4236	2.96967	0.431328	6.88494	5.78115e-12	7.70645e-11	3.86845	3.8124	4.31309	3.78825	5.45283	5.28385	5.43198	5.1855
Galnt5	23.5391	2.95781	0.499641	5.91988	3.22181e-09	3.09786e-08	3.87773	3.63968	3.72318	3.60689	5.43488	4.70533	4.68922	4.93549
2410004P03Rik	13.1632	2.92811	0.644857	4.54071	5.60648e-06	3.37617e-05	3.00259	2.92013	3.18108	3.06515	4.3634	4.37743	3.20726	3.81844
Hydin	32.8688	2.92675	0.54523	5.36792	7.96516e-08	6.31044e-07	3.92714	4.09262	3.95459	3.63881	6.27719	5.33144	4.6865	4.90672
Crocc2	7.8159	2.91514	0.70161	4.15494	3.25379e-05	0.000170856	2.51123	2.45559	2.59816	2.48065	3.69601	3.28844	2.72353	2.96911
Zdhhc22	13.0745	2.90458	0.56261	5.16268	2.43438e-07	1.79829e-06	3.333	3.03552	3.08445	3.2738	4.06342	4.17551	3.93858	4.1427
1700047M11Rik	50.0612	2.90422	0.390905	7.42948	1.09027e-13	1.76978e-12	4.11082	4.61866	4.47584	4.59127	6.38943	6.11079	5.65548	6.37482
Slc7a15	26.1675	2.89118	0.447097	6.46656	1.00261e-10	1.15457e-09	4.07396	3.64995	3.91932	3.80753	5.39239	5.0399	4.95625	5.1756
Slain1os	49.5198	2.88936	0.352167	8.20451	2.31526e-16	5.05451e-15	4.65136	4.36322	4.63328	4.29972	6.35323	5.83298	6.13596	6.20642
Gm11549	46.0429	2.86637	0.393215	7.28958	3.1093e-13	4.77411e-12	4.43598	3.89587	4.77819	4.40431	5.67632	5.99999	6.23794	6.12886
Galnt9	81.225	2.86407	0.335174	8.54501	1.28523e-17	3.21234e-16	5.17446	4.454	5.28715	4.90819	6.55382	6.91314	7.25841	6.77536
Sp8	19.6077	2.86333	0.520571	5.50037	3.78994e-08	3.15011e-07	3.65018	3.60685	3.59666	3.37821	4.81164	4.62243	4.22279	5.00392
Celsr1	70.6606	2.8423	0.392766	7.23664	4.59944e-13	6.91725e-12	4.58475	4.51644	5.40485	4.54452	6.96718	6.53032	6.20843	6.89738
1700028P14Rik	4.74256	2.81586	0.742745	3.79116	0.000149946	0.000693782	2.0019	1.96539	1.98686	1.98177	2.83984	2.53123	2.09258	2.37056
Slc13a1	14.7591	2.81475	0.564232	4.98864	6.08073e-07	4.28672e-06	3.30922	3.29967	3.26723	3.25295	4.27813	4.30498	3.74519	4.55226
Lrrc43	4.05447	2.7853	0.73937	3.76712	0.000165141	0.000755739	1.89478	1.86302	1.88166	1.87723	2.4947	2.35993	2.19203	2.16807
A230009B12Rik	23.1835	2.78199	0.488714	5.69247	1.25216e-08	1.10552e-07	3.88197	3.45639	3.98965	3.61242	5.25188	4.91818	4.56323	4.96936
B230206H07Rik	14.7325	2.77745	0.569044	4.88091	1.05596e-06	7.15417e-06	3.29728	3.19509	3.35521	3.24112	4.57284	4.40397	3.77667	4.04324
9330117O12Rik	52.1001	2.77719	0.368062	7.54545	4.50743e-14	7.56079e-13	4.43564	4.76964	4.58772	4.40666	6.56034	6.31627	5.80609	6.07071
Cxcl5	6.91197	2.77686	0.707012	3.9276	8.5796e-05	0.000417727	2.39552	2.34517	2.48411	2.36782	3.10199	3.47803	2.56435	2.82099
Gm11681	4.6538	2.76974	0.745017	3.71768	0.000201058	0.000904019	1.95929	1.92342	1.94452	1.93952	2.82676	2.52208	2.08709	2.18384
1700001L19Rik	23.6112	2.76546	0.45081	6.13443	8.54676e-10	8.88298e-09	3.82445	3.76809	4.02541	3.55	4.8181	5.03062	4.91002	5.18404
Ccdc155	3.8616	2.76006	0.740179	3.72891	0.000192312	0.000868118	1.85679	1.8264	1.84422	1.83998	2.21337	2.07137	2.39474	2.32482
Necab3	40.2267	2.74966	0.393745	6.98336	2.88197e-12	3.98047e-11	4.4486	3.92367	4.36673	4.48527	5.53867	5.73457	6.17421	5.70964
Rgs22	21.6382	2.74558	0.549738	4.99434	5.90363e-07	4.16688e-06	3.56627	3.53483	3.79821	3.4976	5.45069	4.74386	4.14224	4.51378
Sgk2	11.8096	2.74546	0.596758	4.60063	4.2121e-06	2.58695e-05	3.00995	3.29255	2.97842	2.96768	3.88604	4.21833	3.64646	3.85716
Neurod6	165.56	2.74338	0.56161	4.88486	1.03502e-06	7.01821e-06	5.72201	4.60247	6.04163	5.64519	7.92308	8.21081	7.91772	7.90344
Aoc1	4.46346	2.73992	0.745689	3.67434	0.000238464	0.00105613	1.93384	1.89924	1.91959	1.91476	2.54964	2.68461	1.99846	2.23622
Pappa2	27.0061	2.72844	0.417322	6.53797	6.23608e-11	7.36938e-10	4.11462	3.69057	4.04535	3.93751	5.22976	5.0176	5.3029	5.2201
Golga7b	113.264	2.72067	0.265953	10.2299	1.45648e-24	7.1388e-23	5.57177	5.0785	5.8035	5.20207	7.22178	7.64765	7.27336	7.41429
Hhatl	16.8627	2.70783	0.508766	5.32235	1.02437e-07	7.98264e-07	3.34646	3.60484	3.41055	3.4917	4.64574	4.44124	4.20527	4.55958
Serpinf2	7.71558	2.69997	0.656765	4.11101	3.93932e-05	0.000202798	2.59275	2.53742	2.67646	2.66676	2.89604	3.49976	3.29392	3.28529
1700007G11Rik	5.78085	2.69171	0.702475	3.83176	0.000127229	0.000597631	2.27922	2.33351	2.26134	2.25528	2.99747	2.90934	2.46145	2.86076
Drc7	47.3777	2.67978	0.630943	4.24726	2.16403e-05	0.000117642	4.12428	4.33567	4.38951	3.9291	7.00108	5.79092	5.02235	5.25655
Stac2	76.6666	2.6762	0.289258	9.25195	2.20436e-20	7.33231e-19	5.05117	4.86059	5.07067	5.14694	6.50043	6.90591	7.03768	6.72279
Cckbr	62.2095	2.67025	0.325958	8.192	2.56916e-16	5.57421e-15	4.63873	4.34571	5.13024	4.98333	6.27449	6.40722	6.70905	6.50452
Opn4	13.2343	2.65976	0.570865	4.65917	3.17487e-06	1.99375e-05	3.10979	3.2176	3.37456	3.06395	4.45152	3.91493	3.82138	4.02811
Bbox1	6.07652	2.65367	0.709641	3.73946	0.000184415	0.000834609	2.29186	2.2466	2.38118	2.26693	3.16045	2.90614	2.38	2.88158
7630403G23Rik	5.46971	2.6511	0.696901	3.80413	0.000142301	0.000661539	2.34903	2.19569	2.22003	2.21425	2.76542	2.62351	2.60518	2.96528
Kif6	49.6052	2.64861	0.378661	6.99467	2.65892e-12	3.68687e-11	4.65425	4.29182	4.70416	4.53456	6.52119	6.19897	5.59764	6.01913
Dnaic1	9.4268	2.6439	0.624762	4.23185	2.31779e-05	0.000125489	2.89704	2.8185	2.86472	2.74887	3.83949	3.58309	3.16242	3.52532
Trp73	4.33066	2.64094	0.750427	3.51926	0.000432759	0.00181651	1.82269	1.78907	1.80886	1.80417	2.81642	2.05193	2.02798	2.03556
Tbr1	250.204	2.63235	0.594371	4.4288	9.47579e-06	5.49015e-05	5.95861	4.85077	6.6529	6.25061	8.36486	8.37534	9.03395	8.53198
Vwa3a	21.1762	2.61991	0.547374	4.78632	1.69863e-06	1.11693e-05	3.45579	3.78573	3.51551	3.68869	5.38138	4.80669	4.22744	4.35395
Ttll6	3.8812	2.60759	0.749563	3.47881	0.000503643	0.00208275	1.77873	1.7482	1.76614	1.76187	2.52638	2.04077	1.85865	2.22641
Dsg2	25.1976	2.60664	0.450784	5.78244	7.36229e-09	6.70229e-08	3.77044	3.89147	3.81105	4.04572	5.45303	4.98361	4.98859	4.80279
Ak7	30.1075	2.60272	0.529458	4.91583	8.8408e-07	6.06246e-06	3.99054	3.98763	4.01101	3.71092	6.0877	5.15854	4.35677	4.97923
Tmem72	34.4205	2.59743	0.762848	3.40491	0.000661851	0.00266457	3.12527	3.11505	3.07389	3.05612	6.71457	4.83151	3.42698	2.97334
Fa2h	149.421	2.5935	0.223443	11.607	3.79676e-31	3.67076e-29	6.01489	5.8434	5.8846	5.58753	7.87601	7.94781	7.50959	7.8668
Aspa	368.277	2.58838	0.217195	11.9173	9.61572e-33	1.14323e-30	6.76972	7.11702	6.95414	6.96477	9.35361	9.26452	8.58904	9.26396
Draxin	11.6308	2.58486	0.615329	4.20079	2.65991e-05	0.000142304	3.16954	2.87445	3.02701	3.0146	4.14849	3.82513	3.19641	4.01112
Krt8	4.99448	2.5781	0.756122	3.40964	0.000650491	0.00262223	1.84504	1.80723	1.82957	1.82429	3.0635	2.33659	1.91573	1.82255
Cdhr3	14.4488	2.57124	0.621153	4.13946	3.48131e-05	0.000181556	3.40604	3.09719	3.0472	3.14251	4.70558	4.24991	3.29672	3.90265
Fam183b	4.34469	2.57056	0.753996	3.40924	0.00065143	0.00262542	1.85873	1.825	1.84485	1.84014	2.66725	2.43097	1.78166	2.2206
Slc17a7	641.985	2.57008	0.57154	4.49676	6.89971e-06	4.08504e-05	7.35453	5.58903	7.93728	7.55764	9.71804	10.0197	10.2422	9.90618
Dnah9	81.0007	2.5651	0.383479	6.68902	2.24664e-11	2.79773e-10	4.75986	5.353	5.12559	4.9712	7.4984	6.86224	6.15678	6.60678
Neurod2	110.318	2.558	0.584842	4.37382	1.22089e-05	6.93662e-05	5.03257	4.41632	5.82903	5.30356	7.04429	7.39624	7.74519	7.18691
Htr1a	27.4194	2.55518	0.410283	6.22785	4.72872e-10	5.07048e-09	4.13436	4.11369	3.88944	3.86828	5.0128	5.43945	5.12436	5.24173
1700016K19Rik	9.29076	2.55272	0.643047	3.96972	7.19559e-05	0.000354958	2.74877	2.68471	3.02468	2.71356	3.77566	3.72977	3.20394	3.2093
Grid2ip	3.18453	2.54385	0.747712	3.40218	0.000668513	0.00268811	1.62082	1.59537	1.61028	1.60673	2.11358	1.94867	1.90801	1.83665
Cfap52	12.9256	2.53912	0.659262	3.85146	0.000117413	0.000556575	3.03583	2.83774	3.20061	2.87433	4.66898	3.89297	3.20144	3.38873
Rasal1	107.986	2.53245	0.252693	10.0219	1.22192e-23	5.51307e-22	5.46695	5.33087	5.72308	5.41298	6.99408	7.39349	7.53453	7.28609
1500015O10Rik	16.9529	2.53225	0.761156	3.32685	NA	NA	2.76228	2.78777	2.7255	2.71282	5.4005	3.63026	3.24729	2.61478
Slc6a7	69.7063	2.52861	0.315021	8.0268	1.00045e-15	2.00271e-14	5.07117	4.63208	5.29928	4.87057	6.38699	6.70735	6.96196	6.44682
Adamts20	89.9775	2.51126	0.317692	7.9047	2.68584e-15	5.08172e-14	4.99528	5.53966	5.4584	4.92476	7.47574	6.91779	6.77708	6.8561
Ano4	293.833	2.50962	0.190291	13.1883	1.02415e-39	2.43525e-37	6.79182	6.55882	6.81408	6.76412	9.04974	8.8547	8.4858	8.78648
Tspan2	1763.7	2.50305	0.207814	12.0447	2.0695e-33	2.71754e-31	8.75107	9.43715	9.00224	9.36257	11.4828	11.5257	10.9398	11.6512
D7Ertd443e	125.972	2.50269	0.21446	11.6697	1.82004e-31	1.80934e-29	6.03596	5.60794	5.47381	5.62002	7.59483	7.5964	7.42024	7.56005
Tnni1	33.3097	2.50117	0.380647	6.57084	5.00319e-11	5.96855e-10	4.27498	4.16937	4.20055	4.25406	5.53486	5.1961	5.50795	5.74911
Calml4	13.4037	2.50011	0.68551	3.64707	0.000265243	0.00116622	2.90868	2.91727	2.87026	2.74165	4.8823	3.57276	3.10351	2.86986
Krt73	6.41335	2.49779	0.660426	3.78208	0.000155522	0.000716567	2.41838	2.46797	2.50442	2.39221	3.07207	3.14786	2.83769	2.84803
Dmrta2	11.7528	2.49746	0.571538	4.36971	1.24411e-05	7.05715e-05	3.01979	2.94302	3.09406	3.35613	4.08858	3.72304	3.6885	4.03077
Ttll8	12.1668	2.4973	0.575445	4.33977	1.42629e-05	8.01565e-05	3.35228	2.95965	3.00609	3.19716	4.12827	3.51254	3.97464	4.03971
Adra1b	14.9123	2.49576	0.522602	4.77565	1.79127e-06	1.17171e-05	3.24501	3.34341	3.67261	3.19512	4.23307	4.18164	4.49612	4.12322
Epha10	19.6136	2.49424	0.456587	5.4628	4.68687e-08	3.84118e-07	3.70013	3.7359	3.82408	3.43118	4.53574	4.73718	4.84529	4.63591
Syt13	251.534	2.49059	0.185036	13.4601	2.68627e-41	7.6238e-39	6.60954	6.23672	6.77154	6.55318	8.37631	8.70037	8.69045	8.51336
9330111N05Rik	2.90996	2.48861	0.748788	3.32351	0.000888911	0.00346046	1.5336	1.51021	1.52391	1.52064	1.79692	1.92187	1.7976	1.84735
Sntn	7.1198	2.48801	0.690548	3.60294	0.000314633	0.00135993	2.44331	2.58552	2.4221	2.4149	3.51371	3.0766	2.57372	2.98612
Pnoc	3.26257	2.48451	0.75192	3.30422	0.000952415	0.00367676	1.60114	1.5751	1.59038	1.58674	1.86894	2.26039	1.75713	1.84794
Mas1	14.9046	2.47817	0.531973	4.65844	3.18613e-06	1.9994e-05	3.34177	3.33075	3.3982	3.38222	3.77228	4.44729	4.48913	4.19386
Cck	170.833	2.47525	0.60117	4.11739	3.83188e-05	0.000197962	5.87947	4.62754	6.25344	5.70719	7.71691	8.19457	8.33559	7.75282
Trpv3	14.9284	2.4737	0.525695	4.70557	2.53154e-06	1.61629e-05	3.54943	3.33765	3.20161	3.38916	4.3923	3.83688	4.35092	4.37281
Mdh1b	3.67202	2.47251	0.755009	3.27481	0.00105734	0.00404016	1.68594	1.65691	1.67397	1.66991	2.44375	2.02495	1.66846	2.05565
C030018K13Rik	11.038	2.4687	0.551602	4.47551	7.6229e-06	4.47556e-05	3.09727	3.10186	3.06166	3.04959	3.93621	3.66574	3.86062	3.76876
Tmem151b	157.836	2.46565	0.221302	11.1415	7.87465e-29	6.10407e-27	6.00355	5.48185	6.19371	6.14762	7.80594	8.03284	7.9455	7.71104
C230079O03Rik	3.04388	2.46425	0.751226	3.2803	0.00103696	0.00396832	1.55391	1.52951	1.54381	1.5404	2.05101	1.85432	1.68159	1.89385
A330049N07Rik	38.9066	2.46369	0.411216	5.99124	2.08253e-09	2.0575e-08	4.26277	4.23528	4.49964	4.39885	6.28046	5.32273	5.44903	5.66347
Kl	81.9465	2.45601	0.762516	3.22093	NA	NA	4.03571	3.8315	3.63431	3.60966	8.30172	5.75288	4.60031	4.17337
Slc14a2	4.54728	2.45385	0.704564	3.4828	0.000496204	0.0020544	2.04202	2.00683	2.13235	2.02258	2.63283	2.40946	2.40009	2.43885
Mpped1	198.893	2.45288	0.263668	9.30292	1.36645e-20	4.68694e-19	6.19684	5.55835	6.38489	6.64553	7.96272	8.47459	8.24147	8.16561
Col8a2	19.9532	2.45132	0.739362	3.31545	0.000914956	0.00355007	3.14444	3.14723	3.42594	3.0872	5.54761	4.50274	3.29525	3.75153
Crhbp	21.025	2.45111	0.437302	5.60509	2.08146e-08	1.79448e-07	3.94403	3.53347	3.79462	3.77442	4.74001	4.9417	4.75575	4.71569
Mog	474.201	2.45104	0.185214	13.2336	5.61659e-40	1.41185e-37	7.24559	7.45381	7.17014	7.67531	9.50056	9.63773	9.16963	9.66925
Slit1	87.6789	2.44355	0.258958	9.43609	3.86942e-21	1.39521e-19	5.13824	4.88141	5.55607	5.51538	6.92732	6.99557	7.14044	6.89025
Iqca	10.6562	2.44313	0.650132	3.75789	0.000171352	0.000782535	2.82721	3.04182	2.90747	2.78832	4.15754	3.80226	2.94983	3.51481
Ccdc170	14.2097	2.43764	0.600048	4.0624	4.85702e-05	0.000246935	3.10864	3.12211	3.46715	3.1671	4.71128	4.05053	3.50246	3.94523
Ptger3	7.62622	2.43592	0.618612	3.93772	8.22603e-05	0.000401847	2.6162	2.65828	2.79705	2.58597	3.27965	3.35157	3.17994	3.1788
Rph3a	891.952	2.43452	0.150055	16.2242	3.40319e-59	5.98825e-56	8.27667	7.925	8.51249	8.38035	10.2872	10.4688	10.5452	10.3959
Nrip3	384.607	2.43372	0.183654	13.2517	4.41281e-40	1.12533e-37	7.38012	6.63648	7.20889	7.24241	9.17146	9.33711	9.02266	9.23668
Nptx1	976.993	2.4334	0.417223	5.83237	5.4644e-09	5.04733e-08	8.1224	7.07229	8.75447	8.54031	10.1699	10.4668	10.9419	10.587
4931429I11Rik	3.28774	2.42975	0.75461	3.21987	0.00128248	0.00479832	1.57179	1.54555	1.56096	1.55729	2.27736	1.91399	1.73173	1.68523
Chrnb3	6.18404	2.42907	0.666889	3.64239	0.000270121	0.00118559	2.37814	2.33212	2.56323	2.35276	2.73652	2.81187	3.12196	2.99944
Etnppl	55.7139	2.42771	0.40824	5.94678	2.73462e-09	2.64823e-08	4.47916	5.06164	4.47669	4.79709	6.25275	6.73394	5.49296	6.39121
Igsf21	72.8262	2.42608	0.294738	8.23132	1.85169e-16	4.07279e-15	4.97344	4.79241	5.51454	4.96564	6.44625	6.86105	6.84437	6.63263
Tmem178	161.57	2.41931	0.272788	8.8688	7.394e-19	2.10867e-17	5.83399	5.34463	6.40363	6.2422	7.68963	7.94615	8.13455	7.83094
Ramp3	8.93776	2.41352	0.589116	4.09685	4.18814e-05	0.000214853	2.78308	2.99361	2.8625	2.74875	3.40565	3.5883	3.4217	3.55621
Gli1	10.7023	2.41305	0.562316	4.29128	1.77648e-05	9.84222e-05	3.06248	3.06881	3.12595	2.91235	3.58526	3.61277	3.88631	3.91357
Ttc29	3.56351	2.4104	0.756976	3.18425	0.0014513	0.00535031	1.62323	1.595	1.6116	1.60766	2.23255	2.30487	1.68266	1.66939
Clmn	406.439	2.40443	0.178747	13.4516	3.01336e-41	8.41637e-39	7.44869	7.13964	7.29425	7.02597	9.50177	9.24609	8.97161	9.33051
Ccdc33	3.4362	2.40107	0.756693	3.17312	0.00150811	0.00553425	1.59083	1.56351	1.57957	1.57575	2.30572	2.08991	1.6531	1.67236
Sp7	5.77733	2.39609	0.660081	3.62999	0.000283427	0.00123813	2.32407	2.37676	2.41095	2.3001	2.89864	2.84091	2.72691	2.87442
Fhl2	64.9766	2.39266	0.281418	8.50217	1.86071e-17	4.59847e-16	5.28998	4.55026	5.01269	5.03511	6.362	6.61465	6.55542	6.56112
Sstr3	31.6238	2.38881	0.379301	6.29792	3.01665e-10	3.31136e-09	4.40596	3.81399	4.39895	4.14574	5.45221	5.25685	5.56547	5.36731
Arhgdig	45.2522	2.38486	0.348198	6.84915	7.42901e-12	9.80652e-11	4.63478	4.73196	4.54721	4.36736	5.71697	6.33193	5.84508	5.92223
Tekt1	13.5987	2.38434	0.647506	3.68234	0.000231099	0.00102661	3.29975	2.8868	3.04789	3.03442	4.72718	3.8969	3.0518	3.7236
Prlr	49.9708	2.38256	0.76233	3.12537	0.00177583	0.00640318	3.44655	3.706	3.50238	3.36426	7.38695	5.39715	4.01897	3.47329
Ipcef1	602.09	2.38237	0.277927	8.57194	1.01759e-17	2.56159e-16	7.70696	6.7028	8.09251	8.03795	9.63953	9.83382	10.0128	9.88658
Zfp474	3.64177	2.37379	0.75859	3.12921	0.00175276	0.00633167	1.61235	1.58358	1.60051	1.59649	2.41491	2.14884	1.59844	1.69213
Ccdc162	9.53427	2.371	0.614837	3.8563	0.000115115	0.000546269	2.79565	2.73021	3.06895	2.86456	3.8861	3.52842	3.19555	3.48709
Nxph3	89.5586	2.36842	0.621027	3.81371	0.000136894	0.000639124	5.53917	4.24947	4.84754	5.33263	6.96839	7.06952	6.96927	7.17899
Rasl10a	21.4659	2.36797	0.452651	5.23133	1.68297e-07	1.27425e-06	3.6672	3.71746	3.80344	3.9483	4.49711	5.10936	4.89619	4.69367
Ccdc180	13.2193	2.36659	0.612168	3.86592	0.000110672	0.000527177	3.0384	3.32398	3.11294	3.09959	4.56134	4.08133	3.29254	3.77766
Rspo2	28.1698	2.36331	0.424107	5.57244	2.51203e-08	2.13844e-07	3.96896	3.81545	4.38121	4.05725	5.27166	4.90522	5.55567	5.11741
Gm21671	67.8466	2.35905	0.330172	7.14492	9.00479e-13	1.31057e-11	5.55039	4.55766	4.83229	4.98605	6.78251	6.29869	6.46059	6.7402
Rapgef4	6168.31	2.35786	0.204989	11.5023	1.28385e-30	1.20163e-28	10.8552	10.7184	11.0483	11.5081	13.3126	13.4557	12.809	13.2242
Clcnka	4.55674	2.35313	0.721301	3.26233	0.00110499	0.00419221	2.00227	1.96701	1.98772	2.08704	2.07509	2.69363	2.5433	2.38673
Ankub1	26.8316	2.35018	0.447921	5.24685	1.54721e-07	1.17805e-06	3.92348	3.68314	4.03801	4.31214	5.35227	5.33298	4.66387	5.15104
Ttc21a	19.9292	2.3497	0.576184	4.07804	4.54167e-05	0.000231706	3.50644	3.87799	3.55748	3.33567	5.23781	4.64794	3.76207	4.55619
Hsd11b1	24.9833	2.34374	0.474393	4.94051	7.79192e-07	5.38941e-06	3.75179	3.95183	3.88454	4.02896	5.2293	5.47035	4.65296	4.55328
Dlx6os2	2.7912	2.3436	0.75564	3.10148	0.00192558	0.00688668	1.43824	1.4157	1.42891	1.42576	1.84871	1.56748	1.57358	1.92909
Slc4a5	21.8163	2.34154	0.761338	3.07556	NA	NA	2.74939	2.64885	2.70895	2.69495	5.88656	3.95027	2.54289	2.80103
Ntsr1	8.54652	2.33776	0.590751	3.95727	7.58122e-05	0.000372519	2.73849	2.86592	2.91693	2.70536	3.39124	3.44152	3.53036	3.30509
Vsnl1	920.426	2.33751	0.226354	10.3268	5.33028e-25	2.75858e-23	8.40795	7.74431	8.76272	8.4092	10.1565	10.5348	10.7557	10.3302
Emx1	10.0555	2.33727	0.558061	4.1882	2.81182e-05	0.00014938	2.9029	2.93157	3.07777	3.06462	3.53956	3.67667	3.78312	3.6483
Asphd1	21.3147	2.33672	0.47096	4.96161	6.99112e-07	4.87964e-06	3.65221	3.78474	4.03501	3.58337	4.89095	4.31041	4.89594	5.00512
Ermn	2165.89	2.33496	0.163146	14.3121	1.83852e-46	9.51489e-44	9.47433	9.76439	9.41638	9.72978	11.8467	11.7972	11.2967	11.8071
Tnmd	13.472	2.33423	0.51291	4.55096	5.34016e-06	3.22352e-05	3.38146	3.08374	3.4287	3.32132	4.10186	4.2615	3.96071	4.04087
Hopx	54.5804	2.33189	0.389851	5.98148	2.21115e-09	2.17117e-08	4.56574	4.75106	4.63024	5.03031	6.38575	6.72568	5.52987	6.06682
Faah	77.9149	2.32805	0.253343	9.1893	3.95424e-20	1.26969e-18	5.21958	5.26057	5.3781	5.01721	6.62469	6.95469	6.80016	6.82165
Spag17	16.7623	2.3205	0.599638	3.86984	0.000108906	0.000519608	3.3325	3.49294	3.48552	3.16582	5.00775	4.41566	3.45306	4.05916
Kcnj6	90.6773	2.32019	0.314783	7.37078	1.69628e-13	2.68657e-12	5.3893	4.83226	5.73397	5.38934	6.82771	7.02342	7.43145	6.70974
Prkag2os1	2.78725	2.30766	0.757299	3.04722	0.00230968	0.00810229	1.42333	1.40083	1.41401	1.41087	1.69732	1.47192	2.00402	1.67859
Gipr	6.99322	2.30546	0.639258	3.60646	0.000310403	0.00134429	2.51241	2.64934	2.49139	2.58788	2.98987	3.12114	2.89899	3.36697
Hs3st4	290.262	2.29992	0.159552	14.4149	4.16937e-47	2.29263e-44	6.75158	7.04767	6.80306	6.81996	8.80317	8.90234	8.62153	8.74449
1700012B09Rik	2.93082	2.29748	0.75808	3.03065	0.00244026	0.00850442	1.43977	1.41618	1.43002	1.42673	1.89257	2.01431	1.5135	1.5323
Wfikkn2	7.48904	2.29076	0.718255	3.18934	0.00142599	0.00527453	2.41725	2.24242	2.27381	2.38013	3.77506	2.81292	2.51509	2.31653
Efhd1	93.1086	2.28978	0.301481	7.59509	3.07579e-14	5.23419e-13	4.96601	5.90643	5.23866	5.3569	7.1209	7.19454	6.74674	7.18531
Ppp2r2cos	13.1256	2.28865	0.52413	4.36657	1.26215e-05	7.14801e-05	3.44954	3.15341	3.30824	3.19654	3.77596	4.01189	4.30204	4.05675
3110035E14Rik	1625.02	2.28593	0.407115	5.61494	1.96632e-08	1.70105e-07	9.3267	7.69337	9.49443	9.25511	11.1384	11.3844	11.4061	11.2261
Rsph4a	40.8876	2.28566	0.442906	5.16061	2.4615e-07	1.81604e-06	4.52388	4.31725	4.43887	4.41006	6.41277	5.83013	4.88829	5.53295
1600029O15Rik	5.42862	2.28176	0.664865	3.43192	0.000599325	0.00242989	2.35817	2.20577	2.22994	2.3271	2.67976	2.84576	2.7223	2.64859
Pkd2l1	4.10143	2.28032	0.71982	3.1679	0.00153544	0.00562345	1.90283	1.87073	1.99498	1.88509	2.07118	2.21861	2.29636	2.56906
Cidea	8.86258	2.2784	0.609148	3.74031	0.000183796	0.000832236	2.95443	2.67581	2.71224	2.90555	3.59042	3.59621	3.09717	3.39882
Ect2l	5.74593	2.27586	0.691446	3.29145	0.000996732	0.00383272	2.24615	2.39356	2.22838	2.22235	3.1747	2.5404	2.64317	2.61271
Frmpd3	11.3182	2.27574	0.539187	4.22069	2.4356e-05	0.000131423	3.22397	3.12395	3.0845	3.07225	3.85368	3.89438	3.95128	3.59532
Hapln4	31.139	2.27416	0.407877	5.5756	2.46682e-08	2.10199e-07	4.22838	3.97164	4.07116	4.49048	5.08837	5.47149	5.72392	5.14146
Otx2	10.2542	2.27375	0.762193	2.98317	NA	NA	2.23985	2.17577	2.21396	2.20503	4.46865	2.71313	2.26873	2.19521
Kcnj5	6.6484	2.27173	0.634068	3.58279	0.000339945	0.00145788	2.47916	2.70085	2.459	2.45216	3.01509	3.08563	2.95423	3.12109
Adamts13	2.5951	2.26899	0.757364	2.9959	0.00273633	0.00939823	1.35561	1.33458	1.3469	1.34396	1.73432	1.63162	1.40193	1.74743
Cbs	100.441	2.26645	0.251294	9.01909	1.89664e-19	5.62786e-18	5.65919	5.22766	5.67148	5.58728	7.36857	7.33077	6.91362	7.05478
Tcte1	8.72697	2.26611	0.607605	3.72958	0.000191799	0.000866023	2.94079	2.66296	2.80523	2.79477	3.64118	3.06199	3.51143	3.36951
Enpp2	3368.5	2.26378	0.481854	4.69806	2.6265e-06	1.67267e-05	9.85888	10.2638	10.0217	10.1045	13.4087	11.9534	11.2396	11.6738
4930405J17Rik	18.0388	2.26358	0.508366	4.45266	8.48122e-06	4.94649e-05	3.78984	3.4761	3.55008	3.53258	4.68926	3.87854	4.54301	4.79505
Vit	10.2911	2.26297	0.596313	3.79494	0.00014768	0.000684198	2.98091	2.9907	3.04672	2.83039	3.95571	3.83503	3.45092	3.24278
Tbata	3.96695	2.26272	0.716574	3.15768	0.00159027	0.0058091	1.87595	1.84483	1.96797	1.85874	2.29928	2.28372	2.37593	2.04774
Ptpru	56.5749	2.25774	0.377926	5.97403	2.31459e-09	2.26138e-08	4.96276	4.46092	5.29614	4.48373	5.8739	6.32977	6.70551	6.14123
Sspo	23.845	2.25473	0.455702	4.94781	7.50519e-07	5.19926e-06	3.93689	3.61063	4.19201	3.85341	5.1123	4.81754	4.54557	5.24888
BC024139	6.74466	2.2535	0.631459	3.56873	0.000358721	0.00153057	2.48095	2.5283	2.56589	2.55695	3.22793	3.06571	2.87003	3.0022
Ntsr2	193.033	2.24205	0.185874	12.0622	1.67224e-33	2.22914e-31	6.38759	6.54687	6.34245	6.17118	8.34604	8.17838	8.03106	8.06461
1110032F04Rik	28.3273	2.24156	0.423915	5.28775	1.23829e-07	9.55892e-07	4.39982	3.64053	4.17053	4.14555	4.97158	5.11702	5.54893	5.19927
Ovol2	5.38554	2.23949	0.674403	3.3207	0.000897911	0.00349115	2.3358	2.18322	2.31269	2.20152	2.48668	2.61075	2.89317	2.78594
Spt1	2.59104	2.23792	0.758408	2.95082	0.00316934	0.0107225	1.3233	1.30227	1.3146	1.31166	1.86276	1.49773	1.4042	1.60903
Dlx1	35.1808	2.23557	0.382258	5.84833	4.96527e-09	4.61537e-08	4.62501	4.13368	4.53785	4.0474	5.70182	5.53387	5.19981	5.75479
Ppp1r32	7.43726	2.23496	0.658895	3.39197	0.000693909	0.00278196	2.62491	2.45741	2.59693	2.58745	3.4946	3.15882	2.63107	3.11801
Kcnf1	208.596	2.22928	0.200355	11.1266	9.30822e-29	7.15229e-27	6.27748	6.27931	6.56101	6.72723	8.01369	8.28257	8.49287	8.26156
Lrrc74b	7.04164	2.22432	0.655809	3.39172	0.000694551	0.00278358	2.58385	2.61045	2.4494	2.44224	3.48849	2.90289	2.8912	2.88009
Igfn1	8.63749	2.21757	0.622621	3.56166	0.00036851	0.00156853	2.9132	2.63469	2.67037	2.86494	3.30947	3.24378	3.77755	3.09664
1700012D16Rik	8.02259	2.21745	0.610286	3.63346	0.000279644	0.00122282	2.65597	2.78736	2.73814	2.7282	3.46428	3.00097	3.21819	3.47338
Lix1	268.107	2.21618	0.20307	10.9134	9.95094e-28	6.83972e-26	6.49575	6.72224	6.93415	7.0016	8.53966	8.97297	8.55561	8.44121
Lypd6b	39.7814	2.21272	0.337787	6.55063	5.7295e-11	6.77984e-10	4.56956	3.97253	4.62401	4.77863	5.68302	5.78128	5.76369	5.79679
Mup5	3.66453	2.20701	0.718988	3.06961	0.00214337	0.00759	1.79437	1.8605	1.78239	1.77834	2.25031	2.20406	1.99123	2.14141
Adra2a	41.9793	2.20604	0.322267	6.84539	7.62685e-12	1.00601e-10	4.53372	4.25771	4.78968	4.69616	5.87243	5.66478	5.85817	5.96226
4933413G19Rik	6.88863	2.20333	0.655263	3.36251	0.00077238	0.00305137	2.57564	2.60256	2.44209	2.43506	3.31367	3.10685	2.65075	3.03102
Mal	3750.86	2.19976	0.23064	9.53766	1.46095e-21	5.49293e-20	10.0002	10.8141	10.1763	10.7075	12.5258	12.7424	11.9369	12.5969
Carns1	66.0903	2.19719	0.286017	7.68204	1.56577e-14	2.73055e-13	5.31314	5.04797	4.91405	5.05852	6.67931	6.46806	6.22156	6.72577
D6Ertd474e	2.37289	2.19573	0.758758	2.89384	0.00380559	0.0125989	1.25102	1.23169	1.24301	1.24031	1.66365	1.30893	1.50547	1.53487
Krt80	17.5113	2.19429	0.441712	4.96771	6.77499e-07	4.74384e-06	3.63238	3.59353	3.758	3.56423	4.45229	4.50945	4.58594	4.45012
LOC432842	15.7616	2.19206	0.535591	4.09278	4.26239e-05	0.000218343	3.28228	3.28587	3.86163	3.3338	4.02858	4.46327	4.59421	4.10084
Gpr62	69.1637	2.19163	0.279491	7.84149	4.45239e-15	8.24676e-14	5.03972	5.30212	5.2268	4.96563	6.64479	6.68027	6.28321	6.78546
Ctnna3	68.7244	2.18904	0.31502	6.9489	3.68147e-12	5.02553e-11	5.08951	5.15464	4.71993	5.41637	6.8233	6.76377	6.15557	6.54637
Mapk15	3.74806	2.18811	0.721324	3.03346	0.00241766	0.00843569	1.805	1.77544	1.79278	1.89137	2.29383	2.18729	1.94438	2.21824
Dthd1	5.6059	2.18672	0.699384	3.12664	0.00176816	0.00637814	2.19527	2.25241	2.28604	2.172	3.09155	2.59451	2.2629	2.73765
Oca2	5.084	2.18018	0.748754	2.91174	0.00359419	0.0119824	1.84603	1.91532	1.83035	1.825	3.10713	2.20253	1.91623	1.82199
Col11a2	70.9402	2.17472	0.31264	6.95598	3.5012e-12	4.7906e-11	5.10853	5.21761	5.00473	5.2943	6.97171	6.49209	6.13795	6.82138
Rprm	85.3573	2.17369	0.302676	7.18157	6.89166e-13	1.01904e-11	5.48252	4.99698	5.79763	5.11557	6.48932	6.96944	7.1762	6.96057
1500015L24Rik	16.4779	2.17281	0.497028	4.3716	1.23339e-05	7.00089e-05	3.54596	3.59308	3.49647	3.47969	4.70339	4.53377	4.03438	4.15478
Pls1	222.94	2.17124	0.210641	10.3078	6.49806e-25	3.32383e-23	6.37254	6.69439	6.58414	6.68163	8.50668	8.34173	7.95556	8.57787
Olfm1	1141.1	2.16995	0.197324	10.9969	3.95375e-28	2.79398e-26	8.90237	8.30022	9.08044	8.86386	10.5188	10.7809	11.0565	10.5976
Gabra5	105.209	2.16955	0.277835	7.80875	5.77577e-15	1.05316e-13	5.67796	4.8575	5.84851	5.94764	7.25724	7.21476	7.31044	7.16586
Kcnk4	3.7945	2.16925	0.728721	2.97678	0.00291289	0.00994475	1.7957	1.86242	1.78334	1.77917	2.34854	2.05258	2.32569	1.89001
Fam166b	5.38332	2.16877	0.691313	3.13718	0.0017058	0.00617725	2.1842	2.14337	2.16738	2.36411	2.95889	2.74843	2.434	2.46038
Gpr37	972.156	2.16633	0.185083	11.7047	1.20647e-31	1.23424e-29	8.48507	8.78998	8.47117	8.61185	10.6171	10.654	10.0022	10.7031
Tmem125	56.3471	2.16615	0.341032	6.35174	2.12891e-10	2.38145e-09	4.77499	5.15222	4.9429	4.65117	6.38942	6.4542	5.71457	6.47105
Rab26	47.602	2.16032	0.306812	7.04117	1.90627e-12	2.67273e-11	4.90241	4.66986	4.67557	4.71075	5.81996	5.94472	6.24869	6.08414
Daw1	3.65095	2.15062	0.72634	2.9609	0.00306739	0.0104116	1.75506	1.82252	1.74312	1.73909	2.38978	2.01388	2.01175	1.99013
Cldn10	59.509	2.14812	0.315147	6.81624	9.34534e-12	1.21718e-10	5.1426	4.77625	4.98008	5.00318	6.47856	6.59921	5.86952	6.42104
Grm8	80.0516	2.14681	0.271712	7.90104	2.76591e-15	5.222e-14	5.0506	5.67116	5.13251	5.35817	6.65757	6.8337	7.07284	6.72142
Il12a	11.5127	2.14527	0.518005	4.14141	3.45177e-05	0.00018023	3.25352	3.31807	3.0102	3.10202	3.89829	3.85915	3.82979	3.84109
Cpne9	18.3181	2.14429	0.518256	4.13751	3.51095e-05	0.000182896	3.60314	3.47675	3.8145	3.53362	4.21664	4.78158	4.92132	3.94205
Kcnmb2	4.87092	2.1416	0.67551	3.17034	0.00152262	0.00558282	2.12836	2.09095	2.31513	2.10769	2.536	2.48911	2.54742	2.67449
Tppp3	256.853	2.14157	0.254407	8.41788	3.8337e-17	9.15303e-16	6.44718	7.26585	6.6217	6.59809	8.63407	8.8398	8.09975	8.60989
Rtn4r	14.2767	2.13996	0.574169	3.72705	0.000193735	0.000874315	3.25043	3.15018	3.49326	3.29425	3.64085	4.12519	4.72077	3.69445
Grip2	20.7812	2.1371	0.506883	4.21615	2.48504e-05	0.000133803	3.9021	3.96956	3.65992	3.44273	4.49833	4.45885	5.28712	4.47123
Efnb3	413.184	2.13695	0.21276	10.0439	9.76841e-24	4.45298e-22	6.88707	7.59216	7.53914	7.56798	9.34043	9.36035	8.86354	9.44547
Sebox	8.13397	2.13502	0.637597	3.34854	0.000812394	0.0031951	2.72956	2.65781	2.59249	2.78858	2.91898	3.43283	3.66016	2.93868
Olfml1	141.448	2.13213	0.284878	7.48435	7.19e-14	1.18571e-12	5.49887	6.44626	5.84718	6.05775	7.80667	7.82459	7.19748	7.8117
Tekt5	8.8667	2.13039	0.573086	3.71741	0.000201278	0.000904645	2.88436	2.89939	2.85313	2.84257	3.44943	3.57988	3.53165	3.22121
Folr1	23.0229	2.12991	0.762745	2.79243	0.00523133	0.0166096	2.92989	2.82297	3.12843	2.87187	5.9642	4.18471	3.17013	2.79443
Fgf10	14.6129	2.12936	0.508385	4.18848	2.80831e-05	0.000149245	3.34666	3.24461	3.40282	3.64382	3.98607	4.4006	4.40046	3.95351
Plin4	438.577	2.12428	0.193135	10.9989	3.86705e-28	2.74374e-26	7.78243	7.23337	7.67715	7.3559	9.35267	9.18833	9.13859	9.66962
Nme9	2.6831	2.12347	0.761861	2.78722	0.00531624	0.0168549	1.29133	1.26958	1.28235	1.27931	1.93296	1.6167	1.43982	1.26195
1700026D08Rik	8.35501	2.11792	0.664579	3.18686	0.00143825	0.00531	2.58901	2.8146	2.67435	2.55674	3.81741	3.26446	2.72692	3.05739
Pstpip2	164.118	2.1166	0.199576	10.6055	2.80999e-26	1.68753e-24	6.40418	6.04102	6.35613	6.1576	7.84736	7.75203	7.82505	8.14643
Lrrc36	6.82322	2.11634	0.660953	3.20196	0.00136496	0.00507669	2.65591	2.38682	2.41623	2.51457	3.27145	3.03689	2.56848	3.0645
Rab37	9.06556	2.11111	0.605678	3.48553	0.00049116	0.00203544	2.75776	2.88519	2.83832	2.92527	3.44371	3.57598	2.98476	3.73316
Miat	247.384	2.11075	0.514777	4.10031	4.12592e-05	0.000211908	6.86624	5.52571	7.12213	6.20501	8.53578	7.67634	9.10279	8.40901
Hapln1	68.1712	2.11033	0.261382	8.07376	6.81684e-16	1.40127e-14	4.67156	5.16547	5.4658	5.23851	6.57262	6.63957	6.56824	6.54298
Gm11627	5.99203	2.10872	0.633907	3.32655	0.000879289	0.00342755	2.36491	2.41629	2.45125	2.44293	2.99085	2.87885	2.78629	2.81681
Vmn2r86	3.88976	2.10819	0.735817	2.8651	0.00416877	0.0136219	1.78333	1.75274	1.77071	1.87162	2.25506	2.00886	2.48977	1.81578
Grip1os2	2.02573	2.10789	0.759607	2.77497	0.00552074	0.0174216	1.08256	1.06594	1.07566	1.07333	1.32469	1.22532	1.38906	1.27225
Rxfp1	18.5254	2.10665	0.449668	4.6849	2.80103e-06	1.77403e-05	3.8517	3.44826	3.94965	3.50079	4.42837	4.6189	4.71479	4.48241
Ppm1e	644.908	2.1059	0.164609	12.7933	1.78694e-37	3.49367e-35	8.2531	7.61537	8.29381	8.05684	9.83786	9.99636	9.98367	9.8329
Kcnmb4	13.9767	2.10565	0.491833	4.28123	1.85865e-05	0.000102555	3.2166	3.31713	3.47421	3.54217	3.91594	4.30004	4.19725	4.1441
Plp1	21991.7	2.10462	0.193147	10.8965	1.19821e-27	8.2038e-26	12.7843	13.3144	12.8358	13.3567	15.1499	15.1876	14.5712	15.0995
Gng8	6.30242	2.10268	0.639699	3.28698	0.00101269	0.00388475	2.61068	2.34777	2.37527	2.47244	3.1257	2.79796	2.88185	2.84783
Ccdc89	8.65538	2.10232	0.574096	3.66196	0.000250289	0.00110489	2.86206	2.87809	2.83129	2.82087	3.26415	3.57855	3.27984	3.51236
Satb2	179.841	2.09926	0.465659	4.50814	6.53979e-06	3.89027e-05	6.16102	5.28452	6.87881	6.12021	7.79558	7.95363	8.44236	7.90515
Homer2	152.808	2.09604	0.236773	8.85253	8.5554e-19	2.432e-17	6.01767	5.77832	6.35636	6.36498	7.876	8.04088	7.72822	7.45726
Gm5468	9.18993	2.09487	0.597426	3.50649	0.000454051	0.00189504	2.99068	2.7103	2.95349	2.84333	3.22818	3.16835	3.73233	3.68363
Fank1	10.1821	2.09376	0.554253	3.77763	0.000158331	0.000728064	3.11603	3.02118	2.97839	2.96689	3.89807	3.63604	3.599	3.41135
Wdr63	6.68349	2.09222	0.671462	3.11592	0.00183374	0.00658769	2.50183	2.43817	2.36731	2.46671	3.35973	2.94483	2.46147	2.91379
Eno4	16.0861	2.09063	0.498724	4.19195	2.76562e-05	0.000147332	3.71145	3.31309	3.47474	3.54899	4.71066	4.29272	4.01653	4.20583
Pcsk9	7.49983	2.08929	0.60131	3.47456	0.000511685	0.00211154	2.80862	2.53929	2.67652	2.66698	3.23376	3.24209	3.25235	3.00287
Tmem212	4.03564	2.08748	0.742825	2.81019	0.00495121	0.0158173	1.7731	1.84169	1.76009	1.75568	2.58344	2.23676	1.74519	1.98798
Rhou	349.189	2.08746	0.189191	11.0336	2.63106e-28	1.921e-26	7.20645	7.41519	7.05526	7.27041	9.12145	9.03074	8.61667	9.22328
Krtap24-1	2.05166	2.08497	0.760588	2.74126	0.00612042	0.0190341	1.08342	1.0666	1.07643	1.07408	1.28886	1.18867	1.26291	1.47947
Dmpk	34.1239	2.07744	0.399294	5.20278	1.9633e-07	1.47444e-06	4.38306	4.46044	4.2254	4.35295	5.85639	4.939	5.33423	5.70438
Gm5862	42.9711	2.07694	0.399627	5.1972	2.02314e-07	1.51485e-06	4.998	4.24541	4.71837	4.33372	6.17373	5.2253	5.83817	5.98803
Zfpm2	111.442	2.07662	0.277889	7.47285	7.8474e-14	1.2917e-12	5.80207	5.2776	6.11943	5.71929	7.10529	7.02262	7.65983	7.37458
Speer4a	88.2068	2.07614	0.347589	5.97297	2.32971e-09	2.2749e-08	5.93267	4.82923	5.27232	5.52289	7.25394	6.34006	6.98043	7.08257
Ptprh	2.00428	2.07559	0.760342	2.72982	0.00633698	0.0196036	1.0537	1.03723	1.04686	1.04456	1.40401	1.19838	1.23456	1.2458
Kcnc4	45.0681	2.07492	0.371522	5.58492	2.33814e-08	1.99912e-07	5.03681	4.20815	4.8789	4.45172	5.52001	5.98844	6.22198	5.89071
Dntt	2.19319	2.07459	0.761294	2.72508	0.00642858	0.0198521	1.11707	1.0991	1.10962	1.10711	1.60148	1.22275	1.2092	1.36211
4933433G15Rik	2.03545	2.07376	0.760545	2.72667	0.00639772	0.0197707	1.06227	1.04557	1.05534	1.053	1.44642	1.20714	1.24347	1.2286
Skap1	7.32304	2.07032	0.598437	3.45954	0.000541095	0.00221679	2.78985	2.52201	2.65838	2.64898	3.10484	3.22363	3.21635	3.06675
B3galt2	599.752	2.07002	0.251167	8.24164	1.69868e-16	3.7503e-15	8.08365	7.02733	8.23882	8.21861	9.64216	9.87845	9.90983	9.77537
Acsm3	3.76734	2.06947	0.733715	2.82053	0.00479441	0.0153806	1.87864	1.73574	1.75319	1.74904	2.10011	2.21624	1.77892	2.3625
Srcin1	721.886	2.06907	0.163869	12.6264	1.51102e-36	2.71305e-34	8.01596	8.17711	8.58016	8.19411	10.0557	9.8628	10.2838	10.0666
Ccl27a	86.2242	2.06363	0.246398	8.37517	5.51444e-17	1.28349e-15	5.22996	5.45057	5.62299	5.53933	6.75886	7.18233	6.90767	6.84004
Pde1a	918.072	2.06349	0.171489	12.0328	2.39001e-33	3.11516e-31	8.68295	8.14456	8.87351	8.59231	10.2216	10.4817	10.5572	10.4123
Tnfaip6	113.691	2.05913	0.269861	7.63034	2.34131e-14	4.01537e-13	5.85775	5.81212	5.60179	5.88351	7.44947	7.4922	6.74016	7.5495
Serpini1	1137.15	2.055	0.158887	12.9337	2.90405e-38	6.08329e-36	8.8485	8.59717	8.90327	9.2088	10.6847	10.8266	10.5267	10.871
Lrrc34	3.53292	2.05111	0.732399	2.80053	0.00510181	0.0162218	1.69117	1.66313	1.67959	1.77986	2.30733	2.08584	1.841	1.8524
Cdk5r2	98.4774	2.04472	0.259536	7.87836	3.31705e-15	6.24243e-14	5.51632	5.69225	5.40022	5.86652	6.98315	7.27345	7.37973	6.80325
Tspan2os	1.96053	2.04312	0.76113	2.68433	0.00726762	0.0221171	1.03018	1.01407	1.02349	1.02124	1.31101	1.0977	1.3152	1.24776
Htr2a	53.3287	2.04308	0.283769	7.19981	6.02987e-13	8.97644e-12	4.91338	4.79846	5.05574	4.90736	6.04166	6.17986	6.40856	6.13103
Kcne2	19.8214	2.0423	0.759928	2.68749	0.00719902	0.0219463	2.69438	2.59863	2.78527	2.64252	5.63978	4.12419	2.3338	2.53265
Hs3st2	46.9208	2.04031	0.359538	5.67482	1.38831e-08	1.21961e-07	4.67351	4.38865	4.90789	4.9306	5.48981	5.98811	6.37922	5.96451
Ccdc65	17.5513	2.03953	0.447112	4.56156	5.07753e-06	3.07659e-05	3.62974	3.50596	3.91363	3.56154	4.62046	4.55401	4.39521	4.33962
Nrg3	96.7463	2.03934	0.252157	8.08755	6.08765e-16	1.25873e-14	5.55946	5.36731	6.07098	5.35311	7.03866	7.01829	7.30903	7.00344
Shisa2	10.9224	2.03866	0.530195	3.84511	0.000120497	0.000569812	2.98483	3.00902	3.24955	3.23425	3.91205	3.59149	3.71907	3.80801
Nr4a3	71.8406	2.03499	0.313502	6.49114	8.51911e-11	9.92074e-10	5.46127	5.03742	5.39552	5.04472	6.32543	6.27118	7.04249	6.77748
Stx1a	197.818	2.03323	0.194972	10.4283	1.84168e-25	9.94055e-24	6.59192	6.5877	6.58391	6.34631	7.93988	8.38726	8.29371	8.0078
Myh2	3.11397	2.0311	0.727471	2.79201	0.00523824	0.0166256	1.60958	1.67888	1.59925	1.59577	1.90656	1.76584	1.98997	1.98616
Ube2ql1	163.297	2.03002	0.234721	8.64863	5.21222e-18	1.34874e-16	6.23534	5.91022	6.73137	6.08961	7.66969	7.95683	8.09838	7.76304
Foxo6	18.589	2.02883	0.424552	4.77875	1.76392e-06	1.15555e-05	3.86993	3.64263	3.89024	3.52035	4.6367	4.52354	4.57576	4.55132
Cntfr	62.927	2.02822	0.258942	7.83273	4.77408e-15	8.81476e-14	5.07314	5.04352	5.29938	5.05346	6.48082	6.3359	6.5926	6.37194
Tfap2c	1.8758	2.01967	0.76125	2.6531	0.00797559	0.0239027	0.977815	0.962361	0.971395	0.969236	1.10572	1.29373	1.13296	1.19704
2010-03-01	4.6472	2.01927	0.689733	2.92761	0.0034158	0.0114572	2.0487	2.01282	2.23772	2.02888	2.58748	2.53425	2.47749	2.23252
AU023762	7.28154	2.01659	0.621371	3.24538	0.00117293	0.00442608	2.65936	2.49469	2.82297	2.51839	3.05375	2.99578	3.40522	3.02601
Fxyd6	84.5496	2.01574	0.251046	8.02936	9.7981e-16	1.96588e-14	5.50264	5.48534	5.65877	5.19316	6.9432	7.06896	6.60429	6.91852
Ccdc27	1.91744	2.01101	0.761711	2.64012	0.00828779	0.024688	0.992431	0.976662	0.985884	0.983681	1.20101	1.13939	1.08892	1.37107
Rasl11b	104.244	2.0062	0.223546	8.97443	2.84822e-19	8.38083e-18	5.64962	5.85514	5.38125	5.96413	7.23129	7.06888	7.35601	7.17451
C730002L08Rik	10.5208	2.00532	0.525358	3.81705	0.000135058	0.000631567	3.06831	3.15974	3.13138	3.02193	3.77986	3.54201	3.69352	3.80935
Fhod3	135.627	2.00528	0.208962	9.59637	8.28058e-22	3.18134e-20	6.20869	5.71023	6.29624	5.99634	7.5578	7.60929	7.77353	7.44336
Klhdc8a	25.6612	2.00428	0.370077	5.41583	6.10054e-08	4.9132e-07	4.21364	4.17959	4.06212	3.95594	5.15184	5.09357	4.94461	5.08804
Grb14	254.912	2.00267	0.219177	9.13725	6.40634e-20	1.98811e-18	6.55419	7.073	7.04899	6.72904	8.60338	8.84542	8.15522	8.47349
Gng13	20.7506	2.00267	0.44986	4.45176	8.51699e-06	4.9657e-05	3.65563	4.00548	3.79209	3.85655	4.5241	5.14447	4.62798	4.54514
Enkur	19.078	2.00234	0.506524	3.95309	7.71471e-05	0.000378128	3.74334	3.83703	3.49566	3.6668	5.01866	4.74034	3.96563	4.35137
Sec14l5	145.53	2.00186	0.262285	7.63241	2.30411e-14	3.95543e-13	6.53754	6.02929	6.05831	5.82877	7.82201	7.22364	7.63395	8.0173
T2	8.4559	2.00006	0.617544	3.23873	0.00120063	0.00451996	2.79779	2.98339	2.66099	2.65268	3.6273	3.48918	3.07679	3.10853
Cabp7	26.7263	1.99952	0.444675	4.49659	6.90524e-06	4.08694e-05	4.02893	4.09868	4.34907	3.85242	5.38959	5.41485	4.57177	4.88
Adcy1	2186.77	1.99846	0.174886	11.4272	3.05664e-30	2.73019e-28	9.58173	9.68433	10.0105	10.1317	11.4545	11.7479	11.9428	11.4893
Gjc2	85.7566	1.99359	0.272714	7.31016	2.66818e-13	4.13286e-12	5.09796	5.8064	5.3896	5.53545	7.06462	6.74535	6.67671	7.12449
Ncald	2351.75	1.99183	0.255963	7.78171	7.15493e-15	1.28862e-13	10.3105	9.03282	10.3234	9.76023	11.5661	11.9162	11.8309	11.7781
Tmem232	8.16968	1.98993	0.587413	3.38762	0.000705018	0.00282071	2.68267	2.72188	2.7642	2.94122	3.46411	3.43589	3.13789	3.18274
Vmn2r85	5.57092	1.98933	0.654376	3.04003	0.00236551	0.00827671	2.26974	2.4142	2.35763	2.24652	2.70196	2.76616	2.95146	2.53323
Ccdc121	4.81346	1.98849	0.703025	2.82848	0.00467695	0.0150339	2.04763	2.01062	2.23921	2.02721	2.75756	2.56868	2.16558	2.36193
Pcsk5	58.636	1.98746	0.355057	5.59757	2.17377e-08	1.86857e-07	5.30102	4.64433	5.47086	4.37527	6.30271	6.23856	6.40872	6.3533
Chrm3	100.73	1.98671	0.25124	7.90765	2.62296e-15	4.9681e-14	5.97775	5.51612	5.85041	5.37626	6.9451	6.99301	7.43203	7.17934
5730422E09Rik	1.79989	1.98491	0.761619	2.60617	0.00915608	0.026928	0.925025	0.910175	0.918855	0.91678	1.20811	1.07351	1.13667	1.06886
Obscn	25.6003	1.98428	0.491718	4.03541	5.45073e-05	0.000274345	3.6971	4.54353	3.8418	3.91008	4.75747	4.98957	5.47196	4.90404
Rap1gap2	478.083	1.98333	0.188761	10.5071	8.01606e-26	4.65513e-24	7.42525	7.4281	8.05079	7.9464	9.23921	9.46849	9.61629	9.49622
Arhgap44	281.977	1.98166	0.192643	10.2867	8.08972e-25	4.05409e-23	7.1529	6.4855	7.20541	7.17092	8.57868	8.82705	8.75331	8.56098
I730030J21Rik	4.40832	1.98115	0.688885	2.87589	0.00402895	0.0132536	2.00115	1.96692	2.18974	1.98223	2.31612	2.43093	2.26381	2.55708
Dio2	403.787	1.9808	0.181329	10.9238	8.87444e-28	6.12371e-26	7.5671	7.09675	7.48712	7.82501	9.20029	9.40478	9.18051	9.0424
Plekhg3	195.474	1.97635	0.215286	9.18011	4.30635e-20	1.37024e-18	6.27063	6.60554	6.3604	6.8472	8.23839	8.08576	7.83217	8.36934
Spag6	33.2377	1.97461	0.409181	4.82577	1.39466e-06	9.27457e-06	4.4435	4.02184	4.63263	4.26092	5.88149	5.50371	5.06899	5.16247
Nxph4	6.80586	1.97214	0.603474	3.26798	0.00108317	0.00412631	2.61148	2.45051	2.68283	2.57588	3.03562	3.13037	3.03529	2.95999
Tmem132d	129.611	1.97137	0.218561	9.01976	1.88498e-19	5.60273e-18	6.1915	5.73088	6.36518	5.71249	7.53715	7.40845	7.67656	7.47621
Gm13446	10.6738	1.97113	0.546078	3.60962	0.000306648	0.00133032	3.16313	2.97474	3.02463	3.20024	3.37711	3.69974	3.97443	3.72185
Nog	6.81373	1.96991	0.609605	3.23146	0.00123161	0.00462572	2.60458	2.54013	2.57797	2.56897	3.16585	3.14881	2.85749	2.95479
Dnah5	60.7537	1.96944	0.399605	4.92847	8.28757e-07	5.70979e-06	5.35256	5.17649	4.90803	4.53105	6.93309	6.43888	5.64328	6.1315
Zfp536	225.216	1.96789	0.219013	8.98528	2.58084e-19	7.61953e-18	7.14643	6.80325	6.57173	6.26713	8.57172	8.24395	8.16265	8.39009
Ppp1r3g	6.82535	1.96742	0.613066	3.20914	0.00133132	0.00496628	2.49523	2.4452	2.67815	2.66728	3.21719	2.9739	2.92767	3.03358
Ntn5	1.89437	1.96714	0.762318	2.58048	0.00986641	0.0287206	0.967892	0.952294	0.961416	0.959238	1.21603	1.22229	1.25721	0.994986
4930452G13Rik	4.19361	1.96668	0.687031	2.86258	0.00420208	0.0137231	1.95524	2.01792	1.94171	2.03945	2.2355	2.46715	2.22034	2.39767
Grik4	54.1197	1.96662	0.343136	5.73132	9.96542e-09	8.93739e-08	4.90519	4.60806	5.43429	4.64218	6.24711	6.01613	6.51296	5.96153
Gm1661	3.16807	1.96414	0.731835	2.68385	0.00727799	0.0221372	1.58523	1.55989	1.67998	1.57121	2.11428	1.85297	1.74133	1.83108
Zbtb8b	5.55044	1.96374	0.644026	3.04917	0.00229477	0.00805965	2.37976	2.22644	2.35622	2.34828	2.56372	2.86679	2.67767	2.80687
Islr2	175.105	1.96297	0.33515	5.85699	4.71326e-09	4.39039e-08	6.17376	5.49266	7.10654	6.16491	7.88955	7.9352	8.13091	7.94302
Cadps2	355.264	1.96248	0.230447	8.51597	1.65204e-17	4.09427e-16	7.3817	6.72698	7.53818	7.56578	8.59151	9.07978	9.21012	9.1281
Defb11	3.55418	1.96037	0.761788	2.57338	0.0100712	0.0292478	1.35838	1.33055	1.347	1.34312	2.48515	1.55344	1.43997	1.21562
2410021H03Rik	17.1623	1.95889	0.463764	4.22389	2.40122e-05	0.000129647	3.78833	3.29393	3.64347	3.78986	4.67386	4.35465	4.39971	4.25275
1810062O18Rik	8.34899	1.9567	0.607608	3.22034	0.0012804	0.00479155	2.7868	2.71383	2.94922	2.64207	3.53245	3.08166	3.543	3.03274
A930003A15Rik	8.60963	1.95627	0.626414	3.12296	0.00179041	0.00644385	2.76194	2.68772	2.73141	2.82051	3.12452	3.88014	3.09724	2.96747
Cmtm5	69.2539	1.95464	0.29737	6.5731	4.92798e-11	5.88682e-10	5.11755	5.43619	5.29069	5.09475	6.76229	6.82148	6.10964	6.5323
Cldn11	2295.94	1.95404	0.203967	9.58016	9.68953e-22	3.69041e-20	9.65667	10.4086	9.60089	10.0271	11.593	11.806	11.5189	11.9842
Grin2c	67.6725	1.95106	0.294485	6.62533	3.46479e-11	4.2279e-10	5.28352	5.50239	4.87619	5.1386	6.70191	6.45354	6.76569	6.20403
Gm19710	2.1516	1.94897	0.762934	2.55457	0.0106319	0.0306788	1.06063	1.04299	1.05333	1.05086	1.48998	1.12814	1.47609	1.04872
Aldh3a1	1.76376	1.94845	0.762272	2.55611	0.0105848	0.0305579	0.894409	0.879858	0.888363	0.88633	1.02503	1.08023	1.23065	1.01229
Nrbp2	300.706	1.94831	0.17295	11.2651	1.95069e-29	1.58909e-27	7.34446	7.15286	7.06363	6.99348	8.88566	8.48825	8.74615	8.94007
Ccp110	648.834	1.94471	0.152554	12.7477	3.2088e-37	6.0066e-35	8.1374	8.21602	8.2686	8.1785	10.1025	9.87818	9.57788	9.99353
Sncg	17.1818	1.94454	0.505308	3.84824	0.000118971	0.00056305	3.56639	3.53023	3.69577	3.58995	4.44429	4.91198	3.94331	4.1298
Gm15328	4.05468	1.94407	0.683935	2.84248	0.00447645	0.0144873	1.9276	1.99077	1.91447	2.01187	2.27875	2.2688	2.37896	2.24203
Nipal4	76.3879	1.94171	0.283014	6.86083	6.8461e-12	9.07792e-11	5.45397	5.44233	5.06653	5.48821	6.88404	6.71633	6.28295	6.94401
Kcnj3	385.857	1.94071	0.222833	8.70924	3.05909e-18	8.13109e-17	7.78447	6.75087	7.60051	7.54754	8.95786	9.09601	9.32156	9.15972
1700024P16Rik	5.63341	1.93979	0.658099	2.94756	0.00320291	0.0108236	2.36529	2.30784	2.34155	2.22931	3.01952	2.60914	2.73412	2.4951
Satb1	332.908	1.93834	0.186061	10.4178	2.05702e-25	1.10016e-23	7.11933	6.8556	7.60779	7.43235	8.81337	8.83657	9.03451	8.99759
Tdrd6	14.1872	1.93327	0.511232	3.78158	0.000155833	0.000717812	3.42377	3.39784	3.17494	3.61896	4.48733	3.85999	3.98174	4.13156
Plekhh1	485.279	1.92762	0.190738	10.1061	5.18993e-24	2.44176e-22	7.59879	7.92232	7.54768	8.06002	9.59039	9.32317	9.18786	9.73416
Shank1	423.476	1.92719	0.453203	4.25239	2.11506e-05	0.000115293	7.56894	6.3079	8.17075	7.23201	9.30868	9.08179	9.73907	8.86233
Slc30a3	11.0785	1.92429	0.588871	3.26776	0.00108402	0.00412865	3.15332	2.96167	3.29445	2.89564	3.23019	3.98485	4.04028	3.50472
Mir6360	3.58867	1.92381	0.745351	2.58108	0.00984926	0.0286886	1.75499	1.61095	1.62765	1.62368	2.02534	1.67204	1.73155	2.4225
Enho	30.8464	1.92307	0.35111	5.47713	4.32292e-08	3.56281e-07	4.50078	4.3026	4.27226	4.24655	5.44784	5.50869	5.17178	5.20542
Pak7	283.266	1.92286	0.143277	13.4207	4.57655e-41	1.25827e-38	7.20159	7.09496	6.97167	7.07477	8.58063	8.63003	8.76992	8.74886
Gm5535	16.4312	1.92123	0.647248	2.96831	0.00299441	0.0101914	3.63035	3.01791	3.1856	3.3707	4.99113	3.30915	3.3452	4.47012
4933406C10Rik	5.85482	1.92115	0.660549	2.90842	0.00363263	0.0120946	2.60763	2.24809	2.2739	2.26778	2.98469	2.70706	2.8125	2.58031
Gm9899	33.2873	1.91956	0.389786	4.92467	8.45048e-07	5.81293e-06	4.02619	4.26558	4.70887	4.4918	5.12503	5.3889	5.8166	5.39948
Pnky	3.10629	1.91781	0.732549	2.618	0.00884477	0.0261567	1.66824	1.53126	1.54586	1.54238	1.99681	1.95303	1.74339	1.69802
Asic2	117.579	1.91768	0.220202	8.70874	3.07276e-18	8.1551e-17	5.8461	5.58478	6.18915	6.04929	7.19589	7.3747	7.56707	7.34441
Gfra2	107.436	1.91733	0.292216	6.56136	5.33201e-11	6.34361e-10	5.60736	5.41056	6.11278	5.93644	6.76146	7.41643	7.58339	7.04665
Zfp185	8.15136	1.91717	0.63095	3.03854	0.00237724	0.00830289	2.62148	2.84247	2.80549	2.58971	3.70759	3.2063	2.89877	3.09822
Armc3	9.61657	1.91489	0.627422	3.052	0.00227319	0.00798863	2.74272	2.96084	2.82471	2.91365	4.08401	3.18038	3.00216	3.36693
Lrrc23	22.5062	1.91409	0.53953	3.5477	0.000388607	0.00164809	3.82678	4.05251	3.57386	3.83202	5.47545	4.74259	3.84495	4.61393
Dlec1	8.38344	1.91394	0.612655	3.12402	0.001784	0.00642605	2.87502	2.59732	2.83947	2.72915	3.72098	3.12756	3.00547	3.2257
Anxa8	4.90755	1.91303	0.730842	2.61757	0.00885573	0.0261804	1.9572	2.11702	1.94179	1.93655	2.95173	2.41804	2.11874	1.96591
E130012A19Rik	37.0177	1.91134	0.36401	5.2508	1.51439e-07	1.15406e-06	4.68214	4.52984	4.72103	4.10862	5.31624	5.52439	5.95718	5.58215
Mir3064	6.59704	1.91052	0.618179	3.09056	0.0019978	0.00712325	2.66851	2.59184	2.43293	2.42615	3.17875	2.93615	2.93346	2.8575
Lgals12	5.22254	1.90889	0.663659	2.87631	0.00402351	0.0132382	2.20303	2.43298	2.18662	2.18107	2.70026	2.7027	2.44711	2.7454
Tmem88b	971.394	1.90806	0.156612	12.1833	3.81371e-34	5.39215e-32	8.86478	8.95581	8.72608	8.59006	10.5513	10.4389	10.1782	10.7091
Trhde	153.224	1.90788	0.201324	9.47669	2.62469e-21	9.58175e-20	6.26104	6.30822	6.48272	6.01262	7.80188	7.76088	7.95908	7.5379
Ppp1r42	2.90469	1.90623	0.731317	2.60657	0.00914547	0.0269013	1.50555	1.48217	1.60001	1.4926	1.73518	1.92836	1.69375	1.7777
Spef2	51.4965	1.90524	0.400785	4.75379	1.9964e-06	1.29292e-05	5.04445	4.55783	5.05489	4.72551	6.74155	5.98151	5.3756	5.94567
4930579H20Rik	2.91761	1.90271	0.732575	2.59729	0.00939633	0.0275425	1.50393	1.48046	1.49421	1.59306	1.94183	1.77346	1.66416	1.75249
Fxyd7	50.9917	1.90177	0.375907	5.05916	4.21105e-07	3.02316e-06	5.32835	4.69649	5.01212	4.29407	5.66696	6.37056	6.25212	6.00313
Kcnc2	123.58	1.90172	0.341243	5.57291	2.50525e-08	2.13371e-07	5.75097	5.31507	6.60692	5.79556	7.02052	7.3877	7.87003	7.36686
AW495222	3.98935	1.90055	0.689526	2.75631	0.00584575	0.018293	1.89791	1.96186	1.98933	1.88059	2.18157	2.33106	2.14116	2.36344
Zbtb16	341.016	1.89964	0.224601	8.45785	2.72353e-17	6.59192e-16	7.64544	7.53583	7.03557	6.96476	9.29999	8.97484	8.73111	8.72373
Fam205c	59.5747	1.89921	0.301114	6.30729	2.83972e-10	3.12884e-09	5.0391	4.8529	5.57639	4.77788	6.14171	6.2836	6.5343	6.38756
Elavl4	291.313	1.89732	0.22431	8.45847	2.70902e-17	6.56583e-16	7.16312	6.49604	7.58652	7.02008	8.61874	8.68374	8.75431	8.81851
Mycbpap	10.1957	1.89714	0.631902	3.00226	0.00267983	0.00922425	2.93452	2.75206	3.26942	2.78304	4.04343	3.60518	3.09287	3.39355
Htr7	10.0977	1.89467	0.52858	3.58445	0.000337783	0.00145037	3.22163	2.93977	3.08596	2.97657	3.5979	3.61901	3.76096	3.50875
Cacna2d4	19.5043	1.89219	0.442106	4.27995	1.86933e-05	0.000102983	3.71878	3.90172	3.99933	3.5521	4.65086	4.74659	4.28264	4.79229
Pigz	33.3882	1.89171	0.330263	5.72788	1.01693e-08	9.09702e-08	4.55983	4.59913	4.33042	4.22661	5.5412	5.45725	5.3276	5.5222
Fam81a	480.214	1.88973	0.174509	10.8288	2.51345e-27	1.69451e-25	7.77571	7.43505	8.06688	7.92181	9.46477	9.61251	9.50119	9.20191
Kif5a	25635.2	1.88919	0.188665	10.0134	1.33051e-23	5.97235e-22	13.3626	13.1992	13.5929	13.7247	15.3597	15.4725	14.7132	15.1843
Olfr316	1.78797	1.88866	0.762909	2.47561	0.013301	0.0373277	0.889415	0.874657	0.883287	0.881226	1.13999	1.11244	0.894177	1.18564
Anln	1555.01	1.88663	0.165703	11.3856	4.93167e-30	4.33888e-28	9.17964	9.66456	9.34913	9.62453	11.306	11.0871	10.8625	11.3411
Cyp2j12	79.2764	1.8841	0.278294	6.77019	1.28611e-11	1.64584e-10	5.75461	5.53894	5.14712	5.27248	6.99594	6.82463	6.3743	6.8372
Sfrp1	135.949	1.88387	0.282646	6.66512	2.64452e-11	3.27236e-10	6.30571	5.50455	6.5576	5.84596	7.75185	7.61973	7.21234	7.69797
Ryr1	38.2377	1.88306	0.498648	3.77633	0.000159153	0.000731192	3.94667	4.48407	4.73839	4.58313	5.61079	5.21722	6.37018	4.82593
Tsnaxip1	6.04999	1.88303	0.683749	2.75398	0.00588746	0.0184045	2.47725	2.20947	2.34511	2.22972	3.23985	2.55234	2.41151	2.71559
4930482G09Rik	2.9111	1.88203	0.734597	2.56198	0.0104076	0.0301006	1.49447	1.47104	1.58939	1.4815	1.93386	1.65875	1.65563	1.83799
Vwa5b2	26.3053	1.88154	0.379404	4.95919	7.07863e-07	4.9368e-06	4.06057	4.12781	4.44149	3.97316	4.90491	5.01972	5.32226	5.09433
Erbb3	124.601	1.88056	0.226718	8.29468	1.08881e-16	2.4406e-15	6.14876	5.96067	5.98176	6.00734	7.36554	7.42267	7.19214	7.7858
Bmp3	76.2691	1.88022	0.569798	3.2998	0.000967537	0.00372778	5.18527	4.31372	5.48732	5.61415	6.34668	6.74026	7.16277	6.57614
Nlrp6	6.46504	1.87975	0.616958	3.04681	0.00231286	0.00811023	2.54324	2.48083	2.61579	2.40535	3.13414	2.97003	2.87124	2.79493
Phkg1	56.0606	1.87622	0.283833	6.61031	3.83515e-11	4.64761e-10	4.81099	5.30774	5.03358	4.94134	6.29821	6.45261	6.05258	6.19739
Psmb11	5.1219	1.87621	0.653169	2.87247	0.00407276	0.0133583	2.18001	2.23705	2.26885	2.26127	2.64852	2.53778	2.79572	2.45208
Grik1	57.1844	1.8759	0.279089	6.72151	1.79847e-11	2.26042e-10	5.26261	4.89899	5.20746	4.8945	6.06833	6.22298	6.27886	6.51214
Klhl40	6.16381	1.87478	0.615969	3.04362	0.00233749	0.0081868	2.40175	2.54155	2.38282	2.57466	2.82135	2.98839	2.96257	2.82918
Ptprd	2067.96	1.87441	0.111113	16.8695	7.54304e-64	2.65455e-60	9.96044	9.99578	9.82303	9.7937	11.6832	11.4691	11.447	11.6722
Gm10471	125.636	1.87404	0.338988	5.52834	3.23277e-08	2.70875e-07	6.36166	5.06504	6.19513	6.02172	7.65521	6.96023	7.40136	7.72031
Rd3	3.42342	1.87389	0.748632	2.50308	0.0123118	0.0348348	1.56612	1.53891	1.55491	1.65839	2.31198	1.94885	1.55798	1.68126
Spag16	16.6337	1.87332	0.535145	3.50058	0.000464254	0.00193425	3.50876	3.63619	3.55274	3.44238	4.94481	4.30774	3.73433	4.02556
Syna	5.12144	1.87312	0.665184	2.81594	0.00486346	0.0155765	2.17348	2.32059	2.26254	2.15189	2.47664	2.40016	2.71594	2.82275
Tm7sf2	21.2063	1.86535	0.390828	4.77283	1.8166e-06	1.18652e-05	3.80833	3.83615	3.92703	4.13099	4.67051	4.78972	4.83723	4.76593
Kcnk9	16.8594	1.86517	0.464518	4.01529	5.93717e-05	0.000296791	3.4929	3.63847	3.88003	3.52739	4.32586	4.27436	4.73519	4.21782
Car10	126.822	1.86393	0.376711	4.9479	7.50194e-07	5.19926e-06	6.73054	5.16641	6.02639	5.49675	7.16781	7.52849	7.81914	7.30074
Prokr2	21.7054	1.86212	0.395088	4.71319	2.43873e-06	1.56266e-05	4.24073	3.84573	3.85245	3.83195	4.8445	4.88248	4.76419	4.65956
Rmst	87.2466	1.85909	0.330653	5.62248	1.88238e-08	1.63487e-07	5.60544	5.36349	5.66261	5.53693	7.3455	7.21293	6.20757	6.5639
Kcnt2	284.475	1.85861	0.184422	10.0781	6.90745e-24	3.19012e-22	6.99194	6.69858	7.43484	7.26158	8.67071	8.82617	8.59496	8.61751
Slc8a1	2304.86	1.85454	0.206723	8.9711	2.93578e-19	8.60966e-18	10.1426	9.30685	10.3744	10.1295	11.7039	11.6874	11.7977	11.7174
1700001C02Rik	2.00184	1.85345	0.762814	2.42975	0.0151091	0.041612	0.933321	0.916837	0.926501	0.924199	1.43482	1.23521	0.933551	0.961144
Car14	97.9684	1.84318	0.287565	6.40958	1.45918e-10	1.66617e-09	5.62348	5.80031	5.55146	5.87185	7.35982	7.29424	6.44723	7.08849
1110028F11Rik	6.6573	1.84148	0.642573	2.8658	0.00415962	0.0135995	2.54933	2.38792	2.7151	2.40989	3.1457	2.60052	3.02393	3.05839
Dynlrb2	8.92779	1.83985	0.592087	3.1074	0.00188743	0.00675986	2.84677	2.77078	2.81548	2.99449	3.8084	3.37918	3.14283	3.15128
Dact3	179.031	1.83901	0.213563	8.61111	7.23567e-18	1.84253e-16	6.2853	6.60927	6.58704	6.53882	7.854	8.36487	7.86576	7.81685
Sowahb	36.0556	1.83881	0.333895	5.50714	3.64713e-08	3.04146e-07	4.37891	4.33677	4.77926	4.62744	5.41873	5.38846	5.72186	5.7254
Ifitm10	7.57149	1.8377	0.599452	3.06563	0.00217211	0.00767634	2.80794	2.63494	2.77407	2.56194	3.03127	3.21951	3.43079	2.95944
Slc22a1	1.58099	1.83554	0.762949	2.40585	0.0161351	0.0440654	0.750417	0.737302	0.744965	0.743133	0.885365	0.975263	1.01921	0.816913
Fancd2os	2.7437	1.8274	0.732624	2.49432	0.0126197	0.0356146	1.54276	1.40968	1.42267	1.41957	1.66492	1.76851	1.72935	1.60733
Fam47e	2.10011	1.82612	0.762319	2.39548	0.0165988	0.0451426	0.967489	0.950221	0.960353	0.957942	1.50505	1.30585	0.927346	0.993177
S1pr5	294.317	1.82572	0.196522	9.29019	1.54012e-20	5.25194e-19	7.15339	7.43601	7.08125	7.03034	8.71276	8.84149	8.33338	8.94523
Chdh	120.979	1.82263	0.233807	7.79546	6.41741e-15	1.16174e-13	5.94739	6.04198	5.77981	6.24677	7.47679	7.26056	7.13644	7.69243
Itgb4	96.19	1.82261	0.253313	7.19509	6.2419e-13	9.26857e-12	5.80721	5.89648	5.55271	5.60055	7.23554	7.08291	6.63943	7.21648
Pax6	83.8724	1.82203	0.286107	6.36835	1.91078e-10	2.14975e-09	5.45285	5.36269	5.8527	5.44604	7.17813	6.9785	6.39992	6.73351
Col6a5	15.4174	1.82142	0.601576	3.02776	0.00246377	0.00857109	3.2949	3.68233	3.44815	3.13152	4.80408	4.2415	3.34061	3.97558
AA387883	10.582	1.82128	0.510022	3.57099	0.00035564	0.0015189	3.0789	3.08488	3.14168	3.21809	3.78848	3.75308	3.56302	3.68776
Rdh1	2.76311	1.82039	0.737828	2.46723	0.0136161	0.0380603	1.43385	1.41154	1.52899	1.42149	1.81017	1.52331	1.65415	1.8014
Slain1	443.968	1.82024	0.18426	9.87864	5.15268e-23	2.18474e-21	7.78749	7.8146	7.6827	7.72861	9.52036	9.38221	8.84471	9.46525
2001-03-01	1.57524	1.82008	0.762971	2.38552	0.017055	0.0461337	0.73889	0.72582	0.733458	0.731632	0.991656	0.929891	0.783066	0.941991
Sh3gl2	348.065	1.81985	0.25563	7.11906	1.08666e-12	1.56624e-11	7.10938	6.92205	7.87768	7.48444	8.70214	8.81727	9.40263	8.84553
Ssc4d	1.70424	1.8188	0.76289	2.38409	0.0171212	0.0462773	0.825568	0.811477	0.819717	0.817749	1.11421	0.81629	0.987901	1.12374
Ttll9	7.73487	1.81782	0.608156	2.98907	0.00279831	0.00958332	2.90762	2.63478	2.67571	2.5614	3.51888	3.12235	2.99559	3.0272
Alox8	8.88528	1.81711	0.598035	3.03847	0.00237779	0.00830316	2.85021	2.67607	2.81899	3.08341	3.3455	3.70878	3.02218	3.43283
Fam187a	7.41217	1.81632	0.602667	3.01381	0.0025799	0.00892742	2.68612	2.61827	2.84892	2.54503	3.24371	2.8299	3.25402	3.21336
Gm11762	3.86225	1.81557	0.696149	2.60802	0.00910675	0.0267919	1.85004	1.81965	2.0395	1.83323	2.06142	2.22883	2.30933	2.17221
Lgi3	296.05	1.81527	0.218837	8.29505	1.08537e-16	2.436e-15	7.15271	7.57446	6.73813	7.17284	8.57167	8.88167	8.47091	8.95319
Ccdc13	26.9274	1.81503	0.379813	4.77875	1.76388e-06	1.15555e-05	4.1662	3.99808	4.39267	4.22649	5.3506	5.21692	4.8629	4.97977
Nrp	1.55599	1.81394	0.762973	2.37746	0.0174323	0.0469882	0.723625	0.710708	0.718257	0.716452	0.976659	0.841324	0.968574	0.791231
9430041J12Rik	17.2638	1.81371	0.439657	4.12528	3.70277e-05	0.000192025	3.52792	3.74643	3.75459	3.73465	4.64813	4.1822	4.51446	4.38663
3110079O15Rik	1.61168	1.81342	0.762959	2.37682	0.0174626	0.0470266	0.75598	0.742626	0.750432	0.748567	1.00953	0.873255	1.0514	0.792407
Slc5a5	21.049	1.81254	0.402408	4.50423	6.66127e-06	3.95986e-05	3.98013	3.74671	3.99703	3.97439	4.85426	4.87524	4.67777	4.52299
Podn	14.5188	1.81253	0.507452	3.57182	0.00035451	0.00151444	3.35047	3.24923	3.88631	3.29473	3.987	4.01657	4.33086	4.28735
Pifo	4.65173	1.80931	0.739015	2.44828	0.0143541	0.0398107	1.88071	2.04308	1.86602	1.86102	2.84138	2.37927	1.83586	1.99882
Tubb4a	1493.11	1.80905	0.104437	17.322	3.20984e-67	1.88268e-63	9.43446	9.52041	9.57507	9.3816	11.0249	11.0104	11.0782	11.2333
5430431A17Rik	1.49127	1.80845	0.762958	2.37031	0.017773	0.0477019	0.683154	0.670772	0.678004	0.676275	0.898115	0.838414	0.875082	0.780481
Pcolce2	57.275	1.80742	0.295417	6.11821	9.46312e-10	9.77763e-09	5.15125	5.10266	4.92963	5.17219	6.57138	6.26621	5.89295	6.28595
Npas4	16.839	1.80707	0.516703	3.49731	0.000469984	0.00195551	3.6466	3.74692	3.5923	3.38594	4.16879	4.31823	4.90491	3.84327
Plekhd1	16.1209	1.80541	0.442893	4.07639	4.57399e-05	0.000233219	3.7562	3.76454	3.52233	3.4109	4.24103	4.49834	4.28994	4.30036
Spata3	5.00354	1.80294	0.664184	2.71452	0.00663712	0.0204244	2.12718	2.18588	2.21726	2.20979	2.82403	2.52277	2.45755	2.35636
Mag	1461.18	1.80286	0.17603	10.2418	1.28815e-24	6.36695e-23	9.26735	9.7692	9.24704	9.403	11.063	11.0473	10.735	11.3243
Ripply2	1.58293	1.80271	0.762909	2.36294	0.0181305	0.0485504	0.748102	0.734991	0.742653	0.740821	0.796356	0.82577	1.0653	0.999281
Fgf5	7.44023	1.80106	0.607504	2.96469	0.00302984	0.0102921	2.68091	2.51529	2.65285	2.8312	3.01117	3.3131	3.31812	2.87066
Gm1979	69.6832	1.80018	0.335918	5.35897	8.36962e-08	6.60412e-07	5.76873	4.746	5.38893	5.1499	6.85991	6.09722	6.48601	6.68858
Ccdc40	24.2564	1.79965	0.452168	3.98005	6.88995e-05	0.000340454	4.29012	3.8869	3.89671	4.03972	5.34837	5.12881	4.46005	4.5705
Adgra1	138.003	1.79949	0.22902	7.85736	3.92312e-15	7.29717e-14	6.1915	5.90405	6.34167	6.32312	7.43438	7.55993	7.94581	7.38124
Ppp1r36	19.6747	1.79949	0.575426	3.12723	0.00176459	0.00636787	3.50686	4.07129	3.55789	3.53974	5.19393	4.60066	3.54772	4.44948
Nkx6-2	115.641	1.79785	0.222102	8.09474	5.73878e-16	1.1908e-14	5.88996	6.11303	6.18969	5.63787	7.39004	7.24032	7.15052	7.53703
Mypn	7.15805	1.79718	0.595448	3.01819	0.00254287	0.00882183	2.5499	2.59465	2.82362	2.62438	3.1106	3.07702	3.27846	2.92073
Bzrap1	764.069	1.79503	0.12566	14.2848	2.72029e-46	1.32962e-43	8.58118	8.30008	8.77361	8.47003	10.0952	10.1527	10.1516	10.0546
Ppfia3	560.051	1.7939	0.141655	12.6639	9.37699e-37	1.701e-34	8.12307	8.01447	8.25329	8.01253	9.66072	9.88409	9.54322	9.53073
Kcna6	419.276	1.79261	0.149623	11.9809	4.47611e-33	5.54659e-31	7.95431	7.6927	7.73524	7.38018	9.20588	9.16671	9.18807	9.38167
Slc35f4	30.0647	1.79233	0.352885	5.07907	3.79287e-07	2.73634e-06	4.55764	3.99796	4.33394	4.44549	5.14174	5.45679	5.33608	5.16717
Synj2	463.041	1.79181	0.157438	11.3811	5.19627e-30	4.54893e-28	8.12286	7.53323	7.86418	7.78763	9.45638	9.22768	9.31451	9.51401
Otx1	11.5148	1.78969	0.49122	3.64335	0.000269113	0.00118146	3.26589	3.16497	3.31563	3.21018	3.86415	3.69622	3.79162	3.93255
Gprin1	178.883	1.78965	0.222218	8.05358	8.041e-16	1.62073e-14	6.62614	6.25773	6.79708	6.43713	7.80102	8.03682	8.30629	7.7074
Shisa4	199.139	1.78722	0.172338	10.3704	3.38012e-25	1.77014e-23	6.52243	6.94121	6.69877	6.5528	8.14976	8.28954	8.02583	8.10749
Tdrd9	3.7482	1.78553	0.698378	2.55668	0.0105678	0.0305237	1.92153	1.87622	1.79801	1.79388	2.13601	1.95484	2.29276	2.17987
Adcy2	351.993	1.78348	0.164787	10.8229	2.68128e-27	1.80075e-25	7.30333	7.22885	7.8674	7.36683	8.9461	9.01109	9.01807	8.94882
Tmem27	2.40634	1.78066	0.760346	2.34191	0.0191853	0.0510416	1.10166	1.08204	1.09357	1.09083	1.73259	1.47459	1.01004	1.15296
Ugt8a	1271.92	1.78064	0.17157	10.3785	3.10711e-25	1.64182e-23	9.24288	9.21344	9.12206	9.44097	11.0612	11.0152	10.3971	10.8414
Aldoart1	2.79625	1.77942	0.743939	2.39189	0.0167619	0.0454677	1.41404	1.39146	1.40469	1.50497	1.65168	1.93049	1.45623	1.67129
Stmn1	1854.77	1.77785	0.110579	16.0777	3.6598e-58	5.36649e-55	9.84224	9.6663	9.95155	9.76916	11.3551	11.4698	11.2576	11.4962
Gdf10	9.3068	1.77774	0.548074	3.24361	0.00118026	0.00444993	2.93473	2.94751	2.90258	3.07844	3.44258	3.74064	3.45803	3.28466
Cnih3	63.9593	1.77752	0.282623	6.28937	3.18761e-10	3.4838e-09	5.37534	4.84256	5.62075	5.01249	6.24533	6.60784	6.49245	6.36408
4930474G06Rik	5.49165	1.77715	0.6864	2.58909	0.00962286	0.028124	2.4097	2.14851	2.17292	2.27251	2.76041	2.80792	2.18964	2.76641
Tspan1	2.79347	1.77434	0.741268	2.39365	0.0166815	0.0453179	1.5286	1.39371	1.40693	1.40378	1.69175	1.58622	1.9223	1.50977
Pak1	1502.34	1.77307	0.125998	14.0722	5.62663e-45	2.35729e-42	9.67065	9.26041	9.62641	9.45727	10.9896	11.1842	11.0123	11.1697
Itpk1	273.93	1.77271	0.184911	9.58681	9.08532e-22	3.47533e-20	7.15723	7.35913	7.02695	6.91673	8.68531	8.70854	8.27514	8.73288
Tmem200c	12.6244	1.77169	0.486899	3.63872	0.000273993	0.00120019	3.3446	3.32415	3.55985	3.08873	3.95779	4.08887	3.87696	3.89058
Mir1249	2.58131	1.76853	0.736563	2.40106	0.0163476	0.0445543	1.35827	1.33733	1.45354	1.34667	1.70225	1.59966	1.60804	1.51077
1700063D05Rik	10.202	1.76784	0.547485	3.22903	0.00124212	0.00466119	2.91178	3.19672	3.08668	3.07344	3.46589	3.55268	3.45991	3.98027
Mir8115	2.64252	1.76629	0.741471	2.38214	0.0172123	0.0464807	1.38012	1.35872	1.47548	1.36827	1.53582	1.47244	1.72854	1.79153
Efcab10	4.02366	1.76499	0.703812	2.50775	0.0121502	0.0344164	2.07071	1.82135	1.83986	1.83546	2.43422	2.14159	2.01943	2.20352
Tex26	1.48056	1.76492	0.762838	2.31363	0.0206881	0.0542714	0.660798	0.648506	0.655688	0.653971	0.755902	0.817389	0.739125	0.98255
Nek5	14.7641	1.76439	0.561344	3.14314	0.00167143	0.00607655	3.59516	3.53856	3.35741	3.13863	4.68082	4.18125	3.56121	3.85825
Sncb	108.623	1.76437	0.283585	6.22166	4.9192e-10	5.25221e-09	5.76884	5.84474	6.0643	5.88255	6.92392	7.01256	7.79021	7.00894
Cldn17	12.4417	1.76431	0.505317	3.49149	0.000480333	0.00199573	3.32534	3.38614	3.08014	3.44255	3.74949	3.81841	3.89344	4.22556
A830018L16Rik	461.764	1.76383	0.140171	12.5834	2.60477e-36	4.53797e-34	7.78839	7.86626	7.94305	7.82347	9.24335	9.39591	9.58114	9.25608
Kndc1	434.592	1.7635	0.159266	11.0727	1.70255e-28	1.27309e-26	7.41444	7.83233	8.03096	7.71491	9.26792	9.13592	9.30155	9.43085
Ptpn3	100.72	1.76218	0.251769	6.99919	2.57441e-12	3.5725e-11	5.74203	5.57067	6.19564	5.66478	6.90896	7.19936	7.38985	6.92846
Ccdc146	17.4395	1.75889	0.554721	3.17077	0.00152035	0.00557567	3.72582	3.58252	3.75037	3.26474	5.01907	4.36845	3.73137	4.04852
Adcy8	49.6123	1.75869	0.269129	6.53475	6.37158e-11	7.51941e-10	5.02326	4.89272	4.86381	5.05718	6.01299	5.99933	6.00221	6.19071
9530080O11Rik	2.57504	1.75661	0.744612	2.35909	0.0183197	0.0490271	1.34673	1.42058	1.33807	1.33516	1.41707	1.5544	1.82783	1.57879
Acss2	105.614	1.75245	0.19856	8.8258	1.08682e-18	3.05492e-17	5.57843	5.87873	6.0322	6.02105	7.13669	7.2151	7.26168	7.16969
Wfdc18	1.45461	1.75238	0.762848	2.29716	0.0216099	0.0562248	0.631408	0.619302	0.626376	0.624685	0.769988	0.925773	0.710948	0.75912
Mobp	4960.13	1.7501	0.239569	7.30522	2.7682e-13	4.28025e-12	10.9893	11.4985	10.8768	11.3671	12.9301	13.1885	12.0495	12.8546
Nrg3os	7.97807	1.74656	0.657024	2.65828	0.00785403	0.023596	2.75193	2.47141	2.7173	2.60482	3.08673	2.68023	3.76529	2.81857
Zfhx2os	8.97241	1.73995	0.568387	3.06121	0.00220447	0.00777351	2.78299	3.07387	2.96077	2.85183	3.57888	3.07787	3.55674	3.48088
Cabp1	102.934	1.73974	0.281667	6.17657	6.55089e-10	6.90236e-09	5.70181	6.01055	5.832	5.78925	6.8678	7.48882	7.41047	6.65803
Nppc	8.08406	1.7392	0.564136	3.08294	0.00204967	0.00729341	2.99154	2.81001	2.76147	2.64835	3.38844	3.27159	3.13446	3.28861
Ak4	93.552	1.73837	0.21873	7.94759	1.90183e-15	3.65732e-14	5.4694	5.95446	5.72362	5.7604	6.83084	7.10016	7.09232	7.01616
Got1l1	2.80136	1.73781	0.746854	2.32684	0.0199739	0.0527322	1.39699	1.37437	1.49404	1.38448	1.91043	1.7112	1.40549	1.60546
Dscaml1	156.544	1.73723	0.193747	8.96647	3.06166e-19	8.96388e-18	6.09693	6.22041	6.71588	6.50249	7.70618	7.65567	7.85298	7.88746
Ucma	9.83608	1.73551	0.608901	2.85023	0.00436882	0.014186	2.90937	2.82887	2.87628	3.14408	3.87925	3.74028	2.92718	3.29213
Chil1	58.9619	1.73505	0.262961	6.59813	4.16387e-11	5.01832e-10	5.17865	5.12756	5.37887	4.98242	6.11537	6.50012	6.30336	6.29962
Scd3	52.4199	1.73321	0.29074	5.96137	2.50129e-09	2.43299e-08	5.10764	5.19866	5.06167	4.65893	6.33761	6.07606	5.8875	6.18759
Mirlet7c-1	2.57855	1.73283	0.743346	2.33112	0.0197469	0.0522269	1.33949	1.31858	1.33082	1.43017	1.57756	1.54811	1.41908	1.79437
Tsks	1.39607	1.73269	0.762813	2.27145	0.0231197	0.0593284	0.585858	0.574234	0.581024	0.5794	0.841036	0.707087	0.725841	0.68675
Tmem116	2.59806	1.73099	0.739005	2.34232	0.0191641	0.0509998	1.46028	1.3278	1.34015	1.33721	1.58675	1.69076	1.65201	1.44614
Fam163b	91.684	1.72961	0.307949	5.61654	1.94818e-08	1.68619e-07	5.64489	5.63858	5.69969	5.77494	6.51592	6.84273	7.57374	6.69377
Gpr15	8.21185	1.72862	0.610163	2.83305	0.00461064	0.014856	2.76019	2.86646	2.62365	2.81827	3.6336	3.1736	2.83656	3.3041
Cep72	44.6206	1.72834	0.304595	5.67423	1.39317e-08	1.22326e-07	4.68373	4.7756	4.73233	5.09365	6.12549	5.72329	5.72469	5.93323
Agpat4	157.716	1.72755	0.205419	8.40991	4.10337e-17	9.74397e-16	6.44427	6.14007	6.65034	6.40175	7.95996	7.7632	7.49248	7.8862
Prkcg	234.354	1.72732	0.220983	7.81652	5.43024e-15	9.93248e-14	6.82055	6.96874	6.94309	7.0089	8.02356	8.30381	8.82836	8.20147
Dlx1as	18.7225	1.72723	0.422439	4.08871	4.33774e-05	0.000221945	3.70258	3.73883	3.90616	3.88439	4.45339	4.71366	4.70742	4.30207
Aqp1	13.1071	1.72687	0.755621	2.28537	NA	NA	2.59772	2.50843	2.6812	2.54909	4.89166	2.85864	2.43455	2.25284
Ccdc78	7.9942	1.72563	0.571316	3.02045	0.00252403	0.00875993	2.87791	2.79379	2.63952	2.8314	3.48989	3.20641	3.14149	3.14543
Sned1	42.5158	1.72537	0.348684	4.94823	7.48917e-07	5.19635e-06	4.78135	4.42936	4.93165	4.8419	6.13908	5.43178	5.54765	5.9629
Nkx2-9	3.5853	1.72492	0.706274	2.44229	0.0145945	0.0404034	1.74778	1.81514	1.84103	1.73207	2.14576	1.89702	1.94932	2.26301
Ccdc103	10.8056	1.72407	0.501074	3.44075	0.000580104	0.00235903	3.10603	3.3504	3.07082	3.15448	3.61825	3.77591	3.80262	3.72546
Wnk2	188.286	1.72341	0.207154	8.31945	8.8369e-17	2.00121e-15	6.649	6.52385	6.83941	6.58679	7.97853	7.89564	8.40718	7.83959
Mir3470a	1.36301	1.72033	0.762756	2.25541	0.0241075	0.0614241	0.563142	0.551827	0.558434	0.556854	0.741868	0.721109	0.757826	0.635827
Josd2	37.2135	1.72007	0.309988	5.54883	2.87585e-08	2.42936e-07	4.64363	4.36823	4.81	4.65858	5.70313	5.66201	5.44261	5.60077
2810468N07Rik	85.8775	1.71931	0.293386	5.86023	4.62214e-09	4.31236e-08	5.71171	5.61636	5.71636	5.4152	7.17252	7.05522	6.23394	6.84932
Efcab6	19.4385	1.71872	0.403567	4.25883	2.055e-05	0.000112437	3.83399	4.05335	3.94161	3.57384	4.66279	4.59743	4.67355	4.53568
Zdhhc23	16.836	1.71753	0.448145	3.83253	0.000126831	0.000596237	3.87114	3.5643	3.72781	3.53394	4.54617	4.09568	4.5592	4.26272
Fgfr4	16.0818	1.71564	0.543811	3.15484	0.00160585	0.00585993	3.58953	3.69384	3.34391	3.51827	3.89822	3.58144	4.6078	4.70022
D030047H15Rik	38.8456	1.71515	0.350431	4.89441	9.86034e-07	6.7145e-06	4.91931	4.5105	4.6378	4.54098	5.7681	5.1355	5.87849	5.75171
4833427G06Rik	2.90771	1.71429	0.751493	2.28117	0.0225381	0.0580305	1.37348	1.35005	1.47285	1.36054	2.07112	1.46879	1.41754	1.58902
Serinc2	5.73307	1.71371	0.618688	2.76991	0.00560715	0.0176599	2.52254	2.36083	2.28979	2.38676	2.85695	2.7449	2.77839	2.66038
Hapln2	193.65	1.71353	0.22412	7.64561	2.07953e-14	3.59266e-13	6.78589	6.71764	6.34325	6.85782	8.36672	7.94645	7.70104	8.24664
Cldn2	11.4515	1.71312	0.760887	2.25148	NA	NA	2.40355	2.33347	2.61903	2.36544	4.63669	3.02816	2.52903	2.17142
Cfap126	9.78565	1.713	0.611615	2.80079	0.00509781	0.0162149	2.88533	2.80513	3.04882	2.94083	4.03188	3.44813	2.90677	3.2941
Rims4	23.2934	1.71254	0.398258	4.30008	1.70738e-05	9.48929e-05	4.14158	3.8183	4.35524	3.88626	4.89249	4.61155	5.07415	4.9016
Cnp	1735.57	1.71254	0.209762	8.16421	3.23556e-16	6.90146e-15	9.39482	10.1129	9.58558	9.75859	11.3608	11.4885	10.7582	11.441
Dpp10	532.545	1.71168	0.183743	9.3156	1.21262e-20	4.1756e-19	7.87426	7.70369	8.42236	8.20585	9.39476	9.75667	9.5977	9.52478
Arsg	193.543	1.71124	0.219566	7.7937	6.5073e-15	1.1768e-13	6.48312	6.71834	6.84658	6.68799	8.37345	8.1405	7.62165	8.11677
Hs3st3a1	5.70778	1.71082	0.643085	2.66034	0.00780623	0.0234721	2.40191	2.51883	2.27247	2.26648	2.87108	2.73069	2.4986	2.88293
Efna2	8.70826	1.70624	0.537943	3.17179	0.00151502	0.00555727	2.88539	2.98512	2.95206	2.84402	3.312	3.51445	3.44583	3.31622
Gm11437	5.48815	1.703	0.637383	2.67186	0.00754326	0.0227826	2.26519	2.49316	2.35285	2.24226	2.59566	2.61551	2.71701	2.90592
Arc	224.663	1.70232	0.232588	7.31901	2.49798e-13	3.8829e-12	6.83221	7.05401	6.93084	6.73145	7.87405	8.20463	8.76989	8.22362
A630020A06	1.47029	1.70068	0.762182	2.23133	0.0256593	0.0647777	0.618829	0.606599	0.613749	0.612041	0.877211	0.884012	0.634544	0.720019
1700071M16Rik	10.1892	1.69939	0.552748	3.07443	0.00210903	0.00747895	3.20822	3.10178	2.86745	3.05845	3.89487	3.23977	3.54279	3.66191
Otogl	2.38103	1.69805	0.743144	2.28496	0.0223153	0.0576677	1.26308	1.3377	1.25503	1.25232	1.42308	1.60442	1.37729	1.56892
Slc13a4	21.0472	1.69692	0.725902	2.33767	0.0194045	0.0514585	3.80333	3.37824	3.25258	3.23586	5.62791	4.44028	3.24842	3.37171
Chd5	600.048	1.6958	0.190734	8.89092	6.06077e-19	1.73705e-17	8.30287	7.94032	8.61805	8.06763	9.5773	9.65165	10.0507	9.64854
Larp6	136.401	1.69463	0.202976	8.34893	6.88822e-17	1.58645e-15	6.23255	6.20582	6.3752	6.18296	7.59328	7.56234	7.28996	7.77918
5031410I06Rik	474.619	1.69292	0.492338	3.43854	0.00058487	0.00237676	8.62564	6.43267	7.65904	7.52517	9.70654	8.95766	9.36053	9.55034
Aatk	623.267	1.69011	0.12332	13.7051	9.46443e-43	3.33072e-40	8.1512	8.52744	8.2972	8.28443	9.83481	9.78872	9.69779	9.87755
4930488L21Rik	17.4019	1.68894	0.449008	3.7615	0.000168898	0.000772132	3.8158	3.74831	3.75662	3.56273	4.45078	4.02736	4.47008	4.69499
Adamtsl1	134.5	1.6865	0.19136	8.81322	1.21599e-18	3.38554e-17	6.12058	6.3766	6.34309	6.08364	7.48908	7.45344	7.48593	7.73912
Acot3	2.41217	1.6845	0.742059	2.27003	0.0232057	0.0595056	1.27254	1.2529	1.36826	1.26165	1.39043	1.51746	1.64743	1.45631
4930593A02Rik	1.31091	1.68204	0.76233	2.20645	0.0273523	0.0684625	0.520414	0.509488	0.515867	0.51434	0.574835	0.679143	0.661092	0.751413
Plekhb1	3016.27	1.68161	0.197597	8.5103	1.73491e-17	4.29359e-16	10.431	10.6447	10.5459	10.5959	12.2863	12.3493	11.4165	12.1018
Vwa5b1	6.31918	1.681	0.708489	2.37265	0.0176609	0.0474856	2.2692	2.59082	2.25005	2.24354	3.28516	2.95	2.35902	2.40134
Ppp1r14a	214.222	1.6809	0.265765	6.32477	2.53605e-10	2.80833e-09	6.24249	7.23965	6.59322	7.01618	8.40605	8.41444	7.78334	8.24827
Arrdc3	801.841	1.67878	0.195658	8.58018	9.47233e-18	2.39132e-16	8.50913	8.84203	8.53596	8.77019	10.3412	10.1296	9.63254	10.4253
Kcnk5	5.65305	1.67845	0.626647	2.67846	0.00739613	0.0224461	2.39487	2.24068	2.37108	2.4593	2.64881	2.92975	2.64595	2.68308
Dlx2	9.70238	1.67783	0.526619	3.18605	0.00144232	0.0053239	2.87879	2.99935	3.14533	3.13079	3.68521	3.56598	3.36855	3.57817
1700007P06Rik	1.33306	1.67457	0.762054	2.19745	0.0279886	0.0697971	0.53429	0.523171	0.529664	0.528111	0.588501	0.617875	0.807181	0.716447
Iqsec3	216.343	1.67442	0.177218	9.44832	3.44299e-21	1.24913e-19	6.77723	6.69594	7.16742	6.81424	8.1246	8.25994	8.44274	8.13552
Cdh18	190.23	1.67393	0.187444	8.93031	4.24822e-19	1.23353e-17	6.7349	6.25926	6.73588	6.99075	7.9305	8.0907	8.15582	8.03372
Nfix	461.873	1.67265	0.148413	11.2702	1.8416e-29	1.5072e-27	8.00533	7.71927	8.18095	7.70951	9.4943	9.26215	9.34546	9.32269
Zbbx	10.5076	1.67049	0.603084	2.7699	0.00560728	0.0176599	2.97599	3.07331	3.22532	2.82412	4.02911	3.80111	3.07046	3.30648
Wnt3	31.7384	1.66799	0.350639	4.757	1.96491e-06	1.27441e-05	4.53335	4.5185	4.30505	4.42306	5.31529	5.39082	5.03071	5.62148
Ttc9b	54.214	1.66795	0.283578	5.8818	4.05827e-09	3.83303e-08	5.29894	4.98924	4.91242	5.15517	6.0063	6.4334	6.22129	5.97156
Sdk2	137.493	1.66648	0.271413	6.14002	8.2513e-10	8.58604e-09	6.38905	5.80047	6.59938	6.11323	7.25491	7.33043	7.99893	7.56387
Calb2	17.5137	1.66417	0.468538	3.55183	0.000382568	0.00162405	3.62129	3.58263	4.04898	3.55297	4.30917	4.81425	4.20591	4.29529
Tll2	5.48667	1.66288	0.621038	2.67759	0.00741539	0.0224929	2.37256	2.31604	2.34918	2.34129	2.78423	2.75694	2.55149	2.68247
Htr5b	3.26516	1.6624	0.758086	2.19289	0.0283153	0.070472	1.57831	1.43433	1.44965	1.44601	2.14474	1.97854	1.37926	1.48536
Begain	73.5091	1.66207	0.250653	6.63097	3.33493e-11	4.07793e-10	5.35548	5.32496	5.57816	5.61974	6.47898	6.89342	6.65863	6.46245
Sult4a1	494.262	1.66044	0.149962	11.0724	1.70748e-28	1.27309e-26	8.04466	7.92183	8.13218	7.97044	9.23323	9.66873	9.54377	9.3364
Ttll7	2014.11	1.66028	0.128857	12.8847	5.49055e-38	1.12339e-35	9.82138	10.1505	9.94342	10.0879	11.6021	11.5826	11.2561	11.5181
Plcl1	733.934	1.65913	0.151513	10.9505	6.61013e-28	4.61555e-26	8.48567	8.52327	8.56512	8.70189	10.1519	10.0969	9.67449	10.1507
Trim59	309.527	1.65489	0.222825	7.42686	1.11209e-13	1.80187e-12	7.3267	7.27131	7.43409	7.39648	9.07081	8.82741	8.12341	8.8839
Msx2	1.31397	1.65415	0.761999	2.1708	0.0299462	0.0737177	0.491642	0.480673	0.487081	0.485549	0.750215	0.653309	0.575704	0.567287
Gjb6	112.556	1.65304	0.227539	7.26483	3.73496e-13	5.68515e-12	5.75588	6.19105	6.09297	5.98185	7.06903	7.5758	7.25152	7.15021
Gm996	64.9282	1.65137	0.311991	5.293	1.20327e-07	9.29853e-07	5.27892	5.38256	4.93753	5.55094	6.37908	6.18	6.89021	6.187
Tprn	150.571	1.65112	0.188862	8.74247	2.28069e-18	6.15505e-17	6.49445	6.46111	6.46671	6.19009	7.65504	7.64001	7.57345	7.93019
Nfe2l3	115.489	1.65011	0.227102	7.26594	3.70464e-13	5.64388e-12	5.98234	6.03737	6.16794	6.02665	7.34637	7.11477	7.08362	7.62868
Stmn4	392.998	1.64934	0.166316	9.91693	3.5139e-23	1.51918e-21	7.57768	7.91689	7.60971	7.67233	9.19322	9.29802	8.81319	9.13339
Rims1	1460.12	1.64914	0.136314	12.0981	1.08069e-33	1.46275e-31	9.35464	9.58777	9.53884	9.71285	11.0472	11.2564	10.8717	10.9051
Cpa6	4.31192	1.64807	0.660536	2.49504	0.0125941	0.0355595	2.10046	2.14034	1.97575	1.97107	2.3383	2.41729	2.3021	2.34541
Nsmf	535.144	1.64782	0.156476	10.5308	6.22867e-26	3.66554e-24	7.98036	7.99232	8.12066	8.40232	9.56878	9.79313	9.48793	9.40016
Fbxo27	6.29681	1.64746	0.598261	2.75375	0.00589173	0.018414	2.42547	2.56449	2.51083	2.59794	2.84305	2.82192	2.88363	3.08638
Usp54	659.636	1.64524	0.133161	12.3553	4.55984e-35	7.03816e-33	8.41195	8.40831	8.47906	8.43882	9.99194	9.74024	9.69484	10.037
Fam131b	465.373	1.64485	0.163666	10.05	9.18534e-24	4.19806e-22	7.83402	8.15132	7.68936	8.03574	9.14377	9.53433	9.26685	9.48597
Nkain4	71.3478	1.64405	0.266617	6.16631	6.99018e-10	7.34763e-09	5.39239	5.65507	5.42878	5.24406	6.7203	6.70826	6.19744	6.6613
Tmprss6	2.34271	1.64271	0.747105	2.19876	0.027895	0.0696029	1.22419	1.29971	1.21626	1.21359	1.57418	1.47209	1.48118	1.26861
Shtn1	340.563	1.64075	0.194157	8.45064	2.89718e-17	7.00257e-16	7.80953	7.31103	7.61345	7.2201	9.17607	8.95418	8.63959	8.79914
Tppp	3551.6	1.64	0.120661	13.5918	4.48157e-42	1.46033e-39	10.6644	10.9959	10.7363	10.9176	12.2981	12.4433	12.1385	12.3528
Lrriq1	41.7436	1.63996	0.433813	3.78035	0.00015661	0.000721203	4.58424	4.94246	4.63791	4.60728	6.53217	5.37284	5.26774	5.29569
St18	371.02	1.63854	0.182023	9.00183	2.21988e-19	6.57592e-18	7.7661	7.59366	7.54075	7.60845	9.2658	8.88701	8.67602	9.21802
Myrf	480.874	1.63734	0.172332	9.50105	2.07785e-21	7.74616e-20	8.00346	8.05502	8.07805	7.81359	9.37461	9.11576	9.34714	9.7371
5530401A14Rik	6.45898	1.63657	0.695423	2.35334	0.0186054	0.0497009	2.40724	2.2432	2.58067	2.26459	2.87124	2.34687	3.36689	2.47936
Pla2g16	469.56	1.63604	0.21911	7.46679	8.21777e-14	1.34888e-12	7.52166	8.0547	7.91402	8.19674	9.57868	9.55574	8.83582	9.41834
Lingo1	154.416	1.63517	0.272628	5.99782	1.99984e-09	1.97914e-08	6.63188	6.07006	6.63937	6.27795	7.27776	7.74329	8.2278	7.50755
Fam43b	12.5534	1.63462	0.490802	3.33051	0.000866883	0.00338519	3.43576	3.47537	3.19869	3.28147	3.83745	3.82988	4.22491	3.79321
Tmem74	38.6622	1.63295	0.356308	4.58298	4.5839e-06	2.79675e-05	4.72435	4.15584	5.17799	4.46854	5.52803	5.73848	5.64137	5.65998
Qdpr	678.083	1.63097	0.218247	7.47305	7.83567e-14	1.29098e-12	8.62111	8.30639	8.28608	8.6072	9.94162	10.1305	9.23646	10.1513
Agbl4	21.7783	1.62908	0.375954	4.33319	1.46964e-05	8.24084e-05	4.10776	4.01468	4.03992	3.93837	4.74756	4.90934	4.81056	4.62836
Amer2	166.643	1.62856	0.207195	7.86003	3.84032e-15	7.15072e-14	6.49802	6.63935	6.8053	6.15914	8.10199	7.82011	7.65861	7.79382
Cntn2	1175.07	1.62828	0.146547	11.111	1.10861e-28	8.44461e-27	9.24995	9.51137	9.28238	8.9265	10.7431	10.5948	10.6366	10.8515
Nmral1	126.997	1.62808	0.257582	6.32062	2.6051e-10	2.88116e-09	6.33356	5.91335	6.06846	6.35383	7.6084	7.63	6.86058	7.54624
Sv2b	1634.11	1.6276	0.155326	10.4787	1.0827e-25	6.14557e-24	9.65421	9.37442	9.91934	9.89558	10.9684	11.2645	11.319	11.1719
4930478L05Rik	9.48821	1.62713	0.531916	3.05899	0.00222081	0.00781862	3.06543	3.05883	3.11936	2.81588	3.61596	3.34578	3.40608	3.6452
Cabp5	2.26369	1.62364	0.743666	2.18329	0.0290142	0.0718859	1.19821	1.17972	1.29405	1.18796	1.31897	1.37496	1.52827	1.43563
P3h4	64.7836	1.62086	0.297437	5.44943	5.05313e-08	4.12215e-07	5.33739	5.42541	4.87737	5.55419	6.54152	6.54445	5.9867	6.58544
Ephb6	154.068	1.62065	0.228707	7.08615	1.3789e-12	1.95828e-11	6.37763	6.42016	6.59875	6.3707	7.36484	7.72414	8.12465	7.61183
Dixdc1	979.385	1.61976	0.137651	11.7671	5.76436e-32	6.14725e-30	8.66891	9.16162	9.00304	9.13482	10.4029	10.4117	10.3663	10.5869
Mirlet7a-2	4.47493	1.6182	0.673684	2.40201	0.0163052	0.0444678	2.21501	2.06051	1.98415	1.97931	2.38555	2.24074	2.23641	2.59449
Steap1	3.7334	1.61523	0.762951	2.11709	0.0342523	0.0825395	1.41558	1.49608	1.40369	1.39963	2.5421	1.65091	1.40952	1.26596
Zfp575	4.45775	1.61502	0.662885	2.43636	0.014836	0.0409497	2.22063	1.97023	2.09589	1.9857	2.32068	2.40683	2.47891	2.26951
Dnajb7	1.35964	1.61491	0.760699	2.12293	0.03376	0.0816439	0.48561	0.474249	0.480894	0.479308	0.856245	0.572843	0.539282	0.562834
Desi1	296.653	1.61393	0.156891	10.287	8.06849e-25	4.05409e-23	7.20917	7.13563	7.48761	7.50393	8.5522	8.81262	8.61664	8.80296
Gmnc	4.84949	1.6083	0.702982	2.28783	0.0221473	0.0573516	2.08364	2.03109	2.06196	1.94647	2.91174	2.22156	2.06114	2.16521
Prox1	173.641	1.60787	0.209131	7.68835	1.4905e-14	2.60187e-13	6.83158	6.50538	6.59094	6.51778	7.98965	7.7362	7.62478	8.20775
Map3k9	157.351	1.60745	0.205182	7.83425	4.7165e-15	8.72676e-14	6.50957	6.05723	6.67852	6.63005	7.67731	7.67048	8.00062	7.66904
Ccdc74a	59.4612	1.6038	0.272904	5.8768	4.18274e-09	3.93791e-08	5.24609	5.13718	5.43335	5.10428	6.46997	6.48945	6.10614	6.09409
Rapgefl1	142.771	1.60144	0.302059	5.30174	1.14703e-07	8.89519e-07	5.74886	6.12747	6.74462	6.48988	7.05561	7.79821	7.96714	7.4749
Pcsk1	80.3403	1.60135	0.238528	6.71345	1.90082e-11	2.38056e-10	5.55925	5.45208	5.92519	5.49618	6.5641	6.77805	6.96099	6.69725
Pou6f2	3.20089	1.60076	0.716387	2.23449	0.0254506	0.0643341	1.62083	1.77888	1.61024	1.60667	1.95531	1.73908	2.06999	1.86238
Dnajb2	316.446	1.60043	0.17335	9.23234	2.64771e-20	8.74092e-19	7.28397	7.41517	7.70002	7.30247	8.82262	8.79654	8.51874	8.99471
Galnt6	519.009	1.6	0.191945	8.33571	7.70375e-17	1.76046e-15	8.28477	8.39175	7.82611	7.87514	9.3477	9.30996	9.53498	9.81446
Ccdc24	6.27648	1.59834	0.612425	2.60986	0.00905804	0.0266798	2.39787	2.53862	2.48415	2.57204	3.10255	2.91271	2.64824	2.82914
Fbxo36	11.523	1.5978	0.541746	2.94935	0.00318443	0.0107689	3.01809	3.21731	3.09223	3.5097	4.08106	3.88485	3.51072	3.58536
Kctd13	280.889	1.59642	0.148414	10.7565	5.51986e-27	3.59909e-25	7.21478	7.32292	7.08329	7.46419	8.62273	8.66708	8.46763	8.70568
Gm6537	2.26782	1.59434	0.74806	2.1313	0.0330645	0.0803496	1.19152	1.17299	1.18383	1.2828	1.22294	1.50536	1.44889	1.45457
Tmem151a	320.275	1.5917	0.13953	11.4076	3.83192e-30	3.38826e-28	7.28914	7.68189	7.50819	7.32294	8.7238	8.83252	8.81819	8.86629
Adarb2	85.1038	1.5912	0.244887	6.49769	8.15646e-11	9.52995e-10	5.9313	5.30294	5.76816	5.72631	6.56968	6.889	6.80925	7.04429
Mapt	1245.96	1.59081	0.101138	15.7292	9.5463e-56	1.19983e-52	9.44531	9.392	9.42521	9.23044	10.7575	10.8111	10.6888	10.8815
Izumo4	20.4908	1.5906	0.40186	3.9581	7.55487e-05	0.000371432	3.96681	3.81417	4.1326	3.88259	4.81141	4.36802	4.66534	4.80346
Fzd2	20.4805	1.59058	0.427847	3.71765	0.000201087	0.000904019	3.86335	4.01593	3.97019	3.86825	5.08189	4.39742	4.46744	4.60846
Sidt1	36.1526	1.58942	0.457715	3.47251	0.000515612	0.00212598	4.50307	3.99531	5.15508	4.31837	5.15966	5.34525	6.02189	5.40454
Mbp	21487.1	1.58932	0.190427	8.3461	7.05542e-17	1.62284e-15	13.207	13.5289	13.1941	13.7767	15.0321	15.0968	14.438	14.9486
Thsd7b	60.3417	1.58917	0.309571	5.13346	2.84465e-07	2.08126e-06	5.29862	4.63506	5.51732	5.39273	6.37989	6.14487	6.58215	6.10537
Plch2	43.8956	1.58486	0.318577	4.9748	6.53138e-07	4.58787e-06	4.81994	4.65731	5.07401	4.87802	5.92562	5.88186	6.04125	5.41794
Insc	54.2071	1.58461	0.302464	5.23902	1.61433e-07	1.22386e-06	5.07451	5.30515	5.14089	4.93983	6.24635	6.03104	5.79152	6.47953
Dlx6os1	141.082	1.58097	0.195812	8.07392	6.80766e-16	1.40102e-14	6.02753	6.3958	6.3059	6.6188	7.7578	7.59423	7.43037	7.59932
Plcxd3	40.1889	1.58021	0.30606	5.16308	2.42921e-07	1.79523e-06	5.12444	4.34679	4.85911	4.64437	5.77554	5.60528	5.69152	5.70176
Slc26a3	3.61033	1.57911	0.718754	2.19701	0.0280195	0.069842	1.91658	1.66844	1.68523	1.68124	2.29034	1.89079	1.81619	2.01473
Mir3101	2.27185	1.57788	0.750084	2.1036	0.0354132	0.0848257	1.17296	1.15441	1.16527	1.26494	1.37882	1.23481	1.32271	1.61447
1110008P14Rik	86.1894	1.5775	0.280628	5.62133	1.89496e-08	1.64336e-07	5.5848	6.06176	5.31783	5.72595	6.6527	7.07525	7.08849	6.54291
9430065F17Rik	4.21589	1.57666	0.674468	2.33764	0.0194061	0.0514585	1.9437	2.00688	2.13311	1.92552	2.33183	2.28783	2.44134	2.10986
Oxgr1	1.12578	1.57524	0.761048	2.06983	0.038468	0.0907866	0.324325	0.314935	0.320414	0.319102	0.426064	0.449996	0.468993	0.458074
Prss16	1.2888	1.57458	0.759507	2.07316	0.0381577	0.090245	0.455401	0.444647	0.45093	0.449428	0.639326	0.458596	0.758125	0.532377
St6gal2	93.5141	1.57252	0.243137	6.46762	9.95556e-11	1.1472e-09	6.01076	5.55448	6.05467	5.60541	7.0051	7.23564	6.74069	6.88095
Siah3	1.22285	1.57231	0.760274	2.06808	0.0386325	0.0911474	0.39733	0.387102	0.393077	0.391648	0.620246	0.523791	0.571287	0.41565
Tnfrsf13c	3.23408	1.57221	0.702608	2.23767	0.0252423	0.0638718	1.7363	1.59914	1.71896	1.61066	1.88791	1.98537	1.80645	1.93874
Arhgef10	644.864	1.5722	0.141385	11.12	1.00274e-28	7.67138e-27	8.30653	8.5438	8.42285	8.50865	9.91117	9.81433	9.56234	9.98722
Rad51ap2	5.20295	1.57104	0.660853	2.3773	0.01744	0.0469915	2.16596	2.31435	2.25576	2.24811	2.39609	2.32052	2.91051	2.66099
Cep170b	430.011	1.56971	0.146671	10.7023	9.93277e-27	6.21982e-25	7.90921	7.95814	8.0073	7.63495	9.16805	9.21722	9.43415	9.10175
Nol4	309.518	1.56967	0.146817	10.6914	1.11673e-26	6.89472e-25	7.64187	7.13327	7.56938	7.34596	8.68313	8.7773	8.81611	8.72904
Ldb2	142.147	1.56926	0.182617	8.59322	8.45659e-18	2.14412e-16	6.29013	6.55495	6.45131	6.17447	7.47741	7.75224	7.62495	7.56719
9830166K06Rik	1.16648	1.56839	0.760405	2.06258	0.0391529	0.0921404	0.353832	0.34407	0.349769	0.348405	0.455951	0.441905	0.605783	0.432851
Hif3a	27.1985	1.56795	0.339712	4.61553	3.92088e-06	2.42162e-05	4.50476	4.10438	4.20853	4.3955	5.13646	4.98758	5.16835	5.12069
Caskin1	182.431	1.56744	0.179319	8.74105	2.30959e-18	6.22352e-17	6.6222	6.71219	6.88126	6.6117	7.85443	7.9368	8.21657	7.8672
Dok7	10.0846	1.566	0.513622	3.04894	0.00229653	0.00806421	3.13276	3.1232	3.27136	2.88221	3.44103	3.55606	3.70622	3.67511
Tmem150c	67.5724	1.5658	0.242281	6.46273	1.02829e-10	1.18337e-09	5.20399	5.73583	5.31369	5.32474	6.53988	6.5921	6.44302	6.41139
Saxo2	9.77937	1.56214	0.589926	2.64803	0.00809616	0.0242196	3.13363	2.94214	2.78993	3.0758	3.85332	3.52622	2.94523	3.52346
Krt18	10.4428	1.56181	0.681304	2.29238	0.0218838	0.0567852	2.7017	3.09602	2.67346	2.97602	4.28925	3.3897	2.91199	2.75012
Zfp750	6.16144	1.55995	0.610032	2.55716	0.0105529	0.0304909	2.59621	2.52198	2.46725	2.3555	2.73814	2.69049	3.07302	2.87322
1700020D05Rik	4.40747	1.5588	0.696548	2.2379	0.0252275	0.0638434	2.0589	2.00918	1.93134	2.03139	2.27035	1.95341	2.65823	2.31436
Jakmip3	241.072	1.55795	0.164091	9.49439	2.21509e-21	8.24033e-20	6.96187	7.14503	7.30137	6.93363	8.30734	8.22888	8.43081	8.55568
AI464131	73.3602	1.5573	0.232051	6.71101	1.93286e-11	2.41724e-10	5.36366	5.74235	5.5854	5.36676	6.49766	6.73555	6.53666	6.69279
Vipr2	7.12174	1.557	0.563358	2.76378	0.00571367	0.0179596	2.77046	2.60102	2.73757	2.63063	3.11406	3.05415	3.00182	3.12212
Fgfr2	752.006	1.5542	0.176245	8.81841	1.16098e-18	3.25297e-17	8.64772	8.65877	8.61462	8.76338	10.2657	9.9452	9.6004	10.2696
B230217O12Rik	28.1852	1.55296	0.354192	4.38452	1.16242e-05	6.62582e-05	4.37901	4.04704	4.30206	4.59847	5.22137	5.32238	5.09199	4.95746
Syp	1799.31	1.55296	0.10937	14.1992	9.26633e-46	4.40676e-43	9.8814	10.0676	9.95326	9.77399	11.1571	11.3855	11.331	11.3618
Glra2	93.0775	1.55118	0.206158	7.52421	5.30394e-14	8.8715e-13	5.97889	5.74395	5.85263	5.77259	7.0436	7.06798	6.81717	6.94195
4930563F08Rik	4.16582	1.55067	0.677901	2.28746	0.0221688	0.0573903	2.03509	1.98698	2.01517	1.90529	2.04737	2.17025	2.44312	2.39189
Myb	11.502	1.54971	0.569568	2.72085	0.00651151	0.0200906	3.18667	3.33271	3.14519	3.03288	4.24974	3.66204	3.18332	3.64017
Kcnj13	62.6814	1.5492	0.637371	2.43061	NA	NA	5.08903	4.65545	5.14614	5.00256	7.56682	5.2332	5.50069	5.1404
Alpk3	4.15821	1.54623	0.671926	2.30119	0.0213809	0.0557379	2.03158	1.9835	1.90626	2.00495	2.43549	2.2013	2.31207	2.0883
Cml2	3.05831	1.54588	0.708242	2.18271	0.0290574	0.0719728	1.56652	1.63693	1.55636	1.655	1.90318	1.92847	1.75123	1.76036
Cacna1g	43.4529	1.54544	0.44759	3.45281	0.000554789	0.00226531	4.9569	4.60321	5.2185	4.18852	5.18262	5.68492	6.42201	5.57068
Gucy2e	18.0266	1.54509	0.439539	3.51525	0.000439333	0.00184191	4.01512	3.98623	3.61446	3.5022	4.55121	4.53721	4.17539	4.57656
Pdlim3	4.02907	1.54388	0.665677	2.31927	0.0203804	0.0535964	1.90649	1.97028	2.09505	1.88905	2.26029	2.28091	2.2006	2.22377
Gm7244	1.16456	1.54343	0.759601	2.0319	0.0421639	0.0980178	0.339786	0.330035	0.335729	0.334367	0.398931	0.573789	0.514455	0.39024
4930480K15Rik	32.5099	1.54266	0.458418	3.36517	0.000764956	0.00302612	4.77616	3.93056	4.79713	4.09118	5.60157	4.77996	5.64604	5.19965
Apobec4	2.2716	1.54217	0.752116	2.05044	0.0403215	0.0943858	1.1576	1.13903	1.14991	1.25015	1.51327	1.30113	1.49547	1.17395
Dmrt2	1.15624	1.54069	0.759416	2.02878	0.042481	0.0986531	0.346478	0.336806	0.342452	0.341101	0.359627	0.544594	0.491898	0.507231
Mast1	60.0968	1.53989	0.301358	5.10985	3.22415e-07	2.34624e-06	5.40735	5.04234	5.47932	5.10649	6.05099	6.1934	6.72887	6.13004
Cplx1	359.632	1.53944	0.1858	8.28544	1.17669e-16	2.63422e-15	7.64991	7.8176	7.64484	7.45609	8.79286	9.12639	9.22777	8.64838
Cyp4f15	28.052	1.53904	0.360777	4.26589	1.99107e-05	0.000109177	4.58693	4.32014	4.22235	4.19745	5.36387	5.26352	4.91982	4.97413
Sh3gl3	305.425	1.53864	0.197454	7.79239	6.5752e-15	1.18664e-13	7.38397	7.62809	7.36213	7.27876	8.85471	8.90769	8.25363	8.80952
Olfm3	248.961	1.53795	0.161744	9.5085	1.93424e-21	7.22611e-20	7.05996	6.78168	7.34146	7.34954	8.37865	8.46761	8.403	8.46037
Fcer2a	4.24053	1.53785	0.688519	2.23356	0.0255118	0.0644701	1.93434	1.90128	2.0264	2.11599	2.32521	1.98849	2.34961	2.46194
Dnaaf1	2.39479	1.53667	0.751699	2.04426	0.040928	0.0955511	1.28474	1.15107	1.16253	1.1598	1.69614	1.31644	1.26129	1.28027
Arhgap23	455.818	1.53642	0.155694	9.86824	5.71595e-23	2.38902e-21	7.80735	8.2471	7.99016	7.83976	9.31394	9.13484	9.28558	9.5043
Dusp15	32.5156	1.53639	0.340452	4.51279	6.39797e-06	3.81106e-05	4.69334	4.64996	4.16705	4.51178	5.53421	5.41895	5.09069	5.41498
6820408C15Rik	7.45452	1.53434	0.66738	2.29905	0.0215022	0.0559776	2.50098	2.88763	2.58734	2.47146	3.36339	3.37255	2.55645	2.84157
St6galnac3	117.255	1.53419	0.268132	5.72178	1.05415e-08	9.42039e-08	6.36861	5.88809	5.93527	6.24573	7.67887	7.25366	6.7728	7.37775
E530011L22Rik	17.9941	1.53347	0.408775	3.75137	0.000175872	0.000800682	3.86101	3.46198	3.95787	3.93525	4.50488	4.41149	4.4168	4.52874
Slitrk1	200.369	1.53315	0.285352	5.37284	7.75062e-08	6.15433e-07	6.86914	6.2145	7.37423	6.57935	7.86331	7.88764	8.52353	8.03651
Gng4	74.9009	1.53253	0.225498	6.79621	1.07405e-11	1.38963e-10	5.43027	5.54517	5.8302	5.42554	6.56282	6.66362	6.76316	6.57533
2004-09-01	2002.14	1.53238	0.187695	8.1642	3.2358e-16	6.90146e-15	9.82541	10.3058	9.76852	10.3089	11.5669	11.603	11.0585	11.5542
Rgs11	17.7549	1.53213	0.427017	3.588	0.00033323	0.00143152	3.84637	3.84906	3.86735	3.59358	4.35894	4.3996	4.74081	4.24091
Tmeff1	893.87	1.53194	0.165773	9.24118	2.43799e-20	8.0789e-19	8.89498	8.85898	8.95567	9.01947	10.4181	10.5594	9.88841	10.2178
Mlf1	12.7122	1.53161	0.55636	2.75291	0.00590689	0.0184536	3.47551	3.34826	3.33491	3.02401	4.42855	3.77023	3.49039	3.65199
Sez6l2	989.252	1.53153	0.105856	14.4681	1.92681e-47	1.13014e-44	9.1859	9.202	9.00893	8.93149	10.3568	10.4434	10.4737	10.4838
Cfap70	10.0188	1.53018	0.582034	2.62903	0.008563	0.025426	2.85971	3.29874	3.03735	2.92663	3.95922	3.51337	3.14917	3.47206
Krt28	1.1229	1.52819	0.759528	2.01202	0.0442174	0.101759	0.294335	0.284929	0.29042	0.289106	0.517812	0.343985	0.413055	0.403402
Myoc	4.77681	1.52724	0.718856	2.12454	0.0336251	0.0813737	2.00982	1.97309	2.29748	1.98957	2.4397	2.6906	1.9573	2.48674
Dok5	58.4985	1.52698	0.275824	5.53607	3.09342e-08	2.60193e-07	5.29795	5.26853	5.1907	5.25425	5.89389	6.36177	6.51455	6.22433
Ak8	4.89926	1.52649	0.636429	2.39853	0.0164612	0.0448237	2.13673	2.28422	2.12121	2.31401	2.60658	2.58469	2.43788	2.4817
Dpy19l2	2.18635	1.52647	0.753925	2.02469	0.042899	0.0994126	1.12288	1.19991	1.11546	1.11296	1.3695	1.47292	1.11499	1.3665
Kcnh7	194.823	1.52637	0.279668	5.45778	4.82125e-08	3.94397e-07	6.54643	6.3926	6.9892	7.11601	7.8059	7.86524	8.6275	7.74385
1810041L15Rik	66.4397	1.52467	0.234614	6.49862	8.10623e-11	9.47756e-10	5.56857	5.29014	5.58295	5.22325	6.34888	6.51203	6.5535	6.40802
Vmn2r87	7.28579	1.52392	0.613848	2.48256	0.0130442	0.0366537	2.74461	2.57238	2.50518	2.79152	2.97595	2.78977	3.46303	2.94898
Atp10b	30.0968	1.52248	0.367519	4.14259	3.43406e-05	0.000179518	4.75868	4.29756	4.41298	4.16372	5.3453	5.18451	4.89702	5.47874
2900008C10Rik	2.1904	1.52055	0.751607	2.02307	0.0430663	0.0996837	1.11951	1.10158	1.21685	1.10958	1.20055	1.37296	1.5265	1.20025
Hr	85.1968	1.51942	0.234142	6.48933	8.62195e-11	1.00206e-09	5.93532	5.89648	5.21452	5.7681	6.87816	6.74723	6.73635	6.95762
Lzts2	112.9	1.51831	0.214084	7.09214	1.32052e-12	1.87841e-11	6.16781	6.29985	6.03678	5.84991	7.23987	7.2476	7.02993	7.46988
Gm16159	6.11988	1.51821	0.618703	2.45386	0.0141331	0.039287	2.46726	2.40689	2.54112	2.4339	3.0659	2.52807	2.88811	2.75033
Sfxn5	476.44	1.51811	0.13204	11.4973	1.3608e-30	1.26691e-28	8.01963	8.05092	8.1017	8.07583	9.46603	9.51259	9.18691	9.31366
Sphkap	319.27	1.51694	0.201878	7.51418	5.72708e-14	9.53394e-13	7.69044	6.9024	7.79709	7.43993	8.64184	8.89495	8.80389	8.80025
Abca2	1598.61	1.51655	0.111908	13.5518	7.73041e-42	2.42901e-39	9.77171	9.81583	9.7297	9.7998	11.0864	11.0573	11.0195	11.3434
Grin2d	4.94593	1.51598	0.636958	2.38003	0.0173111	0.0466972	2.14372	2.20172	2.4215	2.12281	2.4833	2.50347	2.60477	2.55311
Pzp	3.96039	1.51494	0.669275	2.26356	0.0236013	0.0603617	1.8775	1.94206	1.96943	1.9629	2.36232	2.1264	2.19953	2.12657
Map7	964.518	1.51481	0.135157	11.2078	3.7347e-29	2.98708e-27	9.09902	9.01781	8.9553	9.15409	10.5332	10.3045	10.1609	10.5626
Osr1	3.16328	1.51455	0.721709	2.09856	0.0358561	0.0857288	1.57319	1.54787	1.66835	1.66258	1.72071	1.65472	2.11285	1.8934
Npr3	31.4091	1.51449	0.506584	2.98962	0.00279323	0.00956777	4.10905	4.02077	4.28332	4.85638	6.01794	5.23014	4.67667	4.61479
AA413626	2.16047	1.51377	0.748143	2.02337	0.0430355	0.0996543	1.22371	1.09471	1.10507	1.1026	1.35903	1.17704	1.29362	1.42761
Myh14	212.129	1.51342	0.193713	7.81272	5.59669e-15	1.02263e-13	6.80379	7.00319	7.02513	6.91721	8.46971	7.97417	7.94212	8.29937
Arrdc2	83.232	1.5129	0.320969	4.71352	2.43472e-06	1.5607e-05	5.40776	5.53401	5.66796	6.01513	6.49705	6.68571	6.38259	7.36527
Rwdd2a	44.1931	1.51219	0.291091	5.19489	2.04839e-07	1.53116e-06	4.69595	4.89175	4.92648	5.10329	5.58681	6.02027	5.91078	5.81885
Gm10220	211.937	1.51034	0.509839	2.9624	0.00305252	0.0103631	7.62075	5.77615	6.94985	6.03242	8.43846	7.84838	8.21535	8.24639
Tuba4a	374.321	1.50952	0.213563	7.06827	1.56874e-12	2.21894e-11	7.31069	7.59797	7.85683	7.99884	8.66209	9.05947	9.35688	8.91587
Acot7	227.375	1.5086	0.173742	8.68301	3.85423e-18	1.01374e-16	6.77561	7.28447	7.0645	6.97646	8.10117	8.47088	8.27421	8.29916
Dusp26	238.738	1.50848	0.185351	8.13853	4.00122e-16	8.43029e-15	7.02681	7.27038	7.05944	7.04574	8.32202	8.62389	8.04449	8.39938
1700020A23Rik	1.09291	1.50712	0.759071	1.98547	0.0470918	0.107044	0.253881	0.244719	0.250069	0.248789	0.478409	0.344587	0.344013	0.335885
Pla2g3	13.4279	1.50464	0.445396	3.37821	0.000729606	0.00290193	3.5188	3.55394	3.2821	3.5367	4.08777	3.96362	4.00358	4.06733
Gnai1	721.873	1.50412	0.151358	9.93753	2.85837e-23	1.24804e-21	8.39853	8.63104	8.62972	8.89818	10.0535	10.0571	9.71545	10.056
Zfp711	62.3097	1.5032	0.276442	5.43768	5.39797e-08	4.37709e-07	5.52626	4.72767	5.66168	5.28058	6.25304	6.37905	6.40816	6.35844
Hhip	182.094	1.50222	0.207472	7.24058	4.46778e-13	6.73074e-12	6.8973	7.00683	6.42452	6.53721	8.01287	8.03412	7.6512	8.10515
Gabra3	239.674	1.50122	0.308243	4.87025	1.11457e-06	7.51705e-06	7.37387	6.26682	7.5697	6.72536	7.99796	8.36186	8.76392	8.20964
Grm3	587.58	1.50083	0.122759	12.2258	2.26221e-34	3.28973e-32	8.20939	8.31557	8.39097	8.53445	9.69158	9.78738	9.5492	9.6727
Cacng2	81.1336	1.50063	0.27358	5.48516	4.13106e-08	3.4175e-07	5.4089	5.49609	5.85957	5.85208	6.45796	6.88176	7.07911	6.49962
4921504A21Rik	15.019	1.49961	0.452611	3.31325	0.000922174	0.00357256	3.85619	3.39043	3.71607	3.34681	4.33899	4.01523	4.16555	4.1681
Lbp	48.523	1.49916	0.604127	2.48154	0.0130818	0.0367534	4.81785	4.91519	5.01498	4.33116	6.93701	5.69078	4.77483	5.24985
Aifm3	86.996	1.49854	0.236548	6.33501	2.37326e-10	2.63968e-09	5.65113	5.90791	5.89549	5.58121	7.05317	6.79428	6.97631	6.58029
Ociad2	136.124	1.49701	0.200567	7.46385	8.403e-14	1.378e-12	5.93514	6.3401	6.53999	6.51685	7.61915	7.54051	7.61798	7.32726
Lrrc46	2.94695	1.49647	0.719579	2.07964	0.0375583	0.0890187	1.51731	1.67702	1.5075	1.50419	1.92321	1.64177	1.81111	1.74013
Dlgap1	841.993	1.49504	0.184493	8.1035	5.33982e-16	1.11063e-14	8.98986	8.65346	9.18383	8.56198	10.0962	10.3853	10.3493	9.91089
Igdcc4	124.021	1.49501	0.207868	7.19214	6.37846e-13	9.45538e-12	6.42836	6.04075	6.55537	5.8092	7.29519	7.39062	7.40904	7.44635
Pllp	247.089	1.49477	0.219953	6.79586	1.07666e-11	1.39198e-10	7.45927	7.26293	6.98876	6.8144	8.51228	8.66659	7.9824	8.38102
Nutm1	1.13103	1.4939	0.757626	1.97181	0.0486308	0.109974	0.293929	0.284443	0.289983	0.288657	0.354241	0.459674	0.549412	0.315364
4932418E24Rik	14.424	1.49336	0.47647	3.13421	0.00172316	0.00623498	3.36361	3.66608	3.59658	3.49327	4.39137	3.91521	4.2784	3.82953
Pgm2l1	1587.29	1.49275	0.144904	10.3017	6.92483e-25	3.52166e-23	9.55999	9.5826	9.9438	9.97992	10.974	11.0608	11.2962	11.1199
Col9a3	67.2045	1.49249	0.427516	3.49109	0.000481062	0.00199782	5.45839	5.22762	5.34437	5.30589	7.37479	6.13336	5.59078	5.82885
Adamtsl4	82.9928	1.49122	0.244565	6.09744	1.07777e-09	1.10259e-08	5.47899	5.66017	6.04174	5.60161	6.67931	6.54461	6.96559	6.9238
BC021891	13.6733	1.49049	0.473954	3.1448	0.00166202	0.00604485	3.51318	3.47273	3.37188	3.53123	4.37965	3.91911	3.95553	3.82483
Kcnk3	18.0595	1.48963	0.415108	3.58854	0.000332537	0.00142924	3.47566	3.72054	3.96271	4.07921	4.37489	4.4835	4.57927	4.46401
Spint2	16.1255	1.48895	0.563012	2.64462	0.0081783	0.0244156	3.35805	3.73888	3.4142	3.66031	4.92068	4.1815	3.55528	3.79847
Zfhx2	83.4218	1.48877	0.302973	4.91387	8.92948e-07	6.12089e-06	5.61903	5.81911	5.54698	5.7879	6.8601	6.12521	7.22732	6.73391
Sox2ot	489.422	1.48745	0.190856	7.79355	6.51501e-15	1.17698e-13	8.14533	8.32423	8.10547	7.81061	9.66215	9.39016	8.98442	9.50919
Gja1	1006.02	1.48694	0.154215	9.64196	5.31635e-22	2.07972e-20	9.03176	9.26096	9.08443	9.14362	10.5642	10.473	10.0737	10.646
Sytl2	437.73	1.48655	0.131019	11.3461	7.7557e-30	6.62473e-28	8.04714	7.86571	7.87657	8.0679	9.17826	9.28415	9.11446	9.38609
Sel1l3	251.279	1.48624	0.172061	8.63788	5.72649e-18	1.47747e-16	7.41955	7.03437	7.37611	6.88723	8.27067	8.37944	8.5737	8.47888
Sobp	212.045	1.48492	0.220449	6.73589	1.62929e-11	2.064e-10	7.1731	6.61253	7.02365	6.95437	8.01948	8.0642	8.58828	7.94587
Cdkl4	37.7939	1.48464	0.317759	4.67221	2.97976e-06	1.87995e-05	4.7323	4.38679	4.82787	4.90547	5.76636	5.57772	5.66389	5.32633
Abca8a	311.78	1.48308	0.224123	6.61727	3.65896e-11	4.45558e-10	7.22308	7.89355	7.16575	7.48946	8.75596	8.73609	8.37971	9.04783
E030018B13Rik	13.9912	1.48299	0.581473	2.55041	0.0107597	0.0309763	3.54142	3.04603	3.48699	3.46859	3.78128	3.29161	4.09472	4.57633
Gm12060	3.00632	1.48256	0.71382	2.07693	0.0378077	0.0895255	1.53959	1.51545	1.73123	1.52622	1.76835	1.70119	1.88132	1.85774
Dnah10	32.3314	1.48226	0.413971	3.58059	0.000342825	0.0014688	4.36833	4.50676	4.69462	4.33949	5.90002	5.31941	4.76241	5.09444
Arhgef19	15.3877	1.4816	0.424714	3.48847	0.000485796	0.00201558	3.73056	3.5938	3.75464	3.48205	4.23691	4.29767	4.27859	4.08671
BC048546	14.4168	1.48123	0.438457	3.37829	0.000729393	0.00290174	3.66903	3.53564	3.69463	3.32712	4.03175	4.19148	4.21264	4.06461
Fbln7	16.5954	1.48119	0.477834	3.09981	0.00193643	0.00692408	3.76043	3.83703	3.52453	3.59773	4.70734	4.33092	3.82649	4.26971
Srl	42.997	1.48029	0.334367	4.42713	9.54937e-06	5.52551e-05	4.3401	5.14189	4.71592	5.12564	6.04542	5.7375	5.65101	5.72162
Snap25	6640.28	1.47814	0.167967	8.80018	1.36596e-18	3.77917e-17	11.6008	11.8063	11.8317	12.0794	12.8727	13.2643	13.4906	13.0241
Ccdc67	2.0785	1.47758	0.750888	1.96777	0.0490944	0.110866	1.0579	1.04083	1.15536	1.04844	1.22763	1.41019	1.12085	1.25331
Cdh24	9.80173	1.47676	0.5384	2.74286	0.00609071	0.0189618	3.0826	2.98954	3.22306	2.93456	3.45611	3.41556	3.86146	3.3027
Pax6os1	2.35556	1.47527	0.758672	1.94454	0.0518299	0.115883	1.15381	1.13456	1.14585	1.24794	1.64856	1.3391	1.3952	1.09984
C2cd4b	1.00299	1.47521	0.758479	1.94496	0.0517797	0.1158	0.169091	0.160703	0.165596	0.164424	0.273723	0.260171	0.28888	0.306223
Wdr93	3.11864	1.47498	0.71408	2.06557	0.0388691	0.0915828	1.66403	1.52656	1.64699	1.53773	1.99447	1.82265	1.64943	1.80094
Dapk2	5.74917	1.47303	0.60631	2.42949	0.0151199	0.0416171	2.31414	2.36717	2.49908	2.48905	2.86242	2.66081	2.82499	2.64333
Prr36	31.0571	1.47127	0.411385	3.57638	0.000348386	0.00149044	4.50385	3.93039	4.99106	4.1714	5.30675	5.16955	5.46829	5.16392
Inmt	3.16367	1.4707	0.737853	1.99321	0.0462381	0.105579	1.53823	1.70119	1.52777	1.52423	2.07904	1.9119	1.72935	1.52635
Mlip	90.606	1.46896	0.302498	4.85609	1.19729e-06	8.01351e-06	5.70336	5.97201	6.06882	5.40413	7.04139	7.33034	6.42985	6.6711
Dclk1	2845.9	1.46886	0.131914	11.135	8.47307e-29	6.53913e-27	10.6205	10.4463	10.7726	10.6817	11.8487	11.9254	12.2061	11.811
Sostdc1	11.0449	1.46793	0.758849	1.93442	0.0530613	0.118217	2.46501	2.3956	2.78221	2.4272	4.49947	3.32699	2.49726	2.23662
Rsph1	19.7402	1.46722	0.53457	2.74468	0.00605698	0.018874	3.45525	3.92598	3.87581	4.00402	5.20247	4.52414	3.87396	4.22687
Thrsp	161.437	1.46705	0.205215	7.14884	8.75135e-13	1.27898e-11	6.58399	6.46782	6.71722	6.62302	7.78956	8.04478	7.41688	7.77968
Ankrd66	3.80063	1.46645	0.743488	1.97239	0.0485652	0.109868	1.88426	1.62757	1.64517	1.64099	2.38581	2.13513	1.63877	1.69953
Asxl3	99.2885	1.46625	0.201529	7.27564	3.44791e-13	5.27561e-12	6.08408	5.87175	6.18242	5.6848	6.93033	7.04759	7.10322	7.11586
Tas1r1	8.57388	1.46359	0.542244	2.69914	0.00695191	0.0212963	2.85753	2.87381	3.01665	2.91275	3.28859	3.25334	3.59625	3.17677
Ankrd13d	38.5915	1.46345	0.296811	4.9306	8.19793e-07	5.65468e-06	4.685	4.7126	5.01138	4.63467	5.53397	5.62375	5.80647	5.52871
Tmem190	1.13074	1.46328	0.756165	1.93513	0.0529746	0.118082	0.282207	0.272721	0.278262	0.276937	0.508214	0.372981	0.275295	0.473166
Mllt11	297.519	1.46282	0.17412	8.40123	4.41843e-17	1.04358e-15	7.38197	7.34135	7.70252	7.29274	8.44367	8.77706	8.88325	8.55308
Krt15	3.75692	1.46158	0.749713	1.94953	0.0512325	0.114858	1.63968	1.6101	1.84183	1.62338	2.31632	2.23218	1.66057	1.57443
Osbpl10	70.3118	1.46131	0.231798	6.30425	2.89588e-10	3.18673e-09	5.34941	5.44445	5.61374	5.65267	6.55464	6.49986	6.69049	6.38522
1700088E04Rik	1.12503	1.46057	0.756222	1.9314	0.0534335	0.118879	0.249536	0.240103	0.245616	0.244298	0.356115	0.555322	0.27713	0.303155
Pbld1	1.11839	1.45994	0.756058	1.93099	0.0534845	0.118902	0.254948	0.245576	0.251052	0.249743	0.27005	0.55873	0.346113	0.337862
Kif5c	7141	1.45875	0.123335	11.8276	2.81137e-32	3.13094e-30	11.8734	11.8532	11.912	12.1936	13.3641	13.4112	13.1124	13.2275
Csrp1	2042.82	1.4571	0.182547	7.98207	1.43897e-15	2.8071e-14	10.031	10.4092	9.96107	10.1877	11.5363	11.7328	10.9904	11.5371
Lctl	1.02322	1.45623	0.75723	1.9231	0.0544672	0.120767	0.178432	0.169882	0.174871	0.173677	0.240543	0.344121	0.354691	0.232821
Tac2	4.00086	1.45468	0.679988	2.13927	0.0324136	0.0789193	1.96805	1.82416	1.94857	1.94201	2.02798	2.43242	2.1581	2.08373
4930583P06Rik	2.15923	1.45448	0.75211	1.93387	0.0531295	0.118323	1.17681	1.04607	1.05644	1.05397	1.49321	1.21275	1.19084	1.14814
Ptch2	1.97964	1.45365	0.754709	1.9261	0.0540918	0.120025	1.00209	1.08026	0.995339	0.993066	1.2132	1.07139	1.38789	1.08832
Ccbe1	13.3236	1.45289	0.542984	2.67576	0.00745607	0.0225812	3.52281	3.13174	3.46932	3.36479	4.33749	4.18041	3.63791	3.41724
Ablim3	42.3404	1.45241	0.313313	4.63567	3.55788e-06	2.21353e-05	4.99757	4.91655	4.71704	4.86704	5.39428	5.93508	5.99475	5.64407
Mir340	2.0196	1.45172	0.749391	1.9372	0.0527203	0.11762	1.13976	1.01204	1.02176	1.01944	1.19883	1.13736	1.18454	1.34631
Snap91	681.523	1.45105	0.169917	8.53975	1.34512e-17	3.35726e-16	8.45928	8.28057	8.91166	8.68095	9.75104	9.81137	10.1165	9.82063
Grhl1	32.1951	1.44932	0.324322	4.46877	7.86696e-06	4.60963e-05	4.62893	4.22104	4.60809	4.69797	5.29373	5.24646	5.54255	5.27186
Casq1	17.7113	1.44819	0.419429	3.45277	0.00055487	0.00226531	3.66782	3.85377	3.79169	3.92586	4.45915	4.53447	4.12455	4.59443
Clic6	85.0666	1.44776	0.707255	2.04702	NA	NA	5.13948	5.67077	4.77632	5.15513	8.18371	5.97905	4.91661	4.67227
Atp6v1g2	382.079	1.44674	0.162722	8.8909	6.06133e-19	1.73705e-17	7.59508	7.73726	8.0145	7.80282	8.8236	9.19596	9.19128	8.90378
Tmem229a	676.762	1.44672	0.133723	10.8188	2.80438e-27	1.87627e-25	8.58472	8.55741	8.83309	8.39763	9.9824	9.90806	9.70902	9.87145
Mettl11b	2.81914	1.44608	0.719755	2.00913	0.0445237	0.102276	1.46531	1.62554	1.45589	1.45271	1.77096	1.80068	1.59839	1.69074
Mical2	301.81	1.44572	0.225695	6.40564	1.49735e-10	1.70755e-09	7.38206	7.11086	7.76185	7.49662	8.5491	8.55061	9.1392	8.40275
Pacsin3	126.752	1.44426	0.228307	6.32595	2.51682e-10	2.78879e-09	6.17984	6.56044	6.11602	6.22664	7.53738	7.62843	7.03547	7.38689
Olfr539	1.09821	1.44412	0.754981	1.91278	0.0557756	0.123264	0.246109	0.236914	0.242284	0.240999	0.307533	0.254946	0.551671	0.357104
2900079G21Rik	12.6063	1.44362	0.506885	2.84803	0.00439906	0.0142684	3.51301	3.30544	3.46058	3.17067	3.75111	3.84248	4.28482	3.6053
Tmem95	1.0839	1.44283	0.755488	1.90979	0.0561597	0.123926	0.23195	0.222849	0.228164	0.226893	0.41962	0.241133	0.463502	0.28554
Lrrn4	0.978967	1.44244	0.757009	1.90545	0.0567213	0.125024	0.133557	0.125372	0.130146	0.129003	0.196181	0.225366	0.309428	0.244797
Igfbp6	26.6292	1.44215	0.409827	3.51892	0.0004333	0.00181835	4.16006	4.20665	4.57504	4.14605	4.61613	5.32963	5.32382	4.74931
Pth2r	3.66708	1.44142	0.68696	2.09826	0.0358818	0.0857731	1.79662	2.03401	1.78462	1.78058	2.12159	2.01493	2.19205	2.09814
Klf15	97.4393	1.43961	0.266268	5.4066	6.42306e-08	5.15133e-07	5.38805	6.19336	6.25377	5.70779	7.08564	7.03139	6.74672	7.18731
Edil3	1292.21	1.43959	0.155528	9.25615	2.11934e-20	7.07625e-19	9.70612	9.58712	9.41862	9.34589	10.9563	10.8494	10.4424	10.9259
Maats1	19.1829	1.43742	0.521158	2.75813	0.00581334	0.0182305	3.91766	3.68269	4.00541	3.572	5.00711	4.72642	3.71278	4.16173
Veph1	3.77269	1.43697	0.689601	2.08377	0.037181	0.0883387	1.80816	1.9637	1.79587	1.89463	2.17015	2.22088	1.88561	2.20116
Bcl2l15	1.01131	1.4369	0.756532	1.89933	0.0575211	0.126486	0.155902	0.147439	0.152379	0.151196	0.303121	0.286149	0.305735	0.181084
Phldb1	925.119	1.4369	0.15454	9.2979	1.43248e-20	4.90389e-19	9.09841	9.16832	9.07036	8.83106	10.502	10.1911	10.0439	10.4997
Dkkl1	8.86633	1.4361	0.611527	2.34838	0.0188553	0.0502845	2.70593	2.83638	2.98238	2.96836	2.83246	3.74001	3.53544	3.03865
Rhbdl1	26.7067	1.43589	0.35156	4.08434	4.42032e-05	0.000225908	4.62136	3.93624	4.40782	4.24252	4.91234	5.06913	5.1008	5.10821
Sez6l	297.978	1.4349	0.306547	4.68085	2.85695e-06	1.80635e-05	7.62159	6.67488	7.97291	7.03786	8.22835	8.67329	9.11817	8.5016
Gm10334	3.64733	1.43455	0.677596	2.11711	0.0342503	0.0825395	1.79095	1.94564	1.77902	1.87701	2.00521	2.17126	2.04173	2.15983
Snca	627.563	1.43435	0.146366	9.79976	1.12852e-22	4.59665e-21	8.31499	8.30897	8.65132	8.68487	9.59994	9.93761	9.75399	9.72359
Gabbr2	452.649	1.43337	0.238328	6.01431	1.8066e-09	1.79598e-08	8.21817	7.7284	8.27463	7.79101	8.89386	9.18105	9.80387	9.0609
Smlr1	1.01867	1.43251	0.756204	1.89435	0.0581787	0.127709	0.152923	0.144365	0.149362	0.148166	0.379648	0.205892	0.214879	0.265829
Gda	964.153	1.43115	0.146748	9.75248	1.80011e-22	7.26484e-21	8.98923	8.80667	9.38668	9.19617	10.2615	10.4768	10.4175	10.3629
Cpox	332.432	1.43098	0.198139	7.22213	5.1178e-13	7.65105e-12	7.64815	7.8217	7.38811	7.52346	8.98228	8.84404	8.36976	9.03698
Nr2f1	50.4592	1.43027	0.271327	5.2714	1.35384e-07	1.04027e-06	5.10834	4.8082	5.11633	5.36303	6.13362	6.05601	6.06591	5.83049
Rsph14	1.03223	1.43023	0.755832	1.89227	0.0584556	0.128157	0.164943	0.156269	0.161334	0.160122	0.271843	0.403214	0.194706	0.249558
Kcnmb4os2	2.91103	1.42989	0.728022	1.96407	0.0495215	0.111715	1.47204	1.5446	1.46234	1.56224	1.62484	1.81156	1.51029	1.94566
2900041M22Rik	2.01843	1.42972	0.757602	1.88716	0.0591384	0.129428	1.00909	1.08763	1.00221	0.999893	1.1811	1.19587	1.42012	1.00112
Jph1	179.911	1.42888	0.16616	8.59937	8.01523e-18	2.03809e-16	6.75747	6.79049	6.61446	6.91319	8.08456	7.97131	7.81621	7.83162
Dmrt3	1.5533	1.42882	0.748145	1.90981	0.0561572	0.123926	0.518164	0.505211	0.512814	0.511006	1.07582	0.609074	0.458467	0.56484
Nos1ap	158.824	1.42858	0.269727	5.29638	1.18118e-07	9.13987e-07	6.62612	6.33661	6.81379	6.51479	7.41846	7.49354	8.32312	7.50232
Uox	2.07259	1.42798	0.757983	1.88392	0.0595752	0.130173	1.01692	1.09606	1.00987	1.0075	1.4137	1.31123	1.01377	1.10351
Otud7a	146.855	1.42575	0.194515	7.32977	2.30548e-13	3.59348e-12	6.52522	6.72741	6.44179	6.25337	7.49827	7.78212	7.74909	7.45804
Clcn1	9.47227	1.42472	0.576205	2.47259	0.0134136	0.0375783	2.81105	3.10278	3.16962	2.87934	3.76176	3.16859	3.6509	3.14746
Tchh	32.7833	1.42347	0.379219	3.75369	0.00017425	0.000794326	4.93066	4.28191	4.66267	4.21822	5.0372	5.23115	5.72083	5.33561
9330175M20Rik	13.6908	1.42279	0.503786	2.82419	0.00474005	0.0152145	3.67296	3.19864	3.61495	3.33917	3.96522	3.6024	4.06562	4.3289
Gpt	48.1246	1.42209	0.304238	4.67429	2.94975e-06	1.86169e-05	5.34202	4.88487	4.97386	4.94004	6.14786	6.03001	5.53469	5.99987
Prr18	456.474	1.41934	0.212412	6.68199	2.35716e-11	2.93121e-10	7.73949	8.23382	7.90573	8.24905	9.44203	9.51008	8.74958	9.34746
Cwh43	14.8221	1.41841	0.452799	3.13253	0.00173307	0.00626697	3.40121	3.473	3.78964	3.69299	4.04893	4.22736	4.37943	3.94358
Col19a1	112.314	1.41773	0.199213	7.11666	1.10571e-12	1.58825e-11	5.98657	5.95155	6.42609	6.18686	7.26452	7.1062	7.36413	7.16189
Dbndd2	1606.35	1.41757	0.183205	7.7376	1.01313e-14	1.80252e-13	9.695	10.0774	9.67082	9.88098	11.2608	11.2306	10.6019	11.2747
Prss48	7.95035	1.41682	0.582563	2.43204	0.0150138	0.0413886	3.04631	2.58501	2.91515	2.6104	3.16849	2.98849	3.35009	3.25775
Gm13375	24.4442	1.41515	0.36383	3.8896	0.00010041	0.000481813	4.11956	4.5178	4.2788	3.85998	4.96913	4.90825	4.85543	4.98397
Dync1i1	345.635	1.41478	0.139928	10.1108	4.94984e-24	2.34133e-22	7.47607	7.71666	7.83509	7.66483	8.76042	8.90295	9.03152	8.83508
Car9	5.17599	1.41421	0.678549	2.08416	0.0371456	0.0882784	2.20245	2.04801	2.28114	2.17228	2.90395	2.52795	2.26389	2.18182
Amph	535.357	1.41402	0.126009	11.2216	3.19401e-29	2.56629e-27	8.24298	8.19008	8.49615	8.2293	9.42194	9.663	9.49578	9.50001
Tmprss11a	5.46626	1.41305	0.75956	1.86036	0.062835	0.135845	1.8875	2.05774	1.8709	1.98123	3.11234	2.51116	1.77964	1.6741
Clstn2	172.584	1.41208	0.252687	5.58828	2.29324e-08	1.96455e-07	6.48655	6.50717	7.07153	6.6859	7.56032	7.8633	8.31556	7.5614
Tmem25	26.6517	1.41193	0.339297	4.16134	3.1639e-05	0.000166483	4.42795	4.36341	4.20339	4.3229	5.0873	5.17337	5.08746	4.86132
4933431E20Rik	194.134	1.41179	0.185584	7.60731	2.79862e-14	4.78566e-13	6.5637	7.07615	6.94561	6.87593	8.21836	8.12464	7.81229	7.97238
Tshr	14.3052	1.41162	0.491365	2.87285	0.00406784	0.0133515	3.62873	3.41487	3.57376	3.47004	4.28794	3.87368	3.63643	4.38656
Catsper2	25.5321	1.41046	0.342552	4.1175	3.83007e-05	0.000197926	4.16255	4.27353	4.38746	4.29331	5.10263	4.8382	5.08044	4.94024
2810454H06Rik	10.7323	1.41019	0.532118	2.65014	0.00804584	0.0240814	3.34903	2.97125	3.2126	3.10644	3.92202	3.72001	3.26904	3.55999
Aldob	2.94393	1.40781	0.722006	1.94986	0.0511923	0.114793	1.48767	1.46398	1.68126	1.47456	1.8662	1.76102	1.76078	1.57626
Srrm4	63.5077	1.40751	0.391252	3.59745	0.000321348	0.00138487	5.19677	4.88592	5.95549	5.11056	6.11501	5.996	6.97647	6.06971
Lrrc48	43.1039	1.40662	0.34711	4.05237	5.07023e-05	0.000257106	4.59206	5.01208	5.01137	4.92343	6.24294	5.72905	5.38837	5.60302
Gprc5b	576.089	1.40652	0.176537	7.9673	1.62179e-15	3.13593e-14	8.31547	8.59517	8.28898	8.34874	9.80754	9.66886	9.18496	9.76994
Car2	2088.51	1.405	0.163442	8.59629	8.23319e-18	2.09049e-16	10.1079	10.3261	10.0031	10.436	11.5931	11.54	11.1109	11.674
Il12rb1	3.70039	1.4043	0.67537	2.0793	0.0375895	0.0890732	1.90213	1.85712	1.77858	1.87718	2.04495	2.17368	1.96046	2.18371
9330102E08Rik	43.5265	1.40402	0.30371	4.62289	3.78432e-06	2.34247e-05	4.76165	5.07529	5.08263	4.76986	5.55667	5.90279	6.05012	5.63819
Adrb3	2.86572	1.40385	0.718004	1.95522	0.0505575	0.113602	1.45551	1.43241	1.55129	1.54581	1.90019	1.62302	1.62016	1.65829
Ankrd13b	99.7601	1.40349	0.224409	6.25419	3.99589e-10	4.3189e-09	5.719	6.30593	6.02613	5.84227	6.90369	7.04469	7.26677	6.96672
Barx2	4.73563	1.4032	0.665419	2.10875	0.0349664	0.084053	2.05399	2.11474	2.24396	2.13789	2.56647	2.13917	2.31484	2.64944
Mir100	1.05152	1.40216	0.753683	1.86041	0.0628281	0.135845	0.17921	0.170373	0.175535	0.1743	0.407348	0.272373	0.331128	0.172152
Fam131a	256.134	1.40187	0.151059	9.28029	1.6902e-20	5.71938e-19	7.25501	7.16796	7.17607	7.47562	8.32833	8.56578	8.51824	8.34547
Prss12	139.698	1.40005	0.338041	4.14167	3.44791e-05	0.000180102	7.06726	6.03644	6.53374	5.48447	7.34194	7.54149	7.55153	7.71548
1500026H17Rik	9.37408	1.39949	0.552814	2.53158	0.011355	0.0324723	2.93089	3.02921	3.25784	2.78418	3.49366	3.70327	3.36182	3.19835
Slc28a3	1.50286	1.39947	0.746405	1.87494	0.0608006	0.13244	0.487375	0.474836	0.482193	0.480442	1.01159	0.621571	0.506659	0.428211
Tktl2	4.54111	1.39918	0.660795	2.11741	0.034225	0.0824963	2.02573	2.26086	2.01122	2.10956	2.62068	2.26516	2.31321	2.33673
Sprn	211.482	1.39904	0.213371	6.55684	5.49606e-11	6.51676e-10	7.0565	6.63722	7.37408	6.83821	7.98101	8.16475	8.44035	7.99849
Ppp2r2c	1522.2	1.39853	0.144554	9.6748	3.85838e-22	1.5291e-20	9.43606	9.93736	9.8447	9.85984	10.9299	11.1995	11.1039	10.8924
Unc13a	565.754	1.3985	0.197076	7.09623	1.28207e-12	1.82519e-11	8.32959	8.56219	8.30971	8.25492	9.42403	9.58132	10.031	9.23297
Elavl2	242.131	1.39848	0.16042	8.71759	2.84177e-18	7.58782e-17	7.275	6.79988	7.44311	7.20953	8.38084	8.36593	8.366	8.31688
Gm10863	8.78422	1.39828	0.566987	2.46616	0.0136569	0.0381439	3.14933	2.68301	3.01641	2.8145	3.2911	3.04582	3.42708	3.55578
Khdrbs3	502.458	1.39768	0.167391	8.34981	6.83723e-17	1.57677e-15	8.44841	7.72597	8.39906	8.16228	9.4569	9.45334	9.39972	9.3928
Fn3k	72.1079	1.39338	0.217737	6.39936	1.56026e-10	1.77468e-09	5.52423	5.68035	5.63138	5.50738	6.54773	6.50057	6.68365	6.51633
Klc2	240.22	1.39159	0.169863	8.19241	2.5605e-16	5.56229e-15	7.11932	7.12106	7.14043	7.36095	8.17094	8.46205	8.53997	8.17597
Pcsk6	147.475	1.3913	0.199795	6.96362	3.31632e-12	4.55179e-11	6.61191	6.55304	6.57398	6.34326	7.76414	7.65744	7.28083	7.75203
Chrna4	92.1707	1.39084	0.351329	3.95881	7.53256e-05	0.000370646	6.29409	5.27714	6.27426	5.19535	6.71102	6.77572	7.2678	6.84782
Cecr2	88.2939	1.39067	0.23635	5.88393	4.00646e-09	3.78816e-08	5.95983	5.50366	6.04201	5.82854	6.92894	6.57624	6.82922	7.05844
Mkx	22.0598	1.3901	0.411032	3.38197	0.000719686	0.00286961	4.0243	4.01427	4.38498	3.85438	4.35142	4.84566	5.01632	4.7202
Nkain1	249.1	1.38976	0.185425	7.49496	6.63195e-14	1.0978e-12	7.40398	7.35122	7.20128	6.94893	8.41958	8.42633	8.08485	8.61521
4933417G07Rik	1.90743	1.38822	0.75392	1.84133	0.0655725	0.140503	0.957856	0.942134	1.05532	0.949137	1.20847	0.986772	1.14482	1.20666
Wisp1	15.2402	1.38806	0.456454	3.04096	0.00235828	0.00825634	3.42637	3.72372	3.73733	3.63743	3.9976	3.94215	4.49045	4.29895
Cnih2	106.487	1.38515	0.244557	5.66393	1.47945e-08	1.29644e-07	5.87918	6.18287	6.1481	6.10328	7.0648	7.51181	7.11877	6.77121
Bend6	285.14	1.38385	0.169192	8.17917	2.85804e-16	6.18575e-15	7.20784	7.4723	7.64578	7.3466	8.40603	8.72599	8.76694	8.45499
Pxmp2	20.6937	1.38373	0.409581	3.3784	0.000729082	0.00290116	3.89068	4.16724	3.99612	3.97358	4.62365	4.83251	4.25828	4.85932
Dbil5	5.50866	1.38299	0.64463	2.1454	0.0319209	0.0779463	2.22503	2.37203	2.31425	2.40351	2.66548	2.48449	2.38416	2.98968
Armc4	7.66777	1.38298	0.599256	2.30782	0.0210091	0.0549377	2.78594	2.70349	2.75188	2.64224	3.50055	3.18068	2.82515	2.82187
Tcte2	4.699	1.38293	0.645236	2.1433	0.0320894	0.0782925	2.28061	2.02839	2.04967	2.24417	2.3399	2.36916	2.57656	2.4185
Wdr72	3.62704	1.38168	0.757715	1.82348	NA	NA	1.3908	1.47161	1.49777	1.37525	2.47282	1.38575	1.42946	1.33495
Frmd5	221.086	1.38109	0.186147	7.41936	1.17686e-13	1.89982e-12	7.17312	7.11282	7.28325	6.67773	8.23639	8.04146	8.13838	8.43923
Mhrt	0.91494	1.38037	0.754605	1.82927	0.0673596	0.143807	0.0325789	0.0249093	0.0293835	0.028312	0.180917	0.08738	0.155732	0.118794
LOC100505025	1.94526	1.37949	0.756024	1.82467	0.0680514	0.144985	0.964612	0.948593	1.06265	0.955733	1.2169	0.993139	1.0638	1.30885
Wdr86	1.49334	1.37886	0.744718	1.85152	0.064095	0.137993	0.449579	0.437105	0.444429	0.442687	1.01209	0.497729	0.506744	0.390381
3110039I08Rik	222.039	1.37855	0.266302	5.17663	2.25935e-07	1.67745e-06	7.38013	6.51215	7.43941	6.69268	8.54908	7.85585	8.166	8.24045
Usp50	1.19667	1.37797	0.748966	1.83984	0.0657924	0.140889	0.328375	0.318357	0.324214	0.322814	0.630052	0.289544	0.507022	0.409883
4931428F04Rik	15.9276	1.37777	0.464622	2.96536	0.00302327	0.0102738	3.97862	3.59828	3.6797	3.39053	3.9132	4.34243	4.51597	4.13881
BC030499	10.8416	1.37704	0.511637	2.69144	0.00711449	0.02173	3.19436	3.26189	3.24578	3.14031	3.52507	3.45804	4.03497	3.6033
Lamb3	17.8854	1.37686	0.42193	3.26323	0.0011015	0.00418076	3.57561	3.86125	3.87993	4.00485	4.36892	4.52577	4.66016	4.17652
Cplx2	1868.99	1.37682	0.199298	6.90832	4.90413e-12	6.59229e-11	9.7995	10.1711	9.95846	10.3377	11.0635	11.363	11.7498	11.007
Syt7	449.286	1.37682	0.189386	7.26988	3.598e-13	5.49569e-12	7.97305	7.88163	8.28709	8.07445	9.12992	9.19342	9.64445	8.97437
Abca4	32.2923	1.37547	0.683752	2.01166	0.0442563	0.101835	4.27087	4.21007	4.11095	4.00314	6.41669	4.74374	3.99016	3.74902
Mir325	0.997548	1.37439	0.751949	1.82777	0.0675834	0.14418	0.119628	0.111257	0.116144	0.114975	0.183516	0.131426	0.402679	0.205149
Vmn2r30	2.27341	1.37428	0.762774	1.80168	0.071595	0.15124	1.11059	1.18928	1.10289	1.10029	1.57484	1.40518	1.02524	1.28114
6230400D17Rik	5.34794	1.37424	0.692225	1.98525	0.0471165	0.107052	2.4385	2.07489	2.20781	2.09309	2.93369	2.14894	2.57751	2.37807
Rxfp3	1.99283	1.37358	0.756662	1.81531	0.0694764	0.147485	0.980006	0.963593	1.07855	0.970913	1.2713	1.27399	1.13994	0.973171
Shank2	174.096	1.37322	0.262418	5.23294	1.66839e-07	1.26375e-06	6.51988	6.71724	7.10911	6.52279	7.79098	7.7273	8.35438	7.41948
Mctp2	12.3422	1.37151	0.524885	2.61297	0.00897597	0.0264602	3.38437	3.18262	3.50612	3.22945	4.07887	4.13153	3.57778	3.4284
Sergef	189.696	1.37118	0.220141	6.22863	4.70533e-10	5.04848e-09	6.66791	6.72835	7.06967	6.96461	8.04313	8.34444	7.60752	7.87793
Ina	121.346	1.37039	0.287321	4.76953	1.84653e-06	1.20428e-05	6.04578	6.45746	6.52022	5.87359	6.86902	7.28703	7.82416	7.16058
Hymai	9.66978	1.36888	0.553921	2.47126	0.0134638	0.0377065	3.24351	2.77241	3.19592	2.90611	3.72345	3.31103	3.56304	3.25866
2310069G16Rik	9.05279	1.36868	0.512668	2.66973	0.00759127	0.022904	3.12267	2.93689	2.89177	3.06667	3.37459	3.48307	3.29053	3.48684
Tmeff2	416.18	1.36864	0.15814	8.65461	4.94605e-18	1.28175e-16	8.26524	7.94868	7.84512	7.75691	9.21338	9.03933	8.9902	9.31303
Slc6a9	155.145	1.36796	0.192344	7.11204	1.14337e-12	1.63967e-11	6.51758	6.63059	6.93601	6.24426	7.79102	7.67436	7.54375	7.76776
Myh7b	26.5855	1.3677	0.337607	4.05115	5.09662e-05	0.000258296	4.10751	4.30212	4.34944	4.57365	4.95094	5.02192	5.03849	5.18061
Cryba1	2.89952	1.36575	0.724699	1.88458	0.0594868	0.130061	1.56731	1.43132	1.55091	1.44175	1.80202	1.50128	1.62018	1.8706
Vmn2r118	1.00776	1.36527	0.751333	1.81713	0.0691971	0.146964	0.123378	0.114916	0.119858	0.118676	0.273229	0.135041	0.38304	0.149445
Fst	8.08829	1.36455	0.63544	2.14741	0.0317608	0.0776038	3.00974	2.63918	2.78208	2.56523	2.64672	3.30942	3.56886	3.01528
Kcnab2	441.846	1.36249	0.194874	6.99168	2.71623e-12	3.76041e-11	7.77727	8.1409	8.02822	8.19527	8.99519	9.62959	9.22143	8.97978
4932443I19Rik	2.76007	1.36195	0.718133	1.89651	0.0578924	0.127191	1.41513	1.39283	1.51093	1.50555	1.76099	1.72389	1.55222	1.56577
Gm16702	8.38076	1.36057	0.555769	2.44809	0.0143615	0.0398211	3.01695	2.74246	2.97635	2.77526	3.36304	3.21841	2.99224	3.47329
Armc2	37.7706	1.36016	0.354447	3.83742	0.000124332	0.0005859	4.34413	5.11148	4.76466	4.67239	5.94394	5.3385	5.41864	5.52551
Mgst3	67.2693	1.35935	0.268753	5.05797	4.23748e-07	3.03718e-06	5.79177	5.38241	5.50614	5.28193	6.37833	6.74459	6.13688	6.44576
Bche	96.5156	1.35885	0.293941	4.62287	3.78474e-06	2.34247e-05	5.49432	5.91463	5.93491	6.33795	7.16289	7.20157	6.39937	7.04701
Cbln1	5.51759	1.35804	0.628554	2.16059	0.0307273	0.075461	2.24746	2.20574	2.52633	2.4245	2.582	2.77441	2.78733	2.48922
Morn5	2.05164	1.3564	0.761419	1.78141	0.0748455	0.156523	0.972692	1.05312	0.965706	0.963348	1.40932	1.27258	0.934049	1.03095
Cbln2	18.2596	1.3537	0.476529	2.84075	0.00450071	0.0145471	3.65748	3.77308	4.14987	3.67755	3.91132	4.78596	4.65466	4.26977
Gm20743	11.6917	1.3537	0.508746	2.66086	0.00779417	0.0234438	3.35889	3.47424	3.1224	3.20617	4.01078	3.90818	3.42429	3.71255
En2	10.7585	1.35291	0.514869	2.62768	0.00859693	0.0255052	3.2822	3.32925	3.04738	3.13171	3.77216	3.62783	3.31415	3.86404
Gucy2g	1.82353	1.35256	0.751009	1.80099	0.0717045	0.151411	1.01117	0.885351	0.89415	0.892049	1.0327	1.05207	1.11655	1.07447
Sh3rf3	133.98	1.35234	0.23258	5.8145	6.08167e-09	5.5765e-08	6.27503	6.3158	6.5398	6.49233	7.28568	7.59148	7.8135	7.10361
Dusp10	52.125	1.35199	0.274436	4.92644	8.37393e-07	5.76252e-06	5.39709	4.98891	5.02953	5.29642	6.01974	5.97471	5.88715	6.31681
Pcdh9	1724.56	1.35128	0.132208	10.2208	1.59964e-24	7.81867e-23	10.278	9.91564	9.93424	9.81378	11.2286	11.042	11.2752	11.2649
Rhebl1	14.0477	1.35084	0.44901	3.00849	0.0026255	0.00905672	3.46081	3.72846	3.41487	3.57285	4.31358	3.9314	3.97313	4.05926
Fhad1	63.5492	1.35055	0.350709	3.85091	0.000117678	0.00055768	5.37879	5.37578	5.21716	5.58323	7.00393	6.1736	5.79441	6.09124
Doc2a	39.6915	1.34999	0.291339	4.63375	3.59095e-06	2.23115e-05	4.63482	4.88759	5.17723	4.5899	5.55064	5.66016	5.71698	5.67962
Olfr456	0.944903	1.34978	0.751788	1.79542	0.072586	0.152851	0.0562711	0.048353	0.0529745	0.0518682	0.205542	0.18868	0.0557506	0.197686
Fah	141.448	1.34939	0.201068	6.71111	1.93156e-11	2.41724e-10	6.1577	6.64215	6.536	6.56139	7.56265	7.62132	7.28588	7.73105
1700008O03Rik	18.1838	1.34937	0.422511	3.19368	0.00140472	0.00520257	3.86759	3.55797	4.10556	3.86642	4.24716	4.59513	4.63627	4.28613
Lgi4	238.961	1.34936	0.143663	9.39253	5.85778e-21	2.08229e-19	7.20013	7.23821	7.08773	7.30332	8.38907	8.41022	8.18781	8.32764
Shd	21.8975	1.34875	0.365741	3.6877	0.000226287	0.0010088	3.95355	4.22383	4.27156	3.95492	4.63594	4.79823	4.68711	4.87959
Pdzph1	8.08356	1.34776	0.556387	2.42235	0.0154205	0.0423373	2.9876	2.89098	2.75728	2.74729	2.96666	3.29287	3.15254	3.45941
Gjb1	117.735	1.34688	0.203917	6.60504	3.97399e-11	4.80593e-10	6.26262	6.03275	6.25366	6.4255	7.33799	7.31755	7.0127	7.4296
Prickle4	1.09151	1.34655	0.747882	1.80048	0.0717841	0.151525	0.242648	0.233503	0.238843	0.237566	0.209741	0.479021	0.333344	0.433397
Slco4c1	7.14262	1.34437	0.561777	2.39306	0.0167084	0.0453496	2.76666	2.68703	2.6357	2.7226	3.11182	3.02437	3.19465	2.85398
Tctex1d4	2.16824	1.34401	0.759985	1.76847	0.076983	0.160098	1.13763	1.00502	1.01546	1.01298	1.4945	1.25285	0.980166	1.14102
Cbarp	96.7219	1.34317	0.259309	5.17978	2.22152e-07	1.65145e-06	5.837	5.72669	6.33963	5.93471	6.77913	6.98269	7.3527	6.74551
Rag1	3.4089	1.34087	0.69321	1.9343	0.0530764	0.118219	1.70627	1.94502	1.69506	1.69128	2.00019	1.89434	2.03719	2.03601
Diras2	882.074	1.34067	0.178418	7.51421	5.72541e-14	9.53394e-13	8.73157	9.10175	9.08317	9.1944	9.94353	10.2469	10.5801	10.0762
Slc25a2	1.74788	1.34034	0.753541	1.77872	0.0752864	0.157199	0.861994	0.84757	0.856004	0.954753	0.951635	1.01381	1.10394	1.03613
Cdh10	270.642	1.34032	0.133243	10.0592	8.3641e-24	3.83267e-22	7.36357	7.48656	7.24549	7.43806	8.57058	8.52916	8.41351	8.5316
Spata9	4.42103	1.33885	0.64866	2.06403	0.0390151	0.0918888	2.1135	2.06372	1.98778	2.18179	2.35242	2.17023	2.36402	2.48401
Palm2	231.136	1.33816	0.195015	6.86183	6.79825e-12	9.02127e-11	7.14847	6.89853	7.41707	7.14808	8.3393	8.00916	8.554	8.14511
Cadps	813.213	1.33811	0.118826	11.2611	2.04279e-29	1.65645e-27	8.99079	8.82924	9.05541	8.85627	10.015	10.1401	10.2699	10.0118
Garnl3	249.924	1.33766	0.183276	7.29862	2.90732e-13	4.48354e-12	7.19169	7.07083	7.35005	7.45646	8.09447	8.33182	8.64469	8.44318
Lect1	8.17539	1.33735	0.624769	2.14055	0.0323099	0.0787432	2.63608	3.01377	2.91281	2.6042	3.07583	3.61834	3.24666	2.79913
Ctxn3	3.97297	1.33688	0.703686	1.89982	0.0574567	0.126423	2.02186	1.77027	1.89626	1.78424	2.02176	2.4165	1.8454	2.16069
Prrt1	15.5143	1.33627	0.48371	2.76255	0.00573524	0.0180177	3.78726	3.56457	3.46708	3.70636	4.33504	3.88593	4.58056	3.81487
Mturn	456.973	1.33518	0.163326	8.17497	2.95937e-16	6.38933e-15	7.91888	7.96966	8.38138	8.14436	9.35465	9.4549	9.02105	9.23383
Tceal7	3.63568	1.33433	0.68267	1.95457	0.0506341	0.113744	1.86482	1.724	1.74087	1.93616	2.01073	2.19874	1.9548	2.01285
Anxa9	4.35307	1.33427	0.641748	2.07912	0.0376061	0.0890961	2.10344	2.14335	2.08302	1.97356	2.4084	2.23287	2.30561	2.3709
Kifc2	628.372	1.33394	0.164624	8.10298	5.36273e-16	1.11408e-14	8.35599	8.5747	8.72456	8.57868	9.54671	10.0636	9.71635	9.56331
Vegfa	121.809	1.33372	0.205521	6.48945	8.61517e-11	1.00193e-09	6.40128	6.12979	6.58146	6.03124	7.44221	7.09601	7.40947	7.34372
Pla2g7	465.972	1.3331	0.169863	7.84812	4.22325e-15	7.83886e-14	8.15171	7.99127	8.06252	8.34595	9.56206	9.18573	9.00575	9.39399
0610038B21Rik	0.896386	1.33245	0.751265	1.77361	0.0761274	0.158607	-0.00270859	-0.010221	-0.00583801	-0.0068876	0.146544	0.0117265	0.149637	0.0844557
Cdc42ep2	40.0552	1.33242	0.299514	4.44861	8.64294e-06	5.03413e-05	4.78273	5.03298	4.55662	5.00369	5.7136	5.58431	5.48365	5.85297
Nptxr	1.79928	1.33146	0.755927	1.76136	0.0781772	0.162065	0.877927	0.863054	0.871756	0.971409	0.967775	1.10341	1.17335	0.939894
Syde2	40.148	1.33113	0.314988	4.22598	2.37907e-05	0.00012849	4.77765	4.61975	5.22471	4.72	5.8781	5.53876	5.43728	5.74108
Hsf5	15.0298	1.33022	0.439812	3.02453	0.00249024	0.00865459	3.61531	3.64484	3.7297	3.54584	4.43554	3.95869	4.0227	4.20429
Atg4c	173.977	1.32939	0.212062	6.26886	3.63702e-10	3.95043e-09	6.43674	6.74334	7.0812	6.76176	8.15443	7.83164	7.59316	7.79755
Esrrg	101.718	1.32938	0.223434	5.94978	2.68506e-09	2.60453e-08	6.02625	6.17178	6.10473	5.9274	7.01236	7.11206	7.31517	6.75746
Mir425	0.866871	1.32917	0.751901	1.76774	0.0771038	0.160274	-0.0465457	-0.0538194	-0.049576	-0.0505923	0.0195943	0.122759	0.0492516	0.0129038
Jph4	414.079	1.32816	0.188163	7.05855	1.68253e-12	2.37036e-11	7.61795	8.18867	7.99487	8.03911	9.0006	9.26221	9.37506	8.81844
Vgf	101.882	1.32774	0.246852	5.3787	7.50258e-08	5.97355e-07	6.09732	5.94609	6.22443	5.95927	6.76012	6.93896	7.47238	6.96809
Dip2a	614.723	1.32762	0.150805	8.80355	1.32561e-18	3.6733e-17	8.38924	8.57707	8.54778	8.63391	9.82602	9.57881	9.44826	9.91825
Egfem1	33.4099	1.3274	0.354321	3.74631	0.000179455	0.000814889	4.64744	4.3082	4.91093	4.53228	5.52918	5.63234	5.19888	5.05159
4930567H12Rik	0.844745	1.32685	0.75215	1.76408	0.077719	0.161305	-0.0692846	-0.0763747	-0.0722397	-0.0732304	-0.00309267	0.0635563	0.0264197	0.0186875
F930015N05Rik	0.844745	1.32685	0.75215	1.76408	0.077719	0.161305	-0.0692846	-0.0763747	-0.0722397	-0.0732304	-0.00309267	0.0635563	0.0264197	0.0186875
Kirrel2	6.95648	1.32551	0.561067	2.36248	0.0181532	0.0486036	2.64136	2.66609	2.71216	2.70119	2.83677	3.13283	3.11894	2.96575
Spink8	5.12448	1.32496	0.706581	1.87518	0.0607682	0.132385	2.23576	2.07212	1.9929	2.09645	2.87228	2.58225	2.02637	2.01099
4930539N22Rik	3.78888	1.32483	0.712753	1.85875	0.063062	0.136219	1.74739	1.71753	1.94253	1.83619	1.8859	1.81662	2.43884	2.03824
Arx	34.7715	1.32483	0.298642	4.43617	9.15723e-06	5.31433e-05	4.62483	4.86182	4.6712	4.57786	5.57493	5.43733	5.47176	5.31223
Iqcg	39.2936	1.32418	0.381474	3.47123	0.000518072	0.00213389	4.52462	5.12649	4.77978	4.68714	6.04934	5.66889	5.00257	5.56182
Ankrd34b	29.8831	1.32294	0.32895	4.02171	5.7777e-05	0.000289642	4.58537	4.44385	4.50162	4.47336	5.10024	5.2338	5.45283	5.03351
Ptpdc1	160.557	1.32247	0.192851	6.85745	7.00994e-12	9.27421e-11	6.64519	6.64473	6.72321	6.69678	7.9387	7.63525	7.44039	7.88412
Neat1	2873.82	1.32234	0.390737	3.38421	0.000713825	0.00284989	11.2904	10.0822	10.8461	10.0744	12.2354	11.0648	12.0554	12.149
Gabra1	659.067	1.32152	0.162662	8.12432	4.49862e-16	9.43477e-15	8.43936	8.41733	8.82474	8.82589	9.63256	9.88843	10.0123	9.64896
4930444F02Rik	3.8255	1.32112	0.697982	1.89277	0.058388	0.12804	2.00678	1.75855	1.88269	1.77204	2.19083	1.81115	2.19412	2.1667
Riiad1	8.73663	1.31932	0.50977	2.58806	0.00965177	0.028188	2.9952	2.90736	3.05016	2.94663	3.28853	3.45397	3.34254	3.33982
Faim2	450.175	1.31862	0.147483	8.94082	3.86299e-19	1.12725e-17	8.0587	8.09384	8.3079	7.95209	9.00028	9.27894	9.4016	9.2862
Syt16	215.092	1.31837	0.1827	7.21604	5.35248e-13	7.98832e-12	7.39806	6.66891	7.21342	6.94889	8.09307	8.20366	8.26752	8.08678
Ttc16	5.36101	1.31785	0.658059	2.00264	0.0452164	0.103678	2.16548	2.40124	2.25613	2.24834	2.9682	2.53288	2.30162	2.41938
Cox8b	1.25469	1.3173	0.742752	1.77354	0.0761397	0.158607	0.31832	0.307786	0.313955	0.312484	0.70174	0.492297	0.343884	0.269564
Prss52	0.860929	1.31722	0.751028	1.75388	0.0794505	0.164336	-0.0557768	-0.0630014	-0.0587867	-0.0597961	0.0532966	0.0399784	0.0974107	-0.0256796
BC065397	15.9132	1.31721	0.429108	3.06964	0.0021432	0.00759	3.66695	3.61779	3.92867	3.59578	4.48184	4.19282	4.24737	4.04728
Cpxm1	8.7786	1.31688	0.52026	2.53119	0.0113675	0.0325028	2.88917	2.81394	3.21419	2.94353	3.28666	3.38235	3.3599	3.40771
Gpr21	39.4443	1.31673	0.311367	4.22885	2.34887e-05	0.000127015	5.17712	4.41987	4.86085	4.82839	5.55648	5.4399	5.66135	5.81245
Adora2b	8.55486	1.31621	0.595118	2.21167	0.0269893	0.0676116	2.73292	3.30405	2.81337	2.69987	3.41258	3.43722	3.15912	3.28274
Capsl	10.092	1.31594	0.660078	1.99362	0.0461941	0.105549	3.0132	2.90739	2.871	2.75443	4.07172	3.59864	2.56951	2.76867
Trim66	88.1981	1.31536	0.272905	4.81986	1.4366e-06	9.52462e-06	5.40472	5.75736	6.24731	5.92952	6.63654	6.67199	7.19702	6.80222
Bhlhe22	26.5689	1.31514	0.349562	3.76225	0.000168394	0.000770025	4.42338	4.09559	4.5398	4.31843	5.12583	4.94938	4.81642	5.19393
Epb41l4b	59.7488	1.31337	0.289732	4.53307	5.81333e-06	3.48998e-05	5.14385	5.19558	5.82772	5.16995	6.27378	6.00358	6.19543	6.51446
Ctxn2	13.3617	1.31313	0.485461	2.70492	0.006832	0.0209801	3.39531	3.19637	3.44202	3.80541	3.69722	4.18628	3.99887	3.99261
Chga	233.651	1.31273	0.165429	7.93534	2.09919e-15	4.01057e-14	7.02953	7.49471	6.92408	7.25043	8.20714	8.31937	8.38021	8.25562
Cpm	258.025	1.31271	0.192509	6.81893	9.17187e-12	1.19635e-10	7.18101	7.46064	7.06962	7.54352	8.50041	8.45653	8.08477	8.64256
Cecr6	101.791	1.31177	0.270405	4.85112	1.22768e-06	8.2044e-06	5.67914	6.24089	5.99881	6.23222	6.84469	6.89582	7.52166	6.84926
LOC100862268	156.76	1.31046	0.177979	7.36301	1.79814e-13	2.83767e-12	6.43663	6.61833	6.7609	6.77561	7.62676	7.59035	7.90856	7.65926
Ndrg1	1313.18	1.3102	0.156604	8.3663	5.94539e-17	1.38197e-15	9.60096	9.64798	9.57688	9.69108	10.9644	10.8314	10.3626	10.966
Stmn2	404.832	1.31007	0.251227	5.2147	1.84115e-07	1.38863e-06	7.87139	7.38689	8.57122	7.63509	8.89277	9.20328	9.21247	9.03759
Ccdc136	157.642	1.30985	0.180346	7.26297	3.7869e-13	5.75425e-12	6.92913	6.61979	6.62517	6.45186	7.6816	7.55788	7.67458	7.89073
Dnajc6	1149.21	1.30969	0.109502	11.9605	5.72488e-33	6.94724e-31	9.3886	9.45495	9.45796	9.48001	10.4544	10.732	10.7021	10.5271
Camk2g	727.168	1.30916	0.135768	9.64261	5.28269e-22	2.07487e-20	8.67348	8.73188	8.87412	8.87931	9.70952	10.0148	10.1293	9.89139
A730090H04Rik	0.901611	1.30678	0.74925	1.74412	0.0811383	0.166925	-0.0121261	-0.0196893	-0.0152749	-0.0163316	0.0971757	0.158135	0.113234	-0.0138791
Fam222a	30.8958	1.3066	0.324659	4.02452	5.7091e-05	0.00028653	4.54003	4.73703	4.38763	4.49707	5.26282	5.05649	5.25168	5.46905
Slc6a17	576.968	1.30608	0.148331	8.8052	1.30619e-18	3.6252e-17	8.48204	8.39887	8.6052	8.36928	9.39736	9.52699	9.87672	9.58285
Gpr3	6.21409	1.30563	0.588891	2.2171	0.0266165	0.0667919	2.70005	2.4379	2.47366	2.46515	2.77842	2.6966	3.01006	2.81955
Cstad	13.3787	1.30539	0.473403	2.75746	0.00582526	0.0182419	3.58441	3.3744	3.44466	3.5127	4.13138	4.17252	3.92303	3.60265
Mir344c	0.894967	1.30468	0.748805	1.74234	0.0814483	0.167465	-0.0157945	-0.0233322	-0.018933	-0.0199861	0.00492546	0.154643	0.165771	0.0135339
Abca6	69.304	1.30402	0.268327	4.85982	1.17492e-06	7.89666e-06	5.59614	5.40025	5.68907	5.56912	6.6959	6.19161	6.21068	6.72689
Gcnt4	46.4229	1.30385	0.272367	4.7871	1.6921e-06	1.11312e-05	5.12473	4.77101	5.27333	5.0423	5.74628	5.97325	5.99043	5.77819
Gm10516	13.1999	1.30314	0.459826	2.83397	0.00459731	0.0148185	3.49211	3.37315	3.52884	3.51083	4.00212	4.21812	3.81791	3.77191
Gcat	14.6397	1.30225	0.433526	3.00386	0.0026658	0.00918491	3.5042	3.62977	3.79009	3.53054	4.13748	4.11416	3.94084	4.31074
Muc15	15.9864	1.30157	0.561295	2.31887	0.0204022	0.0536456	3.65247	3.43085	3.75814	3.48871	4.2697	3.2934	4.81759	3.88846
Abcb9	58.4285	1.30079	0.265181	4.90531	9.32793e-07	6.3692e-06	5.51108	5.281	5.35207	5.26727	6.10899	6.10969	6.54269	6.0758
4930513D17Rik	0.871863	1.30056	0.749377	1.73552	0.0826493	0.168947	-0.0533967	-0.0607113	-0.0564427	-0.0574647	0.136816	-0.0380024	0.0431211	0.0352753
Kif21a	1695.91	1.29996	0.108163	12.0184	2.8428e-33	3.62478e-31	10.0209	9.89561	10.2161	9.87624	11.2002	11.0949	11.1983	11.182
Fam155a	231.919	1.29923	0.183056	7.09741	1.27118e-12	1.81115e-11	7.43705	7.0366	7.04145	7.23305	8.02187	8.34426	8.51164	8.16515
Nxpe3	73.0406	1.29889	0.21606	6.01172	1.83569e-09	1.82387e-08	5.48568	5.6902	5.72133	5.68025	6.52779	6.64028	6.44532	6.63949
Tshb	14.177	1.29733	0.461588	2.81058	0.00494519	0.0158038	3.72712	3.34433	3.4102	3.72417	4.05562	3.92933	3.8861	4.34029
Slc9a5	31.2488	1.29694	0.365513	3.54828	0.000387752	0.00164486	4.30029	4.45958	4.81618	4.55389	5.1167	5.12282	5.68829	5.05902
Vmn2r47	3.25618	1.29487	0.760575	1.70249	0.0886634	0.178913	1.49879	1.66638	1.48808	1.48445	2.17088	1.88573	1.37606	1.64967
Abra	3.64562	1.29414	0.691158	1.87242	0.0611489	0.133017	1.95828	1.71211	1.83506	1.72501	1.9211	1.89181	2.07654	2.22432
Cyp2j8	2.5041	1.29388	0.727438	1.77868	0.0752919	0.157199	1.31031	1.47281	1.30187	1.29903	1.65724	1.48336	1.50958	1.46594
Ccdc37	27.6965	1.29352	0.412267	3.13759	0.00170344	0.00616996	4.62998	4.41976	4.34647	4.01313	5.48917	5.16663	4.5912	4.87433
Btbd16	8.71682	1.29341	0.523628	2.47009	0.0135079	0.0377997	2.97966	2.89186	3.0351	2.93113	3.56001	3.21479	3.22971	3.32798
A430078I02Rik	3.40024	1.29172	0.675056	1.91349	0.055685	0.123118	1.80336	1.76042	1.78554	1.67718	1.98815	1.91766	1.95052	2.00151
Hs3st1	59.7413	1.29124	0.286147	4.51249	6.40707e-06	3.81519e-05	5.26195	5.62153	4.92273	5.57342	6.41737	6.1545	5.98918	6.42845
Rab15	527.644	1.29052	0.161215	8.00494	1.19521e-15	2.37079e-14	8.17059	8.57049	8.38978	8.21163	9.30572	9.73569	9.49502	9.32034
Rs1	12.159	1.2903	0.469262	2.74965	0.00596596	0.0186228	3.58993	3.45539	3.27612	3.1662	3.93305	3.69372	3.95941	3.75783
Vmn2r84	3.59555	1.2894	0.710523	1.81471	0.0695681	0.147662	1.7213	1.78965	1.91427	1.70556	2.12527	1.70415	2.17351	2.03375
Stmn3	596.713	1.28908	0.141837	9.08844	1.00474e-19	3.08003e-18	8.44698	8.51351	8.52177	8.6102	9.44731	9.90116	9.67753	9.54356
Ak5	206.919	1.28906	0.310498	4.15158	3.30188e-05	0.000173174	6.9768	6.41632	7.7281	6.46777	7.83039	8.20699	8.35198	7.96087
Hrsp12	258.834	1.28893	0.217866	5.91619	3.29489e-09	3.16295e-08	7.05692	7.44846	7.26302	7.54325	8.56408	8.72614	7.94168	8.38615
Wnt4	10.6974	1.28877	0.501407	2.5703	0.010161	0.0294794	3.36977	2.89817	3.14246	3.38373	3.74571	3.50139	3.60157	3.69
Nacad	133.073	1.28843	0.195462	6.59171	4.34782e-11	5.2257e-10	6.37585	6.52372	6.7055	6.10006	7.40529	7.29175	7.59483	7.50514
Sult1c2	1.3765	1.28803	0.737541	1.74639	0.080744	0.16623	0.334687	0.323156	0.329926	0.328316	0.86947	0.431931	0.281491	0.31769
Nmbr	7.06224	1.28802	0.583983	2.20557	0.027414	0.0685779	2.63706	2.47407	2.88684	2.69728	2.75863	3.05663	3.1188	3.11668
Wasf3	246.179	1.28755	0.139788	9.2107	3.24006e-20	1.05774e-18	7.24891	7.45272	7.23841	7.18715	8.36854	8.42999	8.39112	8.25286
Rsf1os1	1.73003	1.2864	0.757153	1.699	0.0893188	0.179864	0.82696	0.812639	0.821017	0.920668	1.04327	0.861027	1.09868	0.94949
Nkain2	404.202	1.2859	0.140341	9.16268	5.06254e-20	1.60217e-18	7.84204	7.87332	8.14759	8.02818	9.19242	9.07844	8.88517	9.16451
Wrap53	33.2515	1.28571	0.317282	4.05226	5.07246e-05	0.000257145	4.51941	4.78453	4.64016	4.61033	5.53729	5.3199	5.11567	5.49061
Brsk1	332.545	1.28557	0.176331	7.29065	3.08468e-13	4.74045e-12	7.50212	7.78037	7.64893	7.84087	8.68807	8.94645	9.01729	8.48854
9330199G10Rik	2.00702	1.28423	0.76248	1.68428	0.0921271	0.184296	0.984976	0.968469	0.978137	1.07896	0.924245	1.37351	1.2556	1.13098
Prrg1	171.208	1.28333	0.245343	5.23074	1.68834e-07	1.27759e-06	6.76508	6.63958	6.6935	6.97171	8.18349	7.83805	7.20691	7.88696
6030419C18Rik	240.57	1.28315	0.230584	5.56477	2.62492e-08	2.23023e-07	7.05599	7.34252	6.98965	7.51059	8.11193	8.47629	8.67781	7.90061
2410137M14Rik	0.839278	1.28301	0.74837	1.71441	0.0864539	0.175178	-0.092765	-0.0998054	-0.0956983	-0.0966819	-0.0707295	0.0772316	0.0329796	-0.0323669
A330074K22Rik	10.1415	1.28272	0.531363	2.41402	0.0157776	0.0431896	2.91744	3.20127	2.99381	3.40875	3.31555	3.57875	3.80862	3.54795
Brdt	70.267	1.28269	0.231725	5.53541	3.10508e-08	2.60797e-07	5.41257	5.5297	5.73982	5.69863	6.70543	6.34469	6.48781	6.44619
4930562C15Rik	3.37681	1.28018	0.690892	1.85294	0.0638903	0.137653	1.67365	1.74245	1.66253	1.8571	2.042	1.82779	2.05668	1.86139
Hrh1	32.7364	1.28012	0.297806	4.29851	1.71953e-05	9.55077e-05	4.78581	4.44826	4.69547	4.60437	5.29945	5.28999	5.39969	5.38767
Cfap57	7.9577	1.28012	0.583347	2.19444	0.0282039	0.0702442	2.73483	2.75583	2.8051	2.88479	3.48394	3.32264	2.8713	2.89312
A230020J21Rik	0.828586	1.27842	0.747772	1.70965	0.0873315	0.176691	-0.0967574	-0.103734	-0.0996649	-0.10064	-0.0746779	-0.0396884	0.0839068	0.0194456
Eps15	1787.99	1.27797	0.112432	11.3667	6.1283e-30	5.33829e-28	10.0123	10.0695	10.0663	10.2322	11.299	11.3626	11.0447	11.2382
Cdc37l1	1389.86	1.27719	0.146275	8.7314	2.51543e-18	6.76391e-17	9.78835	9.60139	9.75588	9.78426	11.0822	10.81	10.5403	11.0096
B3gnt4	1.73965	1.27715	0.756796	1.68758	0.0914921	0.183318	0.824081	0.809679	0.922477	0.816095	1.07978	0.940672	0.864993	1.05407
Cyp11a1	1.78949	1.27629	0.761238	1.67659	0.093622	0.186819	0.85236	0.932501	0.846226	0.84416	0.987466	1.14804	1.12542	0.818832
Gm14393	11.3546	1.27576	0.491956	2.59324	0.00950752	0.0278221	3.33755	3.22609	3.37777	3.18579	3.98962	3.78718	3.57675	3.49559
Mir1912	1.28181	1.27433	0.73773	1.72736	0.0841027	0.171304	0.262283	0.251528	0.257838	0.256336	0.760917	0.315875	0.289593	0.211646
Mapk8ip1	653.883	1.27383	0.159688	7.97699	1.49944e-15	2.91216e-14	8.41228	8.92064	8.42655	8.79749	9.79279	9.95133	9.74779	9.62342
Asprv1	0.808813	1.27344	0.748647	1.70099	0.088945	0.179317	-0.139581	-0.146378	-0.142413	-0.143363	-0.0293338	-0.0425341	-0.0131444	-0.107754
2003-09-01	1341.38	1.27331	0.122925	10.3584	3.83209e-25	2.00087e-23	9.57428	9.71136	9.80604	9.65197	10.6295	10.9287	10.9756	10.734
Camk2n2	37.0717	1.27304	0.293073	4.34375	1.40071e-05	7.87945e-05	4.98602	4.69819	4.83285	4.61963	5.5772	5.58835	5.60633	5.33674
Corin	1.73903	1.27298	0.753985	1.68834	0.0913462	0.183171	0.931007	0.805188	0.813603	0.811594	0.99716	1.0478	0.924679	0.942967
Il17rb	28.2102	1.27294	0.346936	3.66908	0.000243423	0.00107674	4.60536	4.6211	4.38777	4.05775	5.04704	5.27662	4.92161	5.19802
Cfap53	6.42107	1.27239	0.63262	2.0113	0.0442933	0.101874	2.56612	2.3974	2.5348	2.42524	3.25691	2.76262	2.48986	2.60586
Dsc3	6.05598	1.27173	0.631134	2.01498	0.0439064	0.101125	2.3348	2.56365	2.61416	2.30988	3.02396	2.83163	2.48047	2.73321
A330048O09Rik	8.73315	1.27158	0.554776	2.29206	0.0219021	0.0568001	2.95711	2.95481	3.01329	2.8116	3.52131	3.49257	2.94303	3.25521
Scd2	12102.6	1.27035	0.11197	11.3455	7.81016e-30	6.63902e-28	12.6876	12.9212	12.9706	12.8154	13.9987	14.0543	13.812	14.1218
Cldn8	6.88169	1.26969	0.597186	2.12613	0.0334926	0.0811566	2.59686	2.62308	2.7614	2.56105	2.86901	2.64237	3.02621	3.27371
Dnm1	1197.23	1.26948	0.178827	7.09897	1.25695e-12	1.79232e-11	9.39003	9.57161	9.72578	9.36414	10.3286	10.5786	11.0466	10.5782
1700080N15Rik	2.86944	1.2692	0.741945	1.71064	0.0871471	0.176379	1.516	1.37879	1.39236	1.49419	1.79176	1.35899	1.87617	1.52733
6720483E21Rik	0.798095	1.26881	0.748479	1.69518	0.0900405	0.181017	-0.154457	-0.161165	-0.157253	-0.15819	-0.0441664	-0.0573274	-0.117909	-0.0371584
Pcbp4	191.241	1.26764	0.172061	7.36736	1.74039e-13	2.75344e-12	6.92723	7.03352	6.90915	6.91876	8.06182	8.10997	7.69863	8.03639
Adssl1	158.535	1.26726	0.161934	7.82574	5.04689e-15	9.28923e-14	6.59098	6.72296	6.74583	6.71896	7.69243	7.74311	7.57241	7.81973
Camk2n1	2708.01	1.26719	0.209995	6.0344	1.59552e-09	1.60153e-08	10.3909	10.8843	10.3352	11.0003	11.7603	12.2514	11.6175	11.6241
Pdzd7	25.7893	1.26717	0.378863	3.34466	0.000823825	0.00323298	4.31877	4.33101	4.51108	4.06617	5.26791	4.57651	4.93004	5.03405
Prkce	1327.69	1.26691	0.156015	8.1204	4.64649e-16	9.72171e-15	9.50407	9.55761	9.81545	9.79095	10.6741	10.7281	11.1346	10.6323
Plxnb3	359.118	1.26481	0.180162	7.02037	2.21281e-12	3.08532e-11	7.99482	7.49475	7.92352	7.82695	9.06321	8.64736	8.74592	9.10958
Myh1	4.11552	1.26459	0.649897	1.94583	0.0516752	0.115625	1.92832	2.08067	2.11695	1.91054	2.28144	2.17327	2.29368	2.24452
Ttll5	363.816	1.26439	0.127182	9.94154	2.74557e-23	1.20476e-21	7.83105	7.72393	7.93965	7.88591	9.03652	8.88067	8.81001	8.96648
Lcat	36.7534	1.26253	0.32279	3.9113	9.18002e-05	0.000444256	4.65717	5.06793	4.63823	4.67156	5.18118	5.60019	5.51422	5.73543
Syn1	295.437	1.26214	0.266808	4.73053	2.23931e-06	1.44122e-05	7.47929	7.28441	7.92186	7.33605	8.32717	8.3923	9.23032	8.27552
Opcml	851.818	1.26129	0.157877	7.98906	1.35971e-15	2.66134e-14	9.02434	8.79846	9.19397	9.13309	9.91104	10.133	10.4452	10.1073
Fnbp1	741.39	1.26083	0.142543	8.84526	9.13139e-19	2.58548e-17	8.91896	8.67749	8.97754	8.81173	10.1061	9.75562	9.82176	10.1212
Cercam	34.2379	1.26048	0.347848	3.62365	0.00029048	0.00126596	4.67175	4.63757	4.76999	4.6193	5.62353	4.934	5.26502	5.66806
Klhl32	25.0977	1.26038	0.345261	3.65051	0.000261717	0.00115216	4.23617	4.4959	4.31116	4.14099	4.78214	5.07821	4.86902	5.03577
Rnf165	60.1219	1.26005	0.372205	3.38537	0.000710811	0.00283937	5.24097	5.3083	5.81349	4.92794	6.2152	6.08683	6.80169	5.60929
9630013K17Rik	2.66023	1.25982	0.720731	1.74797	0.0804689	0.165897	1.57113	1.33312	1.34574	1.34274	1.55472	1.63435	1.5818	1.53691
4931440F15Rik	7.81269	1.25908	0.550361	2.28773	0.0221535	0.0573593	2.95046	2.67943	2.81894	2.80733	3.30096	2.91935	3.27512	3.1238
Acsl6	845.241	1.25789	0.128458	9.79225	1.21558e-22	4.9398e-21	8.86736	9.25126	9.13755	8.84842	10.1517	10.1975	10.0499	10.2039
Pate2	2.7078	1.25761	0.724302	1.7363	0.0825103	0.1688	1.58119	1.34192	1.35475	1.35169	1.71492	1.53707	1.50504	1.59916
Grp	2.59193	1.2569	0.739467	1.69974	0.0891806	0.179627	1.29941	1.37512	1.39701	1.28776	1.32485	1.47653	1.83453	1.43023
Mak	13.8459	1.25675	0.479853	2.61904	0.00881785	0.0260859	3.32573	3.31736	3.8599	3.54146	4.19659	4.07205	4.07128	3.70647
Slc1a2	24991.7	1.25522	0.0846492	14.8285	9.58685e-50	7.33436e-47	13.8521	13.8746	13.8749	14.0332	15.0878	15.1155	15.006	14.9604
4833412C05Rik	0.917067	1.25494	0.743707	1.68741	0.0915245	0.183358	-0.0542137	-0.061959	-0.0574312	-0.0585132	-0.0326445	0.26005	-0.018814	-0.0235948
Odf3b	5.2512	1.25427	0.655882	1.91235	0.0558318	0.123357	2.25861	2.29527	2.1286	2.3261	2.77269	2.73928	2.34331	2.23294
Gnao1	2082.03	1.25413	0.107361	11.6813	1.58761e-31	1.58725e-29	10.223	10.4714	10.3089	10.3108	11.3431	11.3769	11.598	11.4898
Slc7a10	29.3726	1.25365	0.358299	3.49889	0.000467198	0.00194484	4.34421	4.69692	4.48265	4.38764	5.39006	5.03666	5.37728	4.82208
Meig1	6.41478	1.25268	0.65353	1.9168	0.0552637	0.122332	2.44453	2.38244	2.61507	2.41027	3.20393	2.89417	2.30581	2.64394
4932413F04Rik	5.33153	1.25254	0.654235	1.91451	0.0555551	0.1229	2.19898	2.15858	2.64637	2.17668	2.5729	2.58923	2.5474	2.68997
Hepacam	474.281	1.25202	0.149379	8.38146	5.22757e-17	1.22483e-15	8.15917	8.4312	8.23658	8.02552	9.33589	9.31059	9.08713	9.48183
Rnf157	561.252	1.2517	0.143579	8.71782	2.8362e-18	7.58445e-17	8.58355	8.4841	8.45102	8.3181	9.39616	9.63949	9.76327	9.38033
Celf5	243.973	1.2514	0.249061	5.02449	5.04785e-07	3.58071e-06	7.31193	7.2391	7.40078	7.14406	8.11736	8.08093	8.93434	7.97212
Scd4	5.96349	1.25086	0.598475	2.09007	0.0366112	0.0872556	2.65435	2.56864	2.32332	2.3171	2.86142	2.77761	2.69877	2.73603
A730020E08Rik	8.52893	1.25065	0.539009	2.32028	0.0203256	0.0535003	2.94766	2.8608	2.91177	2.99	3.48624	3.12897	3.0661	3.45142
Slc15a2	166.622	1.25038	0.200836	6.22586	4.78915e-10	5.12591e-09	6.76195	6.53134	7.10676	6.59517	7.9204	7.81778	7.49163	7.83642
Dusp14	42.1023	1.25032	0.344834	3.62585	0.000288008	0.00125658	4.58858	4.96147	4.89658	5.2135	5.6566	5.78818	6.06283	5.23696
Ralyl	140.806	1.24997	0.257893	4.84687	1.25425e-06	8.37562e-06	5.82144	6.61781	6.97674	6.43258	7.29891	7.60511	7.63947	7.55185
Ralgps1	326.882	1.24989	0.154929	8.06751	7.17446e-16	1.46378e-14	7.89151	7.41187	7.89242	7.56821	8.68979	8.6884	8.76657	8.90114
Diras1	178.222	1.24962	0.211421	5.9106	3.40867e-09	3.26683e-08	6.59818	7.1853	6.84315	6.70759	7.59562	8.13096	7.96808	7.7612
BC021767	1.72091	1.249	0.760649	1.64202	0.100585	0.197444	0.780457	0.861813	0.774548	0.772557	1.14814	0.938874	0.888097	0.783307
Brinp2	296.556	1.24739	0.157189	7.93561	2.09468e-15	4.0063e-14	7.5383	7.41393	7.82569	7.46353	8.54407	8.52312	8.82809	8.57321
AA414768	29.3111	1.24728	0.339067	3.67855	0.000234568	0.00104104	4.49686	4.54182	4.02272	4.80131	5.05529	5.20744	5.17216	5.25457
Adamts4	209.184	1.24712	0.206009	6.05372	1.41536e-09	1.42966e-08	7.01834	6.94283	6.87118	7.41018	8.14051	8.13486	7.75279	8.35158
Spock1	527.655	1.24695	0.19887	6.27018	3.60624e-10	3.91942e-09	8.22168	8.38665	8.4804	8.37298	9.12874	9.144	9.87322	9.56391
Zmat4	113.765	1.24612	0.198457	6.27903	3.40687e-10	3.70961e-09	6.22125	6.43057	6.24614	6.10942	6.94649	7.3141	7.28992	7.27349
Csmd2os	1.64007	1.24577	0.760134	1.63888	0.101238	0.198593	0.771661	0.851653	0.766014	0.764115	0.948604	0.764324	1.01758	0.975586
Slc4a10	1009.75	1.24575	0.136409	9.13247	6.69539e-20	2.07051e-18	9.23381	9.21672	9.47396	9.2577	10.5367	10.3174	10.5613	10.1708
Piga	73.7386	1.24552	0.235241	5.29465	1.19247e-07	9.22315e-07	5.4902	5.75968	5.8005	5.64549	6.749	6.4331	6.36118	6.6892
Mtfp1	42.1999	1.24493	0.289729	4.29688	1.73219e-05	9.61503e-05	4.60363	5.15052	4.7277	5.22563	5.77343	5.79691	5.73585	5.61392
1700120K04Rik	1.63342	1.24463	0.756821	1.64455	0.100062	0.196747	0.757458	0.743936	0.751844	0.851192	0.893973	0.913464	1.00426	0.82427
Catip	10.7444	1.24277	0.559875	2.21973	0.0264371	0.0664648	3.40986	3.12171	2.99245	3.07855	4.03333	3.48985	3.11244	3.59146
Ppap2c	20.8601	1.24172	0.380404	3.26422	0.00109764	0.00416702	3.91306	4.12534	4.09294	4.14006	4.8363	4.62751	4.38638	4.74899
Kcnn1	35.2454	1.24146	0.310366	3.99997	6.33492e-05	0.000314974	4.70446	4.7215	4.8574	4.65077	5.29771	5.42316	5.73093	5.31137
Fam219aos	43.0986	1.24096	0.305515	4.06186	4.86826e-05	0.000247292	4.95927	4.78243	4.92149	5.23674	5.36701	5.85951	5.9641	5.74828
Dock5	341.965	1.2407	0.170809	7.26369	3.76673e-13	5.72855e-12	7.69302	7.85484	7.70803	7.80608	9.08206	8.52231	8.70051	8.95061
[truncated: 18,398 more rows]
