# Supplementary material for: Deciphering the complex role of thrombospondin-1 in glioblastoma development
Source: Nat Commun. 2019 Mar 8;10:1146. doi: 10.1038/s41467-019-08480-y (PMC6408502; doi:10.1038/s41467-019-08480-y)
Supplement: Supplementary file 3 — Supplementary Data 2 [file 41467_2019_8480_MOESM3_ESM.xlsx]

## Sheet: P3 selected human
gene symbol	baseMean	log2FoldChange	lfcSE	stat	pvalue	padj
VGF	145.703	2.95721	0.183186	16.1432	1.26788e-58	2.96353e-54
ARSG	26.1248	1.98195	0.271599	7.29734	2.93506e-13	6.59655e-11
RPH3A	523.665	1.93652	0.184938	10.4712	1.17203e-25	1.61147e-22
SLC16A6	22.1119	1.90815	0.273333	6.98104	2.9301e-12	5.52324e-10
GLRA2	43.1069	1.90498	0.259395	7.34392	2.07428e-13	4.80042e-11
PCSK1	126.596	1.61936	0.168629	9.60313	7.75491e-22	6.04211e-19
DLX6-AS1	170.37	1.61337	0.211968	7.61138	2.71179e-14	7.92316e-12
FGF5	36.1115	1.57207	0.258333	6.08544	1.1617e-09	1.21765e-07
IGFBP5	1849.55	1.56323	0.180678	8.65203	5.05902e-18	2.74999e-15
CHRNA9	60.252	1.52404	0.23869	6.38499	1.71413e-10	2.0977e-08
LOC101928782	18.0509	1.4221	0.274494	5.1808	2.2093e-07	1.23246e-05
GALNT6	89.7722	1.38478	0.218703	6.33178	2.42351e-10	2.89016e-08
DLX1	100.771	1.38396	0.202241	6.84316	7.74668e-12	1.24876e-09
MET	57.224	1.36397	0.248973	5.47838	4.29247e-08	3.02205e-06
SCG2	4405.42	1.36188	0.16188	8.41293	3.999e-17	1.76363e-14
NFASC	53.6703	1.34502	0.219533	6.12674	8.96993e-10	9.61758e-08
RPS16	61.7545	1.34157	0.184196	7.2834	3.25501e-13	7.24596e-11
DHRS2	78.5246	1.33433	0.207103	6.44284	1.17255e-10	1.4735e-08
IGFBP3	2145.4	1.33388	0.263221	5.06755	4.02977e-07	2.11667e-05
ARRDC3	1633.4	1.32925	0.156157	8.51224	1.70607e-17	8.13831e-15
SLC26A7	317.674	1.29343	0.173077	7.47313	7.83108e-14	1.96821e-11
ADAMTS18	158.889	1.28143	0.172467	7.43	1.08601e-13	2.61694e-11
NOS2	558.295	1.23635	0.270992	4.56233	5.059e-06	0.000191963
ARRDC4	510.853	1.22587	0.151388	8.09751	5.6095e-16	2.04869e-13
SYTL5	159.718	1.22476	0.205255	5.96704	2.41594e-09	2.33348e-07
FLRT2	117.377	1.21457	0.204808	5.9303	3.02388e-09	2.86507e-07
CCDC102B	149.754	1.20196	0.184827	6.50315	7.86575e-11	1.04462e-08
ITGA4	141.703	1.1922	0.192206	6.20272	5.54944e-10	6.08979e-08
PDGFB	10.7252	1.16335	0.270167	4.30605	1.66193e-05	0.000532137
SEMA7A	110.959	1.15239	0.2133	5.40264	6.56656e-08	4.38534e-06
PTPRN	12.4653	1.15114	0.273367	4.21097	2.54273e-05	0.000759051
MRPL12	47.5267	1.1499	0.251825	4.56626	4.96506e-06	0.000189468
SIGLEC10	19.5982	1.14272	0.25964	4.40116	1.07676e-05	0.000364228
CPNE4	18.612	1.12754	0.267191	4.21999	2.44314e-05	0.000734956
AKNAD1	79.0292	1.11048	0.18156	6.11633	9.57562e-10	1.02201e-07
LOC101929705	21.1052	1.09836	0.26556	4.13601	3.53402e-05	0.00100492
ODC1	1297.41	1.08583	0.187743	5.78362	7.31083e-09	6.28248e-07
NRP1	41.7102	1.07066	0.221004	4.84454	1.26905e-06	5.72639e-05
NEUROD1	45.7838	1.04856	0.215586	4.86379	1.15157e-06	5.31954e-05
ADAMTS4	354.155	1.04848	0.152066	6.8949	5.39035e-12	9.06432e-10
C3AR1	52.0812	1.04454	0.255017	4.09597	4.20405e-05	0.00117262
CASP7	372.26	1.04173	0.128109	8.13158	4.23732e-16	1.59747e-13
BDKRB2	31.7343	1.03829	0.261239	3.97449	7.05301e-05	0.00180369
MCHR1	71.1046	1.03794	0.267317	3.8828	0.000103261	0.00251157
PIF1	110.696	1.02944	0.158679	6.48759	8.72215e-11	1.14667e-08
PTPN5	12.4008	1.02349	0.274936	3.72263	0.000197156	0.00427488
OPRD1	10.3272	1.02218	0.273844	3.7327	0.000189438	0.00417336
MIAT	698.359	1.02212	0.178908	5.71312	1.10924e-08	9.09731e-07
CNTN2	601.456	1.02145	0.190902	5.35068	8.76221e-08	5.62659e-06
TRPM3	169.447	1.01436	0.241856	4.19406	2.74011e-05	0.00080868
ECM1	111.086	1.00987	0.248574	4.06264	4.8521e-05	0.00132029
STMN2	26.2603	1.00634	0.257441	3.90899	9.26814e-05	0.00227811
DLX2	13.0662	1.00605	0.273201	3.68247	0.000230983	0.00488087
RNVU1-14	57.8245	0.994233	0.219522	4.52907	5.92433e-06	0.00021876
FLNB	532.465	0.991961	0.149103	6.65287	2.87429e-11	4.25214e-09
PLA2G7	21.9251	0.988344	0.269613	3.66579	0.000246576	0.00516902
C6orf141	283.891	0.982293	0.235222	4.17602	2.96652e-05	0.000864409
MDK	591.671	0.980518	0.182208	5.3813	7.39503e-08	4.86905e-06
LOC389247	25.6202	0.978428	0.253427	3.86079	0.00011302	0.00272063
TUBA1C	1883.69	0.977739	0.093192	10.4917	9.43455e-26	1.37827e-22
SLC16A14	154.072	0.974849	0.154506	6.30946	2.80009e-10	3.2889e-08
CD68	99.394	0.973867	0.210476	4.62698	3.71039e-06	0.000146498
SP6	48.4768	0.972247	0.253381	3.83709	0.000124499	0.00293944
OCIAD2	252.5	0.964284	0.183334	5.25972	1.44278e-07	8.75938e-06
SPOCD1	25.5446	0.959853	0.273802	3.50565	0.000455502	0.00852247
CAPRIN2	1121.56	0.959243	0.169757	5.65067	1.59822e-08	1.24939e-06
TGM1	14.7929	0.959088	0.272729	3.51664	0.000437053	0.00823953
PFKFB1	25.0832	0.957081	0.245376	3.90047	9.60044e-05	0.00235468
PMEPA1	430.125	0.956929	0.155789	6.14246	8.1254e-10	8.75221e-08
WISP1	560.889	0.949898	0.274967	3.45458	0.000551143	0.00994014
CALB1	37.9381	0.94573	0.238499	3.96533	7.32934e-05	0.00186213
GNG3	22.11	0.944402	0.254722	3.70758	0.000209247	0.00449122
RND3	310.951	0.941061	0.190936	4.92868	8.27851e-07	3.94902e-05
P3H3	52.6055	0.940248	0.225389	4.17167	3.02375e-05	0.000875801
SLC28A2	43.6657	0.932437	0.25892	3.60126	0.000316677	0.00631609
DDX12P	46.2151	0.925807	0.225474	4.10606	4.02474e-05	0.00112799
CAMK2B	55.0927	0.918758	0.240644	3.81791	0.000134589	0.0031396
TDRD6	42.5171	0.915023	0.233267	3.92265	8.75798e-05	0.00217313
HMP19	25.6114	0.913674	0.257427	3.54926	0.000386315	0.00742577
MYH7B	46.0239	0.9081	0.242354	3.747	0.000178962	0.00396795
FAM186B	46.7362	0.907627	0.257927	3.51893	0.000433298	0.00819409
PRKCQ-AS1	312.269	0.907159	0.161658	5.61161	2.00452e-08	1.52123e-06
KLHL29	137.298	0.90491	0.211878	4.2709	1.94682e-05	0.000607542
ANXA2	117.954	0.891523	0.195903	4.55084	5.34322e-06	0.000200792
LTB4R	60.2538	0.886375	0.196961	4.50025	6.78721e-06	0.000245579
ANP32A-IT1	122.114	0.885016	0.23714	3.73203	0.000189941	0.00418048
GAP43	3306.25	0.88475	0.141148	6.26825	3.65123e-10	4.16311e-08
LOC81691	201.376	0.884565	0.155235	5.69823	1.21058e-08	9.79101e-07
GRB10	2466.29	0.87945	0.189505	4.64077	3.47121e-06	0.000137987
LSM10	27.0117	0.878106	0.239279	3.66979	0.000242745	0.00510705
F2RL1	134.492	0.876521	0.162781	5.38467	7.25777e-08	4.80576e-06
ASB16	31.0632	0.875072	0.244438	3.57994	0.000343673	0.00674476
FRMD4A	329.393	0.870617	0.188595	4.61633	3.90591e-06	0.000153562
ZFHX2	177.259	0.870588	0.205589	4.2346	2.28955e-05	0.000695915
SGK223	205.32	0.869298	0.167842	5.17926	2.22767e-07	1.23975e-05
CAMK2A	104.697	0.869236	0.223553	3.88828	0.000100958	0.00245813
POU2F3	42.6618	0.865671	0.242834	3.56487	0.000364039	0.00706732
ARSI	56.6558	0.865244	0.246234	3.5139	0.000441572	0.00831023
FAT3	5348.73	0.864912	0.0810431	10.6722	1.37284e-26	2.29206e-23
ZNF442	184.7	0.855285	0.14529	5.88676	3.93834e-09	3.63853e-07
ADAMTS9	307.519	0.851159	0.185902	4.57853	4.6825e-06	0.000180608
FANCA	236.875	0.846903	0.187288	4.52192	6.12806e-06	0.000224862
SLC26A1	37.1763	0.842902	0.23424	3.59845	0.000320117	0.0063572
LOC441178	42.7157	0.841879	0.235367	3.57688	0.000347725	0.00680715
PPDPF	209.873	0.84073	0.173182	4.8546	1.20627e-06	5.50692e-05
SERPINE1	158.053	0.839839	0.214196	3.92089	8.82225e-05	0.00218676
CELF4	76.7446	0.837946	0.197095	4.25147	2.12368e-05	0.000654865
CCDC18	522.814	0.834171	0.112611	7.40757	1.28638e-13	3.06815e-11
TMCC1-AS1	121.042	0.831466	0.166053	5.00724	5.52173e-07	2.78758e-05
FAM196A	575.09	0.823862	0.189337	4.35131	1.35327e-05	0.000444847
SRPX	236.596	0.821062	0.185862	4.41758	9.98113e-06	0.00034108
NDUFS6	60.0798	0.811491	0.199931	4.05886	4.93127e-05	0.00134027
DCX	622.06	0.811099	0.175277	4.62752	3.70079e-06	0.000146366
CROCC	44.969	0.80861	0.232656	3.47556	0.000509794	0.00934583
SNHG17	121.318	0.807669	0.177205	4.55783	5.16851e-06	0.000195484
ST6GALNAC5	54.2888	0.807188	0.22797	3.54077	0.000398964	0.00760635
MIRLET7BHG	248.911	0.805455	0.180881	4.45296	8.46957e-06	0.000295034
OSBP2	126.475	0.803332	0.187364	4.28755	1.80657e-05	0.000569094
SMS	1625.44	0.800693	0.16481	4.85829	1.18402e-06	5.42652e-05
GABPB2	73.4475	0.799072	0.208972	3.82382	0.000131402	0.00308682
ARHGAP33	109.096	0.790629	0.165606	4.77414	1.80474e-06	7.85548e-05
SGK494	144.902	0.789574	0.211705	3.72959	0.000191788	0.00419249
ACSBG2	43.9044	0.785043	0.21933	3.57927	0.00034455	0.0067563
RPL36A	66.2602	0.782874	0.226522	3.45607	0.000548117	0.00990247
RAB3B	215.237	0.779936	0.151845	5.1364	2.80046e-07	1.53542e-05
ANKMY1	78.8043	0.776394	0.216472	3.58658	0.000335041	0.00660308
RASSF5	80.1643	0.775389	0.201887	3.84071	0.000122679	0.00291116
LDHA	1160.14	0.77453	0.144299	5.36755	7.98127e-08	5.18206e-06
PFKP	177.998	0.774275	0.165051	4.69112	2.71711e-06	0.000112407
PLXNA4	742.303	0.773512	0.207743	3.72341	0.000196549	0.00426982
TMEM147-AS1	60.9197	0.773365	0.196232	3.94108	8.11153e-05	0.00202997
GGT7	137.235	0.768237	0.173204	4.43544	9.18837e-06	0.000316302
THBS1	62.8804	0.765953	0.201629	3.79882	0.000145389	0.00332384
PRKCQ	249.372	0.760207	0.143218	5.30805	1.10802e-07	6.94342e-06
TMEM2	783.276	0.755484	0.0932335	8.10314	5.35602e-16	1.98717e-13
B3GNT2	202.45	0.755391	0.162152	4.65853	3.18471e-06	0.000129246
INSM1	197.902	0.755073	0.140584	5.37096	7.83186e-08	5.11346e-06
BOC	145.019	0.753783	0.132197	5.70199	1.18419e-08	9.61086e-07
KCTD13	79.8963	0.752756	0.21449	3.50952	0.000448917	0.00841458
APBB3	81.201	0.752573	0.21522	3.49677	0.000470928	0.00874303
SPTBN2	222.266	0.751417	0.143269	5.24479	1.56459e-07	9.30553e-06
RPL8	656.43	0.750748	0.163312	4.59703	4.28552e-06	0.00016695
LAMB1	205.986	0.749892	0.167935	4.46536	7.9934e-06	0.000282232
VPS33B	115.213	0.744302	0.188454	3.94952	7.8308e-05	0.00196603
MAP3K14	95.0037	0.740165	0.184564	4.01035	6.06294e-05	0.00159077
LSM12	41.6126	0.737427	0.210582	3.50185	0.000462036	0.00860528
RAB27B	270.615	0.734962	0.182262	4.03245	5.51973e-05	0.00147113
CPM	85.7107	0.728113	0.180406	4.03596	5.43793e-05	0.00145431
MYBL2	697.598	0.727006	0.137538	5.28585	1.2512e-07	7.7165e-06
COL22A1	208.162	0.725445	0.139081	5.21597	1.82858e-07	1.06058e-05
DDX11	134.62	0.723999	0.161973	4.46987	7.82685e-06	0.000277189
WDR62	288.913	0.716952	0.131465	5.45354	4.93767e-08	3.38455e-06
TMEM120B	95.4726	0.716038	0.169566	4.22277	2.41319e-05	0.000727819
SLC4A7	1675.98	0.715364	0.148262	4.82499	1.4001e-06	6.22166e-05
IFRD2	82.6372	0.711396	0.174934	4.06666	4.76918e-05	0.00130076
CCDC122	82.5502	0.710422	0.187019	3.79867	0.000145473	0.00332384
TAF1D	362.094	0.708205	0.187799	3.77108	0.000162539	0.00366364
TPPP3	187.332	0.707581	0.170972	4.13859	3.49451e-05	0.000994891
ANXA2P2	425.372	0.707404	0.177261	3.99075	6.5865e-05	0.00170114
MAD2L2	82.204	0.70339	0.184002	3.82274	0.000131976	0.00309133
RECQL4	180.772	0.700208	0.147059	4.76142	1.92237e-06	8.27506e-05

## Sheet: P3 selected mouse
gene symbol	baseMean	log2FoldChange	lfcSE	stat	pvalue	padj	1P3p1-Angio_mouse_ok_filtered.bam	2-P3p2-Angio_mouse_ok_filtered.bam	3-P3p4-Angio_mouse_ok_filtered.bam	4-P3p6-Angio_mouse_ok_filtered.bam	5-P3p1-Inv_mouse_ok_filtered.bam	6-P3p2-Inv_mouse_ok_filtered.bam	7-P3p4-Inv_mouse_ok_filtered.bam	8-P3p6-Inv_mouse_ok_filtered.bam
Thbs4	153.238	4.49809	0.422294	10.6516	1.71485e-26	1.16893e-24	5.08597	4.62719	5.2032	4.63011	8.26236	8.08679	6.94158	8.0361
Opalin	154.232	4.20761	0.366596	11.4775	1.71182e-30	1.82002e-28	5.13109	4.97542	4.79521	5.2756	8.14036	8.211	7.21481	7.94617
Sp8	20.1456	4.00626	0.643981	6.22109	4.93706e-10	5.84871e-09	3.46216	3.36947	3.53804	3.40996	4.87958	4.71203	4.28283	5.16004
Ttr	2317.25	3.81365	0.755823	5.04569	NA	NA	5.43995	5.1836	5.11405	5.08056	13.4072	10.7113	8.85762	7.41394
Cplx3	145.239	3.79661	0.305684	12.42	2.0348e-35	4.46731e-33	5.30006	4.61815	5.45094	5.35786	7.8255	7.97021	7.55606	7.94287
Glt8d2	15.1063	3.73766	0.645364	5.79155	6.9741e-09	7.0937e-08	3.27428	3.19661	3.24117	3.34387	4.16238	4.41668	4.54438	4.31263
C030029H02Rik	46.8422	3.72486	0.473131	7.87279	3.46823e-15	7.43099e-14	4.29182	4.22543	4.01646	4.29736	6.52264	5.91867	5.68655	6.14061
Ly6g6e	13.4586	3.62092	0.648781	5.58112	2.38975e-08	2.2544e-07	3.18706	3.22345	3.1564	3.1465	4.10901	4.29701	4.26415	4.09235
Ptgds	256.366	3.61682	0.336672	10.7428	6.40367e-27	4.54849e-25	6.21208	5.40395	5.42924	6.05108	8.62235	8.96543	7.88986	8.95565
Fam216b	11.8957	3.59099	0.718035	5.00113	5.69956e-07	4.41775e-06	2.93587	2.87101	2.90825	2.89932	4.53811	3.97716	3.38188	3.39793
Chrna5	17.3557	3.58311	0.60907	5.88292	4.03098e-09	4.23779e-08	3.39196	3.41508	3.47009	3.344	4.50178	4.32149	4.64928	4.77719
Gm10635	28.3642	3.52836	0.59569	5.92314	3.15857e-09	3.3752e-08	3.65659	3.65497	3.83252	3.70773	4.69645	4.71772	6.0625	5.08233
Ccdc153	19.4866	3.42257	0.660618	5.18086	2.20869e-07	1.81517e-06	3.33436	3.24481	3.52685	3.28398	5.34539	4.82497	3.68613	4.20778
Vip	18.9604	3.38787	0.585154	5.78971	7.05075e-09	7.16734e-08	3.57783	3.36917	3.64182	3.40839	4.3777	5.01877	4.62477	4.66992
Smco3	66.6366	3.32046	0.410431	8.09017	5.95818e-16	1.3912e-14	4.52109	4.67092	4.78568	4.51205	6.48204	7.15744	6.08287	6.57195
Nrn1	155.117	3.26647	0.308059	10.6034	2.87354e-26	1.91249e-24	5.62139	4.99865	5.95642	5.29937	7.69944	8.23071	7.99251	7.6396
Prdm8	21.8893	3.16852	0.531874	5.95727	2.5648e-09	2.77936e-08	3.71066	3.60213	3.76997	3.64939	5.13915	4.88364	5.00092	4.55946
9130024F11Rik	28.0337	3.145	0.492058	6.39151	1.64258e-10	2.06452e-09	4.10245	3.665	3.94449	3.92642	5.28667	5.27657	5.57029	4.94452
A230001M10Rik	45.2105	3.13058	0.419454	7.46346	8.42796e-14	1.55201e-12	4.3224	4.42253	4.25535	4.41566	6.39106	5.83157	5.70345	6.09581
Ramp3	8.7449	3.0841	0.671979	4.58958	4.44139e-06	2.97353e-05	2.79867	2.74653	2.89103	2.76918	3.41606	3.54307	3.48115	3.63169
Ccdc108	13.5045	3.06469	0.662159	4.62833	3.68623e-06	2.50264e-05	3.20367	3.12077	3.04959	3.03979	4.77475	3.91487	3.54664	3.79237
Galnt9	65.7103	3.03158	0.36144	8.38751	4.96547e-17	1.33452e-15	4.82272	4.38005	5.03042	4.71211	6.26896	6.64051	6.90299	6.50064
Fezf2	30.0195	3.00015	0.448425	6.69041	2.2254e-11	3.10144e-10	3.96243	3.83608	4.3694	3.89113	5.38525	5.42257	5.49281	5.27219
Dnah11	37.5428	2.99595	0.542598	5.52149	3.36146e-08	3.09845e-07	3.9951	4.14259	4.23462	3.91806	6.43511	5.68687	4.51812	5.44877
1700047M11Rik	49.3347	2.97984	0.410671	7.25603	3.98626e-13	6.71861e-12	4.17139	4.47443	4.57851	4.63273	6.43949	6.13471	5.62979	6.2977
Myh3	21.6975	2.97877	0.506083	5.88594	3.95795e-09	4.1766e-08	3.83069	3.50699	3.67516	3.86161	4.92971	4.73131	4.82003	5.06279
Eppk1	14.2226	2.95257	0.621174	4.75321	2.00209e-06	1.42208e-05	3.32067	3.33706	3.16803	3.15779	4.61623	4.24105	3.63471	4.19998
Neurod2	133.212	2.95231	0.358324	8.23921	1.73351e-16	4.34793e-15	5.24496	4.8002	6.03611	5.54152	7.32609	7.75891	8.01419	7.45887
Galnt5	27.3871	2.94748	0.493113	5.97729	2.2688e-09	2.47925e-08	4.08727	3.85523	3.92969	3.80874	5.66743	4.99276	4.92622	5.23688
Gm9895	15.6242	2.94677	0.561264	5.25024	1.51898e-07	1.27689e-06	3.33864	3.46656	3.30463	3.51053	4.25677	4.35365	4.36363	4.58325
Gm11549	53.4518	2.9233	0.383776	7.6172	2.59238e-14	5.07224e-13	4.53492	4.08174	4.9941	4.60625	5.97382	6.33757	6.41368	6.33321
Myl4	55.8009	2.90296	0.348963	8.31882	8.88421e-17	2.29294e-15	4.38274	4.71088	4.82463	4.64513	6.22263	6.57343	6.31394	6.25969
Adam11	211.026	2.89653	0.249807	11.5951	4.3648e-31	5.19627e-29	6.0456	6.19829	6.2201	5.79661	8.02358	8.1608	8.44116	8.69373
B230206H07Rik	16.064	2.88728	0.585037	4.93521	8.00635e-07	6.07399e-06	3.44322	3.24264	3.51134	3.39121	4.80533	4.46998	3.97701	4.2284
Slc7a15	30.8325	2.88597	0.444795	6.48832	8.68015e-11	1.12529e-09	4.28757	3.85792	4.13071	4.01508	5.68232	5.32225	5.20873	5.44394
Sgk2	10.1725	2.88427	0.64637	4.46225	8.11032e-06	5.18747e-05	2.93131	3.08178	2.90627	2.8982	3.79451	4.00485	3.47902	3.58509
Dsg2	23.1165	2.88328	0.51715	5.57533	2.47067e-08	2.32554e-07	3.63723	3.92498	3.70619	3.79483	5.41295	4.85173	4.85162	4.68791
2410004P03Rik	14.6674	2.87997	0.643756	4.47369	7.688e-06	4.93603e-05	3.17203	3.09655	3.3677	3.24565	4.56569	4.61743	3.39005	3.9912
Kl	90.685	2.85106	0.755517	3.77366	NA	NA	4.22925	3.9477	3.8188	3.91325	8.47116	6.1199	4.75106	4.33446
Cdhr3	10.872	2.83964	0.668242	4.24941	2.1433e-05	0.000126422	2.92611	2.97552	2.9	3.00744	4.21401	3.87735	3.10698	3.7044
Trpv3	15.0826	2.83918	0.571203	4.97052	6.67733e-07	5.12626e-06	3.63093	3.32622	3.26306	3.25236	4.42142	4.01399	4.38452	4.413
4933428G20Rik	14.9331	2.8365	0.57461	4.9364	7.95768e-07	6.04333e-06	3.51763	3.41847	3.25414	3.2435	4.50936	3.99297	4.23609	4.42937
Cfap44	54.8513	2.82786	0.429296	6.5872	4.4819e-11	5.98945e-10	4.78719	4.51801	4.70456	4.33723	6.91592	6.01514	5.68404	6.25183
Slain1os	59.3001	2.82014	0.353155	7.98556	1.39886e-15	3.13214e-14	4.94507	4.59652	4.85839	4.51298	6.68527	6.07909	6.39981	6.4869
1700003M02Rik	5.67061	2.80311	0.745758	3.75873	0.000170775	0.000848853	2.23285	2.19659	2.21733	2.21234	3.27418	2.77116	2.42654	2.46833
Asphd1	22.1116	2.79436	0.524538	5.32727	9.97002e-08	8.59476e-07	3.71798	3.89218	3.77702	3.54531	5.02146	4.34458	4.96658	5.14467
Tbr1	267.378	2.78345	0.533768	5.21471	1.84104e-07	1.52938e-06	6.09048	5.09626	6.65317	6.42915	8.44344	8.56105	9.10557	8.64623
Eno4	14.245	2.7767	0.574044	4.83708	1.31762e-06	9.62177e-06	3.48141	3.28372	3.21892	3.32122	4.46585	4.30046	3.93252	4.17332
Slc13a1	17.0062	2.77577	0.563599	4.92507	8.43307e-07	6.37287e-06	3.50147	3.50757	3.46086	3.44778	4.43858	4.60678	3.95935	4.82179
Aspa	386.824	2.76901	0.221013	12.5287	5.19854e-36	1.31166e-33	6.79016	6.98423	6.95983	6.89207	9.46737	9.37026	8.67459	9.32183
Slc17a7	553.076	2.76649	0.50162	5.51512	3.48547e-08	3.1988e-07	7.2251	5.75137	7.60369	7.31552	9.49029	9.85321	10.0382	9.67429
Zdhhc22	14.1008	2.76311	0.570551	4.84288	1.27969e-06	9.37716e-06	3.47656	3.17193	3.21454	3.4219	4.01136	4.3713	4.12073	4.32893
Cyp3a13	21.2623	2.74573	0.524131	5.23864	1.61764e-07	1.35444e-06	3.57771	3.68784	3.53654	4.0159	5.12256	4.64571	4.50651	5.00761
9330117O12Rik	60.0256	2.73691	0.357297	7.66006	1.85853e-14	3.6963e-13	4.62425	5.00881	4.79325	4.60793	6.7364	6.56765	6.05281	6.34034
Gabrr2	6.73573	2.73536	0.692763	3.94847	7.86515e-05	0.000417852	2.5235	2.48133	2.50543	2.61258	3.12141	3.09625	2.88083	3.29858
Hydin	25.23	2.71264	0.565795	4.79439	1.63169e-06	1.17477e-05	3.85803	4.00508	3.69759	3.56909	5.79448	4.98398	4.40823	4.60166
Ttc21a	9.89736	2.7012	0.680537	3.96921	7.21102e-05	0.000386992	2.82771	2.98497	2.80339	2.79554	4.12383	3.55144	2.99577	3.60176
Ttll8	8.86886	2.69704	0.646676	4.17061	3.0378e-05	0.000174852	2.92645	2.75329	2.78345	2.88938	3.63978	3.24584	3.56302	3.55996
Celsr1	65.8233	2.69396	0.389366	6.91883	4.55377e-12	6.86733e-11	4.66154	4.6381	5.39427	4.55776	6.82473	6.45645	6.08057	6.81786
Pappa2	29.0796	2.69388	0.424303	6.34897	2.16765e-10	2.67475e-09	4.26575	3.83967	4.20151	3.9953	5.42569	5.2071	5.31402	5.35424
Neurod6	173.935	2.68794	0.547031	4.9137	8.93753e-07	6.73002e-06	5.89514	4.766	6.16729	5.79219	7.89014	8.29774	8.02556	8.04001
Rasal1	65.5429	2.68612	0.331273	8.10849	5.12537e-16	1.20843e-14	5.01199	4.8056	5.06099	4.66602	6.26485	6.67034	6.838	6.46184
Crhbp	22.0136	2.67301	0.476139	5.61393	1.97788e-08	1.88054e-07	3.96278	3.64416	3.81028	3.794	4.83424	5.11498	4.75368	4.85466
Scd3	36.8895	2.66225	0.395324	6.73434	1.6467e-11	2.34125e-10	4.13261	4.42435	4.26865	4.42023	5.85639	5.64806	5.43326	5.81952
Opn4	15.3292	2.6542	0.561912	4.72351	2.31806e-06	1.62803e-05	3.31304	3.44272	3.60004	3.26866	4.67681	4.23808	4.05902	4.29796
Aoc1	4.54696	2.65253	0.746528	3.55316	0.000380638	0.00176148	2.05679	2.02677	2.0439	2.03977	2.62858	2.75461	2.16719	2.38517
Slc6a7	54.3631	2.6523	0.378768	7.00245	2.51533e-12	3.88681e-11	4.65385	4.20946	5.08166	4.71126	6.02235	6.34137	6.59587	6.09304
Golga7b	122.129	2.63359	0.28206	9.337	9.91039e-21	3.98893e-19	5.74697	5.2197	6.00172	5.26043	7.31418	7.80022	7.39294	7.49654
Stac2	66.1842	2.61027	0.316766	8.2404	1.71637e-16	4.31133e-15	4.95239	4.88817	4.86579	5.0462	6.31603	6.67893	6.82337	6.48043
A230009B12Rik	26.0346	2.60779	0.464103	5.61899	1.92077e-08	1.8283e-07	4.07964	3.64739	4.20044	3.9061	5.4032	5.12183	4.8245	5.16713
A330049N07Rik	34.9626	2.60754	0.442763	5.88925	3.87961e-09	4.09905e-08	4.17705	4.12498	4.30242	4.36558	6.0921	5.17339	5.41334	5.52807
7630403G23Rik	6.45582	2.59558	0.705424	3.67946	0.000233724	0.00113375	2.56147	2.39885	2.42208	2.41648	3.25781	2.73909	2.75611	3.18034
Crocc2	6.62999	2.5827	0.713207	3.62125	0.000293188	0.00139302	2.44051	2.39904	2.53999	2.41705	3.39286	3.18109	2.60677	2.78838
Adamts20	77.669	2.57849	0.317394	8.12395	4.51234e-16	1.07438e-14	4.87349	5.20022	5.44422	4.83967	7.15897	6.78804	6.60997	6.69097
Cckbr	73.4051	2.57787	0.303704	8.48811	2.10022e-17	5.85878e-16	4.84856	4.80204	5.31154	5.22136	6.49894	6.71274	6.93413	6.78895
Dnah9	61.2962	2.57759	0.427832	6.02477	1.69347e-09	1.87972e-08	4.60489	5.05192	4.8507	4.58905	7.1244	6.42931	5.71314	6.12865
Cxcl5	6.48195	2.56365	0.713402	3.59356	0.000326193	0.00153345	2.41969	2.37899	2.51936	2.39666	3.07285	3.3891	2.58874	2.79516
Arhgdig	18.1696	2.56123	0.497747	5.14565	2.66598e-07	2.16155e-06	3.7141	3.60516	3.56235	3.65244	4.43373	4.77881	4.5391	4.62788
Rgs22	18.0389	2.55472	0.591301	4.32051	1.5567e-05	9.43901e-05	3.49348	3.49878	3.66237	3.32398	5.11102	4.66171	3.76662	4.21697
Ankub1	27.3732	2.55438	0.46886	5.44807	5.09192e-08	4.56894e-07	4.01042	3.78324	3.95501	4.29086	5.54646	5.25398	4.7516	5.19342
1700016K19Rik	8.3725	2.5527	0.669202	3.81454	0.000136436	0.000690139	2.71508	2.66483	2.91779	2.68667	3.55292	3.70088	3.07849	3.14913
Necab3	29.6533	2.54759	0.463885	5.49186	3.97716e-08	3.61667e-07	3.95921	3.72951	4.19714	4.42051	4.98136	5.39942	5.66572	5.22124
1700001L19Rik	22.0631	2.54598	0.462846	5.50071	3.78273e-08	3.45287e-07	3.76397	3.84598	4.01084	3.70249	4.86821	4.72881	4.93541	5.04139
Efhd1	96.6177	2.52617	0.310587	8.13355	4.16902e-16	9.95442e-15	4.99092	5.83856	5.18974	5.28424	7.21792	7.34851	6.78883	7.21638
Ntsr1	9.46688	2.51841	0.613764	4.10322	4.07435e-05	0.000229131	2.88939	3.04082	2.97985	2.85798	3.57097	3.68536	3.73503	3.44561
Tspan2	1905.67	2.515	0.214744	11.7116	1.11164e-31	1.47971e-29	8.8399	9.58243	9.07512	9.43034	11.6016	11.6914	11.0248	11.7396
Spata18	6.24424	2.5092	0.716409	3.50246	0.000460976	0.00209427	2.36598	2.32658	2.46666	2.34369	3.39242	2.75957	2.5748	2.82166
Mog	476.342	2.49923	0.20605	12.1293	7.39045e-34	1.30141e-31	7.14569	7.46101	7.05868	7.72131	9.52315	9.67467	9.1631	9.6728
Hopx	51.7332	2.49736	0.418962	5.96083	2.50967e-09	2.7231e-08	4.52356	4.59183	4.53785	4.95451	6.29667	6.69411	5.4351	6.02933
Pstpip2	113.418	2.49104	0.248344	10.0306	1.11861e-23	5.81848e-22	5.6834	5.5339	5.72812	5.43219	7.32712	7.23007	7.34389	7.64138
Gm21671	23.8709	2.49096	0.464217	5.36594	8.05297e-08	7.02816e-07	4.02531	3.8006	3.96881	3.8541	5.13597	4.62868	4.97173	5.21442
Htr1a	33.3629	2.48927	0.401677	6.1972	5.74757e-10	6.74741e-09	4.37095	4.37285	4.2136	4.09884	5.31318	5.79344	5.42407	5.5351
Tmem72	39.1451	2.48365	0.765483	3.24456	NA	NA	3.30724	3.31845	3.25912	3.24341	6.9881	5.02138	3.62315	3.20525
Tmem40	7.34903	2.4829	0.659283	3.76606	0.000165842	0.000824819	2.62308	2.68487	2.60366	2.71017	3.24238	3.45627	3.09215	3.08511
C030018K13Rik	13.0734	2.48094	0.542192	4.57576	4.7449e-06	3.16171e-05	3.32658	3.34388	3.29132	3.27998	4.17242	4.04721	4.09583	4.08312
Hhatl	15.1124	2.47818	0.531509	4.66254	3.12323e-06	2.14889e-05	3.32729	3.54946	3.40707	3.49911	4.49705	4.27591	4.06547	4.39392
Fa2h	157.661	2.47658	0.224367	11.0381	2.50376e-28	2.04474e-26	6.11217	6.03391	5.99478	5.8242	7.95189	8.03111	7.57693	7.94673
Adra1b	17.3643	2.47219	0.515625	4.79456	1.63035e-06	1.17431e-05	3.43942	3.56034	3.90123	3.39116	4.38518	4.54384	4.72976	4.39911
Mas1	17.1202	2.46885	0.504179	4.89678	9.74213e-07	7.29085e-06	3.55603	3.55978	3.62034	3.60575	4.37014	4.49208	4.73589	4.38179
Ccdc170	12.7244	2.46354	0.637233	3.866	0.000110636	0.00057039	3.06435	3.10659	3.365	3.02568	4.56508	3.94256	3.33979	3.80835
Ano4	191.802	2.45384	0.218453	11.2328	2.81478e-29	2.64354e-27	6.34894	6.0651	6.26384	6.29573	8.41935	8.22877	7.86071	8.13904
Slc13a4	19.9131	2.45135	0.664923	3.68667	0.000227212	0.00110501	3.31981	3.43544	3.27762	3.26395	5.59945	4.45117	3.2805	3.39005
Col8a2	23.735	2.44271	0.742466	3.28999	0.0010019	0.00422267	3.34676	3.36538	3.65103	3.29179	5.89445	4.83629	3.49414	3.96463
Sp7	7.04411	2.43943	0.657384	3.71082	0.000206589	0.00101229	2.58684	2.64978	2.6823	2.56204	3.28285	3.16556	2.98625	3.21367
Cck	193.437	2.4381	0.601759	4.05163	5.0863e-05	0.000281177	6.07765	4.81713	6.47594	5.87709	7.83243	8.45371	8.51251	7.93143
D7Ertd443e	116.189	2.42272	0.2306	10.5062	8.09117e-26	5.08715e-24	5.94997	5.54933	5.36414	5.75514	7.51305	7.46253	7.31294	7.39584
Syt13	262.579	2.4205	0.186585	12.9727	1.74849e-38	5.47375e-36	6.73228	6.40274	6.80146	6.70573	8.40298	8.73829	8.76601	8.61804
Draxin	11.9202	2.41996	0.615725	3.93025	8.48559e-05	0.000448138	3.28545	2.98539	3.13908	3.12838	4.16323	4.04323	3.26866	3.99445
Mpped1	194.033	2.41909	0.243063	9.95254	2.45828e-23	1.25172e-21	6.18682	5.68986	6.36966	6.66115	8.00623	8.41204	8.19757	8.10719
Nrip3	411.412	2.41452	0.179536	13.4487	3.1327e-41	1.32396e-38	7.50451	6.77683	7.32735	7.32092	9.3325	9.42502	9.11963	9.29643
Nxph3	105.027	2.41126	0.603098	3.99813	6.38447e-05	0.000345928	5.7562	4.44786	5.12218	5.51001	7.19285	7.33685	7.22157	7.43803
Nptx1	1100.35	2.40998	0.424199	5.68124	1.33723e-08	1.3067e-07	8.25052	7.22529	8.9499	8.75183	10.3263	10.6864	11.0824	10.7781
Chrnb3	7.13064	2.40015	0.664393	3.61255	0.000303197	0.00143533	2.57974	2.53553	2.78267	2.55472	3.01383	3.04921	3.38893	3.17347
Ak7	19.2393	2.39818	0.604786	3.96534	7.32907e-05	0.000392703	3.61007	3.4996	3.66615	3.32317	5.38576	4.42207	3.68479	4.24491
Trp73	3.84407	2.39806	0.755536	3.17398	0.00150363	0.00607452	1.80514	1.77934	1.79408	1.79052	2.63843	1.9702	2.00632	2.04942
Gm11681	3.5917	2.39595	0.752266	3.18497	0.00144767	0.00587727	1.79017	1.76588	1.77973	1.77638	2.35607	2.30521	1.89049	2.00123
Myh6	20.6106	2.39409	0.510795	4.68699	2.77255e-06	1.9209e-05	3.56619	3.85962	3.93539	3.62345	5.18002	4.3923	4.56831	4.80327
Clmn	422.408	2.39051	0.17513	13.6499	2.02071e-42	9.94325e-40	7.47531	7.26247	7.37437	7.0861	9.51682	9.34502	9.03515	9.39898
Ptpru	44.5719	2.3889	0.400537	5.96425	2.45767e-09	2.67355e-08	4.63396	4.2024	4.98433	4.3629	5.56713	5.95324	6.30999	5.88097
Tmem151b	187.438	2.38849	0.220926	10.8112	3.04531e-27	2.20948e-25	6.30444	5.77673	6.46344	6.39109	8.0239	8.34437	8.1777	7.95869
Lrrc43	3.29312	2.38824	0.746937	3.19739	0.00138679	0.00564909	1.72266	1.7002	1.71299	1.7099	2.23297	2.01896	2.00876	1.93556
Dmrta2	14.722	2.38138	0.545905	4.36226	1.28728e-05	7.90461e-05	3.40852	3.21322	3.37088	3.6542	4.47861	4.10981	3.98195	4.39061
Kif6	28.2107	2.37997	0.448352	5.30826	1.10674e-07	9.48274e-07	4.14687	3.91422	4.26464	4.06737	5.55325	5.45044	4.81983	5.04923
C230079O03Rik	3.37933	2.35498	0.751472	3.13382	0.00172546	0.00683913	1.72437	1.70139	1.71449	1.71132	2.32328	1.96071	1.86308	2.07224
Ipcef1	631.954	2.35344	0.28862	8.15412	3.51732e-16	8.45809e-15	7.83938	6.70236	8.15226	8.14905	9.6898	9.96242	10.0565	9.94945
Serpinf2	6.66847	2.34431	0.662629	3.5379	0.00040332	0.00185578	2.52208	2.48024	2.61857	2.61097	2.86043	3.13804	3.13008	3.13681
Speer4a	42.6153	2.33953	0.381531	6.13195	8.68079e-10	9.9897e-09	4.78005	4.19008	4.46025	4.74525	6.0932	5.46359	5.90754	5.98777
Rph3a	523.856	2.33933	0.165119	14.1675	1.45548e-45	9.46339e-43	7.5517	7.29972	7.8825	7.72639	9.44931	9.69801	9.77598	9.63425
Il12a	10.0923	2.33906	0.58681	3.98606	6.71785e-05	0.000362365	3.07766	3.19989	2.93339	2.92535	3.80881	3.72008	3.67568	3.58285
Tcte1	10.6282	2.33857	0.593965	3.93722	8.24299e-05	0.000436553	3.21689	2.92434	3.07377	3.06374	3.98207	3.48353	3.82652	3.66646
Ccdc162	7.01615	2.33575	0.677547	3.44737	0.000566073	0.00251762	2.54342	2.49984	2.74797	2.51875	3.33774	3.3045	2.78846	2.99625
1110032F04Rik	35.2403	2.33385	0.404067	5.7759	7.65418e-09	7.73424e-08	4.65708	3.873	4.42272	4.39981	5.34019	5.62268	5.84008	5.49871
Sstr3	36.2315	2.32965	0.375294	6.20754	5.38194e-10	6.34903e-09	4.60648	4.00428	4.60802	4.34453	5.60929	5.51466	5.81372	5.58407
Wfikkn2	9.14066	2.32875	0.720053	3.23414	0.00122011	0.00502825	2.65749	2.47343	2.50351	2.62074	4.20219	3.14639	2.63966	2.57703
Fhl2	71.3359	2.32766	0.300607	7.74322	9.69328e-15	1.97428e-13	5.41405	4.65885	5.13189	5.28306	6.46382	6.89516	6.62874	6.66613
4930405J17Rik	22.1688	2.32761	0.495017	4.70208	2.57529e-06	1.79601e-05	4.04922	3.73107	3.79918	3.78279	5.07162	4.27584	4.82373	5.1314
Drc7	34.4268	2.3249	0.683211	3.4029	0.000666745	0.0029243	3.98471	4.12078	4.12303	3.68638	6.49097	5.36192	4.36037	4.67631
Tekt1	10.6818	2.32266	0.68464	3.39253	0.00069251	0.00302425	3.07469	2.77179	2.92656	2.79794	4.26753	3.73331	2.76533	3.46906
Bbox1	5.32085	2.32195	0.724312	3.20573	0.00134722	0.00550248	2.22244	2.188	2.32382	2.20293	2.89924	2.74915	2.24104	2.8319
Ermn	2441.94	2.31892	0.172403	13.4506	3.0537e-41	1.32366e-38	9.64277	9.97704	9.56527	9.90678	12.0115	12.0216	11.44	11.9638
Gipr	6.48152	2.31812	0.67032	3.45823	0.000543738	0.00242851	2.49068	2.65598	2.47317	2.46754	2.98768	3.03313	2.85056	3.232
Rsph4a	45.9649	2.31763	0.453434	5.11127	3.19998e-07	2.56499e-06	4.69771	4.43571	4.61842	4.51326	6.62831	6.07562	5.00634	5.68405
4931429I11Rik	3.3087	2.31151	0.753601	3.06729	0.00216009	0.00836761	1.68707	1.66454	1.67738	1.67428	2.32127	2.01075	1.86115	1.84634
Calml4	11.1257	2.31119	0.702346	3.29067	0.000999486	0.00421354	2.84273	2.76987	2.81169	2.67736	4.54544	3.49098	2.78438	2.79867
Rapgef4	3233.33	2.30048	0.227743	10.1012	5.4577e-24	2.93829e-22	10.0117	9.73717	10.0867	10.6863	12.3856	12.5575	11.819	12.2676
Tmem178	174.556	2.29947	0.283537	8.10992	5.06536e-16	1.1993e-14	6.01418	5.44825	6.58716	6.45762	7.76872	8.04589	8.2404	7.97886
Epha10	20.6299	2.29898	0.462782	4.96774	6.77393e-07	5.19335e-06	3.71702	3.89028	4.05315	3.54756	4.6125	4.77207	4.93729	4.76626
Dlx1	43.3867	2.2923	0.384259	5.9655	2.43882e-09	2.65818e-08	4.86589	4.37427	4.78268	4.26902	6.12966	5.89711	5.44685	6.05044
Prlr	56.8472	2.29113	0.765337	2.99362	0.00275685	0.0103601	3.59266	3.89958	3.66084	3.51781	7.63428	5.64736	4.1236	3.48395
1500015L24Rik	10.1657	2.28799	0.598588	3.82231	0.000132205	0.000671753	3.06291	2.88418	3.03249	3.12808	3.99708	3.60334	3.48697	3.59268
Vsnl1	964.055	2.28704	0.213018	10.7364	6.86951e-27	4.85896e-25	8.47262	7.94681	8.85367	8.53044	10.2438	10.6212	10.8103	10.3634
Faah	69.527	2.28326	0.268723	8.49669	1.95067e-17	5.45963e-16	5.15836	5.06884	5.37107	4.96872	6.56628	6.67753	6.63008	6.66696
1700012D16Rik	9.93359	2.2821	0.601829	3.79193	0.000149478	0.000750498	2.92444	3.07476	3.01444	3.0048	3.86852	3.38061	3.51319	3.80779
Gm5468	8.84204	2.28197	0.647426	3.52468	0.000424001	0.0019388	2.88413	2.70977	2.96456	2.73257	3.21676	3.07761	3.75781	3.61231
Ppp2r2cos	15.5009	2.27888	0.517151	4.4066	1.05004e-05	6.56957e-05	3.67954	3.37519	3.53283	3.41458	4.19843	4.12953	4.57989	4.34763
Gli1	10.042	2.27565	0.597054	3.81146	0.000138147	0.000698379	3.05402	2.98358	3.13065	2.90119	3.43144	3.53591	3.77933	3.87417
Fxyd6	78.9291	2.2733	0.287499	7.90716	2.63335e-15	5.72195e-14	5.41199	5.18107	5.48024	5.02687	6.8572	7.07651	6.51708	6.78796
Krt73	4.61868	2.27026	0.719341	3.15603	0.00159933	0.00640681	2.10003	2.17609	2.08694	2.08274	2.44041	2.78944	2.47065	2.34195
Hs3st4	333.956	2.26938	0.166273	13.6486	2.05864e-42	9.94325e-40	6.93318	7.28061	7.02854	7.03115	8.94114	9.16255	8.828	8.96133
Slc14a2	4.53426	2.2679	0.71349	3.17861	0.00147984	0.00599201	2.0958	2.06582	2.19674	2.07879	2.58754	2.58712	2.48928	2.3367
Tnmd	9.74159	2.26528	0.585844	3.86669	0.000110323	0.000569122	3.04165	2.86541	3.01195	3.10706	3.56849	3.76208	3.52865	3.6586
Rasl10a	21.9313	2.25368	0.460105	4.89819	9.67257e-07	7.25121e-06	3.76471	3.84675	3.82197	4.07885	4.51011	5.00443	5.02903	4.85078
Zfp474	3.75461	2.2527	0.761874	2.95679	0.00310862	0.0115042	1.73858	1.71337	1.72778	1.7243	2.55929	2.2274	1.72929	1.83137
Lix1	183.154	2.25253	0.236315	9.53189	1.54439e-21	6.62636e-20	6.04775	6.32801	6.33047	6.45474	8.02241	8.47533	7.91943	7.84162
Enpp2	2130.47	2.25023	0.475514	4.7322	2.221e-06	1.56377e-05	9.21258	9.60287	9.43277	9.48186	12.7241	11.3641	10.5938	10.9946
Ptger3	7.83788	2.2488	0.626035	3.59213	0.000327982	0.00154143	2.69988	2.75894	2.89986	2.67282	3.24348	3.47535	3.29059	3.21662
Ovol2	6.42993	2.24676	0.671843	3.34418	0.00082526	0.00354267	2.5831	2.42159	2.55991	2.43917	2.72121	2.96209	3.17547	3.06702
Emx1	9.43574	2.24633	0.584387	3.84391	0.000121091	0.000619753	2.89936	2.95057	2.98937	3.08437	3.51553	3.61384	3.62139	3.61908
Dmpk	26.1529	2.24277	0.471034	4.76138	1.92269e-06	1.36913e-05	4.08551	3.94902	3.82597	4.26651	5.37612	4.54497	4.98925	5.38937
3110035E14Rik	1781.75	2.23231	0.410753	5.43467	5.4898e-08	4.90773e-07	9.5208	7.84051	9.65181	9.43097	11.2652	11.5538	11.5046	11.3532
Plin4	323.349	2.22646	0.189818	11.7294	9.00638e-32	1.20836e-29	7.22502	6.91015	7.19628	6.88151	8.91581	8.79693	8.71233	9.21439
Kcnj5	7.56461	2.22526	0.629904	3.53269	0.000411348	0.00188861	2.67004	2.92184	2.65013	2.64373	3.31218	3.26906	3.17691	3.30644
Hapln4	35.9018	2.22444	0.404896	5.49385	3.93264e-08	3.58196e-07	4.33125	4.17785	4.35508	4.71323	5.29532	5.65241	5.98402	5.40621
Kcnf1	253.202	2.22159	0.193801	11.4633	2.01726e-30	2.11812e-28	6.53471	6.5479	6.82788	7.00044	8.32771	8.6197	8.75005	8.5236
Pls1	176.984	2.21403	0.23871	9.27497	1.77661e-20	6.87268e-19	6.08333	6.46405	6.24942	6.28165	8.20504	8.00727	7.57346	8.24771
Adra2a	50.076	2.20787	0.315564	6.9966	2.6225e-12	4.04871e-11	4.74516	4.48278	5.02194	4.92888	6.12095	5.99578	6.10933	6.2645
Hsd11b1	18.3142	2.20778	0.517394	4.26711	1.98019e-05	0.000117705	3.47497	3.59329	3.75494	3.83073	4.63009	4.98891	4.30969	4.21377
Meig1	3.57411	2.20629	0.76238	2.89395	0.00380429	0.013695	1.70467	1.68053	1.69431	1.69099	2.4494	2.19038	1.65873	1.86632
Tppp3	221.039	2.19393	0.275177	7.97279	1.55126e-15	3.446e-14	5.97002	7.00431	6.55145	6.47966	8.35428	8.6853	7.91313	8.38226
Gabra5	105.383	2.18845	0.254212	8.60873	7.3874e-18	2.14209e-16	5.49506	5.13786	5.89521	5.98047	7.31708	7.27302	7.30377	7.10026
Mal	4160.33	2.18259	0.237751	9.18015	4.30473e-20	1.61356e-18	10.1274	10.9735	10.3042	10.8983	12.6824	12.917	12.0754	12.7221
Fam166b	6.24463	2.17756	0.688921	3.16082	0.00157323	0.00631272	2.41125	2.37174	2.39432	2.60876	3.21562	3.07473	2.64337	2.73257
Cpxm1	4.2572	2.17629	0.719192	3.02603	0.0024779	0.00941748	2.01366	1.98533	2.11554	1.99758	2.57997	2.26935	2.30977	2.41403
Kcnj6	102.722	2.17551	0.321126	6.77464	1.24713e-11	1.80041e-10	5.53008	5.04862	6.07327	5.60736	7.00222	7.14668	7.63514	6.92939
Rprm	101.767	2.17122	0.304115	7.13947	9.36886e-13	1.51415e-11	5.6991	5.23439	6.03597	5.33662	6.70637	7.29512	7.42906	7.24027
Tmem125	65.8481	2.17023	0.341602	6.35311	2.11003e-10	2.60747e-09	4.97103	5.35491	5.15694	4.85656	6.6291	6.72683	5.91693	6.72723
Carns1	75.845	2.16975	0.284773	7.61922	2.55217e-14	4.99935e-13	5.51778	5.2275	5.11403	5.27073	6.89971	6.74774	6.40021	6.90562
Lypd6b	37.8399	2.16505	0.363154	5.96179	2.49484e-09	2.70875e-08	4.64317	3.94144	4.56742	4.75833	5.58352	5.7318	5.67092	5.75281
Rspo2	23.0689	2.16068	0.467193	4.62482	3.7492e-06	2.54409e-05	3.90253	3.68256	4.28786	3.8339	4.86802	4.62262	5.2582	4.85542
1700007G11Rik	4.15373	2.16055	0.722791	2.98918	0.00279726	0.0105014	1.99128	2.06925	1.97936	1.97555	2.47213	2.45627	2.14022	2.39207
Tnni1	23.9042	2.15652	0.422306	5.10654	3.28119e-07	2.62511e-06	4.15185	4.01186	4.00065	3.88716	4.87609	4.81935	5.08372	5.14346
Cldn10	29.1894	2.14903	0.43134	4.98222	6.286e-07	4.85294e-06	4.1876	4.13161	4.21737	4.28161	5.42825	5.51919	4.68136	5.36357
Rtn4r	16.9832	2.14689	0.567098	3.78575	0.000153246	0.000766229	3.47049	3.37578	3.73434	3.52351	3.91593	4.39124	5.02982	3.97903
LOC432842	18.0485	2.14665	0.527961	4.06593	4.78409e-05	0.000265949	3.46192	3.48113	4.08546	3.52392	4.25406	4.6735	4.8268	4.33263
Ntsr2	222.741	2.14557	0.184251	11.6448	2.43768e-31	3.0753e-29	6.63484	6.8135	6.60058	6.43518	8.51001	8.46192	8.22777	8.24061
Etnppl	44.1693	2.14242	0.42846	5.00029	5.7245e-07	4.43505e-06	4.45241	4.92087	4.28903	4.75568	5.74698	6.35903	5.22076	6.08823
Gpr37	1170.51	2.14077	0.191118	11.2013	4.01733e-29	3.65124e-27	8.77256	9.08368	8.73745	8.87743	10.8768	10.9702	10.2342	10.9576
Ppm1e	720.59	2.13976	0.170187	12.573	2.97094e-36	7.72674e-34	8.40145	7.71958	8.41352	8.19776	9.99952	10.2074	10.1315	9.98726
1500015O10Rik	13.6006	2.1299	0.765467	2.78248	0.00539449	0.0185769	2.68503	2.74398	2.65666	2.64742	4.99989	3.55369	2.95609	2.41501
1600029O15Rik	5.67298	2.12924	0.671063	3.17294	0.00150902	0.00609265	2.46563	2.30894	2.32976	2.43714	2.70334	2.96044	2.81663	2.76639
Ctnna3	53.1142	2.12481	0.354119	6.00028	1.96975e-09	2.16787e-08	4.92841	4.86381	4.52436	5.13833	6.47589	6.3205	5.69749	6.20536
Serpini1	1085.6	2.12269	0.172905	12.2766	1.20968e-34	2.40584e-32	8.73382	8.46505	8.72473	9.14373	10.6308	10.8311	10.4374	10.7831
Tdrd6	17.2296	2.12206	0.510191	4.15935	3.19158e-05	0.000182956	3.66296	3.65041	3.3992	3.79241	4.86314	4.28701	4.20765	4.43617
Efnb3	450.148	2.11433	0.220767	9.57719	9.97238e-22	4.36744e-20	6.99629	7.75463	7.63864	7.72678	9.45477	9.52561	8.95531	9.56737
Col11a2	38.0953	2.11285	0.397301	5.31802	1.04904e-07	9.00664e-07	4.28216	4.46455	4.56536	4.68811	5.93499	5.64635	5.13106	5.91676
Pcsk9	7.2772	2.11194	0.627736	3.36437	0.00076718	0.00331608	2.84797	2.57118	2.71133	2.5907	3.11787	3.20837	3.25603	3.12182
Cyp4f15	19.8337	2.10833	0.463276	4.55092	5.34115e-06	3.53532e-05	3.80143	3.95042	3.64865	3.83377	4.95496	4.77566	4.55282	4.46147
C730002L08Rik	13.2669	2.10674	0.508431	4.14361	3.41886e-05	0.000195034	3.35379	3.46277	3.42345	3.30674	4.11003	4.09087	4.03563	4.14707
Enkur	17.3704	2.10557	0.541091	3.89134	9.96901e-05	0.000519181	3.52981	3.71789	3.48869	3.67916	4.82357	4.67847	3.76676	4.3832
Grb14	247.478	2.10255	0.232391	9.04747	1.46324e-19	5.01745e-18	6.56592	6.96748	6.90016	6.61841	8.59296	8.87095	8.07825	8.3979
Plp1	24921.9	2.10167	0.203309	10.3374	4.77553e-25	2.8329e-23	12.9358	13.5105	12.9991	13.5389	15.3313	15.4189	14.7119	15.2596
Podn	13.9653	2.10048	0.536832	3.91274	9.12551e-05	0.000479387	3.36905	3.17647	3.71933	3.32073	4.01211	3.9451	4.34984	4.25139
Kcnc4	49.9425	2.09741	0.346378	6.05527	1.40179e-09	1.56936e-08	5.10636	4.39407	5.01642	4.71208	5.81807	6.08011	6.39232	6.05502
Gpr62	84.3698	2.09711	0.273359	7.67164	1.69806e-14	3.39712e-13	5.26845	5.62	5.52488	5.32696	6.9135	7.04409	6.55291	7.07101
Hapln1	79.4644	2.09302	0.270339	7.74222	9.76961e-15	1.98504e-13	4.85105	5.25034	5.77921	5.46008	6.86468	6.89076	6.75193	6.75807
Grm8	75.5636	2.09026	0.307501	6.79758	1.06394e-11	1.54784e-10	4.72674	5.6885	5.17318	5.43129	6.61992	6.75712	6.96697	6.6032
Olfml1	157.811	2.08983	0.285999	7.30713	2.72908e-13	4.66954e-12	5.73374	6.63237	6.01002	6.20601	7.96558	8.02968	7.29459	7.97759
Olfm1	987.624	2.08856	0.179589	11.6297	2.91289e-31	3.62077e-29	8.80062	8.25629	8.82687	8.76486	10.2962	10.5887	10.8079	10.3962
Slit1	44.9585	2.08739	0.331712	6.29278	3.11828e-10	3.77071e-09	4.60133	4.58283	4.83424	4.87478	5.83282	5.9654	6.19304	5.77269
Dthd1	5.87905	2.08561	0.698173	2.98724	0.00281505	0.010562	2.32585	2.39713	2.42631	2.30462	3.17972	2.73915	2.40439	2.86898
Ccdc103	9.97361	2.08377	0.55801	3.73428	0.00018825	0.000928074	3.07987	3.10885	3.04973	3.04005	3.68761	3.63939	3.65648	3.67235
Igsf21	58.1507	2.08326	0.314089	6.63271	3.29585e-11	4.46344e-10	5.06435	4.79048	5.39154	4.72947	6.12581	6.55563	6.39261	6.23868
Sec14l5	103.785	2.08147	0.281999	7.38112	1.56962e-13	2.7931e-12	6.05042	5.5675	5.56075	5.52679	7.32437	6.72565	7.2366	7.46036
Rhou	414.184	2.07995	0.19092	10.8943	1.22689e-27	9.25921e-26	7.42694	7.67763	7.30868	7.49853	9.34027	9.34052	8.84435	9.47338
Fgf5	7.18795	2.07526	0.645781	3.21357	0.00131096	0.00537256	2.58431	2.53982	2.68038	2.77778	3.05633	3.16843	3.41094	2.90899
Sntn	6.49995	2.07444	0.723466	2.86737	0.00413904	0.0147083	2.37286	2.54688	2.35548	2.34988	3.36766	3.08904	2.27975	2.78495
Plekhg3	160.482	2.07381	0.227137	9.13023	6.83554e-20	2.49041e-18	6.18896	6.23524	5.98605	6.51366	7.94979	7.81389	7.55513	8.1016
B3galt2	712.158	2.07183	0.247584	8.36818	5.85125e-17	1.55772e-15	8.26214	7.29091	8.49836	8.48561	9.8914	10.197	10.1145	10.016
Miat	284.711	2.07098	0.506966	4.08504	4.40686e-05	0.000246193	7.0615	5.76037	7.3956	6.434	8.70194	7.97453	9.31733	8.59569
Kcnmb2	5.3568	2.0677	0.678618	3.04693	0.00231195	0.00887499	2.28257	2.35422	2.38185	2.26289	2.53828	2.84162	2.7115	2.81657
Gm11627	6.79002	2.06764	0.630826	3.27767	0.00104669	0.00439172	2.55667	2.62052	2.65233	2.64465	3.20852	3.08981	3.00643	3.04452
4933413G19Rik	7.15773	2.06708	0.653656	3.16234	0.00156506	0.00628589	2.69488	2.73767	2.55483	2.54872	3.40291	3.17557	2.78397	3.13007
Fgf10	16.5877	2.06615	0.502138	4.1147	3.87687e-05	0.000218462	3.5299	3.43575	3.595	3.85615	4.23702	4.59801	4.61193	4.14364
Pde1a	754.179	2.06392	0.161324	12.7936	1.77998e-37	5.00832e-35	8.36117	8.00055	8.62557	8.25286	9.93904	10.2092	10.2655	10.1273
Enho	34.9932	2.0615	0.365312	5.64314	1.66975e-08	1.60199e-07	4.60579	4.43301	4.36753	4.42878	5.67087	5.7817	5.3513	5.39973
Sspo	21.5139	2.0584	0.467865	4.39956	1.08472e-05	6.76148e-05	3.85465	3.63822	4.16365	3.88471	4.92379	4.63654	4.47608	5.09929
Gm5862	8.68032	2.05702	0.605602	3.39666	0.000682147	0.00298362	2.91289	2.74088	3.09145	2.7634	3.53066	3.2334	3.3967	3.5456
Ppp1r3g	6.92133	2.05675	0.63714	3.2281	0.00124615	0.00512751	2.56331	2.52016	2.76553	2.65144	3.26245	3.08227	2.94075	3.11549
Ccdc121	5.88248	2.05466	0.700096	2.93483	0.00333726	0.0122219	2.32887	2.29135	2.53735	2.30763	3.08837	3.01672	2.44232	2.66079
Sebox	9.12584	2.04497	0.642976	3.18048	0.0014703	0.00595769	2.89509	2.82876	2.74952	2.96501	3.03356	3.72074	3.81721	3.07394
Cmtm5	30.0909	2.03877	0.404556	5.03952	4.66701e-07	3.65428e-06	4.22713	4.25	4.4983	4.14548	5.29968	5.64865	4.96896	5.30281
Chrm3	112.473	2.03534	0.252873	8.04886	8.35682e-16	1.91685e-14	6.0916	5.74113	5.89157	5.51695	7.03331	7.2811	7.60579	7.33991
1700026D08Rik	6.36326	2.03288	0.727052	2.79605	0.00517312	0.0179278	2.32903	2.50524	2.31198	2.30648	3.40122	2.94838	2.2408	2.69709
Spag6	33.338	2.03055	0.450858	4.50376	6.67615e-06	4.33245e-05	4.53067	4.0235	4.60836	4.17956	6.01017	5.45988	4.98805	5.14963
Eps8l2	19.7074	2.02662	0.529948	3.82419	0.000131203	0.000667264	3.52179	3.81936	3.59525	4.04527	5.20561	4.44207	4.22474	4.54053
Rims4	14.7436	2.02638	0.514841	3.93594	8.28719e-05	0.000438756	3.42715	3.2323	3.77483	3.48157	4.17757	4.0583	4.46123	4.18635
Acsm3	4.20751	2.02584	0.735412	2.7547	0.00587468	0.0199902	2.06762	1.91727	1.93326	1.9294	2.30402	2.38999	1.95797	2.59071
Spag17	10.9093	2.0254	0.644688	3.14168	0.00167983	0.00668649	3.02442	3.15242	2.993	2.86598	4.33535	3.70317	3.08641	3.3146
Cntfr	41.3747	2.02407	0.324674	6.23415	4.54224e-10	5.41131e-09	4.55575	4.74784	4.85988	4.4604	5.81466	5.83159	5.92677	5.69894
Htr2a	62.9225	2.02181	0.277553	7.28442	3.23053e-13	5.48315e-12	5.12385	5.03846	5.28243	5.13299	6.34904	6.43682	6.65404	6.36217
Zfpm2	114.154	2.01734	0.271802	7.42211	1.15273e-13	2.09087e-12	5.91604	5.35836	6.23993	5.72156	7.13183	7.15854	7.61874	7.42566
Foxo6	21.8708	2.01609	0.42014	4.79861	1.59772e-06	1.15425e-05	4.09048	3.86782	4.11836	3.7256	4.88	4.92338	4.77295	4.77106
Igfn1	7.29001	2.01468	0.664163	3.03341	0.00241806	0.00922532	2.67417	2.50669	2.53237	2.74824	2.97659	3.01477	3.56309	2.83069
A930003A15Rik	10.2175	2.01447	0.606532	3.32129	0.000896028	0.00381449	3.03513	2.96409	3.0047	3.10141	3.63388	4.11539	3.37495	3.29361
Homer2	155.023	2.00303	0.226863	8.82926	1.05367e-18	3.3419e-17	6.13861	5.94633	6.39236	6.44705	7.8994	8.02603	7.74731	7.50258
Cidea	8.40442	2.00141	0.612183	3.26929	0.00107816	0.00450812	2.98654	2.70356	2.73246	2.94383	3.42407	3.59122	3.13469	3.30925
Shisa2	12.674	2.0011	0.529418	3.77981	0.000156946	0.000784037	3.17922	3.21677	3.46788	3.45385	4.16939	3.78301	3.9734	4.07266
Tnfaip6	114.48	2.00088	0.284655	7.02914	2.07816e-12	3.23493e-11	5.86977	5.90455	5.60836	5.98299	7.444	7.57241	6.70555	7.52552
Srcin1	701.994	1.99969	0.16092	12.4266	1.87424e-35	4.16895e-33	8.08207	8.2112	8.57321	8.16717	9.96615	9.8256	10.2401	10.0459
Cyp2j12	67.9742	1.99946	0.30281	6.60302	4.02854e-11	5.3964e-10	5.62977	5.12616	5.13079	4.96744	6.78788	6.64351	6.20746	6.54974
Htr7	12.7422	1.99428	0.522065	3.81999	0.000133458	0.000677915	3.5174	3.22229	3.37448	3.25751	4.15194	4.0507	4.01165	3.79392
Ube2ql1	188.736	1.99201	0.231735	8.59609	8.24811e-18	2.38757e-16	6.40868	6.15867	6.96622	6.31722	7.87954	8.18625	8.30382	7.97915
Nrg3	88.9251	1.9888	0.24886	7.99163	1.33164e-15	2.98955e-14	5.49522	5.36778	5.92417	5.41797	6.93024	6.90763	7.15735	6.87855
Vit	8.51982	1.9888	0.644048	3.08797	0.0020153	0.00786259	2.72737	2.88703	2.93017	2.69857	3.72358	3.54207	3.16688	2.92082
Rasl11b	116.027	1.98812	0.22971	8.65489	4.93379e-18	1.471e-16	5.73197	6.0615	5.62424	6.07385	7.38076	7.17887	7.55329	7.36717
Kcnc2	139.729	1.98184	0.309811	6.39694	1.58525e-10	1.99692e-09	5.94491	5.53798	6.66523	5.97109	7.25524	7.65016	8.03475	7.52783
Fank1	7.98042	1.97934	0.607505	3.25814	0.00112144	0.00466715	2.83582	2.87397	2.80944	2.68845	3.51278	3.29692	3.2847	3.12001
Hs3st2	52.639	1.97858	0.365736	5.40986	6.30757e-08	5.57978e-07	4.85074	4.58427	5.0455	5.13703	5.60191	6.18962	6.5676	6.14542
Ncald	2533.76	1.97812	0.251021	7.88028	3.26636e-15	7.04308e-14	10.3772	9.17203	10.4646	9.9069	11.6725	12.0652	11.9164	11.8663
Gm11762	5.1348	1.97688	0.685116	2.88547	0.00390834	0.0140099	2.2243	2.19086	2.43072	2.20534	2.50958	2.77418	2.75096	2.56082
Fdps	6.57359	1.97583	0.6378	3.09788	0.00194912	0.00762907	2.62537	2.46377	2.60186	2.59432	3.05317	2.92796	2.88926	3.17679
Zbbx	5.5722	1.97168	0.71664	2.75128	0.00593624	0.0201753	2.23218	2.40846	2.21687	2.21195	3.15163	2.79981	2.32238	2.43657
Tmem132d	123.849	1.97109	0.211831	9.30499	1.34005e-20	5.26825e-19	6.17978	5.78675	6.24743	5.67105	7.44392	7.41468	7.56388	7.43704
Cdk5r2	115.586	1.96717	0.254026	7.74396	9.6364e-15	1.96506e-13	5.7817	5.95284	5.6728	6.10814	7.17138	7.49531	7.64193	7.07642
Rd3	4.43589	1.9669	0.749315	2.62493	0.00866665	0.0278324	1.90583	1.87662	1.89333	2.00739	2.83511	2.37154	1.87668	2.01762
Ucma	5.58581	1.96611	0.705004	2.78879	0.0052905	0.0182821	2.38081	2.22207	2.24258	2.35265	3.03925	2.85036	2.27069	2.64929
Gm13446	12.6156	1.96559	0.534372	3.67832	0.000234777	0.00113853	3.39552	3.20399	3.25009	3.44154	3.74341	3.90041	4.2583	3.98767
Adcy1	2359.76	1.96117	0.178624	10.9793	4.80642e-28	3.83267e-26	9.67877	9.83865	10.1261	10.2918	11.5539	11.8822	12.0354	11.5916
Nr4a3	81.7323	1.95985	0.305227	6.42096	1.35414e-10	1.71989e-09	5.56122	5.26871	5.66119	5.31364	6.46681	6.54838	7.21669	6.97705
Kcnj3	466.182	1.95947	0.216987	9.03035	1.71117e-19	5.8204e-18	8.0139	6.99565	7.81618	7.86368	9.24323	9.42387	9.5685	9.43821
2410021H03Rik	20.2947	1.95774	0.463887	4.22029	2.43985e-05	0.000142916	4.01343	3.4971	3.86448	4.02432	5.0069	4.58345	4.67427	4.50264
Slc4a5	18.2293	1.95521	0.755908	2.58658	NA	NA	2.77106	2.69313	2.73824	2.72751	5.58694	3.79475	2.57322	2.85415
Satb2	174.95	1.95436	0.503766	3.87951	0.000104668	0.0005426	6.22947	5.26984	6.98187	6.07114	7.68937	7.89315	8.39353	7.90987
Klhdc8a	25.4075	1.95355	0.399652	4.88814	1.01794e-06	7.57074e-06	4.29887	4.22546	4.05818	3.94497	4.89103	5.21315	4.97812	5.14352
Kcne2	22.0198	1.95194	0.760654	2.56613	0.010284	0.0322543	2.85163	2.76629	2.95398	2.80397	5.89588	4.25338	2.47418	2.69338
4930579H20Rik	3.4556	1.95137	0.728602	2.67824	0.00740094	0.0243079	1.77675	1.75328	1.76665	1.87472	2.17627	2.16595	1.97338	2.04131
Anln	1054.75	1.94997	0.168943	11.5422	8.08574e-31	9.11263e-29	8.56	9.08361	8.77981	9.00724	10.7527	10.5658	10.3073	10.7745
Mir8115	3.50278	1.94813	0.728595	2.67382	0.00749938	0.0245787	1.78323	1.75947	1.88671	1.76974	1.99024	2.03557	2.14694	2.21944
Cbs	51.2278	1.94603	0.328264	5.92827	3.0615e-09	3.27977e-08	5.19899	4.58536	5.10675	4.74231	6.26654	6.32903	5.83948	6.01003
Cadps2	228.264	1.94277	0.217481	8.93307	4.14355e-19	1.35749e-17	6.80426	6.25964	6.93498	7.00593	8.04885	8.4607	8.49978	8.43119
Dio2	480.203	1.94181	0.177438	10.9436	7.1328e-28	5.53228e-26	7.77661	7.40056	7.77096	8.10949	9.45604	9.65709	9.43068	9.28878
Syna	6.40576	1.93869	0.654777	2.96084	0.003068	0.0113629	2.46397	2.63063	2.56159	2.44108	2.85206	2.73663	3.07974	3.17694
Gjc2	99.4514	1.93864	0.27063	7.16344	7.86764e-13	1.28133e-11	5.29121	6.06726	5.60586	5.76313	7.20001	7.02437	6.88684	7.39242
Arhgap44	191.763	1.93631	0.255711	7.57228	3.66736e-14	7.00429e-13	6.62037	5.76791	6.72613	6.83589	7.93648	8.30025	8.20466	7.97259
Vwa3a	13.8644	1.93376	0.55984	3.45414	0.000552052	0.00246173	3.22201	3.54066	3.30511	3.49763	4.58608	4.11604	3.72027	3.86912
Slc5a5	22.1902	1.93257	0.424952	4.54773	5.42277e-06	3.58373e-05	3.90802	3.8803	4.04491	4.11121	4.88147	5.08335	4.78338	4.62801
Cldn11	2661.59	1.93067	0.212617	9.08053	1.08045e-19	3.81317e-18	9.85253	10.6707	9.79613	10.2436	11.8181	12.0534	11.7056	12.1756
Grin2d	4.73265	1.92788	0.680412	2.8334	0.00460563	0.0162002	2.15205	2.2266	2.25232	2.13438	2.50576	2.53353	2.63527	2.51669
E130012A19Rik	44.6089	1.92741	0.355929	5.41516	6.12348e-08	5.42544e-07	4.91211	4.78251	4.96161	4.32071	5.59889	5.88443	6.23798	5.8559
Asic2	97.0183	1.92687	0.25428	7.57773	3.5164e-14	6.74742e-13	5.70474	5.18384	6.07728	5.71007	6.97517	7.16888	7.22138	6.98936
Elavl4	337.593	1.9246	0.212638	9.05106	1.4159e-19	4.86499e-18	7.33691	6.74915	7.7833	7.1769	8.85741	8.98321	8.92245	9.01316
Lrrc23	17.402	1.92331	0.543335	3.53983	0.000400382	0.00184326	3.73451	3.61857	3.47757	3.66882	4.9829	4.43445	3.73186	4.30443
Plekhh1	386.682	1.92241	0.211884	9.07296	1.15828e-19	4.04561e-18	7.2658	7.60085	7.23673	7.78414	9.28065	9.0724	8.73353	9.40557
Otx2	10.5535	1.92146	0.757417	2.53685	NA	NA	2.39018	2.33455	2.36668	2.35902	4.56433	2.98557	2.38133	2.30826
Folr1	19.7618	1.9193	0.764381	2.51092	NA	NA	2.888	2.80531	3.1145	2.84176	5.71095	3.99076	2.87409	2.73958
Ccp110	608.486	1.91912	0.162307	11.824	2.93324e-32	4.1322e-30	8.06773	8.14798	8.15446	8.15182	10.0002	9.83102	9.43494	9.89843
Zfp536	239.557	1.91741	0.197987	9.68452	3.50838e-22	1.62047e-20	7.24375	6.88776	6.74869	6.4704	8.57323	8.33958	8.27764	8.54156
Spef2	43.0422	1.9131	0.432667	4.42164	9.79556e-06	6.1582e-05	4.77735	4.44017	4.8383	4.59556	6.4956	5.75945	5.06457	5.62715
Saxo2	10.06	1.91056	0.632982	3.01835	0.00254157	0.00962914	3.22043	3.03232	2.85359	2.84562	3.97732	3.73214	3.00317	3.50903
Kcnk5	6.34446	1.90967	0.647424	2.94964	0.00318141	0.011735	2.57554	2.41474	2.55253	2.54515	2.80256	3.2031	2.84568	2.91336
Gng13	7.53863	1.9059	0.601375	3.16924	0.00152837	0.00616197	2.78544	2.72604	2.75992	2.75174	3.1418	3.3646	3.17323	3.20571
Ccdc89	10.3124	1.90477	0.549901	3.46384	0.000532525	0.00238536	3.10801	3.22874	3.07728	3.06741	3.57662	3.81888	3.56417	3.79703
Islr2	209.207	1.90476	0.337174	5.64919	1.61206e-08	1.5537e-07	6.43088	5.69127	7.39046	6.50019	8.09204	8.28532	8.37513	8.18449
Dlx1as	23.2725	1.90467	0.415856	4.58011	4.64727e-06	3.10399e-05	3.94763	3.91708	4.16882	4.14866	4.9576	5.11601	4.92342	4.65845
Kcnmb4	31.4636	1.90432	0.373779	5.09476	3.49179e-07	2.78438e-06	3.96257	4.44344	4.54248	4.51856	5.16985	5.50963	5.44739	5.40722
BC024139	4.66478	1.90421	0.68364	2.7854	0.0053461	0.0184328	2.13189	2.20694	2.23245	2.11444	2.65587	2.45825	2.49735	2.47414
Kcnk4	3.58191	1.90421	0.741445	2.56824	0.0102217	0.0321076	1.77073	1.85353	1.76032	1.75698	2.308	1.96017	2.26266	1.82619
Car14	87.3751	1.90369	0.318954	5.96855	2.39376e-09	2.61242e-08	5.41629	5.40239	5.48842	5.87251	7.21137	7.17927	6.25842	6.87987
Tmem88b	1197.27	1.90356	0.158561	12.0053	3.33408e-33	5.21877e-31	9.13704	9.28404	8.98054	8.92617	10.8638	10.7991	10.4433	10.9896
Krt80	14.6167	1.90091	0.481927	3.94439	8.00043e-05	0.000424638	3.55474	3.54909	3.51251	3.49896	4.06868	4.16741	4.3405	4.28125
Rap1gap2	361.823	1.89762	0.18675	10.1613	2.95154e-24	1.64672e-22	7.10834	7.15855	7.66104	7.67444	8.82106	9.08031	9.19011	9.05948
Gfra2	122.54	1.89612	0.290566	6.5256	6.77291e-11	8.88254e-10	5.85369	5.54807	6.2708	6.16278	6.9603	7.65993	7.74753	7.24111
Stx1a	62.6731	1.89491	0.31508	6.01407	1.80923e-09	2.00033e-08	5.11861	5.49249	5.09463	4.93102	6.02296	6.65947	6.57696	6.39094
Nxph4	7.55465	1.89221	0.600885	3.14903	0.00163811	0.00654199	2.78454	2.61837	2.86511	2.7508	3.15953	3.28016	3.25837	3.18485
Satb1	334.475	1.89117	0.196861	9.60667	7.49352e-22	3.33363e-20	7.08513	6.8918	7.71438	7.45378	8.78544	8.90354	8.98705	9.02133
I730030J21Rik	4.8523	1.89107	0.692023	2.73267	0.00628241	0.0211817	2.15407	2.12226	2.36144	2.13603	2.57117	2.57588	2.35164	2.71994
Nipal4	80.833	1.8839	0.307805	6.12043	9.33257e-10	1.07033e-08	5.50315	5.80738	5.09073	5.42437	6.99732	6.8268	6.30375	7.0206
1810062O18Rik	9.19006	1.88237	0.595169	3.16274	0.00156289	0.00627869	2.96206	2.89525	3.14029	2.81105	3.5767	3.39488	3.74385	3.20557
Grin2c	61.4579	1.87471	0.312529	5.99851	1.99139e-09	2.18885e-08	5.0365	5.5678	4.72082	5.17845	6.46174	6.39842	6.58294	6.13373
Zbtb8b	6.21203	1.87396	0.649709	2.88431	0.00392276	0.0140526	2.55165	2.3915	2.52891	2.52163	2.67021	3.08649	2.87358	2.99758
Pigz	36.617	1.87319	0.33987	5.51149	3.55818e-08	3.25846e-07	4.72575	4.80267	4.49322	4.20822	5.70138	5.62559	5.48798	5.63179
Gng8	6.15889	1.87143	0.64143	2.9176	0.0035274	0.0128404	2.66388	2.39256	2.4149	2.52219	2.98695	2.80759	2.94214	2.89102
Ect2l	4.64402	1.87053	0.697565	2.68152	0.00732895	0.0241078	2.10949	2.28403	2.09635	2.09213	2.70418	2.35687	2.55275	2.3777
Stmn4	265.503	1.86933	0.190555	9.80996	1.02014e-22	4.96986e-21	6.91549	7.22485	6.93833	7.01183	8.68033	8.75993	8.23584	8.61308
Zfhx2os	10.1378	1.86792	0.560991	3.32968	0.000869448	0.00371107	2.96434	3.20552	3.1593	3.0434	3.7076	3.41144	3.83288	3.66072
Trhde	122.877	1.86724	0.219752	8.49704	1.94482e-17	5.45227e-16	5.96861	6.05842	6.10639	5.99031	7.39154	7.53216	7.62662	7.18656
Fhod3	81.0974	1.86259	0.264113	7.05224	1.7606e-12	2.75583e-11	5.67773	4.97941	5.76133	5.53871	6.73201	6.8418	6.97951	6.67832
Nog	7.34356	1.86206	0.60712	3.06704	0.00216192	0.00837088	2.75334	2.69487	2.72822	2.72017	3.26488	3.30903	3.02727	3.0926
Pak7	303.769	1.86067	0.145471	12.7907	1.84853e-37	5.04022e-35	7.27565	7.211	7.18206	7.23855	8.63545	8.83894	8.80444	8.8384
Ptprd	1815.13	1.85986	0.104909	17.7284	2.53117e-70	4.27894e-66	9.7644	9.78523	9.69077	9.63817	11.4699	11.3336	11.243	11.4742
Zbtb16	363.617	1.85966	0.215196	8.64172	5.53706e-18	1.64506e-16	7.74163	7.65551	7.22349	7.07277	9.36195	9.08561	8.85652	8.80179
Lgals12	5.89515	1.8559	0.659793	2.81285	0.00491048	0.0171299	2.38955	2.64971	2.37338	2.36819	2.92996	2.89216	2.651	2.95602
Ccdc65	14.1868	1.85308	0.487826	3.79865	0.000145487	0.000731547	3.41632	3.42899	3.67518	3.47102	4.2577	4.27573	4.12182	3.99521
Nrbp2	293.279	1.85251	0.182685	10.1405	3.6525e-24	2.00174e-22	7.46564	7.14562	7.03867	7.01837	8.85488	8.45558	8.68299	8.87595
Ccl27a	44.6089	1.85245	0.31149	5.94706	2.72995e-09	2.94887e-08	4.78411	4.7386	4.84987	4.89	5.69501	6.05789	5.97799	5.89555
Npas4	19.1161	1.84754	0.516701	3.57564	0.000349369	0.00163152	3.83402	3.96457	3.68303	3.56335	4.35389	4.6018	5.10494	4.04825
Sowahb	43.3657	1.84709	0.327812	5.6346	1.75461e-08	1.6777e-07	4.59348	4.57628	5.02158	4.86702	5.63039	5.79193	6.00699	6.00162
Stmn1	299.544	1.84587	0.152977	12.0663	1.59072e-33	2.6108e-31	7.25015	7.05895	7.33591	7.21569	8.81456	8.81406	8.57761	8.81126
Slc8a1	2556.95	1.84304	0.206897	8.90799	5.19684e-19	1.683e-17	10.3009	9.45508	10.5275	10.2895	11.837	11.8428	11.9515	11.8779
Shank1	280.409	1.84204	0.331719	5.55301	2.80789e-08	2.62396e-07	7.11561	6.20694	7.69924	6.81596	8.59297	8.42099	9.1781	8.25061
Gm5535	16.6366	1.84124	0.657946	2.79847	0.00513449	0.0178085	3.72628	3.08972	3.2572	3.35635	5.00555	3.17043	3.45005	4.53885
Mobp	3763.92	1.83933	0.231263	7.95341	1.81454e-15	4.00454e-14	10.5586	11.0139	10.3874	10.9293	12.542	12.7573	11.7153	12.5195
AA387883	12.6616	1.8391	0.507814	3.62161	0.000292777	0.00139145	3.31019	3.32851	3.3809	3.46549	4.10836	4.10968	3.7967	3.94034
Cep72	48.3797	1.83815	0.311053	5.90946	3.43237e-09	3.65485e-08	4.90872	4.90922	4.75169	5.06026	6.26086	5.87261	5.85507	6.10538
Klhl40	5.83923	1.83619	0.65685	2.79545	0.00518281	0.0179577	2.37329	2.54183	2.35726	2.4647	2.64211	3.0443	2.86585	2.76897
Kif5a	20338.5	1.83516	0.189398	9.68942	3.34421e-22	1.54888e-20	13.0462	12.9286	13.2743	13.4478	14.9927	15.1625	14.3773	14.8317
Aqp1	16.1676	1.83246	0.752795	2.4342	NA	NA	2.94169	2.85545	3.02993	2.89328	5.30907	3.55388	2.82863	2.54019
Lrrc74b	6.08669	1.82966	0.669552	2.73266	0.00628245	0.0211817	2.50237	2.55072	2.36399	2.35867	3.23915	2.70759	2.7569	2.67901
Dact3	208.819	1.82904	0.219695	8.32536	8.40693e-17	2.17726e-15	6.52932	6.87439	6.81704	6.66955	8.07213	8.6219	8.09613	8.01832
Tmem232	7.20939	1.82605	0.620653	2.94214	0.00325948	0.0119734	2.60263	2.66509	2.69806	2.79492	3.35633	3.22666	3.00138	2.94896
Rab26	24.9708	1.82409	0.391555	4.65859	3.1838e-06	2.18523e-05	4.29437	4.14458	4.14462	4.03584	4.80472	5.11508	5.12379	5.01865
Rab37	8.832	1.82404	0.617906	2.95198	0.00315747	0.011662	2.78179	2.93878	2.87501	2.97208	3.28701	3.63558	2.95906	3.68497
Lgi3	267.258	1.82149	0.21852	8.33558	7.7117e-17	2.02432e-15	6.91616	7.45978	6.70112	7.03455	8.4368	8.73586	8.33001	8.79669
Fam81a	415.815	1.8174	0.17579	10.3385	4.72012e-25	2.82349e-23	7.53958	7.3226	7.93146	7.82146	9.20879	9.39727	9.27985	9.02466
Ugt8a	1498.85	1.81673	0.18407	9.8698	5.62784e-23	2.78999e-21	9.45483	9.42301	9.32971	9.63174	11.3269	11.3167	10.581	11.0462
Selenbp1	5.96579	1.81653	0.659652	2.75376	0.00589145	0.0200433	2.50128	2.44964	2.47908	2.35873	3.02362	2.9365	2.52081	2.86884
Sfrp1	152.642	1.81322	0.293153	6.18523	6.20123e-10	7.23976e-09	6.5103	5.85979	6.80712	5.79863	7.95812	7.82146	7.32656	7.8283
Dok5	40.9592	1.81185	0.33343	5.43397	5.51139e-08	4.92442e-07	4.64473	4.68546	4.56987	4.96182	5.50356	5.83683	5.97296	5.75222
Shisa4	154.155	1.81158	0.188099	9.63098	5.91599e-22	2.6411e-20	6.15346	6.57908	6.23257	6.39773	7.6805	7.8526	7.71897	7.84176
4933406C10Rik	6.23587	1.81101	0.65972	2.74511	0.00604902	0.0205339	2.75805	2.37956	2.40213	2.39669	3.04625	2.87328	2.97931	2.68487
Sdk2	92.5224	1.81098	0.278632	6.49955	8.05606e-11	1.049e-09	5.74162	5.44345	5.77698	5.78596	6.78483	6.76132	7.43138	6.93121
Synj2	375.973	1.80959	0.179809	10.064	7.97334e-24	4.23866e-22	7.83181	7.09692	7.59823	7.55326	9.11659	8.94087	8.99925	9.25736
Gm9899	37.8205	1.80659	0.413204	4.37215	1.23027e-05	7.57657e-05	4.18409	4.3922	4.97604	4.69162	5.15803	5.62927	6.03859	5.60396
1700071M16Rik	12.8431	1.80641	0.538128	3.35684	0.00078839	0.00339993	3.50945	3.407	3.14569	3.35319	4.30641	3.67098	3.84711	4.05904
Tekt5	4.30591	1.79858	0.690679	2.60408	0.00921209	0.0293057	2.03594	2.11302	2.02363	2.1315	2.3368	2.48086	2.48172	2.28198
Mag	1283.12	1.79785	0.188316	9.54698	1.33531e-21	5.78808e-20	9.0437	9.6018	8.93569	9.33399	10.8326	10.9202	10.5569	11.1188
Bmp3	93.2963	1.79768	0.58044	3.09709	0.00195428	0.00764572	5.47454	4.53803	5.78065	5.95081	6.57445	7.0152	7.49718	6.92103
4930452G13Rik	4.34372	1.79749	0.694915	2.58664	0.00969178	0.0306242	2.03861	2.11576	2.02621	2.13432	2.40306	2.56736	2.21525	2.41344
Gm15328	4.3509	1.79502	0.69363	2.58786	0.00965741	0.0305384	2.03692	2.11416	2.0245	2.13275	2.36037	2.35296	2.59519	2.28373
Chdh	140.498	1.78864	0.236822	7.55268	4.26408e-14	8.07214e-13	6.11344	6.2995	5.99715	6.48407	7.7382	7.49593	7.31222	7.90438
Acss2	77.6768	1.78859	0.243981	7.33087	2.28667e-13	3.95661e-12	5.31983	5.26908	5.56201	5.80125	6.7573	6.63629	6.80694	6.76882
Erbb3	80.3979	1.78269	0.268484	6.63986	3.13989e-11	4.2566e-10	5.57511	5.62042	5.5255	5.43966	6.67049	6.81205	6.51078	7.11053
S1pr5	349.134	1.78239	0.199911	8.91593	4.83743e-19	1.5787e-17	7.39689	7.72674	7.35634	7.27436	8.93072	9.11781	8.56813	9.19628
Mycbpap	7.75757	1.77761	0.66419	2.67636	0.00744273	0.0244214	2.61923	2.57202	3.02037	2.59254	3.61482	3.19304	2.88509	3.0198
1110028F11Rik	7.76255	1.77516	0.657648	2.69926	0.00694946	0.0230943	2.74256	2.57288	2.92659	2.59341	3.4443	2.67436	3.27432	3.29754
Fxyd7	38.9402	1.77283	0.375848	4.71689	2.39481e-06	1.67809e-05	5.09454	4.42334	4.67615	4.32821	5.40836	5.94658	5.81525	5.47226
Fam205c	61.8637	1.77155	0.288016	6.15086	7.70657e-10	8.92937e-09	5.19094	4.97703	5.67968	4.93581	6.29609	6.35404	6.55785	6.34878
Grik4	37.3139	1.77083	0.39365	4.49849	6.84389e-06	4.43619e-05	4.56184	4.31208	5.08837	4.29527	5.70283	5.35787	5.91906	5.41139
Nrg3os	9.54052	1.77022	0.649985	2.72348	0.00645988	0.0217321	2.99869	2.70254	2.96455	2.84413	3.40702	2.93924	4.07534	3.06527
Dnah5	48.4953	1.76857	0.414405	4.26774	1.97464e-05	0.000117457	5.14686	5.10172	4.71354	4.4426	6.54736	6.02017	5.29844	5.88487
1700020D05Rik	5.92463	1.76694	0.671392	2.63176	0.00849431	0.027331	2.46598	2.41457	2.3277	2.43681	2.86355	2.44583	3.10874	2.74882
Adcy2	209.692	1.76448	0.166914	10.5712	4.05254e-26	2.64511e-24	6.73362	6.70191	7.05973	6.62288	8.15516	8.23456	8.31708	8.1674
Gprin1	211.337	1.76444	0.218483	8.07586	6.70026e-16	1.54738e-14	6.84806	6.57376	7.0145	6.67687	8.00277	8.3068	8.56037	7.96297
Gm10471	30.6077	1.76293	0.417685	4.22071	2.43529e-05	0.000142699	4.6594	4.0941	4.26709	4.41015	5.61909	4.79128	5.20114	5.47393
Tubb4a	1578.21	1.75903	0.110292	15.9489	2.90024e-57	1.22571e-53	9.49492	9.64813	9.6859	9.53	11.0573	11.0954	11.1706	11.3174
1700063D05Rik	8.23455	1.75876	0.605812	2.90315	0.00369429	0.013353	2.73668	2.98782	2.93688	2.70856	3.24348	3.33292	3.09335	3.60505
Kndc1	382.778	1.75328	0.150992	11.6117	3.59338e-31	4.40189e-29	7.38483	7.59643	7.86513	7.53004	9.0427	8.99491	9.12394	9.23912
A830018L16Rik	475.562	1.75285	0.139595	12.5567	3.65447e-36	9.36043e-34	7.84835	7.93968	7.99177	7.84424	9.28825	9.47728	9.58567	9.30733
Fam187a	8.54187	1.75168	0.609132	2.8757	0.00403134	0.0143928	2.8789	2.81497	3.05892	2.72913	3.44569	2.96334	3.50399	3.48474
Dnaic1	5.62341	1.75042	0.656345	2.66693	0.00765481	0.0250251	2.44224	2.39235	2.42078	2.30099	2.90387	2.652	2.5623	2.89626
Begain	60.4981	1.74916	0.296	5.90931	3.43541e-09	3.65485e-08	5.04438	5.20059	5.43679	5.12528	6.1512	6.66487	6.38557	6.17401
Alox8	8.56355	1.74816	0.623496	2.8038	0.0050504	0.0175492	2.75414	2.70292	2.84778	3.1362	3.3976	3.68921	3.02719	3.29207
Slain1	497.145	1.74483	0.183988	9.48342	2.4609e-21	1.03486e-19	7.90168	8.05242	7.89803	8.00157	9.6382	9.56189	8.99902	9.63782
Pcsk5	42.2035	1.74414	0.352355	4.94996	7.42297e-07	5.6627e-06	5.20886	4.47798	4.93669	4.29524	5.98201	5.66887	5.74533	5.78367
Cldn17	13.6647	1.74356	0.529817	3.29088	0.000998753	0.0042115	3.46234	3.46101	3.20168	3.59853	3.95452	3.74962	4.0732	4.44049
Grip2	18.1427	1.74312	0.526793	3.30892	0.00093656	0.00397503	3.8881	3.92396	3.64064	3.40946	4.26672	4.27315	5.04857	4.16772
Slco4c1	5.4463	1.74236	0.651817	2.67308	0.00751591	0.0246233	2.42326	2.47304	2.28805	2.2832	2.74341	2.74523	2.82215	2.60544
Gdf10	10.6556	1.74016	0.538663	3.23052	0.00123564	0.00508857	3.13799	3.16443	3.10666	3.29847	3.68117	3.9483	3.69008	3.53408
Agpat4	121.702	1.73875	0.224748	7.73646	1.02226e-14	2.0746e-13	6.062	5.87671	6.10927	6.28341	7.62122	7.26085	7.198	7.50844
Gm11437	6.67388	1.73573	0.624462	2.77957	0.00544312	0.0187024	2.52751	2.78408	2.62382	2.50379	2.96471	2.94701	2.98182	3.21381
Alpk3	4.19867	1.73436	0.694935	2.49571	0.0125705	0.03822	2.11362	2.07138	1.98119	1.97733	2.421	2.40798	2.37074	2.15745
Prkcg	160.245	1.73297	0.243892	7.10551	1.19882e-12	1.9065e-11	6.1669	6.40365	6.48095	6.64194	7.51479	7.73887	8.24	7.65842
Dlec1	6.33057	1.73157	0.692208	2.50152	0.0123662	0.0377128	2.5925	2.31262	2.45401	2.32991	3.34518	2.66894	2.42567	2.81404
Grik1	52.0527	1.73157	0.289023	5.99111	2.08409e-09	2.28777e-08	4.96239	5.01695	5.25487	4.91966	6.00007	6.02659	6.15841	6.3164
Izumo4	14.7939	1.73091	0.488697	3.54188	0.00039728	0.00183098	3.65806	3.45624	3.70395	3.39536	4.4333	3.97504	4.09748	4.27027
9430041J12Rik	18.1845	1.72794	0.431411	4.00532	6.19346e-05	0.000336549	3.64975	3.82706	3.89948	3.88199	4.57995	4.38923	4.61692	4.54307
Sh3gl2	329.243	1.7279	0.242341	7.13002	1.00355e-12	1.61726e-11	7.08502	6.9788	7.82351	7.51863	8.65977	8.72793	9.27676	8.7487
Kcnt2	139.856	1.72712	0.210284	8.21324	2.153e-16	5.3289e-15	5.98137	6.07562	6.6927	6.23198	7.61586	7.73269	7.57619	7.52091
D030047H15Rik	46.5336	1.72639	0.339266	5.08859	3.60727e-07	2.86564e-06	5.15466	4.7575	4.86984	4.77271	6.06926	5.46836	6.14838	6.01795
Kcna6	487.719	1.72344	0.153874	11.2003	4.06177e-29	3.67188e-27	8.2022	7.9777	7.96034	7.65206	9.34376	9.39401	9.41056	9.63513
Arsg	196.713	1.7226	0.234459	7.3471	2.0255e-13	3.54097e-12	6.54785	6.79561	6.9014	6.57005	8.43334	8.18409	7.61004	8.12265
Ppp1r14a	175.822	1.72248	0.285108	6.04151	1.52682e-09	1.70256e-08	6.10631	6.90301	6.11641	6.84049	8.12917	8.17671	7.42959	7.95997
Atp8b5	5.56294	1.72165	0.660392	2.60701	0.00913368	0.0291001	2.31203	2.27619	2.61694	2.29172	2.89455	2.68224	2.69081	2.71437
Nkx6-2	104.817	1.72157	0.244146	7.0514	1.77129e-12	2.76999e-11	5.85777	5.96775	6.15953	5.56358	7.25301	7.0844	6.93115	7.41423
Car10	126.387	1.7207	0.561605	3.06391	0.00218467	0.00845123	6.71498	5.00057	6.1101	5.35983	7.16983	7.51859	7.82957	7.32248
2810468N07Rik	96.69	1.72007	0.29116	5.90765	3.47021e-09	3.68955e-08	5.81463	5.81733	5.88626	5.62243	7.35938	7.23319	6.41351	7.04832
Pak1	981.763	1.71533	0.149489	11.4746	1.76972e-30	1.86982e-28	9.06052	8.57954	9.14519	8.93514	10.3435	10.5939	10.3814	10.5339
Cnih3	66.6816	1.71295	0.279385	6.13116	8.72417e-10	1.00328e-08	5.48197	4.9587	5.63299	5.23753	6.31459	6.6937	6.55769	6.38748
Plcxd3	39.3529	1.71285	0.3204	5.34599	8.99251e-08	7.79982e-07	4.99347	4.28862	4.84259	4.67774	5.63609	5.71452	5.69457	5.72736
Cacna1g	36.3366	1.71254	0.465633	3.67787	0.00023519	0.00113987	4.66963	4.25845	4.92652	4.14615	4.89674	5.47298	6.16676	5.31893
Zdhhc23	18.4979	1.71148	0.44867	3.81456	0.000136423	0.000690139	3.95553	3.74058	3.90056	3.69587	4.72037	4.27006	4.69554	4.43845
Rhebl1	11.5558	1.7111	0.510794	3.34988	0.000808469	0.00347851	3.22969	3.43178	3.19681	3.29006	3.98856	3.83515	3.78608	3.78424
Lrrc36	6.08757	1.71037	0.688085	2.48569	0.0129301	0.0391682	2.58643	2.31057	2.33265	2.44259	3.14084	2.86998	2.3484	2.85023
P3h4	45.2518	1.70966	0.353085	4.84207	1.28496e-06	9.40418e-06	4.86102	4.98305	4.36723	5.13184	6.07387	6.02317	5.48081	5.9902
Ttll7	1870.65	1.70925	0.1446	11.8206	3.0564e-32	4.23511e-30	9.66698	10.0269	9.78117	9.95029	11.5079	11.5409	11.1002	11.4134
Cfap126	10.0309	1.7089	0.625586	2.73167	0.00630141	0.0212413	2.97612	2.90602	3.05562	3.04437	4.071	3.65271	2.91109	3.31987
4930478L05Rik	11.7864	1.70297	0.521035	3.26844	0.00108143	0.00451955	3.34562	3.35013	3.40649	3.07941	4.00863	3.74502	3.69365	3.98674
Cldn2	13.1454	1.70291	0.763515	2.23036	NA	NA	2.59799	2.53312	2.8319	2.56167	4.94683	3.26022	2.72682	2.3434
Iqsec3	216.133	1.70175	0.18539	9.1793	4.33891e-20	1.62277e-18	6.74559	6.71276	7.15373	6.79515	8.14355	8.34857	8.41776	8.07772
Fzd2	23.2778	1.70141	0.431451	3.94347	8.03111e-05	0.000426133	3.94469	4.16011	4.16616	4.06099	5.30484	4.68057	4.66397	4.82304
Mirlet7a-2	5.60938	1.70122	0.666063	2.55414	0.0106451	0.0332143	2.53402	2.3715	2.28438	2.27941	2.85449	2.57243	2.54422	2.93814
Slc35f4	27.5202	1.70032	0.374498	4.54028	5.618e-06	3.70696e-05	4.6055	3.95571	4.21603	4.35941	5.04724	5.23342	5.21492	5.07795
Vwa5b2	25.9882	1.70008	0.401867	4.23045	2.33227e-05	0.000137042	4.036	4.08485	4.6194	4.05813	4.92552	4.95932	5.29757	5.03966
Rims1	771.387	1.6987	0.159355	10.6599	1.56799e-26	1.07751e-24	8.24341	8.63359	8.67584	8.8308	10.1501	10.3156	9.98988	9.97728
Josd2	32.0191	1.6968	0.338713	5.00956	5.45554e-07	4.23832e-06	4.48876	4.32652	4.715	4.39676	5.44894	5.38981	5.29913	5.40286
Ccdc113	6.98247	1.69524	0.656899	2.58067	0.0098609	0.0311179	2.62427	2.66948	2.59998	2.47697	3.49491	2.9531	2.8681	2.66995
Dscaml1	133.108	1.69369	0.20621	8.21341	2.14988e-16	5.3289e-15	6.01276	6.22835	6.484	6.14642	7.49506	7.3464	7.60831	7.67351
Itgb4	73.8066	1.69349	0.278101	6.08947	1.13284e-09	1.28269e-08	5.53513	5.70828	5.4871	5.10455	6.85181	6.57459	6.3412	6.78313
Aatk	611.172	1.69253	0.138589	12.2126	2.66289e-34	4.94682e-32	8.13124	8.56864	8.27216	8.15169	9.76462	9.74661	9.69462	9.8904
Arrdc3	905.448	1.69119	0.203767	8.29965	1.04419e-16	2.6786e-15	8.57646	9.03255	8.72052	8.95586	10.4962	10.3861	9.77292	10.5923
Lrriq1	34.5139	1.69052	0.479395	3.52636	0.000421321	0.00192889	4.36979	4.76799	4.4692	4.19055	6.24429	5.22077	4.85561	5.03276
Tnfrsf13c	4.13518	1.68965	0.69654	2.42577	0.0152758	0.0452253	2.08726	1.93892	2.06921	1.95086	2.39761	2.42002	2.1502	2.24722
Cnp	1977.85	1.68858	0.214509	7.87186	3.49414e-15	7.46757e-14	9.57319	10.3284	9.78022	9.96626	11.5147	11.7061	10.9367	11.6324
Nmral1	128.36	1.68785	0.263606	6.40293	1.52422e-10	1.92578e-09	6.35668	5.76947	6.16347	6.33167	7.58985	7.68138	6.93525	7.57706
Gm10220	9.17033	1.68682	0.553663	3.04665	0.00231407	0.00888065	3.09931	2.92775	3.16329	2.84791	3.44764	3.46419	3.45045	3.54138
Trim59	358.94	1.68657	0.230212	7.32618	2.36805e-13	4.08073e-12	7.54116	7.43413	7.62018	7.57517	9.34281	9.0374	8.31233	9.0919
Iqca	7.12943	1.68425	0.684662	2.45997	0.0138947	0.0416029	2.4942	2.75959	2.59354	2.46935	3.50998	3.16578	2.50738	2.81115
Itpk1	280.958	1.68386	0.201308	8.36458	6.03275e-17	1.60352e-15	7.14426	7.57641	7.14359	6.92003	8.72483	8.75077	8.30457	8.7263
Plekhb1	3015.41	1.68248	0.205338	8.1937	2.53321e-16	6.21538e-15	10.388	10.6932	10.5346	10.576	12.2495	12.4026	11.3985	12.0978
Ptpn3	68.5054	1.68206	0.297695	5.65028	1.60188e-08	1.54611e-07	5.54835	5.15077	5.68898	5.06189	6.26961	6.59148	6.83132	6.36331
Fam163b	98.6216	1.68193	0.303988	5.53288	3.15013e-08	2.91637e-07	5.77202	5.89975	5.76	5.85701	6.72314	6.84563	7.67214	6.84679
Tmeff1	517.895	1.68036	0.181676	9.24918	2.26229e-20	8.6525e-19	8.0539	8.01239	8.10595	8.0933	9.67371	9.78555	9.08749	9.47837
St18	296.376	1.67818	0.197206	8.5098	1.74232e-17	4.89268e-16	7.31707	7.40616	7.2419	7.21791	8.94967	8.55978	8.34183	8.91569
Arc	256.526	1.67762	0.244164	6.87086	6.38172e-12	9.52188e-11	7.01547	7.33398	7.07134	6.89011	8.00923	8.42809	8.97894	8.41217
Wrap53	26.6352	1.67756	0.380063	4.4139	1.01524e-05	6.37068e-05	4.26191	4.27365	4.19929	4.34276	5.1434	4.94636	4.94446	5.34159
Galnt6	545.748	1.677	0.182353	9.1965	3.69811e-20	1.39858e-18	8.27346	8.41885	7.93454	7.84914	9.48601	9.41387	9.61195	9.87204
Adgra1	144.8	1.67677	0.243944	6.87361	6.25991e-12	9.34839e-11	6.40568	5.979	6.4492	6.47016	7.36017	7.67701	8.02268	7.46004
Tmem200c	15.3959	1.67478	0.473968	3.53354	0.000410037	0.00188309	3.59737	3.58937	3.91351	3.32675	4.40607	4.30494	4.1654	4.17087
AU023762	6.89368	1.6747	0.639008	2.62078	0.00877297	0.0280938	2.64579	2.48143	2.82931	2.50006	3.05952	2.89288	3.30834	2.83173
Adamtsl1	134.791	1.67378	0.19632	8.5258	1.51763e-17	4.28306e-16	6.15203	6.4647	6.33214	6.03841	7.53127	7.48866	7.48001	7.69969
Hapln2	209.611	1.67355	0.224061	7.4692	8.06842e-14	1.48905e-12	6.93059	6.90327	6.44767	6.97295	8.47083	8.0972	7.80934	8.34599
Psmb11	5.17699	1.6733	0.653926	2.55885	0.0105021	0.0328408	2.24455	2.31713	2.34422	2.33767	2.57038	2.67428	2.78952	2.55257
Ephb6	128.894	1.67289	0.263222	6.35544	2.0783e-10	2.57201e-09	6.12559	5.9721	6.37373	6.23515	7.08933	7.4631	7.92438	7.30201
Thsd7b	51.6451	1.66947	0.333382	5.00767	5.50943e-07	4.27822e-06	5.08718	4.52734	5.12425	5.31608	6.21872	5.88274	6.3715	5.85877
Otx1	12.8373	1.66866	0.500387	3.33474	0.000853777	0.00365118	3.43106	3.33864	3.49006	3.37866	4.12999	3.75454	3.92089	4.11895
Cpne9	6.73413	1.66758	0.631383	2.64115	0.00826241	0.0267118	2.62866	2.4654	2.71202	2.59719	2.80661	3.06921	3.25529	2.84227
Nfix	451.56	1.66394	0.158834	10.476	1.11389e-25	6.89755e-24	8.03703	7.69131	8.1655	7.60518	9.45282	9.22532	9.3056	9.31398
Nppc	7.70223	1.66314	0.585321	2.84142	0.00449136	0.0158477	2.91506	2.84286	2.77782	2.65718	3.34131	3.22075	3.09643	3.24308
Prokr2	24.1317	1.66082	0.385012	4.31368	1.60557e-05	9.69363e-05	4.43699	4.04431	4.12458	4.01602	4.88803	5.08176	4.93153	4.8677
Gm16702	9.15177	1.66017	0.578118	2.87168	0.00408299	0.0145322	2.96315	2.89649	3.14108	2.92537	3.56215	3.34598	3.18408	3.71838
Fgfr4	14.273	1.66013	0.551018	3.01284	0.00258813	0.00978144	3.36775	3.728	3.33081	3.4243	3.84766	3.62128	4.46611	4.37076
4930474G06Rik	4.87218	1.65662	0.731079	2.26599	0.0234517	0.0644322	2.3131	2.04232	2.06051	2.05613	2.64233	2.45921	1.98594	2.74279
Sult4a1	535.57	1.65552	0.151898	10.8989	1.16718e-27	8.84804e-26	8.07732	8.02199	8.21437	8.21953	9.38105	9.80237	9.63779	9.4392
Dnajb2	263.192	1.65415	0.187056	8.84307	9.31263e-19	2.95921e-17	7.05588	7.05105	7.3982	7.08567	8.53691	8.50191	8.25975	8.79231
Kcnk9	17.7974	1.65213	0.472523	3.49639	0.000471593	0.00213734	3.6057	3.78693	4.02794	3.6535	4.28173	4.39338	4.84654	4.30023
Rmst	61.0404	1.64983	0.337132	4.89373	9.89437e-07	7.38166e-06	5.24649	5.02901	5.43507	5.24136	6.68096	6.63315	5.8153	6.07647
Bzrap1	534.621	1.64922	0.131664	12.526	5.37875e-36	1.33717e-33	8.20296	7.9907	8.33594	8.01202	9.51259	9.651	9.63879	9.47165
Nkain4	56.2654	1.64896	0.32396	5.09001	3.58047e-07	2.85105e-06	5.26859	5.40666	5.17471	4.65954	6.36042	6.39905	5.80422	6.28838
Shtn1	250.032	1.64426	0.198984	8.26324	1.41768e-16	3.59308e-15	7.35299	7.03673	7.0925	6.84034	8.72941	8.53541	8.19302	8.3071
Cntn2	1019.04	1.644	0.140822	11.6743	1.72576e-31	2.22702e-29	9.00792	9.31723	8.97338	8.83876	10.5229	10.3803	10.4498	10.6667
2004-09-01	914.3	1.64298	0.189142	8.68646	3.73911e-18	1.12874e-16	8.60028	9.1077	8.67803	9.07317	10.478	10.5073	9.92142	10.4221
Myrf	370.819	1.63924	0.183137	8.95093	3.52492e-19	1.16157e-17	7.64464	7.68552	7.6343	7.55811	8.9735	8.73995	8.96331	9.3847
Plcl1	854.836	1.639	0.158324	10.3522	4.08915e-25	2.47767e-23	8.66265	8.76803	8.81052	8.94324	10.3896	10.3395	9.86522	10.3525
Larp6	158.233	1.63896	0.203314	8.06121	7.55423e-16	1.73747e-14	6.48123	6.43842	6.6063	6.41649	7.82996	7.77241	7.48154	7.99631
Dusp15	31.1724	1.63845	0.37186	4.40609	1.05255e-05	6.57793e-05	4.69556	4.58257	4.02256	4.44713	5.48904	5.36222	5.05412	5.39055
Tppp	4115.6	1.63689	0.135802	12.0535	1.85981e-33	2.99429e-31	10.8437	11.2449	10.9213	11.1325	12.5085	12.7022	12.3245	12.5478
Col6a5	13.2772	1.63676	0.615135	2.66082	0.00779502	0.0254293	3.25799	3.70371	3.22267	3.09671	4.50221	4.02004	3.26857	3.89778
Dpp10	311.164	1.63525	0.178107	9.18128	4.26009e-20	1.60038e-18	7.15394	7.11497	7.65126	7.57627	8.6215	8.93018	8.83889	8.70058
Krt18	6.58003	1.63431	0.743784	2.19729	0.0279996	0.0748707	2.21315	2.50154	2.19593	2.19036	3.55204	2.75389	2.21808	2.11356
Armc3	7.96372	1.63117	0.652885	2.4984	0.0124755	0.0379723	2.61605	2.87723	2.71337	2.70496	3.76071	2.93702	2.78919	3.11564
Gm13483	8.70114	1.6305	0.560947	2.9067	0.00365263	0.0132251	3.04702	3.0633	2.79426	2.8992	3.53273	3.36783	3.41372	3.31798
Cdh18	167.573	1.62729	0.208022	7.82271	5.1699e-15	1.07765e-13	6.75055	6.17845	6.30595	6.90775	7.73218	7.82419	7.94285	7.93984
Kcnh7	182.266	1.62542	0.263873	6.15986	7.28085e-10	8.45929e-09	6.58924	6.3597	6.75351	6.88336	7.69403	7.90094	8.51509	7.64511
Serinc2	6.33871	1.62335	0.617698	2.62805	0.00858748	0.0276044	2.69807	2.5328	2.44888	2.55595	3.03448	2.8566	2.97301	2.85232
Usp54	633.151	1.62276	0.134414	12.0728	1.46958e-33	2.43562e-31	8.42932	8.44526	8.35298	8.34448	9.90823	9.70378	9.63797	9.97379
Pax6	62.4176	1.62071	0.310183	5.22501	1.74144e-07	1.45235e-06	5.44802	5.04999	5.45527	5.20446	6.68509	6.51657	5.92347	6.28373
Srpk3	38.9372	1.62052	0.347655	4.66129	3.14233e-06	2.16027e-05	4.9861	4.4439	4.76718	4.67047	5.81975	5.35401	5.5241	5.88716
Mapt	1120.49	1.61786	0.112302	14.4063	4.72077e-47	4.10718e-44	9.30173	9.20106	9.26103	9.04454	10.6154	10.6968	10.5043	10.7337
Cacng2	87.7736	1.61766	0.286033	5.65549	1.55406e-08	1.50294e-07	5.50741	5.47986	6.01206	5.81546	6.5523	7.03415	7.23032	6.6605
Sncg	10.7093	1.61759	0.604471	2.67604	0.00744988	0.0244402	3.07131	2.88902	3.24966	3.23659	3.81995	4.08063	3.12628	3.44257
Fam131b	501.903	1.61726	0.170662	9.47636	2.63316e-21	1.10456e-19	7.95311	8.29925	7.76725	8.17486	9.2321	9.63821	9.40082	9.59027
Gucy2e	22.4575	1.61594	0.447395	3.61189	0.000303977	0.00143821	4.28109	4.27296	3.85992	3.74192	4.90293	5.05825	4.39682	4.85438
Dynlrb2	9.07159	1.6155	0.605402	2.66847	0.00761983	0.02493	2.92289	2.85667	2.8945	3.09093	3.80059	3.56787	3.03757	3.17413
Spata3	5.06106	1.61362	0.669473	2.41028	0.0159402	0.046848	2.19421	2.26833	2.29506	2.2886	2.86482	2.55781	2.50522	2.39917
Pkd2l1	4.12403	1.61275	0.711813	2.2657	0.0234698	0.0644608	2.03953	1.88953	2.02153	1.90144	2.27846	2.01945	2.13876	2.5459
Gjb6	121.837	1.61255	0.247364	6.51892	7.08161e-11	9.28021e-10	5.77727	6.40077	6.22311	6.11255	7.18438	7.74103	7.3144	7.25344
Rad51ap2	6.3265	1.61083	0.642665	2.50648	0.0121938	0.0373098	2.43554	2.60367	2.53392	2.52656	2.72166	2.713	3.22427	2.92093
Hnrnph3	12.8162	1.60871	0.521681	3.0837	0.00204446	0.00796715	3.51408	3.11116	3.47008	3.45598	4.00538	3.62267	3.99373	4.17421
Fbxo27	7.30458	1.60763	0.590517	2.72241	0.00648069	0.0217892	2.63257	2.79308	2.7272	2.82348	3.03717	3.17429	3.09816	3.29095
Gamt	21.8266	1.60708	0.405767	3.96061	7.47595e-05	0.00039956	4.01228	4.12939	3.8611	4.19444	4.73624	4.83229	4.59128	4.98596
5530401A14Rik	7.47031	1.60485	0.695828	2.30639	0.0210887	0.0589751	2.60394	2.43227	2.79538	2.45205	3.13139	2.46359	3.61163	2.7144
Epb41l4b	22.0288	1.60397	0.414567	3.86902	0.000109276	0.00056446	3.9144	3.97295	4.2178	4.11677	4.96173	4.47521	4.89347	4.83042
Phpt1	29.2601	1.60206	0.357961	4.47551	7.62298e-06	4.898e-05	4.65916	4.48299	4.27052	4.16162	5.17557	5.35132	5.08485	5.30586
4921504A21Rik	16.5959	1.60174	0.484078	3.30884	0.000936838	0.00397521	4.02465	3.54444	3.79532	3.37538	4.62196	4.14722	4.26064	4.33731
Adcy8	43.4526	1.60104	0.291239	5.49734	3.85565e-08	3.51373e-07	4.93611	4.86855	4.78216	4.9564	5.78981	5.90923	5.75325	5.89993
4930562C15Rik	3.74148	1.60102	0.703638	2.27534	0.0228854	0.0631431	1.85674	1.93738	1.84589	1.95448	2.27392	2.06007	2.26739	2.06171
Kctd14	3.66968	1.6006	0.698912	2.29013	0.0220138	0.0611373	1.84749	1.92798	1.83682	1.94489	2.22377	2.1564	2.06927	2.15992
Pla2g3	14.4795	1.59975	0.466101	3.4322	0.000598716	0.00264678	3.55292	3.63448	3.29455	3.77043	4.24387	4.14052	4.15906	4.14737
Nfe2l3	129.464	1.5994	0.224372	7.12833	1.01592e-12	1.63563e-11	6.18025	6.25394	6.35298	6.17709	7.51457	7.35788	7.19821	7.77371
Hr	74.9891	1.5987	0.250413	6.38427	1.72222e-10	2.15341e-09	5.7588	5.64219	5.08532	5.61816	6.66646	6.56645	6.58293	6.81001
Ccdc74a	54.4024	1.5968	0.29072	5.49257	3.96117e-08	3.60407e-07	4.99475	5.04598	5.44136	5.07919	6.25998	6.37964	5.9606	6.06609
Tmem74	46.2555	1.59621	0.351021	4.54734	5.43282e-06	3.58897e-05	4.94996	4.37892	5.47821	4.69481	5.82966	6.02531	5.90033	5.92305
Kctd13	289.523	1.59533	0.158842	10.0435	9.81116e-24	5.15086e-22	7.2301	7.27847	7.24186	7.53092	8.67515	8.74306	8.45576	8.76682
Hs3st3a1	6.17508	1.59423	0.64117	2.48644	0.0129028	0.0391179	2.54941	2.68898	2.412	2.4066	3.01844	2.96279	2.62681	2.93284
Gm996	79.0017	1.59299	0.298093	5.34393	9.0952e-08	7.8808e-07	5.62427	5.65806	5.23437	5.81048	6.65081	6.49867	7.18094	6.48315
Sel1l3	180.085	1.59234	0.182086	8.745	2.23014e-18	6.89223e-17	6.75108	6.5632	6.95477	6.43142	7.82137	7.92563	8.06113	8.03547
Ccdc40	22.6919	1.5923	0.462369	3.44378	0.000573638	0.00254829	4.35694	4.04605	3.95043	3.83643	5.22538	4.96873	4.35674	4.5724
Phkg1	42.8036	1.59018	0.316134	5.03007	4.90289e-07	3.82833e-06	4.69	5.12891	4.76609	4.81018	5.83305	6.02535	5.59492	5.78249
Gpr15	8.6247	1.58801	0.593534	2.67552	0.00746139	0.0244732	2.89972	3.02926	2.75724	2.96856	3.60173	3.2917	3.01822	3.51829
Gm10516	12.2347	1.58785	0.502753	3.1583	0.0015869	0.00636	3.38639	3.19679	3.44634	3.43251	3.9002	4.11253	3.72734	3.86052
Gng4	84.8992	1.58757	0.238022	6.66984	2.56076e-11	3.52809e-10	5.50283	5.77983	5.96862	5.53212	6.70085	6.94713	6.97345	6.74717
Cfap52	8.31243	1.58638	0.663085	2.39243	0.0167374	0.0487332	2.75291	2.57862	2.94017	2.71749	3.79502	3.30772	2.79949	2.77615
Plch2	32.9344	1.58558	0.376242	4.21425	2.50614e-05	0.000146242	4.58185	4.48429	4.58457	4.4854	5.5142	5.42049	5.67391	4.89859
Wdr63	4.0679	1.58481	0.729525	2.17239	0.0298262	0.0787828	1.9016	1.98255	1.88994	2.00047	2.43683	2.45171	1.83849	2.19193
Lingo1	180.514	1.58453	0.275281	5.75606	8.60983e-09	8.65334e-08	6.85344	6.32608	6.92253	6.48308	7.47739	7.94562	8.47512	7.74928
Pla2g16	465.397	1.58328	0.220767	7.1717	7.40717e-13	1.21453e-11	7.41801	8.01054	8.08263	8.23719	9.49737	9.49414	8.88249	9.46465
Dlx6os1	168.552	1.58169	0.199993	7.90874	2.60013e-15	5.66433e-14	6.24246	6.66627	6.57092	6.84465	8.05313	7.90666	7.66412	7.81797
4930563F08Rik	5.05142	1.58151	0.667403	2.36964	0.0178053	0.0513298	2.30844	2.26156	2.28827	2.16853	2.35829	2.49224	2.74178	2.69189
Nlrp6	7.27477	1.58104	0.594876	2.65777	0.00786598	0.0256311	2.74023	2.78147	2.8215	2.59478	3.25384	3.24108	3.04075	2.98834
Nsmf	326.306	1.58093	0.163404	9.67496	3.85248e-22	1.76494e-20	7.32876	7.32517	7.54242	7.74849	8.76946	9.04063	8.78268	8.73557
BC065397	9.68784	1.58079	0.540122	2.92673	0.00342548	0.0125044	3.04574	2.9767	3.12204	3.2084	3.72686	3.59682	3.46801	3.43419
Fam43b	14.6277	1.58025	0.494981	3.19255	0.00141022	0.005739	3.64441	3.70636	3.39381	3.48564	3.95712	4.09808	4.52044	4.0271
Desi1	337.459	1.5802	0.161787	9.7672	1.557e-22	7.41439e-21	7.40034	7.36622	7.73313	7.64474	8.73177	9.05367	8.76862	8.96558
4930488L21Rik	20.9559	1.57924	0.447792	3.52673	0.000420722	0.00192768	4.14229	4.00073	3.99493	3.78993	4.75623	4.2185	4.77922	4.97457
Obscn	21.4294	1.57901	0.486662	3.24457	0.00117627	0.00487375	3.64289	4.4817	3.81534	3.89538	4.5153	4.78492	5.07705	4.58352
Tmem150c	76.5238	1.57788	0.258227	6.11045	9.93521e-10	1.13483e-08	5.38626	5.98266	5.34819	5.48026	6.6776	6.86677	6.61071	6.59783
Cabp7	12.6436	1.57776	0.55766	2.82925	0.00466579	0.0163913	3.36592	3.27438	3.52113	3.20831	4.13164	4.30295	3.60308	3.46992
T2	8.59429	1.5761	0.59688	2.64057	0.00827673	0.0267479	3.00967	3.11485	2.75527	2.74819	3.59945	3.48484	3.12849	3.22157
Amer2	195.11	1.57461	0.193206	8.14992	3.64163e-16	8.74458e-15	6.71782	6.91045	7.04516	6.45758	8.28037	8.07313	7.89752	8.04516
Qdpr	521.278	1.57362	0.244909	6.42534	1.31572e-10	1.67235e-09	8.41293	7.65377	7.98688	8.33586	9.53597	9.75532	8.86916	9.74196
March10	3.74608	1.57217	0.704143	2.23275	0.0255656	0.0692939	1.85344	1.82818	2.06264	1.8391	2.21199	2.24155	2.13417	2.05897
Wnt3	37.0266	1.56939	0.342846	4.57753	4.70505e-06	3.13763e-05	4.74969	4.76458	4.51815	4.71744	5.60249	5.56008	5.2566	5.86364
Gm10863	8.95251	1.56889	0.580409	2.70308	0.00687012	0.0228801	3.24809	2.75967	2.90507	2.89601	3.47767	3.15752	3.45721	3.53241
Brdt	69.764	1.5682	0.257158	6.09817	1.07287e-09	1.22216e-08	5.27827	5.48181	5.36345	5.72165	6.76793	6.42808	6.5109	6.4656
Sv2b	1641.96	1.56749	0.159599	9.82144	9.10361e-23	4.44788e-21	9.64337	9.4397	9.99383	9.94808	10.9496	11.2799	11.3046	11.1767
Tmem151a	381.371	1.56605	0.147192	10.6395	1.95175e-26	1.31977e-24	7.49263	7.98242	7.74905	7.60019	8.94833	9.10663	9.0753	9.12192
Ankrd13d	25.9614	1.56309	0.372971	4.19092	2.77821e-05	0.000160786	4.24884	4.46961	4.27166	4.07834	5.03818	5.0131	5.23419	4.9049
Hhip	196.271	1.56038	0.211798	7.36731	1.74106e-13	3.07872e-12	6.96825	7.08461	6.56101	6.55049	8.11434	8.21327	7.75179	8.2171
Npr3	31.736	1.55999	0.509222	3.06347	0.00218787	0.00845972	4.2005	4.14158	4.22955	4.84708	6.06177	5.30383	4.62546	4.67455
Pxmp2	17.9822	1.55891	0.46186	3.37529	0.00073739	0.00320287	3.73159	3.80277	3.87493	3.85751	4.44261	4.64405	4.02486	4.71421
Chil1	53.048	1.55886	0.278353	5.60031	2.13965e-08	2.02865e-07	5.05878	5.15017	5.27719	5.07224	6.08579	6.34862	6.02712	6.05263
Sidt1	25.8799	1.55877	0.445645	3.49778	0.000469154	0.00212857	4.01586	3.88804	4.66646	4.21354	4.81193	4.84668	5.44366	4.89318
Dixdc1	812.366	1.55859	0.131611	11.8424	2.3563e-32	3.3757e-30	8.48334	8.89439	8.83246	8.88597	10.1432	10.1608	10.046	10.2924
Tm7sf2	17.7781	1.55856	0.426168	3.65715	0.000255035	0.00122622	3.74175	3.72568	3.79263	4.03219	4.50254	4.35286	4.57708	4.46313
Map3k9	167.368	1.55654	0.207519	7.50069	6.34822e-14	1.1806e-12	6.66611	6.21707	6.78788	6.6952	7.7248	7.71493	8.11101	7.80307
Sytl2	339.971	1.55648	0.142737	10.9045	1.09644e-27	8.34926e-26	7.61123	7.49289	7.58747	7.60437	8.84187	8.91436	8.74905	9.04731
Sfxn5	483.277	1.55516	0.147662	10.5319	6.15796e-26	3.92832e-24	8.01798	8.05541	8.22743	7.91971	9.49308	9.57071	9.20234	9.32905
Chd5	408.661	1.55313	0.204741	7.5858	3.30432e-14	6.36939e-13	8.00188	7.39424	8.15537	7.58279	8.97109	9.11251	9.42845	9.08388
Glra2	88.5595	1.55248	0.247656	6.26868	3.6411e-10	4.37476e-09	5.97679	5.34226	5.90676	5.82924	6.92093	7.11103	6.69841	6.82626
Sphkap	325.277	1.55245	0.197793	7.84888	4.19756e-15	8.84064e-14	7.71238	6.94606	7.79147	7.4287	8.67163	8.95434	8.84297	8.81727
Vipr2	6.06463	1.55092	0.622015	2.49339	0.0126531	0.0384437	2.6455	2.48149	2.51122	2.39132	2.84475	2.88145	2.72872	2.95952
Cacna2d4	15.2866	1.55047	0.467895	3.31371	0.000920654	0.0039085	3.50227	3.7629	3.83364	3.45547	4.16503	4.29058	4.05641	4.3981
Col9a3	34.4936	1.54991	0.497165	3.1175	0.0018239	0.0071922	4.5222	4.18978	4.60067	4.57546	6.30056	5.18432	4.643	4.8472
Rapgefl1	121.533	1.54968	0.321752	4.81637	1.46193e-06	1.06114e-05	5.70799	5.90606	6.66251	6.13662	6.70678	7.50341	7.75416	7.30694
Mbp	23816.1	1.549	0.192286	8.05573	7.90072e-16	1.8147e-14	13.379	13.7173	13.3472	13.9551	15.153	15.2523	14.582	15.0979
Cdh24	8.34608	1.54572	0.581479	2.65826	0.00785463	0.0255991	2.7547	2.91165	2.95437	2.94405	3.27628	3.14584	3.61341	3.22341
Myoc	5.57555	1.54534	0.714154	2.16387	0.0304742	0.0801191	2.24483	2.20902	2.55708	2.22456	2.81428	2.93079	2.17742	2.73355
Frmd5	171.028	1.54533	0.197972	7.8058	5.91246e-15	1.22188e-13	6.67546	6.57453	6.87023	6.41577	7.84697	7.66938	7.84984	8.11519
9330175M20Rik	16.0659	1.54528	0.491509	3.14395	0.00166684	0.0066426	3.81643	3.4144	3.85164	3.55852	4.25562	3.90193	4.34258	4.58644
St6gal2	48.0655	1.54528	0.306318	5.04468	4.54282e-07	3.56363e-06	5.36342	4.65302	5.15604	4.8073	5.87997	6.17014	5.93433	5.87952
Gnai1	637.896	1.5446	0.164133	9.41067	4.92967e-21	2.02764e-19	8.1958	8.37582	8.47664	8.70168	9.88056	9.93618	9.49603	9.87955
Lbp	23.7733	1.54135	0.547826	2.81358	0.00489937	0.0170947	3.86105	4.23477	4.2544	3.68734	5.64139	4.72695	4.18817	4.28416
Jakmip3	208.423	1.53708	0.178383	8.61678	6.8862e-18	2.02103e-16	6.77325	7.01231	7.06814	6.76763	8.12814	7.95886	8.24994	8.32407
4930549C15Rik	8.48493	1.53396	0.579015	2.64926	0.00806678	0.0261745	2.99795	2.82225	2.96545	2.84985	3.56209	3.07738	3.43291	3.23382
Adarb2	89.1611	1.53336	0.246457	6.22162	4.92034e-10	5.83708e-09	6.06444	5.34583	5.91017	5.78989	6.72873	6.90513	6.84566	7.10658
Kcnj13	72.9454	1.5323	0.620025	2.47134	NA	NA	5.32527	4.9752	5.39456	5.25211	7.79471	5.65432	5.73966	5.37334
Zfp185	7.17623	1.52979	0.633057	2.41651	0.0156702	0.046223	2.57077	2.82874	2.77474	2.54564	3.42745	3.07805	2.78155	2.99691
Osr1	3.81205	1.52937	0.718049	2.1299	0.0331801	0.0859236	1.82621	1.80058	1.9313	1.92578	2.05861	1.88423	2.40738	2.17417
Ttc9b	54.085	1.52906	0.291219	5.25054	1.5165e-07	1.27544e-06	5.38046	5.0458	4.90902	5.30697	5.91582	6.33942	6.2651	6.05213
Sobp	227.469	1.52885	0.213883	7.14807	8.80085e-13	1.42782e-11	7.22565	6.70953	7.15367	6.98258	8.19639	8.19039	8.66562	8.04504
Cabp1	64.7107	1.52864	0.308488	4.95527	7.22297e-07	5.52009e-06	5.41557	5.39265	5.25994	5.44643	6.11141	6.49711	6.84349	6.09395
Armc4	6.48664	1.52767	0.671364	2.27547	0.0228779	0.0631327	2.63189	2.46261	2.49352	2.36981	3.35585	2.89692	2.56603	2.54552
Tprn	158.57	1.52766	0.183277	8.33525	7.73357e-17	2.02691e-15	6.45475	6.65242	6.61402	6.48603	7.67904	7.72631	7.68154	7.96135
Tsnaxip1	5.3493	1.52643	0.695675	2.19416	0.0282237	0.0753611	2.41864	2.14511	2.28283	2.16009	3.00117	2.30403	2.34582	2.63064
Pgm2l1	1692.08	1.52589	0.136683	11.1637	6.13854e-29	5.49058e-27	9.60349	9.69378	10.0133	10.0345	11.1079	11.2012	11.3597	11.1974
Mir3064	8.25024	1.52437	0.571661	2.66657	0.007663	0.025047	2.98253	2.90794	2.72981	2.94016	3.49074	3.19636	3.35761	3.17395
9330102E08Rik	49.7237	1.52328	0.305927	4.97921	6.38447e-07	4.9193e-06	4.94291	5.26297	5.17985	4.8322	5.81716	6.20579	6.20846	5.83804
Cml1	10.5826	1.5229	0.516527	2.94836	0.00319469	0.0117679	3.24771	3.06427	3.31035	3.19997	3.83322	3.63194	3.58867	3.66953
Ldb2	123.186	1.5224	0.198905	7.65391	1.94965e-14	3.86386e-13	6.16677	6.41459	6.00941	6.26841	7.22775	7.47622	7.45589	7.39659
Syp	1964.35	1.52222	0.114554	13.2883	2.70585e-40	1.0396e-37	10.0038	10.2456	10.0575	9.9456	11.2732	11.5331	11.4342	11.4845
E030018B13Rik	17.0547	1.52058	0.577065	2.63503	0.00841292	0.0270999	3.787	3.26568	3.73387	3.71684	4.07773	3.49666	4.41964	4.91984
Ppfia3	285.769	1.52015	0.162874	9.33332	1.02608e-20	4.11038e-19	7.47574	7.26174	7.30035	7.38341	8.61991	8.85957	8.5393	8.47059
Cep170b	385.487	1.52002	0.165317	9.19458	3.76477e-20	1.42061e-18	7.72666	7.9546	7.87547	7.44111	8.94479	9.04681	9.28582	8.97555
Arhgap23	350.546	1.51948	0.168515	9.01693	1.93441e-19	6.55335e-18	7.45206	7.95392	7.57833	7.46813	8.91348	8.77319	8.91236	9.10892
AI464131	90.4849	1.51724	0.22645	6.70013	2.0824e-11	2.91415e-10	5.65311	6.06019	5.87981	5.66532	6.8787	7.08252	6.79025	6.96076
Nol4	270.392	1.5164	0.16922	8.96115	3.21303e-19	1.06503e-17	7.51479	6.92233	7.42923	7.20188	8.41251	8.66135	8.58385	8.51633
Ccdc13	22.1409	1.51502	0.396685	3.81921	0.000133879	0.00067924	4.12212	3.89944	4.14901	4.20915	4.99521	4.77167	4.60294	4.79258
Oca2	4.15882	1.51466	0.748163	2.02451	0.0429176	0.106257	1.80564	1.99542	1.79385	1.79006	2.73471	2.11961	1.82799	1.81681
Nmbr	8.3367	1.51331	0.571988	2.64571	0.00815194	0.0264272	2.87682	2.70677	3.14846	2.8411	3.24164	3.23641	3.3833	3.40602
Abca8a	180.922	1.51159	0.242156	6.24221	4.3144e-10	5.14351e-09	6.34663	7.13047	6.43739	6.81777	8.0209	7.92506	7.61895	8.20789
Slc17a6	13.275	1.51067	0.519101	2.91017	0.00361232	0.0131043	3.54432	3.24678	3.6805	3.28283	3.69308	4.21792	3.83657	4.18813
Arhgef19	10.4093	1.50952	0.512427	2.94582	0.00322101	0.0118527	3.23642	3.15302	3.29917	3.08516	3.72691	3.67844	3.65829	3.58314
4930480K15Rik	38.7384	1.50893	0.443003	3.40614	0.000658892	0.00289238	5.01655	4.1517	5.0477	4.39683	5.91731	5.00577	5.90845	5.46158
Slitrk1	242.52	1.50613	0.270114	5.57591	2.46234e-08	2.31899e-07	7.14841	6.53884	7.62798	6.90191	8.09271	8.22916	8.79471	8.31548
Lrrc48	19.913	1.50401	0.469866	3.20095	0.00136977	0.00558381	3.80406	3.95288	4.11432	3.83629	5.10242	4.52082	4.20453	4.47828
Olfm3	281.612	1.49587	0.163636	9.14148	6.16052e-20	2.26892e-18	7.24794	6.97659	7.57154	7.52685	8.55953	8.68533	8.55583	8.61004
Pacsin3	98.1591	1.49579	0.238974	6.25924	3.86861e-10	4.63821e-09	5.89294	6.05979	6.03576	5.7475	7.14362	7.21155	6.6892	7.08695
Fgfr2	692.335	1.49137	0.177477	8.40315	4.34646e-17	1.17505e-15	8.56892	8.64004	8.52105	8.65999	10.134	9.81253	9.48063	10.1352
Atp10b	31.5788	1.49096	0.375083	3.97503	7.03711e-05	0.000378379	4.77949	4.38719	4.55884	4.29769	5.27278	5.3439	4.95982	5.63534
Gabra3	236.464	1.49078	0.287737	5.18104	2.20648e-07	1.81423e-06	7.35256	6.41304	7.54488	6.71422	7.99495	8.37211	8.71529	8.18861
Abca2	1135.12	1.48977	0.129289	11.5228	1.01308e-30	1.10492e-28	9.36946	9.34562	9.24029	9.27033	10.5568	10.5347	10.5193	10.8874
Tmem212	3.88876	1.48955	0.737892	2.01866	0.0435226	0.107409	1.80966	1.89306	1.91612	1.7949	2.45834	2.32327	1.75333	1.92978
Arhgef10	447.481	1.48851	0.153306	9.70941	2.74928e-22	1.28744e-20	7.7654	8.02038	7.96275	8.18655	9.35849	9.28854	9.04081	9.4094
Gmnc	5.04365	1.48698	0.701981	2.11826	0.0341527	0.0880915	2.21242	2.16568	2.19235	2.06895	2.999	2.29936	2.19497	2.30936
Vegfa	126.784	1.48666	0.205292	7.24166	4.43241e-13	7.42615e-12	6.29661	6.19007	6.59144	5.98411	7.58575	7.34857	7.41902	7.32922
Gpt	36.0682	1.48638	0.343763	4.32384	1.53334e-05	9.30742e-05	5.00815	4.47996	4.72608	4.47734	5.64072	5.54028	5.20883	5.67085
Caskin1	137.926	1.48543	0.207709	7.1515	8.58333e-13	1.39386e-11	6.33045	6.34291	6.53751	6.34417	7.45332	7.43484	7.8396	7.42957
Clcn1	9.35663	1.48528	0.593191	2.50387	0.0122843	0.0375186	2.84394	3.09261	3.14385	2.92663	3.69168	3.16411	3.75109	3.15751
Igdcc4	124.296	1.48415	0.216266	6.86259	6.76231e-12	1.00631e-10	6.46345	6.04565	6.58175	5.79877	7.30441	7.45831	7.38663	7.41247
Muc15	18.6957	1.48375	0.556881	2.66439	0.00771281	0.0252001	3.76598	3.55111	3.98393	3.69851	4.57134	3.57289	5.10296	4.1167
Cfap69	32.8254	1.4832	0.390139	3.80173	0.000143688	0.000723575	4.65412	4.16457	4.57854	4.7591	5.81846	5.18551	5.1866	5.20724
Gja1	1234.68	1.48236	0.16221	9.1385	6.33225e-20	2.3271e-18	9.2633	9.57057	9.39198	9.45927	10.8791	10.8059	10.3304	10.9241
Edil3	1233.89	1.48083	0.166741	8.88106	6.62241e-19	2.1203e-17	9.56251	9.51872	9.33741	9.26372	10.9107	10.886	10.3086	10.8217
Tmprss5	9.32714	1.47949	0.546813	2.70567	0.00681669	0.0227245	3.10814	2.82255	3.26625	2.95864	3.54432	3.4835	3.36007	3.53058
Cplx1	332.005	1.4792	0.189538	7.80421	5.98745e-15	1.23587e-13	7.55208	7.71579	7.58182	7.45561	8.65221	9.05134	9.06819	8.51418
Il12rb1	3.47926	1.47887	0.708893	2.08616	0.0369638	0.0941217	1.8754	1.83724	1.74445	1.74119	1.94076	2.1317	1.92363	2.15019
Wnk2	153.316	1.47508	0.220499	6.68973	2.23576e-11	3.11075e-10	6.6698	6.37741	6.57307	6.50351	7.58205	7.53445	8.07777	7.53747
Calb2	5.98445	1.47486	0.669522	2.20285	0.0276053	0.0739685	2.3382	2.40924	2.54721	2.43161	2.94789	3.12262	2.41487	2.55881
Gm13375	33.4386	1.47419	0.356047	4.14044	3.46635e-05	0.000197502	4.4317	5.02602	4.60267	4.16279	5.45117	5.40603	5.34246	5.49476
Rhbdl1	24.2389	1.47333	0.381005	3.86695	0.000110204	0.000568679	4.4442	3.87474	4.21718	4.27652	4.77194	4.96933	5.02738	4.90789
Mettl11b	3.39776	1.4712	0.719499	2.04476	0.0408789	0.102045	1.73615	1.91695	1.72621	1.72303	2.12201	2.13132	1.84056	1.97823
Sncb	62.5377	1.46911	0.307147	4.78307	1.72636e-06	1.23819e-05	5.27895	5.42597	5.56325	5.15488	6.05513	6.19868	6.79125	6.28378
Tuba4a	409.788	1.46853	0.221511	6.6296	3.36598e-11	4.54851e-10	7.41072	7.7737	7.97573	8.19377	8.77464	9.19073	9.4909	9.03871
St6galnac3	121.305	1.46849	0.250632	5.85918	4.65167e-09	4.83619e-08	6.45358	6.10514	6.19376	6.11917	7.63623	7.33634	6.85928	7.46464
Wnt4	11.5988	1.46715	0.501984	2.9227	0.00347009	0.0126454	3.53142	3.03755	3.29346	3.3788	3.83938	3.74706	3.78025	3.84759
1110008P14Rik	100.621	1.46498	0.283462	5.16817	2.36392e-07	1.93334e-06	5.8477	6.35976	5.53431	6.00144	6.79892	7.31643	7.30742	6.79215
Sostdc1	13.2184	1.46495	0.761045	1.92492	0.0542391	0.128545	2.68522	2.61905	3.02836	2.64812	4.88768	3.63904	2.70516	2.42185
Frs3	24.7527	1.46494	0.368198	3.97867	6.93027e-05	0.00037299	4.21885	4.23397	4.39932	4.13826	4.84293	4.98801	5.10946	4.9038
BC021891	14.7981	1.46457	0.484795	3.02102	0.00251928	0.00955112	3.65999	3.63871	3.51474	3.59831	4.54689	4.05875	4.06365	3.92991
Prox1	187.798	1.46305	0.213389	6.85627	7.06798e-12	1.04903e-10	7.08105	6.72807	6.66948	6.73609	7.99617	7.82428	7.76037	8.34302
1700008O03Rik	23.0654	1.46026	0.422205	3.45865	0.0005429	0.00242668	4.13968	3.82316	4.39749	4.14593	4.62077	5.0474	5.04993	4.5697
Vmn2r85	4.47896	1.46007	0.674696	2.16404	0.0304616	0.0801191	2.06129	2.23713	2.16316	2.04447	2.40527	2.31383	2.59961	2.30688
Grm3	657.083	1.45986	0.131078	11.1374	8.25003e-29	7.22626e-27	8.35774	8.51873	8.59764	8.71154	9.83794	9.96987	9.67026	9.84209
1810041L15Rik	76.6821	1.45887	0.231002	6.31541	2.6944e-10	3.28161e-09	5.82936	5.53407	5.76603	5.44216	6.5519	6.70663	6.76601	6.63909
Ceacam2	10.0297	1.45878	0.542978	2.68664	0.0072175	0.0237932	2.95668	3.2853	3.25072	3.03591	3.71419	3.33203	3.65493	3.67087
Sox2ot	563.838	1.45471	0.194068	7.49586	6.58667e-14	1.22092e-12	8.38656	8.58637	8.21952	8.07409	9.83784	9.64112	9.1507	9.71781
Efna2	9.9595	1.45459	0.52008	2.79686	0.00516015	0.0178902	3.08325	3.20474	3.15867	3.14742	3.50424	3.72096	3.63997	3.50654
Pzp	4.42375	1.45428	0.664582	2.18826	0.0286505	0.0762496	2.05865	2.13543	2.16018	2.15419	2.51866	2.3104	2.40521	2.35718
Sez6l2	743.212	1.45366	0.126076	11.53	9.31685e-31	1.03619e-28	8.84249	8.87568	8.57275	8.60737	9.85458	10.0464	10.0659	10.0674
Cecr2	89.4766	1.45244	0.244712	5.93531	2.93293e-09	3.15244e-08	5.98826	5.55362	5.95848	5.84054	7.00312	6.62854	6.80114	7.10462
Zfhx2	97.9414	1.45216	0.27805	5.22264	1.76388e-07	1.46888e-06	5.93361	6.02113	5.77695	6.03149	7.10082	6.49807	7.41424	6.9613
Slc26a11	20.4125	1.45203	0.415535	3.49437	0.000475179	0.00215128	4.2242	3.91769	3.80541	4.06001	4.70107	4.66732	4.38728	4.84666
Snap25	5379.44	1.4508	0.179668	8.07493	6.75158e-16	1.5571e-14	11.2573	11.5184	11.5382	11.8329	12.5315	13.0113	13.1623	12.7075
Gm14322	3.40491	1.45056	0.709881	2.04338	0.0410148	0.102302	1.7302	1.70705	1.83464	1.82945	2.03431	2.00937	2.12505	1.85491
Klc2	142.677	1.44817	0.22848	6.33827	2.32358e-10	2.84432e-09	6.34124	6.16569	6.39365	6.81758	7.38476	7.80658	7.72934	7.39543
E530011L22Rik	24.7575	1.44803	0.375234	3.85901	0.000113849	0.000585879	4.2119	3.89343	4.31654	4.51082	5.0688	4.93302	4.91618	4.89974
Tceal7	3.37176	1.44768	0.71094	2.03629	0.0417214	0.103736	1.7263	1.70336	1.71644	1.92914	2.02966	2.08457	1.92783	1.96901
Sergef	129.678	1.44761	0.249734	5.79662	6.76656e-09	6.89504e-08	6.14406	6.31849	6.42172	6.38227	7.48806	7.82793	6.99241	7.36539
Rwdd2a	50.978	1.44636	0.30124	4.80134	1.57604e-06	1.14005e-05	4.80878	5.18088	5.13946	5.32984	5.72989	6.24506	6.13666	6.06066
Sned1	31.9992	1.44622	0.379717	3.80868	0.000139709	0.000705219	4.6432	4.23976	4.64026	4.61546	5.66652	5.03622	5.07072	5.46724
Dlgap1	870.96	1.44524	0.178728	8.08627	6.15198e-16	1.43447e-14	9.0317	8.72501	9.28017	8.6907	10.1114	10.4104	10.3966	9.99274
Mlf1	7.11524	1.44458	0.644937	2.23988	0.025099	0.0682261	2.753	2.68349	2.61412	2.49081	3.49906	2.92914	2.70403	2.8278
Casq1	15.6444	1.44348	0.464667	3.10648	0.00189331	0.00743642	3.6181	3.60901	3.67252	3.83369	4.38024	4.41454	3.89323	4.29281
2900079G21Rik	15.0444	1.44258	0.503271	2.86642	0.00415145	0.0147468	3.75244	3.54594	3.70149	3.39114	4.04233	4.05753	4.61302	3.86786
Pllp	268.968	1.4419	0.228535	6.3093	2.803e-10	3.40652e-09	7.61602	7.44776	7.09722	6.96415	8.64495	8.8002	8.06317	8.48618
4930539N22Rik	4.84086	1.44187	0.697696	2.06662	0.0387698	0.0978507	2.07535	2.0437	2.28833	2.17303	2.31204	2.1865	2.847	2.38181
Lamb3	15.565	1.44154	0.470045	3.06681	0.00216358	0.00837538	3.50173	3.68939	3.66558	3.82694	4.18262	4.32678	4.50664	3.93276
C130071C03Rik	47.8517	1.44134	0.336461	4.28383	1.83706e-05	0.000109737	5.18455	4.78739	5.31666	4.80366	6.33628	5.68059	5.93173	5.73918
Srl	48.1939	1.44104	0.344833	4.17896	2.92842e-05	0.000168853	4.39745	5.28709	4.90305	5.38712	6.16486	6.03222	5.79453	5.86472
Plekhd1	14.6686	1.44075	0.483806	2.97796	0.00290177	0.010836	3.84003	3.71423	3.40251	3.39039	4.10705	4.43419	4.03953	3.99813
Cdkl4	35.7884	1.43985	0.324118	4.44235	8.89807e-06	5.638e-05	4.73684	4.41008	4.73081	4.89874	5.62947	5.59813	5.49154	5.31824
Gm16159	6.7865	1.43848	0.607939	2.36617	0.0179734	0.0517438	2.6481	2.59235	2.73097	2.61647	3.17358	2.74749	3.09674	2.95604
Ctxn2	12.5419	1.43677	0.525139	2.73597	0.00621968	0.0210203	3.28353	3.09672	3.35505	3.77614	3.7417	4.11158	3.9095	3.8867
Dclk1	2624.13	1.43604	0.131163	10.9485	6.75263e-28	5.30945e-26	10.5344	10.3235	10.7037	10.5721	11.7598	11.8053	12.054	11.6904
Tmem229a	856.27	1.43563	0.136286	10.5339	6.02739e-26	3.85958e-24	8.93102	8.89651	9.15741	8.7563	10.3154	10.3122	10.0102	10.1911
Rdh1	3.4949	1.43507	0.7206	1.9915	0.0464263	0.11317	1.73477	1.71108	1.84004	1.83477	2.20338	1.77436	1.96868	2.11116
Zfp711	64.2558	1.43451	0.266796	5.37681	7.58155e-08	6.63729e-07	5.63891	4.95895	5.63054	5.40204	6.22676	6.52624	6.42639	6.3772
Pi15	3.72909	1.43327	0.740675	1.93509	0.0529794	0.126197	1.7257	1.8113	1.83385	1.71151	2.49274	2.06111	1.71743	1.78407
Zmat5	41.7912	1.43294	0.353473	4.05389	5.03732e-05	0.000278925	4.96959	4.70764	5.12834	4.64698	5.9614	6.03273	5.41218	5.43566
Ccdc180	9.25515	1.43245	0.634392	2.25799	0.0239465	0.0655678	2.77965	3.12409	2.98322	2.86469	3.92202	3.50473	2.85361	3.13391
Gda	986.544	1.43132	0.157542	9.08535	1.03368e-19	3.66339e-18	9.00089	8.81381	9.46525	9.20434	10.3032	10.54	10.4413	10.3746
Sh3gl3	155.107	1.43112	0.239364	5.97885	2.24713e-09	2.46035e-08	6.47946	6.90445	6.54654	6.24811	7.77914	7.93	7.27098	7.79161
Map7	702.704	1.43004	0.148287	9.64372	5.2257e-22	2.36838e-20	8.63961	8.57607	8.53598	8.88149	10.0469	9.79449	9.7276	10.0942
Dbil5	6.75187	1.42925	0.633788	2.25509	0.0241276	0.0659888	2.49608	2.66294	2.59391	2.69226	3.03531	2.82913	2.65408	3.31372
Thrsp	188.854	1.42921	0.209864	6.81018	9.74794e-12	1.42428e-10	6.83063	6.73218	6.95275	6.84013	7.95472	8.32535	7.63788	8.00744
Zfp750	6.8848	1.42831	0.622394	2.29486	0.021741	0.060479	2.75483	2.68634	2.61776	2.49609	2.79587	2.78687	3.27028	3.10411
Tas1r1	10.0488	1.42758	0.541106	2.63826	0.00833319	0.0268943	3.06828	3.09764	3.24377	3.13311	3.49467	3.48348	3.89651	3.41154
Acot7	157.165	1.4261	0.196999	7.23911	4.51631e-13	7.55924e-12	6.5247	6.70038	6.55714	6.60238	7.49462	7.96177	7.78859	7.64595
Mypn	6.64743	1.42584	0.605672	2.35414	0.0185654	0.0531046	2.51272	2.57809	2.8153	2.60191	2.95318	2.91719	3.16274	2.87012
Hif3a	27.9322	1.42227	0.357344	3.98012	6.88796e-05	0.000371067	4.63152	4.15902	4.24371	4.53258	5.16085	4.95173	5.22351	5.17832
Lrrc6	27.5479	1.42153	0.397933	3.57228	0.000353881	0.00164985	3.98916	4.29515	4.4634	4.64575	4.73998	5.29165	5.27595	5.08126
Car2	1898.41	1.42093	0.165008	8.61131	7.22294e-18	2.10161e-16	9.95519	10.2206	9.86102	10.2455	11.474	11.4391	10.9579	11.5133
Ryr1	19.8053	1.41974	0.566645	2.50551	0.0122275	0.0373924	3.48472	3.95216	4.11517	3.75049	4.54053	4.10673	5.26479	3.806
Csrp1	1950.9	1.41888	0.185515	7.64833	2.03607e-14	4.021e-13	9.86609	10.3813	9.94424	10.2127	11.4199	11.6625	10.9562	11.4781
Mllt11	350.974	1.41867	0.174642	8.1233	4.53665e-16	1.07865e-14	7.65719	7.61588	7.94535	7.53805	8.6572	9.04209	9.10824	8.78651
Snca	419.144	1.41654	0.19888	7.12259	1.05921e-12	1.69885e-11	7.50073	7.70727	8.18716	8.22174	9.02901	9.41233	9.14395	9.06186
Ak4	65.1066	1.41622	0.263469	5.37529	7.64576e-08	6.69004e-07	5.03806	5.58648	5.54521	5.55994	6.32631	6.58706	6.49787	6.24634
Slc6a9	121.819	1.41605	0.20659	6.85441	7.16087e-12	1.06188e-10	6.28383	6.33007	6.52329	5.84282	7.45197	7.33168	7.21207	7.40105
4932418E24Rik	15.3333	1.416	0.491884	2.87872	0.0039929	0.0142646	3.47521	3.82539	3.64036	3.62517	4.5729	3.95496	4.31327	3.93302
Dync1i1	200.949	1.41548	0.171387	8.25893	1.46985e-16	3.70864e-15	6.76755	7.0264	7.14596	6.76233	7.95351	8.15584	8.21541	8.03599
Dusp26	273.78	1.41521	0.183643	7.70632	1.29502e-14	2.61558e-13	7.26497	7.56897	7.32913	7.22857	8.49205	8.77218	8.24084	8.63157
Lzts2	123.706	1.41372	0.213147	6.63262	3.29774e-11	4.46344e-10	6.39962	6.47263	6.20835	6.01889	7.34539	7.36698	7.16149	7.59347
Atp6v1g2	368.392	1.41353	0.170184	8.3059	9.90646e-17	2.54512e-15	7.54621	7.77969	7.92	7.79698	8.70774	9.17597	9.10984	8.88234
Ina	130.9	1.41309	0.291231	4.85212	1.22151e-06	8.97422e-06	6.09759	6.58121	6.59481	5.94515	6.94908	7.47188	7.91873	7.30449
Insc	49.47	1.41285	0.314158	4.49726	6.88347e-06	4.46014e-05	5.1507	5.21502	5.12207	4.90289	6.1054	5.97986	5.56643	6.2563
Ccdc37	17.8103	1.41265	0.455119	3.10391	0.00190981	0.00749078	4.0144	3.88025	3.86999	3.56256	4.76355	4.47598	4.20009	4.25997
Vmn2r87	7.0806	1.41229	0.639856	2.2072	0.0273002	0.0732671	2.76623	2.48647	2.51156	2.82621	3.10413	2.70431	3.33806	2.89117
Prr36	35.6206	1.41224	0.404344	3.49267	0.000478219	0.00216389	4.70569	4.1244	5.2255	4.36746	5.50404	5.35059	5.70621	5.37724
Prss48	9.4174	1.41137	0.579753	2.43443	0.0149153	0.0442899	3.29303	2.80233	3.15618	2.82625	3.51775	3.17449	3.61059	3.51907
Cdc42ep2	48.8459	1.41124	0.293003	4.81648	1.4611e-06	1.06099e-05	5.01274	5.26068	4.78425	5.25766	6.04561	6.01225	5.73323	6.12335
Kif5c	5595.32	1.41053	0.133986	10.5274	6.45758e-26	4.08859e-24	11.5168	11.5261	11.5754	11.9161	12.9851	13.0633	12.74	12.8822
Ociad2	117.507	1.41042	0.226599	6.2243	4.83726e-10	5.74254e-09	5.72198	6.19474	6.47869	6.34845	7.36591	7.35011	7.40288	7.05176
Dip2a	504.837	1.40964	0.167463	8.41765	3.84102e-17	1.0473e-15	8.03244	8.34942	8.22012	8.2148	9.61187	9.29432	9.15174	9.64027
Cwh43	13.128	1.40954	0.50331	2.80054	0.00510167	0.0177152	3.21892	3.44694	3.5986	3.58308	3.78422	4.17783	4.17815	3.76148
Ppp2r2c	1450.34	1.40862	0.145463	9.68369	3.53697e-22	1.62922e-20	9.37101	9.81006	9.77271	9.82367	10.8518	11.1522	11.034	10.8206
4933431E20Rik	207.786	1.40814	0.196208	7.17675	7.13882e-13	1.17509e-11	6.65339	7.21223	7.09226	6.89377	8.33061	8.24891	7.89797	8.05073
Pcolce2	40.7169	1.40803	0.325433	4.32664	1.51404e-05	9.20347e-05	4.96524	4.83135	4.94552	4.71708	5.9752	5.65123	5.36461	5.75442
Prr18	554.149	1.40777	0.220805	6.3756	1.82246e-10	2.27035e-09	7.98071	8.526	8.19395	8.53724	9.71233	9.82679	8.98466	9.633
Jph1	205.984	1.40745	0.166823	8.43677	3.26231e-17	8.98199e-16	6.99503	6.9763	6.78687	7.13124	8.25572	8.20626	8.00076	8.03049
Rltpr	14.3843	1.40742	0.483354	2.91177	0.00359387	0.0130514	3.42327	3.43545	3.76938	3.66625	3.96487	3.95686	4.42746	4.08604
Adamtsl4	84.1911	1.40663	0.268143	5.24582	1.55592e-07	1.306e-06	5.50416	5.8193	6.08172	5.63229	6.74904	6.42331	7.01904	6.93523
Fah	72.0361	1.40662	0.261801	5.37285	7.75038e-08	6.77457e-07	5.16619	5.89689	5.54469	5.60817	6.56782	6.5606	6.37346	6.75875
Snap91	415.92	1.4065	0.176225	7.98124	1.44869e-15	3.23515e-14	7.66541	7.64158	8.26834	8.07667	9.08405	9.10414	9.32853	9.09317
Ablim3	33.9935	1.40601	0.344095	4.08611	4.38672e-05	0.000245311	4.77366	4.71869	4.46931	4.59899	5.13645	5.53824	5.65581	5.33951
Cpox	305.544	1.40566	0.202731	6.93364	4.10151e-12	6.21847e-11	7.41837	7.71002	7.31965	7.54924	8.86173	8.75537	8.22329	8.88594
Igfbp6	21.9258	1.40523	0.432213	3.25124	0.00114904	0.00477146	4.00539	4.19657	4.04166	4.1079	4.4526	4.91337	5.10388	4.44639
Arrdc2	92.776	1.40459	0.321066	4.37476	1.21566e-05	7.49752e-05	5.59525	5.80976	5.96046	6.11004	6.66318	6.78272	6.48681	7.55197
Catsper2	20.7102	1.40426	0.406025	3.45856	0.000543064	0.00242678	3.87383	4.01686	4.2552	3.99312	4.59772	4.55804	4.92314	4.62386
Syt7	447.748	1.40182	0.193467	7.24579	4.29927e-13	7.21739e-12	7.81423	7.97973	8.24428	8.09272	9.06448	9.22801	9.65266	9.00862
Vwa5b1	5.74842	1.40134	0.703963	1.99064	0.0465203	0.113318	2.27557	2.63394	2.25984	2.25478	3.08758	2.8699	2.36028	2.44347
Ankrd13b	79.2039	1.40095	0.256065	5.47107	4.47326e-08	4.03524e-07	5.53556	5.87025	5.865	5.50855	6.61949	6.59611	7.01315	6.5575
Phldb1	700.062	1.40082	0.158015	8.86513	7.64176e-19	2.44204e-17	8.72622	8.76307	8.75788	8.43591	10.0787	9.81051	9.63029	10.0799
Dbndd2	1821.02	1.39809	0.194785	7.17763	7.09292e-13	1.16981e-11	9.84631	10.3028	9.82796	10.0887	11.4231	11.4634	10.7424	11.441
AW495222	6.38157	1.39721	0.601518	2.32281	0.0201892	0.0568451	2.48042	2.64573	2.57731	2.67428	2.88396	2.90494	2.84071	3.07831
1500026H17Rik	8.65295	1.39669	0.562068	2.4849	0.0129587	0.0392452	2.92066	3.0489	3.09853	2.77162	3.34975	3.56795	3.36009	3.16915
Dnajc6	957.441	1.39506	0.114514	12.1824	3.85811e-34	7.01305e-32	9.06739	9.14121	9.06429	9.2377	10.2395	10.4947	10.425	10.2898
Agbl4	12.0975	1.39171	0.494056	2.81691	0.00484875	0.016935	3.47848	3.18617	3.33673	3.51301	3.99668	3.70892	3.95945	3.76028
Pdlim1	7.49091	1.39121	0.605567	2.29737	0.0215975	0.0601775	2.63277	2.97502	2.728	2.71986	3.38698	2.92414	2.97733	3.25988
Rsph1	6.91466	1.39018	0.668488	2.07959	0.037563	0.0954175	2.48059	2.54753	2.46223	2.87295	3.40819	3.04002	2.60723	2.74204
Gjb1	132.511	1.38936	0.202057	6.87604	6.15377e-12	9.19802e-11	6.46334	6.24376	6.30745	6.5452	7.4945	7.52005	7.20867	7.62797
Cbarp	89.8156	1.38906	0.27696	5.01537	5.29322e-07	4.11789e-06	5.75328	5.68565	6.14439	5.83957	6.58526	6.86967	7.31166	6.67171
Unc13a	372.076	1.38813	0.205095	6.76825	1.30351e-11	1.87859e-10	7.73711	7.87335	7.81684	7.73016	8.74325	9.03022	9.41235	8.6352
Syde2	43.9658	1.38726	0.329449	4.21083	2.54433e-05	0.000148317	4.93852	4.67626	5.37205	4.75823	6.05665	5.63942	5.60841	5.89612
3110039I08Rik	249.231	1.387	0.251457	5.51585	3.4709e-08	3.18716e-07	7.5259	6.76119	7.56751	6.86971	8.73169	8.03568	8.36362	8.37998
Wisp1	17.2091	1.38669	0.465869	2.97657	0.00291494	0.0108821	3.47259	3.93065	3.92852	3.82465	4.21204	4.12866	4.67789	4.49607
Fst	9.46981	1.38589	0.610288	2.27088	0.0231543	0.0636978	3.26443	2.87744	3.02485	2.79198	2.97333	3.60591	3.788	3.26763
Myh14	129.867	1.38586	0.226885	6.1082	1.0076e-09	1.14936e-08	6.23288	6.35364	6.54756	6.29228	7.67649	7.17757	7.21631	7.62066
Abcb9	54.4056	1.38582	0.27751	4.99377	5.92118e-07	4.58112e-06	5.3376	5.11711	5.29867	5.21229	6.07974	6.01019	6.40671	6.02117
Sez6l	307.084	1.38477	0.29817	4.64422	3.41369e-06	2.33543e-05	7.74069	6.78845	8.00863	7.12561	8.28523	8.72158	9.14867	8.515
Garnl3	91.0159	1.38369	0.255893	5.40731	6.39777e-08	5.65365e-07	5.99705	5.60784	6.11806	5.80647	6.75853	6.64604	7.22069	6.93723
Ttll9	5.43638	1.38321	0.630607	2.19345	0.0282748	0.0754635	2.51659	2.35561	2.38349	2.26387	2.8014	2.63788	2.61302	2.64063
Tchh	35.4731	1.38293	0.34675	3.98826	6.65587e-05	0.000359251	4.99889	4.39584	4.85063	4.46835	5.33946	5.34519	5.75194	5.45124
Abca6	38.0974	1.38238	0.324408	4.26126	2.03281e-05	0.000120532	4.99113	4.73126	4.77341	4.6773	5.83562	5.36363	5.47784	5.66865
Tmeff2	354.07	1.38205	0.159221	8.68007	3.95537e-18	1.18978e-16	8.02975	7.73552	7.63411	7.49356	8.99718	8.8675	8.74433	9.03037
Acss3	6.36892	1.37946	0.639141	2.15831	0.0309037	0.081097	2.45025	2.79804	2.43302	2.54085	3.19224	2.80691	2.7064	2.88793
1700024P16Rik	5.42097	1.37717	0.650105	2.11838	0.0341428	0.0880793	2.38484	2.43593	2.36385	2.24361	2.87008	2.47356	2.76954	2.49058
4931428F04Rik	16.4098	1.3765	0.444091	3.09958	0.00193792	0.00759049	4.0349	3.7373	3.71508	3.50021	4.23641	4.24273	4.51125	4.2542
Prss12	110.209	1.37245	0.294514	4.66006	3.1611e-06	2.17052e-05	6.68428	5.63075	6.35389	5.54102	7.09792	7.21682	7.21398	7.21808
Pcsk1	63.5081	1.37063	0.283682	4.83156	1.35468e-06	9.87961e-06	5.52784	4.8864	5.7553	5.44659	6.2369	6.37283	6.57138	6.24655
Ifitm10	7.68355	1.36918	0.587352	2.3311	0.0197482	0.0558571	2.88681	2.71445	2.8558	2.74044	2.97629	3.18276	3.44192	3.02008
Gm9962	5.3065	1.36893	0.639075	2.14205	0.0321896	0.0839891	2.37764	2.42868	2.35689	2.2374	2.81093	2.48934	2.64086	2.61617
Clic6	82.3994	1.36609	0.711472	1.92009	NA	NA	5.06082	5.72682	4.82075	5.24701	8.13117	5.89481	4.94443	4.58003
Chrna4	106.463	1.36357	0.341516	3.99271	6.53227e-05	0.000353483	6.51767	5.51203	6.48292	5.40379	6.91731	6.99431	7.48957	7.05667
Fbln7	17.2525	1.36145	0.488471	2.78716	0.00531717	0.0183517	3.88088	3.99101	3.5314	3.71881	4.80429	4.34552	3.94337	4.29032
Ndrg1	1194.04	1.36045	0.162542	8.36985	5.76937e-17	1.53835e-15	9.48141	9.45503	9.38472	9.51748	10.836	10.7469	10.2121	10.8266
Adssl1	76.1167	1.36007	0.232297	5.85487	4.7737e-09	4.94482e-08	5.73474	5.39253	5.76724	5.81708	6.678	6.53969	6.55677	6.76777
Elavl2	249.664	1.35921	0.181316	7.49636	6.56155e-14	1.21893e-12	7.32451	6.7699	7.58994	7.26153	8.40127	8.42337	8.41748	8.34468
Nkain1	285.87	1.35878	0.185149	7.33886	2.15424e-13	3.7505e-12	7.57088	7.62091	7.39706	7.16293	8.61837	8.67866	8.26249	8.77882
Spata9	5.25477	1.35851	0.62997	2.15646	0.0310475	0.0814111	2.37437	2.32643	2.23936	2.45152	2.57958	2.60974	2.63682	2.70585
Klf15	109.746	1.35685	0.267999	5.0629	4.12928e-07	3.26194e-06	5.57187	6.39762	6.50742	5.88136	7.21137	7.16527	6.9402	7.39456
Mak	13.0602	1.35674	0.503455	2.69486	0.00704188	0.0233464	3.43647	3.2437	3.75804	3.38367	4.14912	3.98537	4.03131	3.64578
En2	11.7752	1.35583	0.516302	2.62604	0.00863834	0.027752	3.44197	3.43072	3.19432	3.28812	3.88856	3.71011	3.50581	4.08094
A430078I02Rik	4.16978	1.35358	0.664591	2.03671	0.0416792	0.103661	2.10344	2.06138	2.08532	1.96724	2.31106	2.2836	2.28204	2.31348
Fam131a	259.833	1.3532	0.164968	8.20278	2.34882e-16	5.78816e-15	7.29682	7.15575	7.28098	7.54292	8.30902	8.6374	8.49991	8.35492
Pcdh9	2054.88	1.35318	0.124355	10.8816	1.41036e-27	1.05965e-25	10.5047	10.2082	10.1699	10.0628	11.5002	11.3264	11.5057	11.5064
Fam228b	120.878	1.35286	0.246581	5.48647	4.10042e-08	3.71876e-07	6.49112	6.07594	6.40041	6.12412	7.55404	7.5679	7.00195	7.0727
Gprc5b	652.443	1.3523	0.177767	7.60717	2.80157e-14	5.45629e-13	8.52287	8.81712	8.49592	8.55863	9.93317	9.90448	9.33946	9.93605
Tktl2	5.09302	1.35184	0.643887	2.09951	0.0357722	0.0916535	2.22305	2.48692	2.20879	2.31653	2.72514	2.58129	2.5293	2.55881
Mast1	49.877	1.35184	0.341332	3.96048	7.48004e-05	0.000399653	5.33008	5.10933	5.11941	4.89957	5.70204	5.85357	6.49994	5.75044
Khdrbs3	384.904	1.35117	0.204024	6.62261	3.5292e-11	4.75388e-10	8.08546	7.16025	8.08318	7.93271	9.04428	9.07274	8.9842	9.01483
Arx	38.7922	1.3508	0.306737	4.40377	1.06384e-05	6.64608e-05	4.79666	5.13193	4.78853	4.54161	5.69393	5.61826	5.68435	5.51423
Sprn	248.914	1.35058	0.212832	6.34576	2.21329e-10	2.72511e-09	7.28033	6.96641	7.64679	7.03778	8.15178	8.40625	8.68266	8.26682
Palm2	277.573	1.34766	0.189183	7.12358	1.0516e-12	1.68985e-11	7.33467	7.20716	7.69164	7.38041	8.62347	8.33789	8.81614	8.37276
Cplx2	2157.58	1.34757	0.201729	6.6801	2.38774e-11	3.30047e-10	10.0102	10.4327	10.155	10.5569	11.2437	11.6169	11.9332	11.1997
0610039H22Rik	5.71199	1.34715	0.667055	2.01955	0.0434297	0.107211	2.51961	2.24609	2.49249	2.26196	3.00601	2.41897	2.53149	2.76629
Clstn2	155.38	1.3461	0.254611	5.28689	1.24414e-07	1.05849e-06	6.41154	6.35332	6.8888	6.72655	7.35286	7.77703	8.10486	7.41244
Gabra1	648.564	1.34584	0.150495	8.94274	3.7965e-19	1.24864e-17	8.44305	8.4187	8.78791	8.73325	9.64842	9.85584	9.97889	9.64496
Stmn2	364.285	1.3455	0.235143	5.72204	1.05253e-08	1.04726e-07	7.74569	7.30551	8.35905	7.46215	8.77859	9.06822	9.04638	8.8814
Efcab6	11.466	1.34415	0.49461	2.7176	0.0065758	0.0220605	3.33149	3.50565	3.29391	3.17801	3.70342	3.74588	3.95182	3.74086
Tmem191c	51.9771	1.34389	0.276047	4.86835	1.12536e-06	8.32208e-06	5.31435	5.20193	5.22015	5.07198	5.88939	6.06404	6.28384	5.98957
Fcer2a	5.34372	1.34212	0.650337	2.06373	0.0390437	0.0983822	2.25006	2.21546	2.35053	2.54709	2.53456	2.50628	2.68651	2.81321
Pantr1	88.5608	1.34147	0.275959	4.86112	1.16724e-06	8.61668e-06	5.80033	6.08557	5.87263	5.70493	7.00608	7.16774	6.36324	6.78356
St8sia5	53.2234	1.34087	0.290665	4.6131	3.96702e-06	2.68142e-05	5.20127	5.04798	5.44179	5.19902	5.84614	6.13948	6.36954	5.9765
Slc30a3	8.8917	1.34081	0.59749	2.24407	0.0248281	0.0676204	3.01876	2.8404	3.18032	2.75472	2.96875	3.56456	3.58467	3.25429
Asxl3	80.9557	1.34041	0.230107	5.82516	5.70569e-09	5.87064e-08	5.94912	5.56281	5.99879	5.52481	6.57756	6.74207	6.80181	6.76887
Dusp14	47.7594	1.33898	0.357128	3.74929	0.000177335	0.000878621	4.75608	5.02818	5.09163	5.33413	5.73674	6.09448	6.31334	5.391
Bhlhe22	31.9033	1.33891	0.338997	3.94963	7.82734e-05	0.000416104	4.65991	4.33802	4.72489	4.63176	5.35236	5.38838	5.05632	5.45962
Shank2	196.249	1.33837	0.257967	5.18814	2.12403e-07	1.74899e-06	6.69347	6.99557	7.2316	6.72348	7.957	7.92714	8.52793	7.56659
Atg4c	147.265	1.33837	0.220882	6.0592	1.368e-09	1.53355e-08	6.11618	6.50646	6.91992	6.5519	7.84562	7.61703	7.42208	7.55428
Adora2b	10.3556	1.33739	0.588318	2.27324	0.0230115	0.0633979	2.97224	3.60487	3.06111	2.93861	3.73164	3.7854	3.39449	3.59709
Hsf5	18.9841	1.33729	0.426883	3.13269	0.00173211	0.00686068	3.89715	3.94475	4.10422	3.82875	4.82722	4.36024	4.34123	4.56189
Rnf157	375.193	1.33425	0.17899	7.45432	9.03326e-14	1.65447e-12	8.04406	7.91128	7.91356	7.42357	8.84617	9.15517	9.12087	8.79726
Kifc2	515.13	1.33388	0.203441	6.5566	5.50477e-11	7.30441e-10	8.03739	8.37808	8.44627	8.21941	9.20953	9.90971	9.32602	9.23316
Lgi4	263.109	1.33324	0.153746	8.67172	4.25636e-18	1.27804e-16	7.34367	7.43755	7.30509	7.33437	8.43326	8.63716	8.29793	8.49583
Gcnt4	53.9579	1.33176	0.267573	4.97718	6.45173e-07	4.96434e-06	5.33639	5.00152	5.40347	5.26675	5.99501	6.20323	6.24298	6.00607
Gstm5	32.8367	1.33091	0.391116	3.40284	0.000666883	0.0029243	4.5831	4.62036	4.43046	4.76586	5.43136	5.71037	4.73813	5.37778
Acyp1	40.5975	1.33091	0.340361	3.91028	9.21902e-05	0.000483998	4.89078	5.24464	4.58543	4.71219	5.80354	5.87435	5.69421	5.32559
Plxnb3	279.34	1.33079	0.199363	6.67524	2.46835e-11	3.40354e-10	7.58183	6.95828	7.60447	7.49762	8.68527	8.33887	8.39132	8.7592
Sema4a	36.9589	1.33009	0.309864	4.29251	1.76666e-05	0.000105831	4.97718	4.71864	4.76007	4.66416	5.47159	5.52424	5.73113	5.43671
Bend6	275.662	1.32849	0.180356	7.36596	1.75873e-13	3.10672e-12	7.2039	7.56032	7.55634	7.30888	8.30284	8.70236	8.71019	8.39334
Pla2g7	291.855	1.32823	0.198542	6.68994	2.23267e-11	3.109e-10	7.4675	7.40069	7.32985	7.74202	8.84491	8.69801	8.18429	8.67166
Spint2	17.5818	1.32723	0.580274	2.28725	0.0221812	0.0615215	3.59173	3.91488	3.43766	3.81536	5.11748	4.26996	3.58654	3.81526
Mturn	551.342	1.32691	0.169974	7.80655	5.87767e-15	1.21618e-13	8.17115	8.28568	8.63658	8.40661	9.60436	9.7938	9.26189	9.48227
2810454H06Rik	11.8661	1.32584	0.517806	2.56049	0.0104525	0.0327039	3.5408	3.15089	3.40088	3.28932	4.01843	3.91624	3.45577	3.78795
Neat1	3465.81	1.32577	0.379143	3.49675	0.000470956	0.0021356	11.5476	10.3968	11.1122	10.3482	12.5223	11.3955	12.2998	12.4073
B230217O12Rik	30.6592	1.32574	0.34817	3.80775	0.000140238	0.000707679	4.62852	4.22783	4.47867	4.79618	5.29756	5.4498	5.16361	5.09763
1700019L03Rik	5.6487	1.32478	0.686844	1.92879	0.0537568	0.127599	2.38192	2.22239	2.24309	2.56057	3.01573	2.75455	2.27051	2.57391
Ptpdc1	143.134	1.32375	0.205976	6.42674	1.30373e-10	1.65836e-09	6.42574	6.55298	6.49883	6.62901	7.76699	7.45842	7.29266	7.72208
Tmprss11a	4.25816	1.32302	0.763764	1.73224	0.0832316	0.179648	1.71367	1.80315	1.70178	1.82148	2.7749	2.09565	1.65096	1.54639
Nr2f1	60.0602	1.32282	0.270926	4.8826	1.04696e-06	7.77292e-06	5.39368	5.05529	5.40637	5.65786	6.35584	6.38331	6.31733	6.01314
Nos1ap	123.848	1.32224	0.272804	4.84683	1.2545e-06	9.20456e-06	6.4644	6.14882	6.46766	6.1665	7.05342	7.10623	7.8873	7.17987
Fnbp1	472.953	1.32025	0.149555	8.82786	1.06694e-18	3.37133e-17	8.25691	8.05879	8.29127	8.09909	9.49048	9.1119	9.21126	9.44438
Tll2	5.15116	1.31727	0.638316	2.06366	0.0390503	0.0983822	2.34063	2.29321	2.32022	2.31369	2.77719	2.54095	2.44152	2.58274
Osbpl10	49.8336	1.31725	0.278441	4.73081	2.23623e-06	1.57384e-05	4.96237	5.12782	5.19713	5.32844	5.92598	6.01076	6.19455	5.84119
Ankrd34b	32.5219	1.3169	0.33817	3.89419	9.85286e-05	0.000513924	4.67524	4.4999	4.73963	4.57567	5.15517	5.49227	5.52934	5.17679
Cnih2	108.207	1.31565	0.2484	5.2965	1.18046e-07	1.00685e-06	6.03443	6.26017	6.12105	6.19067	7.05874	7.54633	7.09631	6.81869
Otud7a	123.853	1.3155	0.224104	5.87002	4.35752e-09	4.55559e-08	6.13524	6.64633	6.28243	6.20932	7.11102	7.55572	7.48232	7.24241
Syt16	238.728	1.31535	0.195601	6.72464	1.76027e-11	2.48184e-10	7.55661	6.75793	7.40126	7.07145	8.24251	8.442	8.37636	8.20767
Col19a1	87.0287	1.31507	0.255329	5.1505	2.59797e-07	2.11046e-06	5.64012	5.67859	6.26983	5.78942	6.90794	6.53504	7.01515	6.81795
Ccdc81	10.8384	1.31473	0.569434	2.30884	0.0209522	0.0586768	3.31579	3.12547	3.17395	3.16226	4.09986	3.72236	3.40229	3.18183
Tshb	17.0107	1.31349	0.452728	2.90128	0.00371644	0.0134216	3.97634	3.58232	3.64279	3.98212	4.3945	4.26494	4.09395	4.62014
Hrsp12	208.254	1.31295	0.23338	5.6258	1.84651e-08	1.76257e-07	6.71806	7.1799	6.98408	7.19058	8.27923	8.433	7.62945	8.02158
Eaf2	5.05719	1.31254	0.635165	2.06646	0.0387849	0.0978709	2.32982	2.38179	2.19526	2.30318	2.56031	2.53023	2.5173	2.68667
Tmem25	24.7179	1.31204	0.36695	3.57553	0.000349513	0.00163174	4.30994	4.44434	4.07128	4.30443	5.04032	4.92103	5.03704	4.74284
Rita1	27.0384	1.31192	0.346359	3.78774	0.000152022	0.000761009	4.46599	4.30541	4.47269	4.3748	5.07196	5.17348	5.12817	4.90211
Ccdc151	10.8668	1.31173	0.539309	2.43224	0.0150057	0.0445336	3.44807	2.9533	3.40271	3.09282	3.90116	3.73373	3.525	3.4906
Rgs11	11.5443	1.3107	0.517443	2.53302	0.0113083	0.0350059	3.31927	3.32489	3.56106	3.05302	3.84476	3.66373	3.99217	3.57241
Cecr6	122.738	1.31012	0.26918	4.86709	1.13255e-06	8.37153e-06	5.89669	6.56718	6.20203	6.48386	7.08921	7.26423	7.78591	7.10562
Prkce	1174.87	1.30914	0.160848	8.13895	3.98736e-16	9.55977e-15	9.25924	9.37228	9.62655	9.59002	10.5027	10.5382	10.9739	10.4948
Gabbr2	296.462	1.30815	0.255629	5.11736	3.09839e-07	2.48828e-06	7.70901	7.2536	7.75933	7.24665	8.2139	8.5436	9.18481	8.3943
A730020E08Rik	9.4771	1.30768	0.550554	2.37521	0.017539	0.0506745	3.11353	2.93371	3.07928	3.16645	3.69258	3.30874	3.21645	3.62575
D16Ertd472e	189.838	1.30723	0.224853	5.8137	6.11061e-09	6.2568e-08	7.01876	6.80548	6.88725	6.9382	8.14032	8.03388	7.42664	8.20522
Kif21a	1253.91	1.30146	0.119944	10.8505	1.9827e-27	1.46364e-25	9.54762	9.45831	9.83056	9.42323	10.8107	10.7063	10.7188	10.7005
Eps15	1493.16	1.30144	0.133769	9.72895	2.26916e-22	1.06853e-20	9.71199	9.8545	9.73582	9.96838	11.0129	11.1986	10.7502	10.9534
Cdh10	234.754	1.30061	0.145912	8.91366	4.93763e-19	1.6083e-17	7.31279	7.20251	7.09354	7.26882	8.39009	8.25693	8.20474	8.32495
Celrr	11.3778	1.30032	0.550011	2.36416	0.0180709	0.0519538	3.28632	3.54237	3.14222	3.13178	3.9862	3.57431	3.96705	3.35488
Ccdc24	6.04932	1.29959	0.61999	2.09615	0.0360691	0.0922742	2.40347	2.57166	2.50179	2.59953	3.05864	2.76432	2.63502	2.82111
Dkkl1	5.27977	1.29883	0.683512	1.90023	0.057403	0.134516	2.18372	2.36053	2.28637	2.27975	2.21504	2.84461	2.81394	2.33073
LOC100862268	186.472	1.2979	0.176346	7.35998	1.83936e-13	3.23562e-12	6.68788	6.89016	7.00149	7.00257	7.94597	7.79653	8.15702	7.91057
Amph	326.547	1.29632	0.149088	8.69503	3.46748e-18	1.0505e-16	7.52064	7.64426	7.77828	7.7466	8.60141	8.9476	8.79987	8.745
Bche	111.332	1.29533	0.294161	4.40349	1.06524e-05	6.64991e-05	5.69299	6.20244	6.16048	6.55482	7.33505	7.45229	6.5711	7.25395
Kcnk3	21.3532	1.29259	0.408073	3.16755	0.00153728	0.00619198	3.67865	4.11711	4.20232	4.32968	4.49807	4.7392	4.86673	4.73298
Jph4	490.048	1.29247	0.197707	6.53728	6.26467e-11	8.24157e-10	7.83934	8.46209	8.21543	8.34514	9.18613	9.54497	9.61853	9.05064
Pdk2	55.1046	1.29244	0.263852	4.89833	9.66526e-07	7.25121e-06	5.02387	5.42509	5.51446	5.16622	6.0879	6.19489	6.26488	6.02938
Fn3k	70.5791	1.2922	0.244701	5.28072	1.28678e-07	1.09257e-06	5.48483	5.82581	5.7327	5.3538	6.49159	6.41621	6.70146	6.44191
Cdh19	290.273	1.29214	0.203758	6.34154	2.27484e-10	2.79275e-09	7.72518	7.25439	7.63084	7.37574	8.74625	8.59106	8.1674	8.81956
Cfap70	7.01774	1.29121	0.612655	2.10757	0.0350682	0.0902052	2.55876	2.9035	2.65519	2.64736	3.33364	3.0137	2.80093	2.96097
Entpd2	28.4968	1.29112	0.350547	3.68315	0.000230369	0.00111811	4.33221	4.60819	4.64811	4.24758	5.21865	5.31728	5.03216	5.01415
Dsc3	7.41587	1.29111	0.651179	1.98272	0.0473987	0.115076	2.57799	2.83777	2.88451	2.55224	3.36292	3.27493	2.57979	3.03057
Ccdc87	5.05442	1.29103	0.654318	1.97309	0.0484857	0.117261	2.19084	2.3646	2.39859	2.17215	2.69999	2.38594	2.67831	2.45305
3110039M20Rik	15.516	1.29048	0.447636	2.88288	0.00394063	0.0141017	3.71902	3.60805	3.84988	3.65607	4.14589	4.14368	4.48473	4.08592
Diras2	925.099	1.28907	0.184328	6.99333	2.68431e-12	4.13659e-11	8.80022	9.21104	9.19018	9.30125	9.9714	10.3347	10.6348	10.1366
Aifm3	48.2748	1.28899	0.29773	4.32938	1.49527e-05	9.09589e-05	4.93649	5.15739	5.48286	4.82649	6.00441	5.86464	6.12127	5.75296
Ccdc146	15.109	1.28803	0.546103	2.35859	0.0183444	0.052597	3.72681	3.60823	3.76434	3.24976	4.69305	4.07928	3.6533	3.90862
Fam155a	265.499	1.28751	0.181372	7.09876	1.25878e-12	1.99434e-11	7.58882	7.26721	7.22992	7.45562	8.21078	8.57043	8.69912	8.35721
Fam228a	16.6142	1.2873	0.461742	2.78793	0.00530464	0.018316	3.86505	3.82431	3.81219	3.60767	4.50751	3.87134	4.4094	4.40454
Zmat4	122.775	1.28724	0.207526	6.20278	5.54744e-10	6.53515e-09	6.25707	6.50218	6.38242	6.21014	7.05464	7.471	7.40039	7.39623
Opcml	980.732	1.28696	0.146982	8.75591	2.02469e-18	6.29162e-17	9.17801	9.0464	9.37623	9.29889	10.1561	10.3567	10.6351	10.3095
A330093E20Rik	5.28056	1.28632	0.658659	1.95294	0.0508264	0.121875	2.33967	2.18344	2.319	2.41826	2.71115	2.28432	2.60968	2.74569
Rcor2	8.04539	1.28437	0.544179	2.3602	0.0182649	0.0524255	2.85788	2.89525	2.93722	2.92707	3.20478	3.20079	3.32283	3.28991
Camk2g	533.468	1.28437	0.150389	8.54033	1.33838e-17	3.81539e-16	8.31798	8.15382	8.50144	8.47982	9.28718	9.48679	9.70611	9.44997
Fbxo36	12.1246	1.28399	0.506858	2.53324	0.0113015	0.0349912	3.14652	3.37843	3.33665	3.67992	4.05823	3.94396	3.67556	3.72177
Cdc37l1	1515.77	1.28224	0.150518	8.51887	1.61118e-17	4.53949e-16	9.89849	9.71517	9.8968	9.89789	11.2191	10.9645	10.6402	11.1269
Wasf3	203	1.28217	0.162663	7.88237	3.21223e-15	6.93522e-14	6.86376	7.1093	7.17508	6.94133	7.97741	8.20466	8.13593	7.98929
Gcat	12.1901	1.28103	0.470963	2.72003	0.00652758	0.0219207	3.39641	3.3063	3.54811	3.44215	3.89225	3.92118	3.75492	3.90092
Dlx2	9.06962	1.28016	0.545526	2.34665	0.0189428	0.0539377	2.85247	3.00523	3.14886	3.13663	3.55183	3.38413	3.19067	3.54428
Pcbp4	123.032	1.27911	0.205949	6.21084	5.27014e-10	6.22584e-09	6.37002	6.22206	6.24985	6.55076	7.44813	7.45261	7.06653	7.35203
Tshr	14.5107	1.27765	0.502425	2.54297	0.0109916	0.0341505	3.52552	3.52105	3.67553	3.65943	4.31778	3.96682	3.60157	4.39038
Ankrd29	32.8048	1.27707	0.339415	3.76257	0.000168177	0.000836186	4.68209	4.5747	4.8114	4.50792	5.23146	5.62372	5.14629	5.37177
Kcnab2	235.577	1.2763	0.282437	4.51887	6.21692e-06	4.06094e-05	6.62423	7.48496	7.18575	7.3805	7.96007	8.86214	8.20691	7.92577
Rnf225	5.99076	1.27604	0.609204	2.0946	0.0362068	0.0925704	2.51975	2.56727	2.60385	2.37772	2.86945	2.9186	2.6602	2.79269
Drd5	10.3847	1.27529	0.523342	2.43682	0.0148171	0.0440448	3.2151	2.92527	3.45878	3.16786	3.72584	3.51308	3.51935	3.67898
Murc	22.6261	1.27452	0.382067	3.33584	0.000850406	0.0036386	4.47271	4.16572	3.99612	4.06746	4.96228	4.67044	4.78682	4.7236
4931440F15Rik	6.2251	1.27451	0.625487	2.03762	0.0415876	0.103483	2.64744	2.48165	2.39618	2.61025	3.05748	2.58029	2.90784	2.7846
Rag1	3.91837	1.27432	0.695985	1.83096	0.0671065	0.152406	1.89706	2.16803	1.88576	1.88213	2.25413	2.02637	2.25718	2.26014
Tyro3	278.237	1.27394	0.160456	7.93948	2.03027e-15	4.45158e-14	7.23185	7.70582	7.60753	7.23902	8.51146	8.66157	8.48765	8.49622
Hs3st1	71.6973	1.27319	0.272191	4.67758	2.90281e-06	2.00457e-05	5.48774	5.899	5.21007	5.82667	6.59647	6.58012	6.22757	6.69589
Abca4	20.5397	1.27275	0.636044	2.00104	0.0453878	0.111071	3.66225	3.89083	3.80499	3.48808	5.57761	4.09556	3.44072	3.29314
Prodh	79.4206	1.27213	0.279023	4.55925	5.13372e-06	3.40469e-05	5.64966	5.83734	5.54582	5.98836	6.98353	6.8086	6.22835	6.6096
Gpr21	46.0635	1.27141	0.313852	4.05099	5.10013e-05	0.000281849	5.40285	4.64104	5.08344	5.05454	5.79996	5.59729	5.92839	6.06466
A830010M20Rik	1006.28	1.27087	0.120564	10.5411	5.58592e-26	3.59049e-24	9.19645	9.19164	9.45185	9.26502	10.2742	10.4232	10.5652	10.3564
Srrm4	60.4211	1.26885	0.392033	3.2366	0.00120964	0.00499122	5.2387	5.02165	5.93956	5.05253	6.06997	5.83485	6.88074	5.97277
Phgdh	26.4161	1.26833	0.366515	3.46051	0.000539147	0.00241119	4.36091	4.35688	4.4513	4.35335	5.21908	4.95203	4.73243	5.15888
Fbxw15	31.6051	1.26777	0.351256	3.60924	0.000307098	0.00145217	4.65379	4.61377	4.65062	4.48041	5.62324	5.14837	5.06428	5.28372
Nkain2	444.751	1.26768	0.140895	8.99728	2.31379e-19	7.79176e-18	7.99567	8.03725	8.29935	8.15182	9.32022	9.22696	9.01387	9.3073
Mical2	183.7	1.26735	0.245388	5.16468	2.40848e-07	1.96598e-06	6.87831	6.44134	7.13855	6.9924	7.84636	7.70837	8.36163	7.66412
Grhl1	30.9513	1.26679	0.33961	3.73015	0.000191367	0.000942469	4.71266	4.2376	4.76954	4.54008	5.15478	5.24127	5.44834	5.18085
BC030499	12.1991	1.26586	0.504902	2.50714	0.0121711	0.0372538	3.37399	3.46472	3.43433	3.32289	3.78842	3.61058	4.19682	3.74106
Acsl6	336.662	1.26533	0.189283	6.68485	2.31169e-11	3.2111e-10	7.32691	8.10858	7.81071	7.5315	8.89866	8.91447	8.65579	8.78821
Pcsk6	111.263	1.26452	0.23778	5.31804	1.04893e-07	9.00664e-07	6.29041	6.27326	6.34251	5.94135	7.25443	7.15492	6.8036	7.4502
Tcte2	5.18295	1.26417	0.648011	1.95084	0.0510757	0.122299	2.44013	2.17191	2.19114	2.40578	2.60235	2.44537	2.73974	2.49485
Syne3	48.5149	1.264	0.311817	4.05367	5.04213e-05	0.0002791	5.43342	4.93393	4.70223	5.35485	6.07803	5.78849	5.73828	6.10756
Rps6kl1	46.1763	1.26346	0.296646	4.25914	2.05219e-05	0.00012152	4.98561	5.37281	4.90101	5.00331	5.83069	5.83566	6.10825	5.69452
Pparg	5.07343	1.26313	0.639474	1.97527	0.0482373	0.116743	2.42644	2.26708	2.29384	2.17416	2.43687	2.57614	2.68	2.50849
Kcnn2	64.334	1.26108	0.250467	5.03491	4.78066e-07	3.73634e-06	5.43701	5.74715	5.59689	5.19176	6.40904	6.47756	6.37789	6.21068
Myb	10.1427	1.26106	0.555097	2.27178	0.0230997	0.063589	3.17425	3.27378	3.13889	3.02225	3.89685	3.58803	3.15207	3.53421
Faim2	411.866	1.25985	0.155559	8.09887	5.5473e-16	1.30065e-14	7.93551	8.01006	8.1704	7.95504	8.81019	9.17285	9.26115	9.15006
2003-09-01	1122.05	1.25959	0.127512	9.87814	5.1786e-23	2.57483e-21	9.37379	9.53195	9.49372	9.35797	10.3583	10.7067	10.6883	10.4727
Prrg1	206.889	1.25956	0.258338	4.87563	1.0846e-06	8.03818e-06	7.13717	6.89288	6.88663	7.24361	8.50073	8.1865	7.39913	8.0851
6230400D17Rik	5.7663	1.25913	0.696044	1.80897	0.0704551	0.158089	2.59071	2.20554	2.34541	2.22151	3.03987	2.21324	2.74368	2.53545
Dnah10	24.3703	1.25906	0.432129	2.91363	0.00357256	0.0129892	4.0874	4.34212	4.3647	4.18617	5.38294	4.78291	4.43374	4.78139
Rxfp1	11.0542	1.25838	0.494224	2.54618	0.0108909	0.0338813	3.2934	3.30029	3.44758	3.14074	3.65541	3.64012	3.86933	3.68986
4930506C21Rik	12.0803	1.25726	0.477656	2.63216	0.00848451	0.0273201	3.48543	3.38553	3.53476	3.22801	3.98802	3.84447	3.74383	3.80242
Cbln1	6.07487	1.25719	0.621299	2.02348	0.0430237	0.106379	2.39901	2.36037	2.70421	2.59568	2.73282	2.85392	2.98044	2.69362
Hdac11	299.751	1.25701	0.148556	8.4615	2.63964e-17	7.30329e-16	7.55384	7.77313	7.36108	7.59844	8.70279	8.72934	8.4914	8.64612
Ppp1r1a	102.173	1.25449	0.258015	4.86207	1.16166e-06	8.58302e-06	6.25166	5.94298	5.71284	6.41888	6.90806	7.33168	7.14863	6.75983
Prrt1	16.6777	1.25433	0.4874	2.57352	0.0100671	0.0317034	3.93812	3.63628	3.60276	3.86357	4.4442	4.04936	4.68589	3.87798
Scd2	14132.1	1.25351	0.118677	10.5623	4.45388e-26	2.88479e-24	12.9032	13.1792	13.1846	13.0547	14.2049	14.3161	14.0083	14.3376
Sh3rf3	140.363	1.25344	0.227958	5.49855	3.82921e-08	3.49152e-07	6.48827	6.4142	6.63647	6.59593	7.25544	7.64027	7.85624	7.25846
Stmn3	494.449	1.25341	0.156033	8.03298	9.51311e-16	2.17617e-14	8.16226	8.34214	8.13462	8.4563	9.17778	9.62357	9.36583	9.28783
Ephb3	15.7074	1.25333	0.467143	2.68298	0.00729692	0.0240317	3.98502	3.40938	3.84415	3.55239	4.28378	4.04677	4.44377	4.06482
Ralgps1	226.679	1.25265	0.188378	6.64967	2.93747e-11	4.00791e-10	7.47425	6.69763	7.33703	7.16194	8.1674	8.16102	8.21082	8.37065
Cyp27a1	38.0647	1.2508	0.349427	3.57958	0.000344145	0.00161068	4.91935	4.44712	4.9633	4.9355	5.8653	5.57214	5.15404	5.58567
Ccdc138	13.4545	1.25075	0.488707	2.55931	0.0104881	0.0328031	3.66652	3.27281	3.78705	3.30908	4.21909	3.88897	3.93361	3.89351
Grhpr	28.9793	1.25003	0.399084	3.13224	0.00173478	0.00686965	4.57188	4.25257	4.8873	4.05499	5.09731	5.35565	4.81508	5.27859
Armc2	35.6295	1.24994	0.363981	3.43408	0.000594563	0.00263048	4.39451	5.11962	4.72416	4.62805	5.82814	5.3423	5.25265	5.41966
Cstad	15.2154	1.24747	0.46409	2.688	0.00718822	0.0237291	3.79003	3.58383	3.6466	3.72244	4.3018	4.40205	4.14311	3.81221
Fam222a	35.9774	1.24667	0.328018	3.80062	0.000144336	0.00072619	4.74818	4.98793	4.59614	4.7163	5.47954	5.23421	5.48954	5.72994
Ccbe1	13.7693	1.24586	0.54246	2.29668	0.0216371	0.0602496	3.64598	3.24681	3.59667	3.48807	4.39672	4.22856	3.56425	3.58089
Hymai	11.4721	1.24494	0.531145	2.34388	0.0190844	0.0542585	3.498	3.10834	3.45176	3.14142	4.01785	3.49584	3.84483	3.53232
6030419C18Rik	269.153	1.24478	0.232333	5.35772	8.428e-08	7.3403e-07	7.26229	7.57989	7.10541	7.66689	8.23569	8.63386	8.84467	8.08523
Kirrel2	6.86911	1.24455	0.582717	2.13576	0.0326989	0.0849377	2.67439	2.71763	2.53589	2.84469	2.90946	3.05768	3.1179	2.95447
Chchd6	21.973	1.24451	0.385878	3.22513	0.00125915	0.00517656	4.21527	4.22095	3.97773	4.21331	4.59572	4.91311	4.59012	4.8631
Bcas1os2	38.5103	1.24372	0.388439	3.20183	0.00136555	0.00556794	4.76854	4.27544	5.23377	4.86734	5.82016	5.13457	5.462	5.78824
Ak5	150.713	1.24257	0.343365	3.6188	0.000295969	0.00140544	6.58996	5.91776	7.33473	6.07599	7.20232	7.80159	7.88849	7.50612
Ctxn3	4.41434	1.24104	0.713978	1.7382	0.0821754	0.178244	2.17887	1.90936	2.0446	1.92201	2.02952	2.65182	1.98818	2.33825
Slc1a2	28316.5	1.23993	0.0922662	13.4386	3.58925e-41	1.44467e-38	14.007	14.0922	14.0613	14.2242	15.2504	15.329	15.1739	15.126
Rab15	496.131	1.23961	0.167602	7.39617	1.40172e-13	2.51041e-12	8.07402	8.51191	8.36076	8.17515	9.21894	9.64634	9.38828	9.20197
Cadps	480.25	1.23892	0.136336	9.0873	1.0153e-19	3.6058e-18	8.25193	8.31254	8.3073	8.12722	9.19725	9.37333	9.50751	9.20773
Nacad	147.066	1.23865	0.206689	5.99285	2.0619e-09	2.26487e-08	6.50648	6.79517	6.8323	6.20593	7.54826	7.39266	7.73682	7.67709
Gnao1	2077.56	1.23716	0.106573	11.6085	3.73027e-31	4.53671e-29	10.2089	10.4874	10.3128	10.3287	11.3241	11.4347	11.5666	11.4648
Cpm	273.077	1.23644	0.192261	6.43104	1.26733e-10	1.61327e-09	7.27049	7.58696	7.23839	7.67407	8.50384	8.56509	8.16091	8.72628
Efcab2	92.8298	1.23591	0.258496	4.78116	1.74286e-06	1.24896e-05	6.13672	5.94341	5.76868	6.09581	7.10235	7.0399	6.41494	6.97502
Slc7a10	24.8733	1.23497	0.418492	2.95099	0.00316752	0.011694	4.11222	4.49395	4.3111	4.20966	5.26384	4.69714	5.10343	4.49209
Rs1	15.0992	1.23463	0.473988	2.60478	0.00919324	0.0292567	3.86819	3.81892	3.53569	3.41839	4.41194	3.90343	4.26173	4.03896
Slc6a17	656.028	1.23379	0.152219	8.10538	5.2583e-16	1.23805e-14	8.67564	8.64514	8.84885	8.58852	9.51937	9.73044	10.0407	9.77601
Nxpe3	84.6242	1.23313	0.21349	5.77607	7.64652e-09	7.73205e-08	5.79537	5.87615	5.94979	5.91374	6.7901	6.89079	6.62577	6.78134
Ralyl	113.561	1.23312	0.258542	4.7695	1.8468e-06	1.31842e-05	5.59668	6.24681	6.66066	6.30717	6.96261	7.32549	7.3443	7.17787
Pdzph1	6.97106	1.22931	0.592894	2.0734	0.0381352	0.0965084	2.7827	2.7138	2.64597	2.63818	2.81983	2.95134	2.95638	3.27528
Casc1	8.71369	1.22875	0.615897	1.99506	0.0460362	0.112414	3.27639	2.69061	2.83687	2.82798	3.55502	3.21555	2.89395	3.46192
Camk2n2	43.1851	1.2272	0.296775	4.13513	3.54754e-05	0.000201584	5.20578	4.87873	5.05579	4.90292	5.63709	5.974	5.80618	5.58814
Slc4a10	677.965	1.22693	0.139559	8.79148	1.47601e-18	4.63792e-17	8.67429	8.63851	8.89596	8.75995	9.97771	9.75781	9.93712	9.5953
Islr	28.824	1.22575	0.342869	3.57499	0.000350243	0.00163469	4.43099	4.34982	4.44306	4.76076	4.95675	5.2701	5.177	5.19429
Mapk8ip1	558.438	1.22464	0.164689	7.43605	1.03742e-13	1.88577e-12	8.1397	8.76684	8.30847	8.56329	9.51164	9.67251	9.60288	9.37501
Mtfp1	48.8686	1.22433	0.283633	4.31659	1.58459e-05	9.58753e-05	4.79566	5.40454	4.93559	5.41524	5.97439	6.04659	5.9392	5.85497
Gm20743	10.7428	1.22381	0.524876	2.33162	0.0197204	0.0558042	3.25175	3.42996	3.10929	3.20369	3.87755	3.78804	3.35774	3.57832
Klhl32	20.6491	1.22379	0.390422	3.13452	0.00172134	0.00682439	3.98321	4.17488	4.18637	4.00179	4.43301	4.7693	4.65093	4.74141
A530058N18Rik	7.96198	1.22327	0.56244	2.17494	0.0296346	0.0783751	2.93732	2.76413	3.00523	2.79069	3.34818	3.25799	3.23368	2.98588
Hrh1	38.9593	1.22326	0.289696	4.22256	2.41541e-05	0.000141681	5.01933	4.69425	4.93375	4.90641	5.5176	5.62023	5.66794	5.61688
Dock5	225.989	1.22268	0.195761	6.24579	4.21677e-10	5.03559e-09	7.07862	7.36939	7.16623	7.18255	8.50216	7.95482	8.02535	8.33751
AA414768	37.3873	1.22245	0.310345	3.93902	8.18162e-05	0.000433439	4.77668	4.96101	4.46358	5.05123	5.45589	5.68057	5.46364	5.58395
Car9	4.13475	1.22158	0.713872	1.71121	0.0870425	0.186017	1.89098	1.86344	2.1054	1.99082	2.51815	2.32706	1.98293	1.93397
Cabyr	27.6946	1.22135	0.346816	3.5216	0.000428944	0.00195928	4.4003	4.3935	4.24955	4.7319	5.14582	4.92587	5.17386	5.1194
Ccdc136	118.607	1.22135	0.182535	6.69101	2.21632e-11	3.09387e-10	6.52879	6.30397	6.27526	6.23683	7.30963	7.19426	7.25127	7.32548
Stxbp1	473.139	1.22076	0.195919	6.23097	4.63561e-10	5.51477e-09	7.93827	8.20237	8.54278	8.17415	9.04728	9.20867	9.66874	9.1974
Celf5	254.728	1.22039	0.267089	4.56922	4.89554e-06	3.25183e-05	7.40799	7.20063	7.62302	7.13042	8.10149	8.16353	9.01566	8.02586
Rnf165	60.6797	1.22027	0.354736	3.43993	0.000581864	0.0025797	5.32132	5.40831	5.72385	5.13587	6.19317	6.10139	6.82308	5.65863
Gtf2h4	12.6175	1.21879	0.483446	2.52105	0.0117005	0.0359893	3.3116	3.66908	3.65981	3.15502	3.85642	3.94386	3.98132	3.87175
1810032O08Rik	5.77078	1.21857	0.618969	1.9687	0.0489871	0.118253	2.47139	2.61294	2.44961	2.32969	2.80828	2.5942	2.70018	2.8829
Thbs3	50.0562	1.21845	0.292833	4.16088	3.17018e-05	0.000181791	5.35246	5.07745	5.20109	5.1712	6.2819	5.72689	5.8904	5.96046
Osbpl1a	554.34	1.21806	0.11784	10.3366	4.81159e-25	2.84405e-23	8.53348	8.34302	8.35821	8.62604	9.5264	9.61146	9.45942	9.51851
Mkx	23.058	1.21766	0.41932	2.90388	0.00368568	0.0133304	4.14656	4.16654	4.4731	3.97838	4.34374	4.92543	5.05398	4.78969
Xrcc3	59.0205	1.21665	0.273637	4.44624	8.73857e-06	5.54942e-05	5.26724	5.62774	5.59801	5.08227	6.38171	6.31652	5.9752	6.22429
Trpv6	25.25	1.21559	0.410464	2.96149	0.00306151	0.0113448	4.12448	3.89892	4.60744	4.51725	4.72573	4.90381	5.24794	4.82097
Kcnrg	21.0045	1.21418	0.410121	2.96055	0.00307092	0.0113697	4.16647	3.85722	3.9289	4.38289	4.89865	4.45027	4.69364	4.57677
Mgat4c	73.4797	1.21369	0.225119	5.39132	6.99429e-08	6.15505e-07	5.51279	5.8853	5.57103	5.8082	6.46261	6.61036	6.57462	6.6023
Snhg10	6.64466	1.21359	0.579981	2.09246	0.0363978	0.0929322	2.52592	2.68984	2.62215	2.81616	3.01788	2.99754	2.90663	2.95148
Brinp2	310.379	1.21274	0.165381	7.33302	2.25017e-13	3.9135e-12	7.63339	7.42184	7.94728	7.56222	8.57488	8.64897	8.88374	8.60416
Esrrg	114.567	1.21244	0.22739	5.33198	9.71456e-08	8.38737e-07	6.2305	6.45303	6.32504	6.11313	7.07972	7.31648	7.48473	6.93117
Gjc3	824.673	1.21237	0.181956	6.66297	2.68348e-11	3.68515e-10	9.13969	8.79193	9.17676	8.96672	10.3114	10.1782	9.62276	10.2112
Efcab5	36.1621	1.20789	0.29755	4.05947	4.91849e-05	0.000272679	4.68527	4.83572	4.75536	4.92195	5.59959	5.44351	5.47032	5.47685
Baalc	337.732	1.20773	0.178772	6.75574	1.42112e-11	2.03862e-10	7.87341	7.54499	7.97917	7.65778	8.59248	9.08934	8.8062	8.67965
Pnma3	30.573	1.2074	0.357425	3.37806	0.000730003	0.00317242	4.38138	4.52483	4.88259	4.45601	4.95351	5.46772	5.32	5.15213
B230217C12Rik	59.7617	1.20695	0.277164	4.35464	1.33283e-05	8.16062e-05	5.33643	5.59424	5.11867	5.61621	6.09432	6.4581	6.36984	6.02832
Fam219aos	51.7011	1.20644	0.295426	4.08371	4.43223e-05	0.000247447	5.25177	5.03709	5.15932	5.49304	5.67822	6.12469	6.24124	6.00123
Cbln2	21.1716	1.20626	0.479992	2.51307	0.0119685	0.0366934	3.84989	3.99546	4.44722	3.8802	4.05339	4.97603	4.91499	4.48559
Adamts4	228.414	1.20592	0.217367	5.54785	2.89205e-08	2.69664e-07	7.21789	7.1041	6.94722	7.55486	8.30118	8.22941	7.81643	8.49898
Crtac1	40.0993	1.20575	0.304594	3.95855	7.54076e-05	0.000402388	5.32321	4.76757	4.87886	4.64192	5.51892	5.62311	5.65214	5.75126
Gm1979	12.6208	1.20561	0.532744	2.26303	0.023634	0.0648907	3.84433	3.08415	3.23737	3.42951	4.04713	3.63628	3.80933	3.96322
Stard10	62.755	1.20545	0.251851	4.78634	1.69854e-06	1.21927e-05	5.4291	5.54052	5.4403	5.60212	6.402	6.50807	6.19769	6.15309
Pdzd7	28.7967	1.20532	0.373685	3.2255	0.00125752	0.00517111	4.50245	4.48022	4.71446	4.24751	5.35607	4.74267	5.12641	5.26444
Chga	233.065	1.20522	0.173532	6.94522	3.77858e-12	5.74433e-11	7.11287	7.62568	7.07046	7.13275	8.19664	8.32577	8.34743	8.18791
A230056P14Rik	116.308	1.20479	0.21394	5.63142	1.78734e-08	1.70706e-07	6.1153	6.48423	6.00019	6.55805	7.4341	7.1296	7.15258	7.23059
Scube1	59.4668	1.20409	0.300173	4.01132	6.03799e-05	0.000328678	5.6036	5.10681	5.64178	5.2595	6.12686	5.90458	6.57579	6.22998
Brsk1	209.958	1.20393	0.201847	5.96456	2.45288e-09	2.67006e-08	6.87453	7.20569	6.97083	7.34316	7.92829	8.27826	8.32417	7.85117
Cacnb3	171.777	1.20319	0.245568	4.89963	9.60153e-07	7.20754e-06	6.52582	6.58539	7.01663	7.09736	7.49905	7.88924	8.19165	7.55694
Zfp575	3.99379	1.20061	0.684036	1.75519	0.0792269	0.172943	2.12331	1.86149	1.99256	1.87305	2.03888	2.22159	2.30409	2.15098
Spock1	550.559	1.20054	0.197865	6.06744	1.29962e-09	1.46175e-08	8.30265	8.50329	8.59905	8.4086	9.19363	9.22782	9.92826	9.58152
Vgf	118.587	1.19961	0.257401	4.66048	3.15467e-06	2.16699e-05	6.35211	6.20542	6.54653	6.19408	6.8756	7.12161	7.704	7.21373
Tub	449.815	1.1984	0.188995	6.34093	2.28378e-10	2.80104e-09	8.4177	7.80645	8.37699	8.0217	8.91635	9.30934	9.42007	9.18617
Rimklb	107.85	1.19732	0.24805	4.82693	1.38651e-06	1.009e-05	5.6908	6.16893	6.694	6.08361	7.13313	7.18899	6.93665	7.22729
Prrx2	4.80599	1.19636	0.65801	1.81814	0.0690424	0.155517	2.12048	2.19652	2.32964	2.2162	2.54406	2.25162	2.38286	2.65297
Aff2	89.6743	1.19627	0.275773	4.33788	1.43862e-05	8.76707e-05	5.80999	5.64924	6.48875	5.71425	6.62665	7.07203	6.94301	6.69918
Fgfbp3	22.8017	1.19605	0.431262	2.77338	0.00554777	0.0190349	4.03906	3.99549	4.31826	4.36863	4.95723	4.8819	4.1979	4.94962
Cfap45	7.67697	1.1959	0.607608	1.96821	0.0490434	0.118355	2.63765	2.98192	2.84091	2.72503	3.52857	3.10329	2.89926	2.95663
Cyth1	297.11	1.19553	0.183546	6.51352	7.34093e-11	9.59029e-10	7.31777	7.64861	7.54813	7.82913	8.67533	8.53439	8.34479	8.86319
Xrra1	6.78374	1.1955	0.590839	2.02339	0.043033	0.106387	2.6473	2.59156	2.73019	2.72081	3.15725	2.8121	2.83001	3.06478
Slc16a14	12.6291	1.19546	0.469252	2.54758	0.0108472	0.0337578	3.42783	3.42873	3.48675	3.56367	3.71613	3.86844	3.96901	4.05528
Gm5126	7.85426	1.19531	0.579745	2.06178	0.0392285	0.0987576	2.79699	2.73618	2.97792	2.86799	3.3856	2.98225	2.9603	3.33805
Prr16	22.9661	1.19443	0.38423	3.10862	0.00187962	0.00738955	4.55345	4.01612	4.26111	3.9868	4.73085	4.96173	4.80738	4.65083
Tmem169	74.2084	1.19386	0.264107	4.52037	6.17318e-06	4.0433e-05	5.67403	5.95304	5.84266	5.3232	6.43594	6.82981	6.34762	6.61218
Kcnn1	29.8068	1.19324	0.374795	3.18371	0.00145398	0.00589727	4.60472	4.43337	4.67179	4.43248	4.76546	5.19299	5.53096	5.15557
A330076H08Rik	44.8592	1.1909	0.36245	3.2857	0.00101728	0.00427789	4.87612	4.87998	5.5194	4.7681	5.92953	5.27099	6.07185	5.81205
Dkk3	1226.49	1.19089	0.148762	8.00538	1.19095e-15	2.69879e-14	9.43923	9.57373	9.90002	9.47508	10.4308	10.7904	10.7711	10.6831
Me3	113.792	1.19075	0.291832	4.08025	4.49881e-05	0.000250998	5.96199	6.41537	6.46814	6.17221	6.98883	7.17651	7.72572	6.69211
Abra	4.12506	1.19069	0.700615	1.6995	0.0892256	0.189707	2.12905	1.86369	1.99666	1.8756	2.06944	1.9695	2.26109	2.44746
Dusp10	55.5431	1.19066	0.287065	4.14769	3.35851e-05	0.000191874	5.57167	5.18699	5.20102	5.38882	5.98464	5.95644	6.04721	6.4636
Nr4a1	68.4455	1.19005	0.324952	3.66223	0.000250029	0.00120386	5.56787	5.56508	5.56739	5.67259	5.81243	6.15781	6.83341	6.70399
Osbpl3	86.7304	1.18938	0.254375	4.67567	2.92993e-06	2.02165e-05	6.02841	5.88234	5.78741	5.99721	6.78881	6.64428	7.15897	6.51066
Hepacam	416.938	1.18847	0.151291	7.85553	3.98085e-15	8.42255e-14	8.02304	8.27508	8.11007	7.88603	9.11789	9.15556	8.88092	9.25818
Ppap2c	21.1738	1.1881	0.392724	3.02527	0.00248413	0.0094369	3.90259	4.19284	4.20497	4.18443	4.77499	4.66201	4.4218	4.84882
Dok7	9.67651	1.18801	0.519547	2.28662	0.0222179	0.0616031	3.15186	3.16437	3.30899	2.88975	3.41744	3.44254	3.6048	3.54966
Gm10785	12.6353	1.18788	0.488723	2.43058	0.0150748	0.0447009	3.41571	3.50436	3.47506	3.46104	3.74144	3.62616	4.09028	4.07702
6430584L05Rik	10.3827	1.18731	0.502124	2.36458	0.0180504	0.0519126	3.1244	3.41275	3.09354	3.28467	3.57267	3.66301	3.73093	3.52106
Ppp1r3fos	5.76019	1.18659	0.625057	1.89838	0.0576465	0.134918	2.45565	2.50502	2.541	2.31345	2.7378	2.68501	2.94252	2.52404
Atp2b4	1484.58	1.18575	0.168245	7.04774	1.81843e-12	2.84109e-11	9.94145	9.71315	10.2182	9.57196	10.7766	10.8816	11.1701	10.945
Fam195a	5.58996	1.18516	0.614208	1.92957	0.0536599	0.127457	2.32269	2.49252	2.42172	2.5194	2.68355	2.74648	2.81933	2.56996
Rell2	14.5933	1.1841	0.46846	2.52764	0.0114831	0.0354624	3.65587	3.63494	3.5111	3.77129	3.98039	4.2457	4.35304	3.80422
Trim36	112.255	1.18396	0.231036	5.12457	2.9822e-07	2.40181e-06	6.439	6.12588	6.14355	6.37389	7.37615	7.24778	6.77431	7.24659
Cpeb1	142.44	1.18378	0.194882	6.07434	1.24495e-09	1.40212e-08	6.92993	6.42353	6.67286	6.30306	7.54404	7.37931	7.54123	7.64286
2810049E08Rik	5.80339	1.18362	0.608396	1.94547	0.0517181	0.12361	2.58426	2.42121	2.55694	2.33004	2.71076	2.67892	2.84805	2.72679
Prr7	11.3261	1.1827	0.498386	2.37305	0.0176417	0.050919	3.20683	3.5692	3.37841	3.16395	3.83951	3.84179	3.74782	3.54761
Camk2n1	3064.34	1.18194	0.206732	5.71723	1.08274e-08	1.0729e-07	10.6211	11.1346	10.5591	11.2262	11.8631	12.3972	11.8191	11.821
Capsl	9.69495	1.18112	0.667942	1.7683	0.0770109	0.169382	3.08891	2.99793	2.94496	2.70435	3.97492	3.6228	2.6491	2.8268
Diras1	214.427	1.1811	0.215169	5.48916	4.03851e-08	3.66851e-07	6.96113	7.51134	7.12971	6.9109	7.84034	8.41421	8.20827	8.01815
Trim66	83.7921	1.17761	0.297969	3.9521	7.74671e-05	0.000412077	5.25025	5.78219	6.31391	5.93437	6.53074	6.64161	7.08508	6.65093
Sema5b	57.3441	1.1774	0.284952	4.13191	3.59756e-05	0.000204083	5.36911	4.90844	5.79259	5.35128	6.08653	6.11494	6.36681	6.10437
Zfand4	56.6208	1.17596	0.308697	3.80943	0.000139288	0.000703305	5.17418	5.19278	5.42689	5.62751	6.51466	6.06877	5.74358	6.18618
Syn1	196.201	1.17349	0.271958	4.31497	1.59622e-05	9.65096e-05	7.0031	6.96075	7.19775	6.90117	7.75011	7.72775	8.63792	7.60091
Tmem63a	168.998	1.17293	0.210935	5.56063	2.68807e-08	2.51894e-07	6.88576	6.56012	7.05913	6.79088	7.85121	7.66982	7.48209	8.05602
Zfp879	18.5806	1.17271	0.432328	2.71253	0.00667708	0.0223428	4.14486	3.92402	3.72646	3.98281	4.73044	4.33118	4.5795	4.17399
Nov	136.723	1.17245	0.593365	1.97594	0.0481617	0.116644	6.69276	4.87633	6.79943	6.49747	7.33547	7.52275	7.51512	7.63094
Scn10a	4.86608	1.17229	0.675724	1.73486	0.0827658	0.179081	2.1182	2.08635	2.22069	2.41889	2.5246	2.45318	2.18664	2.67473
Chia1	3.60658	1.17209	0.687443	1.705	0.0881936	0.187985	1.80153	1.98168	1.79105	1.90005	2.14322	2.05405	2.14044	1.95176
Ttll5	153.24	1.17134	0.203898	5.74474	9.20649e-09	9.22013e-08	6.97888	6.44729	6.36766	6.92106	7.77289	7.5444	7.49454	7.71196
Rlbp1	79.4237	1.17036	0.34611	3.38146	0.000721017	0.00313579	6.16445	5.23461	6.15345	5.33471	6.92477	6.83223	6.109	6.60642
Adap1	183.546	1.16939	0.173767	6.72962	1.70105e-11	2.40584e-10	6.74825	7.18739	7.02315	6.7949	7.76939	8.04162	7.88063	7.92266
2310069G16Rik	10.565	1.16904	0.49872	2.34408	0.0190739	0.0542378	3.34835	3.16096	3.10316	3.3859	3.69198	3.62962	3.47597	3.72052
Gm5089	19.0072	1.16737	0.434441	2.68706	0.00720839	0.0237768	3.79656	4.16534	3.93716	4.00443	4.86942	4.48727	4.23465	4.37725
1700110K17Rik	3.80601	1.1673	0.693214	1.6839	0.0922009	0.19471	1.95135	1.91131	1.8182	1.92859	2.06097	1.88699	2.27398	2.20145
Slc44a1	940.374	1.16729	0.150915	7.73476	1.03596e-14	2.09987e-13	9.21619	9.31597	9.04776	9.37934	10.2186	10.2439	10.0605	10.5672
Fbxo2	134.993	1.16613	0.261293	4.46294	8.08441e-06	5.17286e-05	6.63219	6.55776	6.67519	6.17178	7.60855	7.74781	6.85641	7.41896
Apbb1	564.09	1.16607	0.129912	8.9759	2.81055e-19	9.35282e-18	8.44034	8.61819	8.47363	8.5528	9.35706	9.69565	9.51039	9.59024
Pgr	165.971	1.16581	0.222705	5.2348	1.65166e-07	1.38087e-06	6.4119	6.7916	6.9205	7.03026	7.58937	7.77028	8.08291	7.50806
Gm20300	380.376	1.16511	0.142475	8.17767	2.89384e-16	7.0288e-15	7.83221	7.95408	8.05665	8.02199	9.00714	9.15155	8.82765	8.86955
Ndrg3	707.022	1.16381	0.128141	9.08226	1.06343e-19	3.76095e-18	8.78564	8.69565	8.95123	8.93479	9.70693	9.95572	9.99783	9.80064
Padi2	330.229	1.16375	0.15873	7.33161	2.27403e-13	3.94281e-12	7.8415	7.78722	7.68556	7.76688	8.92846	8.79368	8.46191	8.82386
Slc15a2	134.378	1.16374	0.222731	5.22488	1.74267e-07	1.45265e-06	6.47598	6.34608	6.80417	6.44109	7.63125	7.39622	7.07576	7.59545
Cdkn1c	35.1732	1.16283	0.471812	2.46461	0.0137162	0.0411634	4.58029	4.40749	4.58276	5.05549	6.15101	5.26835	4.54978	5.09353
Kctd3	361.325	1.16265	0.145467	7.99253	1.32193e-15	2.9717e-14	7.8344	7.83162	7.79339	8.10826	8.98835	8.80857	8.74583	9.01504
Cdk18	50.3564	1.16258	0.320466	3.62779	0.000285859	0.00136163	5.45866	4.95884	5.25407	5.16782	6.05567	5.55005	5.84922	6.31565
Tigd3	8.36798	1.16222	0.535631	2.16981	0.0300214	0.0791751	2.89759	3.11299	2.97634	2.86175	3.31058	3.25247	3.22607	3.40311
A330033J07Rik	7.52881	1.1622	0.563283	2.06326	0.0390878	0.0984516	2.77218	2.81243	2.85311	2.84328	3.32939	3.00013	3.01905	3.15396
Ttc16	5.85615	1.15926	0.68915	1.68216	0.0925385	0.195155	2.27122	2.54305	2.37367	2.36666	3.14411	2.73499	2.19662	2.53157
A830082K12Rik	54.4917	1.15921	0.27186	4.26401	2.00792e-05	0.000119185	5.5143	5.07195	5.36308	5.3832	6.03132	6.28484	5.86539	6.16289
Rabl2	29.074	1.15732	0.340655	3.39735	0.000680417	0.00297683	4.67047	4.42582	4.79127	4.17522	5.11285	5.19233	5.24346	5.0378
Dpf1	51.2604	1.15681	0.293133	3.94635	7.93508e-05	0.000421434	5.3091	5.29604	5.4276	4.93882	5.79535	6.00903	6.30144	5.85467
Upk1b	3.68845	1.15669	0.716947	1.61336	0.106666	0.216412	1.79998	2.07444	1.78929	1.78587	2.10257	2.11879	1.82745	2.26613
Thrb	290.156	1.15599	0.178604	6.47235	9.64898e-11	1.24232e-09	7.33354	7.29394	7.80526	7.83688	8.52944	8.62116	8.71121	8.40766
Fndc4	90.5161	1.15559	0.220178	5.24843	1.53404e-07	1.28891e-06	6.21005	5.70847	6.13004	5.94331	6.81303	6.91407	6.98548	6.67613
9330179D12Rik	11.412	1.15538	0.477105	2.42165	0.0154501	0.045683	3.43213	3.33641	3.48191	3.18218	3.81308	3.75229	3.67502	3.73383
Cep97	280.481	1.15429	0.164574	7.01383	2.31881e-12	3.59629e-11	7.34668	7.53022	7.7164	7.56938	8.65976	8.49153	8.27023	8.63555
4930444F02Rik	4.16908	1.15413	0.716538	1.61071	0.107243	0.217327	2.13228	1.8659	1.99941	1.87792	2.28303	1.82203	2.34228	2.31744
Vipr1	50.5358	1.15409	0.319985	3.60671	0.000310109	0.00146476	5.10591	5.02033	5.46244	5.2803	5.79873	5.95172	6.39295	5.65379
Fam71e1	5.77432	1.15357	0.623653	1.84969	0.0643581	0.147302	2.45631	2.29806	2.73454	2.31407	2.7582	2.72427	2.68782	2.73778
Rad9b	10.3237	1.15334	0.520084	2.21761	0.0265812	0.0715958	3.1044	3.31273	3.17967	3.26585	3.85694	3.35541	3.60277	3.52662
Cd55	19.9309	1.15303	0.448891	2.56861	0.0102107	0.0320899	3.92659	4.25956	3.8738	4.03246	4.99949	4.59629	4.31304	4.25032
Fam171b	1128.8	1.15166	0.103932	11.0809	1.55235e-28	1.30992e-26	9.36154	9.56157	9.6005	9.5437	10.5003	10.552	10.6549	10.4689
Elavl3	853.939	1.14997	0.156396	7.35295	1.93884e-13	3.40199e-12	8.87721	9.42124	9.22839	8.85349	10.0026	10.1871	10.2041	10.1652
Piga	83.3719	1.14957	0.228896	5.02225	5.10698e-07	3.98034e-06	5.83816	5.90759	6.02223	5.82728	6.89768	6.63095	6.51266	6.85674
Lrrtm1	63.1259	1.14927	0.28487	4.03439	5.47452e-05	0.000300379	5.17443	5.49428	5.67814	5.6875	6.06472	6.47338	6.57615	6.07787
Brsk2	240.892	1.14878	0.188884	6.0819	1.18766e-09	1.34387e-08	7.26029	7.2123	7.37654	7.48228	7.99482	8.4719	8.51028	8.14599
Lect1	6.72319	1.14749	0.6533	1.75645	0.0790121	0.172593	2.45842	2.72276	2.76781	2.43468	2.67245	3.32426	2.95584	2.60155
Kcnv1	276.706	1.14716	0.207791	5.52073	3.37597e-08	3.11013e-07	7.31875	7.22933	7.81826	7.65091	8.24808	8.57864	8.79781	8.30153
Firre	152.089	1.14572	0.232358	4.93084	8.18751e-07	6.19838e-06	7.02248	6.3274	6.86831	6.4828	7.89381	7.32348	7.53685	7.65164
Ngf	5.6493	1.14508	0.613544	1.86634	0.0619935	0.143033	2.55051	2.38807	2.41658	2.40969	2.61631	2.76223	2.55892	2.83283
Dnm1	646.134	1.14488	0.194604	5.8831	4.02658e-09	4.23779e-08	8.53564	8.75917	8.94423	8.60152	9.33865	9.67741	10.1296	9.67611
Gas2l2	9.59232	1.14462	0.574559	1.99217	0.0463526	0.113056	3.09646	3.1109	2.95432	3.15014	3.84378	3.58054	3.11767	3.11886
Srd5a1	60.8757	1.14283	0.243788	4.68782	2.76129e-06	1.91388e-05	5.72579	5.18849	5.57465	5.44463	6.17058	6.26812	6.25082	6.33352
1700101I11Rik	3.56776	1.14282	0.707943	1.61428	0.106466	0.216168	1.77524	2.04868	1.76486	1.76153	2.05552	2.20781	1.87689	2.04412
Gpr3	7.68501	1.1428	0.565109	2.02226	0.0431495	0.106597	2.9962	2.71941	2.75367	2.85067	3.10248	2.98744	3.33727	3.11845
Zcchc18	419.472	1.14236	0.135916	8.40494	4.28079e-17	1.15972e-15	8.15314	8.32765	8.07936	7.8765	9.01437	9.15425	9.18221	9.07085
4921507P07Rik	8.5801	1.14232	0.546918	2.08865	0.0367396	0.0936635	3.11939	2.93914	2.98244	2.86698	3.41759	3.31013	3.428	3.0518
Pitpnm2	240.54	1.14211	0.237326	4.8124	1.49128e-06	1.08198e-05	6.9429	7.51372	7.26121	7.50866	8.13233	8.23825	8.74612	7.91941
Iqck	16.2208	1.14166	0.454464	2.51209	0.0120017	0.036782	3.75279	3.80889	3.96478	3.59208	4.46142	3.98966	4.06384	4.46789
Iqcg	28.2598	1.14156	0.40209	2.83906	0.00452463	0.0159518	4.21778	4.76278	4.55985	4.30971	5.50576	5.14323	4.7459	4.89058
Pdlim3	3.59559	1.14074	0.684134	1.66742	0.0954317	0.199885	1.79075	1.87285	2.00112	1.77695	2.0229	2.12724	2.07687	2.00178
Stx19	3.6842	1.14015	0.690021	1.65234	0.0984647	0.20459	1.92166	1.88232	1.78922	1.89929	2.22704	1.88753	2.11581	2.0406
Maats1	10.8565	1.13973	0.583173	1.95436	0.0506583	0.121524	3.19766	3.1127	3.4464	3.04272	4.03072	3.82875	3.1684	3.22849
Sv2a	1012.41	1.1379	0.133256	8.53914	1.3522e-17	3.84831e-16	9.21296	9.5352	9.34222	9.37063	10.159	10.3409	10.5048	10.5062
Tomm6	29.4444	1.13751	0.325258	3.49724	0.000470098	0.00213228	4.75848	4.6392	4.46485	4.36381	5.18595	5.25739	5.10433	5.12806
Pfn2	944.582	1.13544	0.117374	9.67363	3.90284e-22	1.78317e-20	9.20671	9.16476	9.34991	9.37269	10.2633	10.4444	10.1505	10.2571
Ubxn10	13.4202	1.13413	0.544848	2.08156	0.0373825	0.0950517	3.19822	3.42927	3.67083	3.654	4.44498	3.95925	3.6538	3.5699
Bcl11a	226.388	1.1332	0.226542	5.00214	5.66971e-07	4.39663e-06	7.12602	7.38429	7.58324	6.77927	8.0908	8.05619	8.5548	8.03871
Frmpd4	511.806	1.13303	0.144729	7.82863	4.9323e-15	1.03322e-13	8.26873	8.26842	8.58833	8.4672	9.28476	9.39844	9.60004	9.26352
Rtkn	190.92	1.13246	0.158328	7.15264	8.51266e-13	1.38372e-11	7.03279	7.09782	6.97158	7.0174	7.94431	7.95656	7.81171	8.09042
Gm15941	8.73881	1.13177	0.568794	1.98976	0.046617	0.113504	3.21313	2.93319	2.86938	2.86046	3.4008	3.12795	3.59157	3.07421
Gm12530	12.2707	1.13147	0.475012	2.38198	0.0172196	0.0498797	3.49914	3.39854	3.45587	3.44202	4.02575	3.62755	3.81527	3.90205
Ttc25	8.24486	1.13119	0.571205	1.98035	0.0476637	0.11557	2.73979	3.07814	2.93986	2.92959	3.49721	3.2397	2.95494	3.29574
Gramd1b	114.145	1.13114	0.231039	4.89588	9.78676e-07	7.31735e-06	6.44781	6.28913	6.35897	6.18664	7.07121	6.9921	7.56575	7.05991
Folh1	78.3437	1.13	0.293986	3.84373	0.000121179	0.000620016	5.21983	5.833	5.94442	6.08979	6.78123	6.77583	6.16729	6.72586
Mapk8	452.431	1.12948	0.130286	8.66927	4.3491e-18	1.30127e-16	8.26459	8.00415	8.32664	8.32698	9.18182	9.11231	9.33247	9.2124
Psat1	575.294	1.12816	0.197273	5.71878	1.07291e-08	1.06468e-07	8.50211	8.53599	8.68764	8.53052	9.58436	9.79828	8.97358	9.74454
Wnt9a	19.0497	1.12658	0.465836	2.41841	0.0155884	0.046022	3.67156	3.92985	4.37723	3.81294	4.04015	4.71914	4.53231	4.60348
Lrrc73	11.8912	1.12633	0.481304	2.34017	0.019275	0.054727	3.36833	3.69099	3.22491	3.31784	3.81122	3.93532	3.77173	3.73407
Scd1	3085.81	1.12561	0.141407	7.9601	1.71905e-15	3.80374e-14	10.9845	10.7534	11.2255	10.8933	12.0313	12.1442	11.757	12.0106
2810459M11Rik	108.776	1.12543	0.244189	4.60885	4.04908e-06	2.73252e-05	6.32148	5.93817	6.62594	6.05505	7.21475	7.34463	6.81885	7.03603
Atp2b3	460.725	1.12431	0.203054	5.53701	3.07673e-08	2.85624e-07	8.23097	8.43136	8.02762	8.29012	9.49758	9.06058	9.48385	8.78052
Pde4a	101.396	1.12367	0.267853	4.19509	2.72759e-05	0.000158345	6.21542	5.79064	6.36993	6.2028	6.89823	6.92545	7.43775	6.66348
Nr4a2	126.823	1.12178	0.538921	2.08153	0.0373853	0.0950517	6.64296	4.99769	6.73095	6.47754	7.07711	7.31132	7.70468	7.29589
Rab26os	4.40805	1.12175	0.649854	1.72616	0.0843192	0.181466	2.04522	2.22115	2.03268	2.24544	2.43076	2.32019	2.33987	2.34569
Serpinf1	28.2736	1.12165	0.37056	3.0269	0.00247075	0.00939873	4.24768	4.41181	4.57452	4.7427	4.84609	5.10524	4.97452	5.38952
Myrip	150.363	1.12109	0.190038	5.89929	3.65065e-09	3.86923e-08	6.79576	6.49987	6.55492	6.94059	7.73358	7.69241	7.52569	7.41454
Slc13a5	25.7023	1.12049	0.387775	2.88954	0.00385811	0.0138621	4.04856	4.01124	4.80923	4.46982	4.80846	4.99021	5.01015	5.00168
Gm20219	3.56039	1.12045	0.691659	1.61995	0.105244	0.214406	1.77094	1.85353	1.76059	1.97477	2.09545	1.88688	2.11371	2.04005
Tmem196	70.2986	1.11977	0.295677	3.78715	0.000152386	0.000762381	6.0043	5.19223	5.93149	5.40162	6.23344	6.50882	6.7468	6.29594
Mapk10	874.433	1.11947	0.168396	6.64786	2.97393e-11	4.05438e-10	9.29103	9.22874	9.24372	8.87856	9.99626	10.0897	10.51	10.0031
Mast4	663.884	1.11866	0.150793	7.41852	1.18434e-13	2.14361e-12	8.67257	8.86859	8.86093	8.70819	9.7189	9.51683	9.74579	10.0387
Erich2	4.61613	1.11721	0.664731	1.6807	0.0928219	0.195582	2.17286	2.12835	2.15372	2.14759	2.69289	2.26243	2.22863	2.27174
Gng2	503.415	1.11482	0.181485	6.14277	8.10947e-10	9.37052e-09	8.14397	8.01427	8.63063	8.64375	9.18183	9.46512	9.47719	9.31296
Cnrip1	167.849	1.11426	0.193698	5.75253	8.79151e-09	8.83035e-08	6.65725	6.53452	7.10066	7.058	7.62162	7.92281	7.78052	7.69032
Gstk1	20.1674	1.11383	0.412372	2.70102	0.00691269	0.0229947	3.85631	4.3488	3.90361	4.1409	4.73871	4.74906	4.31639	4.55475
D630041G03Rik	11.4946	1.11369	0.558388	1.99448	0.0460999	0.112537	3.05266	3.09646	3.5294	3.51339	3.82052	3.48725	4.07084	3.40505
Anxa9	3.58054	1.11169	0.695273	1.59892	0.109838	0.221401	1.88978	1.95028	1.75783	1.7545	2.09411	1.85877	2.02897	2.14173
Crh	5.46527	1.11148	0.629148	1.76664	0.0772889	0.169871	2.39669	2.44747	2.48262	2.2554	2.62296	2.82595	2.42881	2.68348
Rcbtb1	592.852	1.11107	0.172649	6.43544	1.23115e-10	1.56839e-09	8.56731	8.79943	8.48364	8.61758	9.70631	9.66812	9.16822	9.78322
Rab11fip4	430.365	1.11095	0.131164	8.46991	2.45586e-17	6.80595e-16	8.17242	8.31795	8.18528	8.00583	9.10871	9.2307	9.19887	8.99389
Nipa1	300.204	1.1105	0.183842	6.04053	1.53605e-09	1.71173e-08	7.86097	7.72874	7.4367	7.60193	8.6631	8.78741	8.22997	8.69354
Clasrp	69.5682	1.11025	0.30871	3.59641	0.00032264	0.00151928	6.11212	5.06686	5.71891	5.54641	6.63332	6.05923	6.5091	6.49991
Sccpdh	289.013	1.10921	0.194093	5.71486	1.09792e-08	1.08477e-07	7.22412	7.65619	7.49358	7.95548	8.62217	8.67983	8.26224	8.62076
Bsn	1051.96	1.10894	0.246185	4.50449	6.65335e-06	4.32097e-05	9.23274	9.29714	9.76365	9.33916	10.0271	10.233	11.0641	10.1267
Clcn2	61.5526	1.10879	0.239152	4.63636	3.5459e-06	2.41658e-05	5.73477	5.35228	5.53562	5.45367	6.24323	6.19562	6.23826	6.38882
Kcnh3	122.794	1.10745	0.278779	3.97249	7.11239e-05	0.000382062	5.9528	6.41998	6.17224	6.92568	7.01312	7.37358	7.62348	7.08717
Sh2d4b	12.9838	1.10727	0.505	2.19261	0.0283357	0.0756021	3.31994	3.51858	3.58251	3.56705	4.21105	4.02964	3.47335	3.86394
Phactr3	495.288	1.10685	0.148769	7.44003	1.0066e-13	1.8317e-12	8.59433	8.30514	8.40222	8.16916	9.35253	9.54157	9.18981	9.23887
Eva1c	6.51615	1.10681	0.60067	1.84263	0.0653824	0.149142	2.59367	2.43154	2.77727	2.66824	3.02837	3.02166	2.75514	2.75884
Agt	15.1421	1.10666	0.497524	2.22433	0.0261262	0.0705757	3.76245	3.7265	3.71137	3.50566	4.44344	4.41222	3.75807	3.76781
Cdh12	103.934	1.10601	0.259164	4.2676	1.97585e-05	0.000117488	6.26607	5.92039	6.28675	6.31237	6.84378	7.17019	7.39775	6.64704
Fancf	19.2172	1.10545	0.390771	2.8289	0.00467087	0.0164058	3.82644	4.19122	4.05089	4.03194	4.57889	4.59036	4.3624	4.58236
Iqcd	6.84411	1.10538	0.637727	1.73332	0.0830397	0.179427	2.70845	2.42827	2.78071	2.56231	3.32367	2.74718	2.59895	2.91513
Ctgf	628.401	1.10476	0.249194	4.43336	9.27758e-06	5.85651e-05	8.28399	8.31278	8.5074	9.35573	9.8137	9.52289	9.51141	9.85477
Pacrg	19.0432	1.10441	0.421365	2.62103	0.00876641	0.0280862	4.24805	3.77784	3.93815	4.00542	4.75879	4.55142	4.34256	4.26344
Pclo	2268.14	1.10315	0.231746	4.76017	1.93428e-06	1.3768e-05	10.3604	10.3513	10.8209	10.5416	11.2534	11.2039	12.1545	11.3062
Mlip	27.9367	1.10221	0.356867	3.08858	0.00201113	0.00784995	4.5676	4.65629	4.56716	4.14749	5.07252	5.32659	4.98521	4.90751
Fxn	4.39855	1.10193	0.647177	1.70267	0.0886303	0.188726	2.03804	2.11546	2.14013	2.23863	2.40459	2.39471	2.24643	2.33958
Rimbp2	225.184	1.10086	0.237709	4.63115	3.63639e-06	2.47178e-05	7.23745	7.06481	7.42399	7.2934	7.93318	8.03525	8.71002	7.88335
Gstm4	4.78984	1.10081	0.680948	1.61658	0.105969	0.215442	2.19995	2.04548	2.38984	2.05909	2.18095	2.68295	2.45829	2.29675
6330415B21Rik	28.4036	1.1006	0.447469	2.45962	0.0139086	0.0416297	4.45971	3.96285	4.85737	4.44322	4.99079	4.49796	5.49791	5.13933
Crybb1	4.47116	1.09878	0.664727	1.65299	0.0983339	0.204369	2.03624	2.11409	2.13901	2.23824	2.31946	2.48892	2.11386	2.46427
A330074K22Rik	11.9468	1.09756	0.523483	2.09664	0.0360253	0.0921762	3.11704	3.43903	3.30865	3.65364	3.44142	3.80467	4.06288	3.81189
Rab6b	1394.88	1.09755	0.154088	7.12288	1.05695e-12	1.69685e-11	9.76026	9.87972	9.95954	9.80025	10.6178	10.8551	11.1676	10.6354
Mterf1b	3.56056	1.09711	0.688207	1.59416	0.110901	0.223041	1.88405	1.84544	1.75217	1.86209	2.08872	1.85358	2.05224	2.08614
4930539E08Rik	12.888	1.09682	0.445904	2.45977	0.0139024	0.0416187	3.55815	3.45547	3.51398	3.59049	3.92719	3.95755	3.93855	3.88079
Pex16	15.7568	1.09577	0.438331	2.49987	0.0124237	0.0378556	3.63121	3.52923	3.68521	4.14377	4.27365	4.27542	4.15726	4.16471
Dtx1	96.4524	1.09547	0.217533	5.03589	4.75622e-07	3.71896e-06	5.81038	6.22773	6.2621	6.12193	6.7952	7.09689	7.03616	6.80483
Doc2a	33.2245	1.09532	0.318877	3.43495	0.000592674	0.00262281	4.54322	4.89253	4.83012	4.6018	5.17371	5.31065	5.51415	5.37603
Sgsm1	146.745	1.09472	0.269803	4.05745	4.96107e-05	0.000274883	6.66255	6.4555	7.14848	6.23857	7.23466	7.45108	7.95954	7.4565
Veph1	4.38105	1.0945	0.662054	1.65318	0.0982936	0.20431	2.02318	2.20037	2.12573	2.11978	2.39253	2.4206	2.10224	2.40292
Lyrm7	20.6325	1.09391	0.428657	2.55194	0.0107126	0.0334064	3.9628	3.92446	4.2448	4.2235	4.61235	4.71162	4.88324	4.14258
Hecw1	329.996	1.09329	0.22698	4.8167	1.45948e-06	1.06027e-05	7.5247	7.78423	8.03175	7.80344	8.35152	8.74974	9.21118	8.49719
Srrm4os	13.7175	1.0932	0.55076	1.98488	0.0471573	0.114539	3.53535	3.2339	3.75698	3.4757	3.87345	3.32314	4.40244	4.01009
Nkiras1	187.291	1.09288	0.182043	6.00342	1.93204e-09	2.12776e-08	6.87194	7.03701	7.03237	7.13378	7.67827	8.13545	7.97214	7.83792
Myh7b	18.5147	1.09279	0.413473	2.64296	0.00821839	0.0265847	3.87997	3.84704	3.73177	4.34978	4.41705	4.38206	4.43926	4.59754
Spag16	9.35809	1.09248	0.608492	1.79539	0.0725923	0.161875	3.03631	3.22664	2.89335	2.88408	3.89632	3.41702	2.94019	3.06858
Map7d2	378.218	1.0915	0.117069	9.32349	1.12577e-20	4.48848e-19	7.90746	8.00756	8.12503	7.97746	8.98069	8.9681	8.90282	8.91803
Htra1	359.294	1.09138	0.183056	5.96202	2.49139e-09	2.70674e-08	7.43443	8.11929	8.07674	7.96207	8.84386	9.02015	8.63603	8.94705
Fgf1	469.672	1.09126	0.192918	5.65663	1.54376e-08	1.49469e-07	8.11593	8.61415	8.04528	8.35135	9.25142	9.55552	8.93033	9.22514
Prss36	4.42342	1.09121	0.66122	1.65029	0.0988829	0.205232	2.14588	2.20204	2.01172	2.12117	2.30853	2.56211	2.23526	2.21714
Ppp1r26	83.2768	1.09117	0.25454	4.28684	1.81229e-05	0.000108372	5.96785	6.03838	6.19369	5.32519	6.62736	6.88002	6.7837	6.54554
Kif1a	2412.27	1.09082	0.113654	9.59779	8.16807e-22	3.61469e-20	10.5661	10.7676	10.7816	10.4363	11.5357	11.7076	11.6533	11.6092
Dpysl5	53.2976	1.09032	0.267871	4.07032	4.69491e-05	0.000261249	5.15171	5.65893	5.29978	5.1561	5.90579	6.05041	6.06228	6.1965
Ggt7	62.9819	1.08977	0.262425	4.1527	3.28576e-05	0.0001881	5.69705	5.40926	5.54508	5.55978	5.99087	6.37303	6.51972	6.25563
Higd1a	174.513	1.08933	0.175101	6.22118	4.93437e-10	5.84871e-09	6.73512	6.93926	6.92069	7.09312	7.76339	8.00389	7.65756	7.79988
Phlpp1	836.07	1.08788	0.11587	9.38882	6.06765e-21	2.47762e-19	9.1415	9.13426	9.19552	9.05242	10.1412	9.99662	9.97119	10.2469
Lcat	38.5995	1.08784	0.32143	3.38436	0.000713449	0.00310607	4.80184	5.18315	4.79361	4.83441	5.2459	5.74486	5.5296	5.70526
Sstr1	29.2191	1.08704	0.364291	2.98398	0.00284528	0.010658	4.517	4.19684	4.79082	4.63772	4.8414	5.23039	5.36825	5.06053
Lancl3	46.8977	1.0865	0.269062	4.0381	5.38852e-05	0.000296045	5.00787	5.39166	5.2827	4.96148	5.81996	5.81508	5.96288	5.85774
Pitpnm3	114.518	1.08608	0.240286	4.51995	6.18532e-06	4.04812e-05	5.97908	6.48087	6.29422	6.55454	6.86635	7.33198	7.43943	7.04913
B3gat1	248.417	1.08571	0.23864	4.5496	5.37489e-06	3.55439e-05	7.53734	7.09133	7.77661	7.0876	8.0255	8.36658	8.70653	8.08971
Shd	23.7481	1.08527	0.370225	2.93138	0.00337454	0.0123424	4.10066	4.48108	4.44749	4.11448	4.77034	4.82552	4.70106	5.04364
Pde4c	3.71451	1.08523	0.701459	1.54711	0.121838	0.239691	1.89071	1.74233	1.87371	1.86827	1.95644	1.83086	2.31402	2.01405
Tagln3	736.482	1.08452	0.137047	7.91349	2.50276e-15	5.45926e-14	8.85855	8.77566	9.13296	9.01053	9.68619	10.0156	9.98964	9.9197
Papss2	132.094	1.08428	0.189844	5.71145	1.12019e-08	1.10226e-07	6.60616	6.53708	6.51194	6.55798	7.53612	7.53391	7.26773	7.22849
Bmyc	43.7042	1.08308	0.291152	3.71998	0.000199235	0.000978805	5.15872	5.06189	5.23881	4.85049	5.61797	5.9786	5.75988	5.61526
Id4	720.526	1.08258	0.210111	5.15242	2.57143e-07	2.09091e-06	8.50981	9.28009	8.67872	9.03205	10.0259	9.9827	9.44284	9.98096
Vwc2l	23.5688	1.08199	0.433434	2.49632	0.012549	0.0381753	4.06301	4.0177	4.73221	4.07817	4.49531	5.047	4.58592	5.01118
1700112J16Rik	5.25856	1.0816	0.620207	1.74393	0.0811712	0.17642	2.3665	2.51024	2.34586	2.22644	2.69354	2.60348	2.60486	2.50168
Gm13090	3.85969	1.08139	0.721538	1.49873	0.133943	0.25759	1.91878	1.76882	1.90145	1.8959	2.34509	1.70171	2.08959	2.12469
Ywhag	1701.23	1.08114	0.163416	6.61587	3.69382e-11	4.97166e-10	10.0663	9.84696	10.5127	10.066	10.997	11.057	11.3177	11.0883
Hint3	54.9745	1.08002	0.246831	4.37555	1.21124e-05	7.47574e-05	5.17583	5.5222	5.37593	5.4453	6.11602	6.19238	6.05787	6.03648
4930412C18Rik	11.9973	1.07976	0.492881	2.19071	0.0284729	0.0759083	3.56221	3.45311	3.42245	3.20696	3.61055	4.0821	3.72816	3.73051
Ppp1r36	12.8943	1.0789	0.598726	1.802	0.0715453	0.159992	3.24001	3.82448	3.20524	3.30084	4.37091	3.91528	3.15064	3.75191
Kalrn	1263.53	1.07815	0.158346	6.8088	9.84132e-12	1.43668e-10	9.71352	9.58479	9.82898	9.75187	10.4909	10.6936	11.0314	10.4614
AA986860	19.1722	1.07793	0.41084	2.62373	0.00869731	0.0279202	3.8141	4.03834	4.03964	4.17674	4.51532	4.38501	4.31967	4.78772
Igfbp5	3559.16	1.07726	0.148544	7.25211	4.10328e-13	6.89523e-12	11.2678	11.3616	11.3081	10.8414	12.1656	12.1403	12.0218	12.3909
Kcnj9	171.811	1.07697	0.25326	4.25244	2.11454e-05	0.0001249	6.91567	6.48316	6.93127	7.17708	7.32115	7.81282	8.19033	7.65462
Gal3st1	71.1633	1.07676	0.271892	3.96025	7.48715e-05	0.000399906	5.97576	5.26051	5.98073	5.51784	6.3519	6.34257	6.42332	6.73131
Adra1d	3.67682	1.07381	0.701086	1.53164	0.125612	0.245212	1.89643	1.74896	1.98733	1.7597	1.82325	2.1571	2.14833	2.01841
Psd2	226.608	1.07362	0.217345	4.93969	7.82461e-07	5.9503e-06	7.44154	7.40211	7.44451	6.75671	8.28122	8.3416	7.79929	8.26608
Cercam	26.1228	1.07351	0.378107	2.83916	0.0045232	0.0159501	4.51188	4.27403	4.44072	4.41797	5.09034	4.6343	4.81102	5.25231
Dlg3	584.061	1.07176	0.137704	7.78307	7.07839e-15	1.45572e-13	8.37677	8.7684	8.63284	8.69872	9.4219	9.56052	9.74358	9.53592
4930452B06Rik	19.4802	1.07175	0.387746	2.76406	0.00570876	0.0195239	4.20057	3.8109	4.1379	4.0379	4.60643	4.53437	4.58264	4.3876
Endod1	1791.7	1.07142	0.147442	7.26673	3.68298e-13	6.21985e-12	10.2149	10.2877	10.2227	10.1845	10.9834	11.026	11.1548	11.5338
Map6d1	172.269	1.07124	0.217587	4.92328	8.51071e-07	6.42866e-06	6.4651	7.36907	6.76417	6.87007	7.82709	7.93023	7.69525	7.69598
Napb	1394.12	1.07121	0.130315	8.22016	2.03227e-16	5.05972e-15	9.83904	10.006	9.77839	9.84602	10.5613	10.9455	10.9619	10.8144
Crmp1	137.893	1.07073	0.214935	4.98166	6.30424e-07	4.86413e-06	6.49052	6.62286	6.81725	6.48475	7.16543	7.49124	7.75037	7.36366
Eda	28.4479	1.07067	0.349472	3.06369	0.00218624	0.00845536	4.6584	4.67149	4.27217	4.4879	5.24438	4.98938	4.87953	5.26452
Lgi1	242.108	1.07025	0.200174	5.34662	8.96126e-08	7.78069e-07	7.19732	7.50715	7.2499	7.54647	8.04558	8.20088	8.65259	8.16514
1700019G17Rik	39.357	1.06955	0.343421	3.11441	0.00184312	0.00725954	4.87889	5.09117	4.40574	5.23562	5.75061	5.71	5.24894	5.59893
Krt1	3.64809	1.06949	0.691083	1.54755	0.12173	0.23962	2.00652	1.74624	1.76027	1.87097	2.07722	1.8874	2.11774	2.04302
Psd3	3281.82	1.06893	0.154496	6.91883	4.55384e-12	6.86733e-11	10.7153	11.0637	11.1598	11.3693	12.0178	12.2292	12.0764	11.9273
Barx2	4.34091	1.06796	0.64906	1.64539	0.0998901	0.206663	2.01596	2.09395	2.22491	2.11251	2.38513	2.22899	2.28586	2.37097
Camk2a	2539.97	1.06759	0.187227	5.7021	1.18342e-08	1.1611e-07	10.3308	10.837	10.6079	11.0264	11.4887	11.8929	11.9009	11.4342
Ascl1	18.0552	1.06633	0.471746	2.26039	0.0237971	0.0652116	4.3298	3.87953	3.57431	3.76074	4.64938	4.1794	4.08405	4.57314
Echdc2	8.8627	1.06619	0.541489	1.969	0.0489532	0.118188	2.94578	3.24217	3.12315	2.79637	3.48395	3.329	3.19462	3.42894
Kcng1	12.9246	1.06584	0.527599	2.02018	0.0433649	0.107066	3.39695	3.57047	3.55101	3.3445	3.52264	3.61294	4.37677	3.83992
Ppap2b	837.66	1.0655	0.172371	6.1814	6.35363e-10	7.40746e-09	8.94289	9.28393	9.35204	8.92997	10.2153	10.2768	9.73264	10.0766
Nap1l5	964.194	1.06539	0.143573	7.42054	1.1664e-13	2.11339e-12	9.0422	9.39741	9.58601	9.29618	10.1523	10.45	10.2602	10.3004
Mmd2	601.233	1.06524	0.140759	7.56782	3.79553e-14	7.23375e-13	8.71394	8.71831	8.73041	8.52733	9.57233	9.82853	9.38646	9.61297
Slc9a5	26.603	1.06496	0.414025	2.57221	0.0101053	0.0318001	4.06771	4.48024	4.64719	4.41646	4.66052	4.87989	5.4612	4.81423
Fam132a	6.3935	1.06344	0.621472	1.71117	0.0870501	0.186017	2.55491	2.50114	2.73999	2.5244	2.92531	3.03677	2.90428	2.48006
Ksr1	113.215	1.06238	0.197325	5.38389	7.28926e-08	6.40462e-07	6.60694	6.20045	6.15472	6.41431	7.12662	7.02328	7.20093	7.2889
Mgat3	401.371	1.06174	0.132221	8.03003	9.74499e-16	2.2232e-14	7.97816	8.13797	8.24324	8.04857	8.86951	9.13758	9.00973	9.05629
Syngr1	774.801	1.06125	0.149241	7.11103	1.15179e-12	1.83863e-11	8.95803	8.98765	9.10313	9.08907	9.67746	9.99502	10.237	9.938
Opn3	7.96943	1.06075	0.533144	1.98961	0.0466342	0.113521	2.84415	2.88199	2.92378	3.01103	3.24678	3.22306	3.13141	3.23726
Jam3	275.904	1.05968	0.160495	6.60257	4.04099e-11	5.40879e-10	7.60817	7.47271	7.55122	7.68447	8.39965	8.57272	8.2386	8.64643
Mfsd6	606.962	1.05931	0.115689	9.15653	5.35905e-20	1.99109e-18	8.59404	8.70807	8.8322	8.62552	9.49719	9.6947	9.67739	9.60943
Tnfsf9	5.58114	1.05891	0.65203	1.62402	0.104372	0.213145	2.4926	2.32891	2.46576	2.23532	2.30744	2.73223	2.53714	2.88716
Rnf152	102.896	1.05833	0.232228	4.55727	5.18229e-06	3.43555e-05	6.23017	5.95916	6.38359	6.28228	7.14503	6.93192	7.24578	6.69824
Iqch	13.6715	1.05815	0.509652	2.07621	0.0378742	0.096006	3.47143	3.71843	3.71032	3.31307	4.23788	3.49506	3.97609	4.11437
Catip	11.5299	1.05813	0.575441	1.83881	0.0659425	0.150217	3.65234	3.276	3.00771	3.21899	4.04731	3.7728	3.16028	3.67782
Prrt3	92.5238	1.05783	0.235281	4.496	6.92424e-06	4.48312e-05	6.02289	6.24049	6.14208	5.87469	6.64972	6.81126	7.17255	6.77808
Gls2	22.8025	1.05781	0.38617	2.73923	0.00615839	0.0208507	4.40588	4.44488	4.00488	4.07606	4.71914	4.67691	5.0246	4.60764
Trim2	1686.56	1.05181	0.0943912	11.1431	7.73942e-29	6.81431e-27	10.1109	10.1788	10.1101	10.2288	11.2127	11.1104	10.9985	11.068
6430548M08Rik	567.643	1.05094	0.157376	6.67788	2.42431e-11	3.34555e-10	8.54176	8.71951	8.57074	8.55607	9.28248	9.7193	9.70136	9.32593
Gareml	45.7039	1.05066	0.27144	3.87069	0.000108527	0.000561225	5.19171	5.03839	5.10139	5.29166	5.6488	5.9323	5.85599	5.80257
Sox5	197.301	1.05042	0.209115	5.02317	5.08253e-07	3.9631e-06	7.24457	6.75927	7.33886	7.04667	7.87274	7.96161	8.28957	7.72246
Prob1	74.7065	1.05027	0.220321	4.76699	1.86998e-06	1.33384e-05	5.79099	5.8651	5.85947	5.69594	6.51717	6.63591	6.39579	6.6325
Srebf1	215.504	1.05026	0.170538	6.15849	7.34422e-10	8.52121e-09	7.21055	7.33323	7.16044	7.25227	8.20281	8.08427	7.84346	8.27513
Disp2	437.306	1.05008	0.212506	4.94144	7.75473e-07	5.89981e-06	8.17344	8.1149	8.45398	8.11861	8.73464	9.05455	9.60923	9.01341
Pex5l	1363.32	1.04958	0.176461	5.94791	2.71581e-09	2.93547e-08	10.1249	9.85233	9.92314	9.38131	11.0103	10.8107	10.5835	10.7256
Slc8a2	553.328	1.04917	0.198848	5.27627	1.31838e-07	1.11772e-06	8.27377	8.85575	8.58768	8.43985	9.16837	9.4954	9.85227	9.32763
Rfx2	16.2721	1.04899	0.427334	2.45473	0.014099	0.0421398	3.77063	3.82566	3.89978	3.79675	4.3857	3.9717	4.36299	4.28811
Pigb	14.5805	1.04884	0.440447	2.38132	0.0172507	0.0499526	3.93416	3.72349	3.61624	3.40161	4.15219	4.08472	4.14908	3.96838
Mmp17	155.992	1.04806	0.233341	4.49155	7.07065e-06	4.56916e-05	6.56711	6.73123	7.05648	6.74232	7.32821	7.611	8.03656	7.4504
Rspo1	21.0227	1.0478	0.389151	2.69253	0.00709122	0.0234823	3.99166	3.77457	4.41363	4.32211	4.72786	4.64436	4.61711	4.56866
Kif1b	5666.46	1.04579	0.0932622	11.2134	3.50408e-29	3.25475e-27	11.7712	11.9118	11.945	11.9778	12.8298	12.8111	12.7708	12.9741
Sstr2	37.7787	1.0455	0.343061	3.04755	0.00230715	0.00886215	4.99093	4.85304	4.96787	4.74763	5.13444	5.49438	5.91349	5.40945
Tmem163	49.3209	1.04473	0.259381	4.02778	5.63063e-05	0.000308045	5.23823	5.02542	5.36678	5.38528	5.97562	5.87992	6.00249	5.83744
1500009C09Rik	88.4655	1.04433	0.284034	3.6768	0.000236182	0.0011438	5.90565	5.85298	6.37526	5.847	6.7735	7.15568	6.28185	6.81524
Tmem8	23.4153	1.04421	0.370059	2.82173	0.00477654	0.0167283	4.08938	4.27309	4.57141	4.18753	4.88216	4.94083	4.78891	4.59946
Acy1	25.9618	1.04351	0.357478	2.9191	0.00351043	0.0127841	4.35628	4.60967	4.29098	4.42396	5.12621	5.07386	4.69784	4.92909
Zfp365	1546.05	1.04252	0.173066	6.02382	1.70343e-09	1.88829e-08	9.64601	10.23	9.88401	10.2657	10.8607	11.1818	11.0388	10.7704
Tada2a	71.894	1.04152	0.251679	4.13828	3.49924e-05	0.000198973	5.66921	5.77067	5.7527	5.80268	6.64139	6.17377	6.68735	6.38966
Maob	66.7862	1.04138	0.28446	3.66092	0.000251314	0.0012097	5.27771	5.76812	5.79597	5.67624	6.63123	6.5211	5.95261	6.312
Pcgf1	6.30722	1.04121	0.635609	1.63813	0.101394	0.20866	2.63621	2.66484	2.4995	2.37733	3.11298	2.5936	2.53807	2.93753
2700054A10Rik	16.1431	1.04022	0.423812	2.45444	0.0141105	0.0421595	3.85965	3.89677	3.89354	3.60419	4.35733	4.28805	4.01217	4.31218
Rtn2	51.4878	1.03934	0.308897	3.3647	0.000766279	0.00331303	5.31332	5.55989	5.03693	5.24482	5.76439	6.36975	5.95007	5.77011
Syngr3	65.6189	1.0393	0.242922	4.27835	1.88286e-05	0.000112306	5.33948	5.83807	5.61733	5.67419	6.23861	6.32694	6.5387	6.30355
Gpm6a	6979.79	1.03909	0.106584	9.74902	1.8625e-22	8.81947e-21	12.0517	12.1564	12.3204	12.2839	13.0828	13.3059	13.1066	13.0826
Fads6	27.9974	1.03897	0.373734	2.77998	0.00543615	0.0186937	4.70855	4.81775	4.25006	4.14154	5.06068	5.22685	4.8073	5.15243
1700109H08Rik	16.5702	1.03856	0.453598	2.28962	0.0220436	0.0612	3.95342	3.65308	3.71813	3.95987	4.35204	3.86987	4.52903	4.24224
Nefl	684.165	1.03788	0.177385	5.85101	4.88611e-09	5.05816e-08	8.5023	8.88626	9.09028	8.92947	9.64884	10.067	9.846	9.53768
Hemk1	33.3516	1.03772	0.452768	2.29194	0.021909	0.0608912	4.39414	4.60358	5.068	4.54389	6.01405	5.10349	4.94161	4.75509
Slc25a29	15.2048	1.03695	0.436054	2.37804	0.0174051	0.0503133	3.60558	3.6842	3.752	3.90139	4.17556	4.0124	4.04517	4.37488
Tshz3	128.389	1.03624	0.215344	4.81203	1.49407e-06	1.08354e-05	6.62458	6.62363	6.27488	6.57392	7.1858	7.23469	7.67018	7.23002
4930538K18Rik	5.21055	1.03578	0.622369	1.66426	0.0960603	0.200928	2.34377	2.29604	2.32324	2.42183	2.74748	2.58424	2.44461	2.48184
Dlgap3	470.338	1.03476	0.231822	4.4636	8.05926e-06	5.15872e-05	7.93963	8.6264	8.06765	8.55268	9.07999	9.32371	9.62609	8.81879
Klhl3	28.1111	1.03321	0.388213	2.66145	0.00778046	0.0253867	4.31236	4.52783	4.75864	4.39065	4.70976	4.97389	5.47831	5.00069
Amy1	48.5196	1.03121	0.306091	3.36896	0.000754529	0.00326892	5.33505	5.1154	5.53815	4.83818	6.15859	5.8602	5.6075	5.88305
Masp1	37.2173	1.0312	0.298997	3.44888	0.000562927	0.00250558	5.05761	4.85651	4.90922	4.75157	5.46777	5.54196	5.65517	5.30995
4930447C04Rik	18.5931	1.03109	0.439319	2.34703	0.0189239	0.0539021	4.29422	3.7475	3.90753	3.88989	4.58968	4.23572	4.68909	4.14973
Tubb3	415.155	1.03092	0.154649	6.66622	2.62481e-11	3.61045e-10	8.10396	8.34387	8.26055	7.92696	8.81219	9.0947	9.16391	9.15127
Tusc1	4.32219	1.03012	0.65619	1.56986	0.116448	0.231513	2.22978	2.17378	1.98319	1.97924	2.38876	2.21147	2.29688	2.27609
Epb41l3	858.35	1.02991	0.123866	8.31471	9.19775e-17	2.37024e-15	9.03529	9.44514	9.15172	9.13683	10.1029	10.1399	10.2005	10.0194
Pank1	119.343	1.02962	0.224958	4.57695	4.71803e-06	3.14504e-05	6.53327	6.68813	6.41051	6.02072	7.4266	7.36267	7.06213	7.04784
Arl4d	100.244	1.02884	0.269414	3.8188	0.000134104	0.000679975	6.09533	6.08275	6.06008	6.47524	6.62507	6.7321	6.99392	7.4077
Neo1	685.602	1.02872	0.136168	7.55479	4.1953e-14	7.95153e-13	8.76618	8.97119	9.06947	8.68756	9.75327	9.80568	9.63743	9.94699
Cfap53	6.37742	1.02768	0.633814	1.62142	0.104928	0.214046	2.63224	2.46417	2.60379	2.4874	3.22575	2.7444	2.49886	2.66694
Ntm	442.612	1.02738	0.163727	6.27496	3.4973e-10	4.21997e-09	8.22696	8.41994	8.16044	8.21805	9.03732	9.238	9.40649	8.87828
Map2	7443.32	1.02721	0.110562	9.29076	1.53185e-20	5.99443e-19	12.2021	12.2001	12.378	12.4322	13.1321	13.3939	13.2732	13.1319
4932413F04Rik	6.30711	1.02719	0.624375	1.64515	0.0999399	0.206715	2.42078	2.381	2.90873	2.51224	2.87595	2.70086	2.79271	2.95221
Erbb2ip	4822.76	1.02711	0.123366	8.32573	8.38089e-17	2.17726e-15	11.7054	11.6672	11.6916	11.6606	12.6271	12.653	12.3117	12.8047
Matk	133.416	1.02697	0.208052	4.93612	7.96931e-07	6.04944e-06	6.64032	6.56552	6.45494	6.69358	7.27395	7.50095	7.64329	7.11904
Fez1	1080.8	1.02669	0.151974	6.75567	1.42179e-11	2.03862e-10	9.56529	9.70948	9.48278	9.34169	10.4875	10.6452	10.1197	10.4912
Cenpp	31.8304	1.02587	0.327769	3.12986	0.00174893	0.00692403	4.88168	4.49589	4.66665	4.70927	5.44592	5.24057	5.01145	5.30429
D930015M05Rik	19.0103	1.02468	0.390896	2.62135	0.00875814	0.0280729	4.18076	3.87816	4.03754	4.01866	4.48958	4.346	4.64623	4.44756
Gm9866	68.8907	1.02391	0.245869	4.16444	3.12116e-05	0.000179162	5.42412	5.89345	5.97192	5.40647	6.27072	6.51694	6.42128	6.47006
Tunar	20.5568	1.0239	0.421039	2.43184	0.0150221	0.0445603	3.86529	4.08614	4.38971	4.06981	4.84128	4.77629	4.42859	4.27919
Lrrc1	97.4522	1.02344	0.240705	4.25183	2.12026e-05	0.000125168	5.91094	6.44815	6.29819	5.89591	7.02067	6.95756	6.61386	7.10638
Cryab	374.502	1.02317	0.133295	7.67602	1.64112e-14	3.29099e-13	7.78624	8.10449	7.96201	8.22138	8.86669	8.94324	8.85175	8.98007
D130043K22Rik	123.886	1.02309	0.241334	4.23931	2.24207e-05	0.000131925	6.30594	6.4858	6.51429	6.61248	7.02222	7.1943	7.72291	7.09632
Grin2a	107.022	1.02285	0.315036	3.24679	0.00116715	0.0048395	5.89015	6.68083	5.87124	6.43603	6.74128	7.06362	7.57818	6.70586
Shcbp1l	8.00687	1.02267	0.544272	1.87897	0.0602488	0.139945	2.94288	2.76954	3.01071	2.90114	3.12702	3.19718	3.36261	3.06812
2005-09-01	290.206	1.02262	0.195655	5.22667	1.72589e-07	1.4408e-06	7.41848	8.02435	7.59389	7.53364	8.36693	8.75805	8.66524	8.31633
Epn3	6.64751	1.02242	0.713999	1.43196	0.152156	0.28441	2.41783	2.66346	2.3945	2.26589	3.43963	2.7715	2.19664	2.27078
Ppfibp2	153.819	1.02215	0.252409	4.04957	5.13114e-05	0.000283285	7.14066	6.44936	6.72565	6.71042	7.91894	7.19995	7.35988	7.8006
Efcc1	39.1661	1.02201	0.307039	3.32858	0.000872889	0.00372443	4.65933	5.04889	4.87452	5.19349	5.45255	5.6365	5.78285	5.41425
Dnah7a	8.17527	1.02199	0.615348	1.66083	0.0967473	0.20188	2.90678	2.92779	2.97634	2.64248	3.55668	3.34626	2.89826	2.77891
Il17rb	29.6557	1.02193	0.347813	2.93815	0.00330176	0.0121024	4.82447	4.80987	4.46266	4.191	5.23536	5.21983	4.92817	5.21053
Aldh6a1	372.699	1.02112	0.180522	5.65649	1.54499e-08	1.49502e-07	8.19833	7.87524	8.088	7.90126	9.09179	9.01244	8.48879	8.93396
Bean1	14.5139	1.02061	0.477772	2.13619	0.0326637	0.0848854	3.64036	3.43936	3.85606	3.67055	3.80465	4.41488	4.08268	3.87507
Ank2	3125.88	1.02035	0.0886358	11.5117	1.15161e-30	1.24795e-28	10.9768	11.0971	11.1645	11.0081	11.9069	11.987	12.069	11.9621
Nrxn2	448.622	1.02007	0.159491	6.39579	1.59719e-10	2.01047e-09	8.39329	8.28622	8.392	8.0396	9.01075	9.01817	9.42939	9.18297
Spry2	174.411	1.01997	0.171743	5.9389	2.86935e-09	3.08957e-08	7.03048	6.79445	7.1771	6.83365	7.70135	7.70634	7.95828	7.77987
Ddr1	316.181	1.01944	0.169611	6.01046	1.84999e-09	2.04006e-08	7.75819	8.00706	7.64832	7.7188	8.65829	8.51257	8.50352	8.93274
Ssbp3	156.63	1.01928	0.183096	5.56691	2.59302e-08	2.43392e-07	6.50734	6.9658	6.97755	6.74871	7.46256	7.70535	7.75788	7.60253
Toporsos	7.92727	1.01925	0.557305	1.82889	0.0674162	0.152935	2.928	2.85486	2.67503	3.07624	3.0328	3.20142	3.10889	3.35294
Tspan7	1152.42	1.0191	0.123349	8.2619	1.43369e-16	3.62822e-15	9.40614	9.66863	9.69024	9.73108	10.4677	10.7209	10.4438	10.5101
Nek5	6.93847	1.01907	0.605411	1.68328	0.0923213	0.194819	2.65751	2.88272	2.74061	2.51181	3.18516	2.99546	2.65509	3.03369
Usp46	390.071	1.01907	0.139109	7.3257	2.37659e-13	4.09127e-12	8.12741	7.85302	7.9958	8.34248	8.92876	8.99616	9.03616	8.90275
Scx	4.2408	1.01864	0.656058	1.55267	0.120502	0.237838	2.09741	2.15441	2.07913	1.95996	2.28621	2.17051	2.40835	2.20211
Rpl22l1	6.10147	1.01682	0.598115	1.70003	0.0891245	0.189545	2.52321	2.47091	2.50073	2.69685	2.5971	2.80242	2.84878	2.91072
Aplp1	1466.03	1.01548	0.103164	9.84333	7.32447e-23	3.59942e-21	9.89606	10.1325	9.86382	10.0027	10.8047	10.9757	10.883	10.8807
Cfap57	5.22388	1.01474	0.656512	1.54566	0.122187	0.240231	2.18797	2.26286	2.3983	2.38996	2.85492	2.59636	2.31867	2.33415
Myt1l	891.566	1.01417	0.184237	5.50471	3.69786e-08	3.3827e-07	9.08798	9.30852	9.08804	9.50681	9.95024	10.087	10.5642	9.9699
Kcnq4	4.2382	1.01416	0.673954	1.50479	0.132379	0.255212	1.95557	2.13556	2.05957	2.05372	2.04492	2.15328	2.48659	2.29421
Exph5	152.074	1.0135	0.217921	4.65076	3.30719e-06	2.26623e-05	6.88196	6.771	6.674	6.76216	7.28522	7.52272	7.96769	7.47883
Scai	643.62	1.01342	0.138218	7.33203	2.267e-13	3.93466e-12	8.7861	8.51189	8.85081	9.01553	9.68984	9.59485	9.82576	9.65284
Apc	3994.52	1.01335	0.0953408	10.6287	2.19086e-26	1.4697e-24	11.4768	11.2508	11.5591	11.3781	12.3348	12.3132	12.3657	12.3232
Gpr162	133.504	1.01331	0.200246	5.06032	4.18543e-07	3.30475e-06	6.48182	6.72977	6.76031	6.38516	7.18	7.59207	7.46515	7.32191
Prkaa2	233.341	1.01297	0.157199	6.44387	1.16462e-10	1.48476e-09	7.34084	7.34072	7.49204	7.31239	8.16282	8.07414	8.41866	8.1883
Egfem1	18.8764	1.01212	0.426659	2.37221	0.0176823	0.0510187	3.89089	3.77051	4.31806	3.99797	4.42673	4.7744	4.30196	4.30805
Ephx4	53.8079	1.00997	0.249814	4.04289	5.27968e-05	0.000290916	5.46481	5.33601	5.41869	5.33577	6.02137	6.12858	6.13904	5.89236
Mfsd2b	7.92841	1.00824	0.571018	1.76569	0.0774485	0.170101	2.80471	2.74356	2.88567	3.06617	3.37854	3.04909	2.90822	3.28868
Creg2	450.174	1.00767	0.193273	5.21373	1.85082e-07	1.53599e-06	8.34003	7.9051	8.68464	8.11623	8.96072	9.21748	9.37753	9.09866
Gm15446	25.1664	1.00731	0.388038	2.59591	0.00943404	0.0298768	4.31564	4.31466	4.79614	3.96344	5.12953	4.77478	4.85241	4.8139
Rab33a	36.6823	1.00696	0.310146	3.24672	0.00116744	0.00483952	4.8468	4.787	5.07651	4.80773	5.271	5.69313	5.36926	5.52056
Smtnl2	6.30262	1.00671	0.615282	1.63618	0.101802	0.209304	2.75191	2.47957	2.61798	2.38823	3.01109	2.67119	2.61256	2.92397
Arhgef28	160.966	1.0066	0.177392	5.67442	1.39158e-08	1.35589e-07	6.98039	6.85626	6.92083	6.68249	7.71269	7.70782	7.43739	7.79514
Clec2l	37.2627	1.00628	0.304305	3.3068	0.000943679	0.00400123	4.92931	5.02232	4.77918	4.88394	5.54231	5.70283	5.43987	5.27934
Kctd4	91.677	1.00514	0.24557	4.09307	4.25699e-05	0.000238767	6.01969	5.9136	6.13904	6.26814	7.04081	7.04507	6.48664	6.69699
Tceal5	59.0007	1.00506	0.272714	3.68539	0.000228355	0.00110961	5.66179	5.71094	5.12001	5.42869	6.01977	6.03494	6.4238	6.21684
Carhsp1	496.061	1.00504	0.184886	5.43598	5.44947e-08	4.87683e-07	8.09295	8.60084	8.42151	8.55188	9.52245	9.38383	8.9071	9.3698
Serpinb1a	71.5286	1.00458	0.298989	3.35992	0.000779659	0.00336554	5.37517	5.6408	5.86746	6.01867	6.78038	6.65448	6.01622	6.28813
Rbks	10.7909	1.00399	0.496058	2.02395	0.0429757	0.106338	3.54576	3.16876	3.21716	3.20548	3.67108	3.46033	3.76891	3.58008
Idi1	21.1042	1.00377	0.384249	2.6123	0.00899353	0.0286998	4.18446	4.38998	4.20413	3.8356	4.58301	4.73857	4.48757	4.75649
Ado	609.688	1.00294	0.16751	5.98735	2.13285e-09	2.33977e-08	8.69182	8.88842	8.76265	8.54693	9.72031	9.79517	9.21292	9.65149
BC048546	7.0799	1.00211	0.592254	1.69202	0.0906419	0.192066	2.67679	2.61969	3.04098	2.53072	3.05098	2.97653	3.12531	2.83166
Mettl7a1	226.931	1.00166	0.17562	5.70355	1.17336e-08	1.15256e-07	7.20467	7.28467	7.23559	7.59149	8.24568	8.2745	7.88778	8.24958
Galntl6	76.724	1.0016	0.23518	4.25886	2.05475e-05	0.000121623	5.8505	5.91193	5.74254	5.91553	6.43784	6.63457	6.809	6.38057
Strip2	237.918	1.00154	0.234337	4.27395	1.92041e-05	0.000114392	6.94493	7.40088	7.39067	7.72306	8.5194	8.21565	8.36207	7.75785
Htr3a	6.04019	1.00147	0.624474	1.6037	0.10878	0.219678	2.48908	2.53782	2.46675	2.56568	2.74948	3.06381	2.44027	2.7198
2310039H08Rik	5.0531	1.00142	0.618267	1.61972	0.105293	0.21448	2.19573	2.26976	2.40304	2.39482	2.52849	2.49904	2.61031	2.48404
Gm12504	8.14626	1.00134	0.551982	1.81407	0.0696666	0.15659	3.14941	2.66452	3.01481	2.7992	3.20717	3.16722	3.12593	3.295
Efcab1	14.4836	1.00132	0.523293	1.9135	0.0556837	0.131324	3.70537	3.67186	3.74319	3.34343	4.49255	3.97978	4.02452	3.46669
Slc24a2	4631.86	1.00101	0.148681	6.73263	1.66623e-11	2.36429e-10	11.4779	11.7837	11.4693	11.7794	12.3701	12.4498	12.8415	12.4688
Map6	283.89	1.00057	0.173828	5.75613	8.60639e-09	8.65334e-08	7.63364	7.70687	7.70956	7.54626	8.29376	8.38674	8.8157	8.44388
Sbf1	393.361	1.0001	0.132044	7.57402	3.61857e-14	6.92774e-13	8.09315	8.06808	8.30873	7.96478	8.95966	8.9335	8.88945	9.10618
4930447A16Rik	9.063	0.999545	0.548258	1.82313	0.0682837	0.15422	3.25721	2.8758	3.12093	2.90451	3.47072	3.08198	3.29253	3.52356
Fgf12	748.611	0.999465	0.125461	7.96637	1.63408e-15	3.62521e-14	8.91702	9.00985	9.09873	9.07348	9.75246	10.0931	9.94495	9.82262
Arl2	62.2118	0.999144	0.243143	4.10929	3.96874e-05	0.000223415	5.49079	5.54499	5.59378	5.69412	6.22024	6.42523	6.06663	6.31921
Rnf112	301.39	0.998905	0.228192	4.37748	1.20061e-05	7.4264e-05	7.16713	7.92053	7.63189	8.02187	8.37843	8.4732	8.95427	8.46518
Arhgap33	75.1416	0.998385	0.267267	3.73554	0.000187315	0.000923736	5.73919	5.86218	6.01229	5.6471	6.46331	6.35701	6.93351	6.31607
Abhd14a	34.5893	0.997999	0.322947	3.09029	0.00199959	0.00781201	4.87203	4.86201	4.41593	5.00571	5.17474	5.54497	5.31476	5.46909
Enpp6	160.756	0.997111	0.224651	4.43849	9.0591e-06	5.73144e-05	6.61292	6.9328	6.6918	7.12474	7.91968	7.62434	7.25553	7.78044
Chtf18	4.25706	0.996444	0.650111	1.53273	0.125343	0.244849	2.09923	1.94934	2.1879	2.07505	2.26587	2.34211	2.25206	2.2039
Pdlim2	75.9554	0.995919	0.286669	3.4741	0.000512565	0.00230327	5.63875	6.06394	5.63536	5.94061	6.58404	6.95983	6.15512	6.40025
Lrfn1	24.2081	0.995251	0.370678	2.68495	0.00725408	0.0238999	4.45525	4.22082	4.59277	4.03598	4.81086	4.77646	5.05538	4.68857
Sertm1	29.48	0.994247	0.324897	3.06019	0.00221199	0.00854321	4.68938	4.29697	4.54171	4.84201	5.06216	5.19024	5.18385	5.11842
Ppp1r16b	1924.41	0.994062	0.168503	5.89939	3.64858e-09	3.86923e-08	9.89455	10.5657	10.2724	10.6427	11.2348	11.36	11.2123	11.2894
Etl4	516.084	0.993925	0.217292	4.57416	4.78143e-06	3.18229e-05	8.461	7.92233	8.82372	8.59703	9.24753	9.15525	9.71534	9.27808
Gm17769	9.70329	0.993476	0.519468	1.91249	0.0558136	0.131557	3.24696	3.06225	3.00175	3.28683	3.44626	3.33301	3.70652	3.35801
Capn5	104.902	0.992926	0.230541	4.30694	1.65526e-05	9.9616e-05	6.16143	6.40043	6.56493	5.88679	6.85806	7.16158	6.87788	7.20934
Pip4k2a	661.06	0.992189	0.116133	8.54358	1.30123e-17	3.71575e-16	8.87053	8.87746	8.83691	8.83657	9.77868	9.82078	9.5378	9.75266
Shroom3	43.2108	0.992129	0.324293	3.05936	0.00221811	0.008561	5.20574	4.93772	5.32882	4.83651	6.06726	5.50408	5.45398	5.71415
Nrsn1	403.369	0.991939	0.193343	5.13045	2.89047e-07	2.33127e-06	7.77068	8.07073	8.40367	8.25536	8.81526	9.10832	9.28403	8.76316
Plin3	190.103	0.991377	0.219081	4.52516	6.03495e-06	3.96506e-05	7.25565	7.09654	6.92375	7.07857	8.1629	8.01407	7.39034	7.95037
Fkbp1b	35.6661	0.991238	0.326756	3.03357	0.00241678	0.00922248	4.96096	4.82552	4.81229	4.78611	5.04004	5.62942	5.52657	5.4324
Unc5a	77.7458	0.991157	0.32747	3.02672	0.00247227	0.00940029	5.69061	6.03319	6.12145	5.44959	6.25706	6.34164	7.1663	6.3431
Fam205a1	5.94914	0.991025	0.611373	1.62098	0.105021	0.214134	2.49028	2.63207	2.5753	2.34747	2.93456	2.54221	2.77038	2.74431
Rdh9	5.96446	0.990947	0.632423	1.56691	0.117137	0.232445	2.35486	2.52584	2.45463	2.65228	3.00629	2.68519	2.42979	2.80526
Gm14295	8.67415	0.990734	0.534203	1.8546	0.0636532	0.146025	2.91799	2.85345	2.99676	3.26168	3.3649	3.27206	3.17127	3.42441
A330041J22Rik	17.8881	0.990425	0.455213	2.17574	0.0295748	0.0782412	3.83109	3.80054	4.262	3.76438	3.94945	4.54866	4.60987	4.29455
Cldnd1	350.726	0.990404	0.126793	7.81117	5.66604e-15	1.17537e-13	7.80247	8.05275	8.01985	7.93863	8.8375	8.87514	8.69528	8.81205
Kcnip4	130.577	0.990377	0.210638	4.70179	2.57891e-06	1.7978e-05	6.36828	6.5834	6.75255	6.58197	7.25183	7.36026	7.64794	7.12119
Clstn3	496.99	0.990216	0.167842	5.8997	3.64173e-09	3.86462e-08	8.32104	8.53303	8.56066	8.34914	9.03732	9.38016	9.60276	9.16107
Acat3	7.7128	0.990131	0.553757	1.78802	0.0737722	0.163814	2.79171	2.92453	2.97195	2.75758	3.05323	3.12849	3.34664	3.00908
Tmem238	6.98723	0.989982	0.564044	1.75515	0.0792336	0.172943	2.89436	2.62091	2.76013	2.64544	3.03136	3.07943	2.91092	2.91005
Bdh1	134.826	0.989666	0.172146	5.74898	8.97839e-09	9.00236e-08	6.48851	6.621	6.86212	6.51205	7.39226	7.48223	7.39104	7.3582
Sarm1	38.9818	0.987975	0.28616	3.45253	0.000555353	0.0024758	5.02908	4.88943	4.94348	5.03546	5.46294	5.67548	5.64879	5.44597
Slc6a1	490.551	0.987658	0.132715	7.44195	9.92111e-14	1.80924e-12	8.29719	8.50253	8.66097	8.22202	9.23436	9.38622	9.27631	9.27066
Vamp2	883.422	0.987365	0.163961	6.02196	1.7232e-09	1.90896e-08	9.24403	9.26048	9.48273	9.03992	10.0168	10.0755	10.4715	9.95649
Spata24	16.5555	0.987125	0.426451	2.31475	0.0206269	0.0578847	3.68409	3.8398	3.91437	3.97672	4.52699	4.07369	4.18159	4.28554
Cep131	37.6429	0.985974	0.333551	2.95599	0.00311666	0.0115214	4.78078	4.52755	5.19136	5.05504	5.48911	5.31515	5.79407	5.34957
Dbpht2	378.939	0.985409	0.172432	5.71476	1.09857e-08	1.08477e-07	7.86487	7.94593	8.22049	8.19418	8.75476	9.14303	9.04032	8.67264
0610040B10Rik	6.85559	0.985157	0.573431	1.718	0.085796	0.183942	2.6591	2.60304	2.74181	2.83036	3.0328	2.99485	2.75305	3.0542
Efhb	13.1254	0.983839	0.496267	1.98248	0.0474256	0.115108	3.54091	3.60785	3.49646	3.48223	4.33119	3.74504	3.61071	3.83298
Msi1	26.3249	0.983753	0.375075	2.62282	0.00872065	0.0279792	4.44056	4.66894	4.58915	4.00544	5.21648	4.77429	4.97219	4.87064
Hcn3	6.72357	0.982701	0.567161	1.73267	0.0831547	0.179623	2.64854	2.78532	2.73113	2.61708	3.03962	2.94863	2.98354	2.806
Spink8	4.56324	0.982393	0.711372	1.38098	0.167284	0.305922	2.17672	2.01533	1.92021	2.03445	2.74519	2.23377	1.94206	1.96919
Sycp3	83.9072	0.982188	0.250543	3.92023	8.84648e-05	0.000466032	6.28624	5.59101	5.94843	6.02631	6.83394	6.86166	6.38936	6.6473
Kcng4	5.20606	0.982051	0.687459	1.42852	0.153142	0.28562	2.15479	2.33289	2.14034	2.45903	2.45536	2.51172	2.86896	2.12849
Pcyt2	85.5634	0.98193	0.211687	4.63858	3.50804e-06	2.39416e-05	5.99152	5.69158	6.31126	6.00255	6.76584	6.66904	6.73423	6.74543
Nat1	7.08406	0.980629	0.630535	1.55523	0.119891	0.23677	2.53869	2.60353	3.11006	2.51386	3.07536	3.17931	2.78515	2.89768
2007-09-01	2088.33	0.979516	0.150823	6.49449	8.33171e-11	1.08261e-09	10.4245	10.3887	10.4356	10.738	11.4701	11.4746	11.0317	11.5218
Tesk2	45.2839	0.979248	0.266403	3.67581	0.000237097	0.0011478	5.05975	5.41896	4.97336	5.18289	5.76867	5.80787	5.73961	5.84435
Zfp804b	8.57143	0.978553	0.52408	1.86718	0.0618761	0.14282	2.91391	2.94931	3.09169	3.07973	3.25452	3.21492	3.45432	3.2561
Podxl2	122.319	0.978136	0.217124	4.50496	6.63847e-06	4.31297e-05	6.6664	6.43152	6.7029	6.11043	7.17284	7.3504	7.44511	7.0169
Fut9	2452.81	0.977288	0.10993	8.89006	6.10768e-19	1.96667e-17	10.5832	10.6741	10.9003	10.782	11.5213	11.5738	11.7486	11.6261
A330048O09Rik	8.58144	0.977026	0.535829	1.82339	0.0682442	0.154151	3.01886	3.03609	3.08554	2.8709	3.45077	3.27974	3.05356	3.35654
Cox5a	13.9957	0.976073	0.448418	2.17671	0.0295025	0.0781112	3.6251	3.42632	3.67155	3.82186	4.15817	4.05358	3.79509	4.04202
Clybl	22.2431	0.975129	0.381463	2.55629	0.0105796	0.0330527	3.84125	4.4915	4.32361	4.22637	4.83894	4.68591	4.80657	4.55223
Gm5464	8.67388	0.974929	0.525596	1.8549	0.0636101	0.146006	3.03109	2.85498	3.19052	2.98774	3.27858	3.35542	3.17249	3.40649
Rgma	210.919	0.974799	0.185104	5.26623	1.39252e-07	1.17821e-06	7.13792	7.34375	7.37983	7.11227	7.94988	7.80044	8.31039	8.12373
Cyth2	98.4234	0.972741	0.20493	4.74669	2.06769e-06	1.46559e-05	6.09709	5.87145	6.45931	6.33145	6.85864	6.90211	7.01792	6.95675
Kcnk10	57.4202	0.972107	0.255669	3.80221	0.000143412	0.000722404	5.83039	5.04672	5.49779	5.46539	6.13236	6.08283	6.10234	6.18828
Galk1	16.3374	0.971771	0.41705	2.33011	0.0198005	0.0559838	3.67709	3.83305	3.82115	4.04553	4.38005	4.36608	4.10195	4.16689
Zfp133-ps	5.85459	0.971568	0.592215	1.64057	0.100887	0.208216	2.48557	2.53405	2.57027	2.45657	2.658	2.85592	2.78932	2.63565
Shisa8	5.06346	0.971414	0.648256	1.49851	0.134002	0.257655	2.28003	2.33383	2.14344	2.35962	2.45439	2.33423	2.35711	2.79221
Glp2r	6.80662	0.970799	0.581665	1.669	0.0951174	0.199301	2.52467	2.58975	2.82826	2.81731	2.79841	2.91061	3.11587	2.95424
Ncs1	553.835	0.970735	0.188212	5.15767	2.50048e-07	2.03812e-06	8.14391	8.53946	8.74276	8.88923	9.3108	9.6939	9.53515	9.27586
9330136K24Rik	14.0063	0.970574	0.462248	2.09968	0.0357567	0.0916415	3.61893	3.51263	3.57324	3.81629	4.05055	3.68665	4.06296	4.20632
Efs	24.6847	0.97047	0.373582	2.59774	0.00938393	0.0297293	4.5464	4.37779	4.47374	4.05205	5.10582	4.88441	4.59976	4.82026
Idh2	207.878	0.969623	0.227548	4.26118	2.03347e-05	0.000120532	7.05908	7.32134	7.35516	7.14468	8.14334	8.17429	7.42751	8.24816
Gm15631	34.3878	0.969275	0.321923	3.01089	0.00260484	0.00983359	4.87176	4.68319	4.8553	4.8287	5.08661	5.61094	5.39576	5.31916
Sorcs3	105.14	0.969187	0.246423	3.93302	8.38858e-05	0.000443359	6.57346	6.07052	6.58994	5.75084	6.87122	6.94981	7.21057	7.05428
Hspa2	266.234	0.969027	0.175602	5.51832	3.42265e-08	3.14798e-07	7.33739	7.80864	7.54319	7.57572	8.41153	8.62286	8.1521	8.36976
Pcsk2	918.501	0.968677	0.19232	5.03679	4.73413e-07	3.7034e-06	9.03318	9.55562	9.22316	9.4403	9.8703	10.2661	10.5574	9.99038
Hcn1	245.074	0.968578	0.188562	5.13666	2.79671e-07	2.26321e-06	7.31276	7.35251	7.79345	7.32463	8.05404	8.37515	8.49273	8.1358
Car7	9.49487	0.968539	0.549913	1.76126	0.0781945	0.17128	2.98966	3.11616	3.06763	3.24755	3.08649	3.35288	3.77076	3.3904
Unc119	11.9921	0.967946	0.474106	2.04163	0.0411887	0.102653	3.37304	3.46353	3.33464	3.59627	3.78557	3.78105	3.5822	3.99361
Ttc9	220.435	0.967639	0.167315	5.78333	7.32353e-09	7.42677e-08	7.42224	7.17751	7.12795	7.51089	7.99414	8.15675	8.29852	8.00867
Dyx1c1	16.7106	0.967129	0.453137	2.1343	0.0328186	0.0851833	3.7755	3.66108	4.06451	3.88708	4.63772	4.21584	4.17548	3.961
Col17a1	7.09744	0.966477	0.592584	1.63095	0.1029	0.210877	2.98144	2.60668	2.63932	2.63144	3.24081	2.78387	2.90125	2.94991
Nr2e1	44.3412	0.96642	0.326405	2.9608	0.00306842	0.0113629	4.88813	4.76537	5.57042	5.15486	5.81813	5.69138	5.44284	5.96275
Sp3os	45.5092	0.965487	0.304846	3.16713	0.00153951	0.00619798	5.12263	5.18942	5.21028	5.18041	5.88459	6.10329	5.50381	5.56266
Dynll2	549.548	0.964419	0.145126	6.64539	3.02412e-11	4.11947e-10	8.42914	8.74038	8.62289	8.60682	9.40653	9.26112	9.68832	9.4165
Kbtbd6	5.79928	0.964046	0.588931	1.63694	0.101642	0.20906	2.47929	2.52789	2.45745	2.55523	2.83344	2.68483	2.65275	2.73262
Atp1b1	2253.9	0.963438	0.12658	7.6113	2.71346e-14	5.30302e-13	10.3584	10.7527	10.7112	10.6445	11.3707	11.5817	11.6141	11.3931
Slc25a27	163.193	0.961976	0.174132	5.52441	3.30593e-08	3.05559e-07	6.74613	7.03734	6.80673	6.99446	7.8095	7.49266	7.74004	7.66509
C230037L18Rik	9.30217	0.961378	0.503475	1.90949	0.0561994	0.132316	3.11746	3.21822	3.18234	2.96836	3.47253	3.3963	3.47555	3.33508
Nwd2	66.8659	0.960876	0.41184	2.33313	0.0196415	0.0556181	6.00282	4.60704	6.16828	5.24461	6.18293	6.30476	6.47375	6.41308
Dgkg	200.775	0.96087	0.212383	4.52423	6.06144e-06	3.98091e-05	7.07437	7.26626	7.13935	7.24995	7.64679	8.28149	8.17146	7.7184
A330032B11Rik	5.12599	0.96075	0.682612	1.40746	0.159291	0.294232	2.2535	2.40361	2.11521	2.22672	2.72853	2.14957	2.72553	2.21624
Ttll3	36.5421	0.960311	0.339336	2.82997	0.00465526	0.0163612	5.15353	4.71144	5.06369	4.50552	5.7602	5.35467	5.37046	5.23896
Cacng7	38.7011	0.959552	0.288411	3.32703	0.000877778	0.00374151	5.14699	4.82432	5.05785	4.84632	5.65835	5.5163	5.583	5.39253
Rhpn2	68.2686	0.959488	0.275038	3.48856	0.000485623	0.00219094	5.47531	6.07829	5.84978	5.28839	6.56098	6.42055	6.12592	6.42824
Tmem42	27.8133	0.959361	0.333317	2.87822	0.00399924	0.0142842	4.49597	4.53996	4.76965	4.32545	4.98246	5.17301	5.10689	4.92416
Zfp612	210.772	0.959018	0.162986	5.88405	4.00355e-09	4.21945e-08	7.29174	7.41941	7.11562	7.1926	8.04931	8.02896	8.2323	7.88499
Btbd8	13.5229	0.958719	0.492089	1.94826	0.0513835	0.122938	3.99526	3.36455	3.31266	3.50335	4.17036	3.89872	3.74586	3.90718
Ccdc78	6.67434	0.958499	0.567158	1.69	0.0910273	0.192738	2.74831	2.77347	2.5023	2.71039	2.93382	2.95261	2.969	2.8468
Ankib1	1136.45	0.957931	0.146305	6.54749	5.85104e-11	7.73352e-10	9.57113	9.65684	9.60483	9.74371	10.6149	10.6912	10.1465	10.4944
Mob3b	105.975	0.957564	0.27344	3.50191	0.000461933	0.00209806	5.8985	6.478	6.36156	6.38383	7.20829	7.07565	6.4397	7.28997
Strbp	1866.44	0.957556	0.112885	8.48262	2.20186e-17	6.13219e-16	10.252	10.3532	10.3239	10.497	11.1394	11.287	11.3602	11.0725
Rpusd1	17.3409	0.957174	0.427455	2.23924	0.0251403	0.0683164	3.71914	3.79107	4.18036	3.93027	4.22716	4.41372	4.55875	4.09422
Vopp1	308.836	0.956783	0.156286	6.122	9.24071e-10	1.06124e-08	7.88784	7.54586	8.03508	7.67298	8.4687	8.75282	8.5938	8.60454
Fam169a	361.556	0.956039	0.164327	5.81791	5.95891e-09	6.11258e-08	8.08583	7.90422	8.13821	7.9334	8.95638	9.04418	8.75373	8.54823
Trim13	94.0653	0.956028	0.250509	3.81635	0.000135443	0.000686144	6.15317	5.68509	6.34745	6.3089	7.06382	6.86898	6.50605	6.94315
Myo6	1247.26	0.955953	0.140986	6.78047	1.19782e-11	1.73366e-10	9.62981	9.7387	9.91792	9.81898	10.8077	10.724	10.3285	10.638
Cldn8	8.66768	0.955668	0.585598	1.63195	0.102689	0.210598	2.86895	3.00078	3.1449	2.83246	3.1015	2.8822	3.32271	3.6426
Rnf208	24.8687	0.955503	0.40598	2.35357	0.018594	0.0531774	4.02426	4.62115	4.47031	4.29973	4.51028	4.78716	5.2359	4.86784
AI854703	30.6636	0.955346	0.327892	2.9136	0.00357289	0.0129892	4.7206	4.54231	4.77703	4.61929	4.92258	5.21416	5.34118	5.25605
Oxr1	1212.06	0.955281	0.111629	8.55762	1.15225e-17	3.30149e-16	9.73982	9.51854	9.87375	9.81477	10.5056	10.6273	10.5823	10.6558
Mrpl12	51.4992	0.955229	0.268814	3.5535	0.000380144	0.00175967	5.43861	5.40358	5.28775	5.2572	5.75153	6.18726	6.01631	5.88816
Gfod1	275.234	0.954967	0.165531	5.76911	7.96897e-09	8.03312e-08	7.52198	7.51721	7.59976	7.86747	8.26502	8.58451	8.58324	8.30313
Stk39	399.811	0.954917	0.199342	4.79035	1.66493e-06	1.19667e-05	7.83179	8.22664	8.1043	8.39072	9.3565	8.99244	8.71814	8.78388
Gm15760	7.52744	0.95478	0.545571	1.75006	0.0801085	0.174402	2.77287	2.90599	2.95295	2.73923	2.97381	3.12831	3.14093	3.17543
Snx15	51.5672	0.954703	0.248122	3.84771	0.000119226	0.000611135	5.38678	5.21663	5.29112	5.50883	5.96387	5.90792	6.05366	5.96313
Ccdc114	12.6822	0.953889	0.529653	1.80097	0.0717077	0.160304	3.67784	3.08405	3.53809	3.52277	4.1434	3.81026	3.40752	3.88174
Adcy10	8.08743	0.9533	0.611608	1.55868	0.119073	0.235457	2.99008	2.70722	2.95353	2.73398	3.53829	2.69381	3.21676	2.96746
Fasn	912.886	0.95319	0.108778	8.76272	1.90588e-18	5.93349e-17	9.21671	9.34598	9.42814	9.352	10.0325	10.2025	10.2156	10.2733
Otud7b	1228	0.953138	0.164372	5.79867	6.68413e-09	6.81516e-08	9.73645	9.78886	9.55031	9.9266	10.7106	10.5457	10.2444	10.873
Ccdc7b	5.24681	0.953016	0.660287	1.44334	0.148926	0.279826	2.29567	2.13827	2.48542	2.26851	2.2928	2.60407	2.80392	2.32065
Hs3st5	40.4538	0.952948	0.337877	2.8204	0.00479644	0.0167875	4.49933	5.11232	5.07297	5.25711	5.34709	5.70927	5.89044	5.41529
1700029J07Rik	21.5664	0.95293	0.376793	2.52905	0.011437	0.0353396	4.29037	4.28205	4.06003	4.20509	4.85744	4.70793	4.6412	4.42534
Scn1b	238.25	0.95263	0.184881	5.15266	2.56822e-07	2.08931e-06	7.36695	7.37711	7.36204	7.60556	7.93508	8.43561	8.40031	8.08721
2010107G23Rik	28.7209	0.952403	0.331384	2.87402	0.00405286	0.0144478	4.67229	4.5623	4.73032	4.34882	5.14776	5.19197	5.13707	4.87827
Ryr2	668.783	0.951536	0.207141	4.59366	4.35544e-06	2.92178e-05	8.95029	8.92722	8.94832	8.69601	9.4363	9.55515	10.2528	9.5079
Rabgap1l	893.959	0.951025	0.11423	8.32549	8.39785e-17	2.17726e-15	9.31182	9.12973	9.48262	9.29564	10.2027	10.2097	10.1497	10.0384
Cmya5	82.4476	0.95001	0.276268	3.43873	0.000584455	0.00258983	5.92257	5.82728	5.62682	6.36816	6.87953	6.25243	6.62692	6.81866
Tox	50.3262	0.949855	0.264757	3.58764	0.00033368	0.00156517	5.19038	5.34612	5.52556	5.18892	5.74194	6.02967	5.90183	6.05198
Pde1c	321.798	0.94954	0.188813	5.029	4.93036e-07	3.84623e-06	7.44891	7.78449	8.17212	7.90393	8.4638	8.74629	8.5485	8.87834
Rgs6	51.5251	0.948555	0.280091	3.3866	0.000707647	0.0030824	5.2624	5.15774	5.28406	5.63276	5.66982	6.02236	6.14255	5.99349
Svop	180.641	0.94841	0.228337	4.15356	3.27341e-05	0.000187456	6.96511	7.34255	7.08506	6.6898	7.57775	8.01533	8.08533	7.52736
C230072F16Rik	6.13489	0.948209	0.689881	1.37445	0.169301	0.308608	2.28692	2.46436	2.50139	2.49244	3.23467	2.59263	2.16002	2.6055
Ttc30b	69.1332	0.948192	0.269815	3.51423	0.00044103	0.00200906	5.48665	5.86215	5.81904	5.74243	6.53611	6.68727	6.05014	6.26915
Daam2	785.465	0.947146	0.113374	8.35414	6.59125e-17	1.73935e-15	9.10069	9.05115	9.07422	9.27223	10.0004	9.87962	9.8767	10.0874
Susd4	83.1095	0.946919	0.259956	3.64261	0.000269883	0.00129099	5.83927	5.83519	6.09657	6.12889	6.26259	6.85918	6.9212	6.57038
Xkr7	10.1363	0.946727	0.499933	1.89371	0.0582636	0.136174	3.20143	3.29919	3.16603	3.25215	3.30349	3.57787	3.5697	3.68268
4930429B21Rik	17.2674	0.946627	0.420672	2.25028	0.0244315	0.0667444	3.91708	3.87397	3.9496	3.93132	4.29463	4.36971	4.5715	4.01669
Gm6297	7.79841	0.945374	0.54777	1.72586	0.0843726	0.181558	3.01028	2.62536	2.97421	2.86446	3.18858	3.05812	3.08971	3.19629
Ndufb9	384.534	0.945132	0.184595	5.12004	3.05468e-07	2.45668e-06	7.77693	8.27056	8.06271	8.25608	8.9005	9.23832	8.67129	8.83588
Wnt10a	4.28071	0.94482	0.693083	1.36321	0.172815	0.313157	2.17111	2.11527	1.9208	1.91688	1.93364	2.15845	2.4264	2.35304
Sat2	38.7305	0.944614	0.317355	2.97652	0.00291542	0.0108821	4.95174	5.14243	4.73048	5.02499	5.65565	5.64993	5.15078	5.6479
Tenm1	291.085	0.944562	0.154579	6.11056	9.92835e-10	1.13481e-08	7.69164	7.67754	7.98664	7.47512	8.42449	8.52621	8.66756	8.45035
Ctnnal1	205.692	0.94437	0.19932	4.73796	2.1588e-06	1.52569e-05	7.21868	7.39601	6.85294	7.37891	8.2113	7.8812	7.74991	8.1604
Poc1a	10.0709	0.944038	0.508253	1.85742	0.0632514	0.145439	2.96892	3.20386	3.25569	3.4182	3.35611	3.48956	3.61347	3.63098
Coq10a	73.7704	0.94382	0.212793	4.43539	9.19041e-06	5.80366e-05	5.78831	5.82636	6.04871	5.64802	6.51041	6.53235	6.47524	6.49602
Pcdhgc5	228.26	0.942008	0.186316	5.05597	4.28208e-07	3.37476e-06	7.3347	7.28748	7.56473	7.30653	7.93524	8.14719	8.47755	8.03513
Aldh5a1	337.717	0.941946	0.140763	6.69172	2.20562e-11	3.08148e-10	7.85416	7.98523	7.96449	7.91876	8.71113	8.93257	8.59451	8.68784
Rab6a	1188.8	0.941473	0.114606	8.21486	2.12413e-16	5.27288e-15	9.6982	9.58189	9.85368	9.74535	10.4047	10.6857	10.6073	10.5349
St6galnac6	159.99	0.941461	0.20357	4.62476	3.75029e-06	2.54409e-05	6.44562	6.8531	7.02793	7.10675	7.49266	7.87247	7.66428	7.51938
Pcdha12	32.5691	0.941234	0.360588	2.61028	0.00904686	0.0288452	4.75026	4.42886	4.86819	4.84128	5.26945	5.06774	5.65835	4.97603
Tecr	97.1858	0.941115	0.24433	3.85182	0.000117244	0.00060225	6.04763	6.47495	6.01581	6.19658	6.78441	7.26656	6.726	6.79556
Zc3h3	5.18951	0.94069	0.694275	1.35492	0.175442	0.31683	2.13579	2.21262	2.23974	2.4417	2.81803	2.02752	2.56952	2.4387
Nbas	411.692	0.940618	0.15443	6.09092	1.12266e-09	1.27202e-08	8.25864	8.3037	8.21042	8.05667	9.24283	8.95204	8.77192	9.08731
Syt17	12.2752	0.94018	0.501264	1.87562	0.0607079	0.140816	3.7489	3.46158	3.43107	3.10281	3.63647	3.93033	3.97515	3.61504
Apba2	369.834	0.940062	0.192547	4.88225	1.04882e-06	7.78326e-06	8.13849	7.79332	8.39456	7.79766	8.62613	8.8776	9.13071	8.78355
Lrfn2	25.6803	0.939984	0.383367	2.45192	0.0142097	0.0424183	4.33852	4.65139	4.50208	4.16893	4.60141	5.18285	5.06078	4.76494
Tas1r3	13.2449	0.939745	0.481624	1.9512	0.051033	0.122247	3.82512	3.35395	3.59943	3.39457	4.14762	3.63393	3.8414	3.96623
Slc35f1	590.691	0.939226	0.112366	8.35862	6.34569e-17	1.68405e-15	8.6453	8.72469	8.80203	8.72638	9.45238	9.55474	9.67422	9.50427
Tst	76.6779	0.93793	0.272378	3.44348	0.000574271	0.00255005	5.84548	6.10243	5.5449	5.94895	6.59808	6.8533	6.13123	6.55124
Morn2	27.7781	0.937583	0.329294	2.84726	0.00440977	0.0155859	4.78617	4.4741	4.50127	4.40352	5.17871	5.01652	5.00109	4.9483
Sox8	340.391	0.937551	0.177468	5.28292	1.27138e-07	1.08058e-06	7.69821	8.03499	8.24626	7.69604	8.77845	8.73173	8.52055	8.92865
Nek10	5.26493	0.936482	0.652411	1.43542	0.151168	0.283095	2.52592	2.14791	2.28461	2.278	2.70278	2.40428	2.27855	2.67537
Adrbk2	358.23	0.936476	0.181283	5.16582	2.39388e-07	1.95595e-06	8.41292	7.59402	7.98774	7.94191	8.67988	8.842	8.90741	8.83316
Lrrn2	96.9592	0.936027	0.294001	3.18376	0.00145376	0.00589727	5.99344	6.16365	6.52738	5.96876	6.6684	6.69884	7.44338	6.59464
Sybu	191.8	0.936015	0.1804	5.18854	2.11945e-07	1.74607e-06	7.24107	6.99013	7.43662	6.81579	7.78825	7.84648	8.04508	7.93341
Gng3	82.126	0.935897	0.255243	3.66669	0.000245706	0.00118541	5.96785	6.21994	6.12537	5.43945	6.4209	6.73718	6.84904	6.59085
4430402I18Rik	10.3951	0.934279	0.512315	1.82364	0.0682061	0.154101	3.50057	3.21774	3.17169	3.0553	3.73482	3.31039	3.55664	3.58125
Rhov	10.2391	0.933854	0.495416	1.88499	0.0594312	0.138386	3.40719	3.21683	3.17089	3.1595	3.49929	3.53706	3.39629	3.72199
Nfasc	1387.19	0.933804	0.173849	5.37134	7.81534e-08	6.82782e-07	10.1174	9.75909	10.0601	9.79831	10.694	10.381	11.036	10.9307
Hcrtr2	13.5674	0.933621	0.438378	2.12971	0.0331953	0.0859497	3.60329	3.6669	3.73665	3.44715	3.97964	3.87038	4.09725	3.93685
Mir1894	7.13542	0.933057	0.609614	1.53057	0.125876	0.2456	2.98034	2.49571	2.84659	2.51487	3.1946	3.00271	2.78647	2.89937
Cpne4	71.4189	0.93257	0.279521	3.33631	0.000848974	0.0036334	5.49858	5.46843	6.2236	5.79528	6.44362	6.72721	6.35607	6.20837
Steap2	100.611	0.932297	0.337359	2.76351	0.00571827	0.0195445	6.31407	6.16816	6.32785	6.04979	7.69479	6.71824	6.41537	6.52274
Gm973	104.402	0.931963	0.240207	3.87983	0.000104531	0.000542055	6.31316	6.52653	6.36109	5.92866	7.27819	7.09946	6.69635	6.90896
Ino80dos	29.3682	0.931912	0.330481	2.81987	0.00480438	0.0168119	4.82663	4.64006	4.54113	4.44322	5.33592	5.02087	5.0205	5.08469
Efna3	17.2277	0.931677	0.425558	2.18931	0.0285746	0.0760834	3.99983	3.94445	4.02423	3.65269	4.13576	4.28265	4.60422	4.19707
Pcdh8	13.7645	0.931466	0.455775	2.04369	0.0409837	0.102263	3.60438	3.40616	3.82008	3.63555	3.9821	4.07442	4.11643	3.71958
Kif13b	493.384	0.930473	0.14941	6.22766	4.73442e-10	5.62441e-09	8.46687	8.31711	8.48579	8.6084	9.42763	9.14405	9.07529	9.44943
Peli3	14.3274	0.930273	0.425453	2.18654	0.0287758	0.0765108	3.66014	3.72093	3.61399	3.77477	4.08187	4.11818	4.11163	3.90862
Kif3c	620.484	0.930262	0.152128	6.11501	9.65504e-10	1.10507e-08	8.78025	8.98579	8.70197	8.69911	9.41536	9.66928	9.86598	9.47412
Btbd10	195.153	0.930248	0.174852	5.32019	1.03658e-07	8.90871e-07	7.02045	7.14427	7.09282	7.38275	7.82485	8.05113	8.08549	7.74226
Mien1	57.7372	0.930244	0.284535	3.26935	0.00107796	0.00450812	5.50001	5.62674	5.45264	5.42062	5.795	6.4226	5.94198	6.27983
Tma7	11.147	0.93006	0.497586	1.86914	0.0616031	0.142346	3.48554	3.3793	3.34677	3.1311	3.43318	3.55476	3.8656	3.75749
Slc25a13	60.7286	0.929574	0.28243	3.29134	0.000997124	0.00420778	5.47023	5.29353	5.47672	5.94509	6.43678	6.21735	5.86872	6.24108
Rnft2	168.758	0.928917	0.182509	5.08972	3.58593e-07	2.85406e-06	6.94804	7.15321	6.79286	6.94071	7.65651	7.70749	7.94912	7.53762
2810410L24Rik	15.5385	0.928458	0.449999	2.06324	0.0390894	0.0984516	3.81006	3.51035	3.75846	3.98483	4.40728	4.20239	3.8659	4.09978
Kazald1	8.3061	0.928289	0.548247	1.69319	0.0904185	0.191707	2.86746	2.99787	2.84047	3.12658	2.96271	3.34176	3.27104	3.34197
Dnah2	26.2857	0.928178	0.418664	2.217	0.0266232	0.0716779	4.57431	4.33344	4.56977	4.24954	5.41832	4.95409	4.42388	4.73753
Osbpl7	56.4702	0.928011	0.270674	3.42852	0.000606873	0.00267864	5.192	5.57741	5.49241	5.59868	6.12232	5.81612	6.09759	6.33209
Zmiz2	203.086	0.927926	0.197879	4.68936	2.74055e-06	1.90029e-05	7.43436	7.39298	7.05998	6.9282	7.78893	7.92667	8.27662	7.91578
Rdh5	10.6706	0.927483	0.579653	1.60007	0.109584	0.220984	3.37183	3.08166	3.3268	3.0108	4.10727	3.39283	3.2031	3.23019
Vamp1	96.6876	0.927109	0.219398	4.22569	2.38205e-05	0.000139773	6.48499	6.17381	6.09329	6.01864	6.71139	6.93761	7.10873	6.79123
Scn8a	952.831	0.926892	0.209722	4.41962	9.88746e-06	6.21366e-05	9.37528	9.53318	9.42795	9.2644	9.90521	10.1486	10.7737	9.92614
4933417D19Rik	4.89703	0.92601	0.639065	1.44901	0.147336	0.277331	2.13357	2.20945	2.34316	2.33504	2.4965	2.33605	2.65169	2.31617
Gm10804	5.13351	0.925974	0.671773	1.3784	0.168079	0.306943	2.23541	2.18819	2.32534	2.20864	2.39485	2.16148	2.25093	2.89097
Herc3	331.591	0.925584	0.169502	5.46061	4.7449e-08	4.26889e-07	7.98822	7.77026	7.92248	7.9609	8.54586	8.71372	9.00544	8.49221
N4bp2l1	65.3646	0.92527	0.235143	3.93492	8.32234e-05	0.000440479	5.62562	5.69283	5.91543	5.44014	6.33357	6.397	6.15166	6.37899
Epha1	13.8	0.925135	0.450907	2.05172	0.0401969	0.100686	3.79388	3.40869	3.56161	3.72377	4.19172	3.84408	3.90591	3.95907
Elfn2	178.641	0.925034	0.203308	4.54993	5.3665e-06	3.55071e-05	7.08656	7.04536	7.10602	6.9351	7.5255	7.87975	8.12056	7.59312
Nrxn1	2709.18	0.923924	0.115026	8.03234	9.56295e-16	2.18462e-14	10.9335	10.7919	11.1182	10.7914	11.7044	11.7267	11.8841	11.6657
Ncan	1042.29	0.923593	0.181181	5.09762	3.43951e-07	2.74528e-06	9.53087	9.36755	9.87658	9.30197	10.0487	10.2941	10.6401	10.417
4921534H16Rik	6.09235	0.922911	0.674972	1.36733	0.171521	0.31148	2.38855	2.44115	2.47805	2.35908	2.48154	2.1928	3.21652	2.55682
Pik3c2b	218.24	0.922538	0.185547	4.97199	6.62684e-07	5.08981e-06	7.17259	7.47112	7.39088	7.23991	8.07516	7.75535	8.2768	8.2172
Tmem178b	157.32	0.922129	0.190019	4.85283	1.2171e-06	8.94568e-06	6.76188	7.16466	6.81912	6.6759	7.49718	7.58316	7.83171	7.53091
Psg16	7.69191	0.922045	0.555221	1.66068	0.0967774	0.20188	3.08799	2.81315	2.85423	2.62538	3.11644	2.98218	3.21083	3.11342
Mif	10.1457	0.921869	0.483061	1.90839	0.0563408	0.132431	3.30835	3.12251	3.3609	3.15814	3.51447	3.5349	3.55183	3.53703
Ccdc177	43.8804	0.921656	0.30331	3.03866	0.00237633	0.00909072	5.1608	5.2624	5.34359	4.71064	5.50585	5.61348	5.95021	5.77221
Lrrn1	629.674	0.920346	0.117623	7.82456	5.09445e-15	1.06323e-13	8.88472	8.78088	8.91545	8.72504	9.52688	9.628	9.58643	9.78584
R3hdm4	282.775	0.920205	0.154786	5.94499	2.76467e-09	2.98447e-08	7.43686	7.74466	7.72532	7.82609	8.32355	8.65054	8.40144	8.49564
Gsg1l	241.392	0.920116	0.241423	3.81121	0.000138286	0.000698871	6.86793	7.79124	7.22935	7.72793	7.98003	8.4572	8.39821	8.07243
Pdzd4	415.117	0.919578	0.161252	5.70272	1.1791e-08	1.15753e-07	8.0292	8.26352	8.38657	8.22647	8.90856	9.2825	9.07665	8.80834
Bcat1	299.974	0.919357	0.167365	5.49312	3.94896e-08	3.59489e-07	7.86635	8.01648	7.75312	7.38074	8.59121	8.64662	8.38319	8.59587
Mfsd3	11.1942	0.919066	0.492986	1.86428	0.062282	0.143522	3.66445	3.29323	3.2491	3.13259	3.63534	3.81877	3.51151	3.66736
Nudt10	61.7992	0.918915	0.240349	3.82325	0.000131706	0.000669623	5.37203	5.40742	5.8479	5.7329	6.12805	6.31452	6.28698	6.19762
Mctp2	7.66052	0.918874	0.592788	1.55009	0.12112	0.238739	2.86333	2.79135	3.02695	2.60212	3.28752	3.24372	3.02899	2.74522
Rsph9	27.7973	0.9188	0.422263	2.1759	0.0295631	0.0782348	4.75579	4.68975	4.46854	4.02395	5.4413	4.82313	4.58387	5.07528
Plch1	51.5371	0.918404	0.290452	3.16198	0.00156699	0.00629064	5.43182	4.92505	5.62105	5.35521	5.99773	5.71717	6.19096	5.86875
Gpr156	8.39885	0.917908	0.537413	1.70801	0.0876342	0.187053	3.09402	3.00896	3.05733	2.73684	3.3248	3.20164	3.08471	3.3446
Dennd6b	39.3393	0.917873	0.286626	3.20234	0.00136317	0.00556091	4.89834	5.00502	5.28256	4.79065	5.49745	5.46796	5.6269	5.64319
Dlk2	11.0017	0.917812	0.497632	1.84436	0.0651307	0.148668	3.27336	3.28098	3.59813	3.12028	3.44396	3.7131	3.80374	3.59676
Ppp2r3a	825.851	0.91735	0.141694	6.47414	9.53504e-11	1.22952e-09	9.40514	9.05505	9.25933	9.11524	10.1512	10.0621	9.75611	10.1046
Cpe	5512.22	0.917204	0.153236	5.98557	2.15635e-09	2.36401e-08	11.6788	11.9784	11.8652	12.1804	12.8516	12.9631	12.4776	12.7495
Pvalb	47.6781	0.916758	0.403436	2.27237	0.023064	0.0635217	4.58445	5.37346	5.31537	5.43017	5.77015	6.24172	6.00142	5.03796
Fam189a1	52.148	0.915195	0.341276	2.68169	0.0073252	0.024106	5.58167	5.47895	5.32947	4.94261	5.79907	5.89918	6.45792	5.53356
4931403G20Rik	30.8311	0.914853	0.423187	2.16182	0.0306322	0.0804596	5.12535	4.03472	4.53775	4.65386	5.30402	4.68053	5.23005	5.34843
Ermp1	573.746	0.914141	0.152039	6.01255	1.82625e-09	2.01651e-08	8.70734	8.83935	8.55132	8.66921	9.5888	9.57126	9.16382	9.6242
Erbb4	559.939	0.913947	0.1424	6.41816	1.37934e-10	1.74795e-09	8.88235	8.34338	8.81154	8.55659	9.44737	9.51401	9.38823	9.4938
Fsd1	36.8504	0.913163	0.292314	3.12391	0.00178464	0.00705717	5.11568	4.96551	4.84217	4.74911	5.31169	5.44316	5.51267	5.56023
Ninj2	5.58176	0.912891	0.60013	1.52116	0.128221	0.248917	2.31078	2.48141	2.41024	2.60595	2.6742	2.73739	2.69028	2.56009
Zfp692	34.4492	0.912332	0.327989	2.78159	0.00540929	0.0186203	4.99961	4.68002	4.49533	5.05684	5.56466	5.13859	5.25797	5.41277
Flywch2	10.6007	0.912328	0.523306	1.74339	0.0812647	0.176556	3.59444	2.9216	3.17769	3.26459	3.43486	3.46385	3.72003	3.62672
6720489N17Rik	47.3728	0.912293	0.296792	3.07385	0.00211317	0.00820845	5.27153	5.00022	5.28918	5.40822	5.84981	6.14113	5.57323	5.68845
Bcl2l2	510.312	0.912152	0.125192	7.28602	3.19254e-13	5.42412e-12	8.37335	8.53436	8.57747	8.63145	9.27769	9.47612	9.2064	9.34105
Slc25a23	413.883	0.912133	0.160678	5.67677	1.37264e-08	1.33975e-07	8.1795	8.30516	8.3306	8.1022	8.82303	8.98885	9.32002	8.91191
Acta1	10.1701	0.911005	0.502168	1.81414	0.0696554	0.15659	3.48514	3.20353	3.05093	3.14586	3.50558	3.69797	3.43274	3.4445
Celsr2	669.36	0.9103	0.211107	4.31203	1.61762e-05	9.75943e-05	8.77672	9.10774	9.05827	8.63643	9.45648	9.40873	10.1898	9.68
Adgrb2	405.107	0.910216	0.2047	4.44659	8.7245e-06	5.54257e-05	7.77319	8.27289	8.27498	8.38544	8.71699	8.95155	9.3763	8.83056
Sgsm2	153.366	0.910131	0.19127	4.75836	1.95168e-06	1.38802e-05	7.05921	6.34256	6.92803	6.95218	7.54895	7.58651	7.65961	7.47455
Gm10538	28.3177	0.909669	0.430965	2.11077	0.034792	0.08959	4.88808	4.44551	4.47219	4.20944	4.83961	4.39971	5.37777	5.2948
Lurap1	23.722	0.909523	0.339952	2.67544	0.00746306	0.0244739	4.45629	4.36528	4.31306	4.29227	4.81676	4.85678	4.77679	4.75349
Tprkb	154.803	0.909411	0.234221	3.8827	0.000103301	0.000536006	6.88957	6.68756	6.92907	6.8872	7.86183	7.77381	7.04877	7.51344
Rad52	98.4617	0.909223	0.249369	3.64609	0.000266258	0.00127546	6.45848	6.23851	6.2059	5.98486	7.02927	7.24251	6.64131	6.65692
Gm10791	45.7822	0.908884	0.328877	2.76359	0.00571688	0.0195437	5.55681	4.84791	5.36052	4.86868	6.03987	5.41964	5.75129	5.79452
Fam135b	88.8739	0.908844	0.238248	3.8147	0.000136347	0.000690139	6.09324	5.90485	6.23264	6.12753	6.55521	6.65619	7.1013	6.68944
Prox2	20.0405	0.908813	0.380911	2.38589	0.0170377	0.0494799	3.96468	4.29225	4.08751	4.14802	4.63069	4.39756	4.70063	4.47305
Pbx1	929.629	0.908065	0.105448	8.61152	7.20994e-18	2.10145e-16	9.27441	9.4505	9.42312	9.40664	10.1172	10.2232	10.3187	10.1193
Dbndd1	29.0997	0.907802	0.343397	2.64359	0.0082031	0.0265431	4.43999	4.35825	5.02052	4.50382	5.23391	4.97402	5.14009	5.04076
Dgcr6	65.8108	0.906266	0.243332	3.7244	0.000195784	0.000963248	5.46642	5.91237	5.67012	5.68069	6.40071	6.45666	6.33728	6.09012
Clip3	456.179	0.905506	0.22799	3.97169	7.13635e-05	0.000383113	8.39528	8.47733	8.61227	7.8578	8.8424	8.94685	9.60841	9.11832
Hecw2	654.818	0.905127	0.108335	8.35491	6.54805e-17	1.73231e-15	8.83991	8.92783	8.7368	9.04468	9.74396	9.69783	9.65341	9.65681
Vmn2r29	15.5535	0.904807	0.491678	1.84024	0.0657327	0.14982	3.58778	3.48662	4.19467	3.62793	4.37074	3.74058	4.25759	4.1174
Cisd1	99.2271	0.904364	0.226614	3.99077	6.58596e-05	0.000356046	6.33027	5.98645	6.49199	6.13923	6.91043	7.19762	6.79825	6.75811
Evi2a	533.352	0.903821	0.189005	4.78199	1.73569e-06	1.24436e-05	8.77998	8.3973	8.56794	8.60784	9.52465	9.50498	8.86852	9.5469
Tmcc3	802.206	0.90335	0.162725	5.55139	2.83408e-08	2.64653e-07	9.26277	9.25374	8.94793	9.22578	10.0275	9.96885	9.62482	10.2361
Gm13293	61.966	0.90296	0.288839	3.12617	0.00177097	0.00700475	5.86713	5.24895	5.91631	5.23593	6.42661	6.17087	5.94992	6.30018
Hes5	8.72504	0.902789	0.5894	1.53171	0.125594	0.245212	3.00159	2.71576	3.41252	2.73828	3.29276	3.41078	3.24781	3.1691
Fbxl16	1917.93	0.902435	0.21669	4.16463	3.1186e-05	0.000179076	10.0175	10.675	10.2204	10.6493	11.0391	11.4311	11.5681	10.7962
Pacs2	759.061	0.901872	0.1263	7.1407	9.28588e-13	1.50506e-11	9.01446	9.27538	9.02649	9.07794	9.91361	9.87129	9.73731	10.0657
Pde8a	159.458	0.901133	0.235906	3.81988	0.000133518	0.000678018	6.64351	7.23018	6.76987	6.8504	7.84942	7.65541	7.14067	7.76769
Fam98c	12.6251	0.901	0.44957	2.00414	0.0450554	0.110418	3.62509	3.42989	3.66369	3.37807	3.82708	3.95339	3.75827	3.85442
Smim5	3.90209	0.900828	0.658022	1.36899	0.171001	0.310769	1.87738	1.95824	1.98134	2.08067	2.15062	2.05752	2.21421	2.13949
Appl2	247.084	0.900379	0.191764	4.69525	2.66277e-06	1.85091e-05	7.33798	7.67373	7.5245	7.48013	8.5171	8.28271	7.86998	8.33132
Fam83d	19.3574	0.900367	0.420468	2.14134	0.0322463	0.0840592	4.01149	4.18286	4.12285	3.93765	4.48277	4.28562	4.23011	4.85379
Crocc	51.3843	0.900152	0.313936	2.86731	0.00413972	0.0147083	5.42872	5.34901	5.27771	5.35221	6.39006	5.62516	5.95888	5.66816
Zfp459	10.2294	0.900002	0.524672	1.71536	0.0862792	0.184767	3.38919	3.00446	2.93073	3.49837	3.64615	3.55381	3.49689	3.39605
Slc4a8	318.155	0.898661	0.243338	3.69306	0.00022157	0.00107943	8.08723	7.44625	8.17693	7.57151	8.42389	8.33614	9.08604	8.55832
Slc48a1	440.779	0.89842	0.126743	7.08849	1.35583e-12	2.14208e-11	8.1834	8.50454	8.31702	8.29899	9.00785	9.22847	9.08895	9.1183
5830417I10Rik	89.8261	0.898077	0.311785	2.88043	0.00397127	0.0141993	6.5597	5.93008	6.28752	5.29713	7.03913	6.58038	6.81208	6.60942
Gm13807	5.88125	0.898034	0.628018	1.42995	0.152731	0.285138	2.55045	2.38517	2.52299	2.40731	2.72518	2.51921	2.4288	2.99778
Slc5a12	9.8751	0.896334	0.54481	1.64522	0.099924	0.206708	3.03295	3.32842	3.21001	3.09887	3.73645	3.11047	3.64104	3.31411
Sstr4	27.9746	0.896272	0.349167	2.56689	0.0102616	0.0321902	4.57414	4.47438	4.34652	4.80303	4.76721	5.13474	5.2243	4.99684
Lrfn4	51.8485	0.895685	0.246208	3.63792	0.000274844	0.00131324	5.55094	5.36592	5.18204	5.41918	6.04611	5.9225	5.94826	5.94511
Abcb10	157.846	0.895651	0.189108	4.73619	2.17777e-06	1.53653e-05	6.73577	6.91364	6.82174	7.0668	7.52993	7.69484	7.37055	7.81681
Sema5a	435.724	0.894432	0.171265	5.2225	1.76527e-07	1.46932e-06	8.10501	8.03098	8.46746	8.57434	8.94566	8.97338	9.29367	9.13267
6330403K07Rik	363.169	0.894203	0.161587	5.53389	3.13204e-08	2.90332e-07	7.66646	8.18218	8.2231	8.08319	8.66155	8.98883	8.85865	8.79201
Rnf39	8.35561	0.894078	0.527007	1.69652	0.0897871	0.190779	3.09148	2.81229	2.95494	3.04258	3.31134	3.16493	3.32128	3.13096
Ptprv	10.6302	0.893643	0.541137	1.65142	0.0986535	0.204932	3.11054	3.48059	3.07931	3.36494	3.67729	3.56868	3.84657	3.16364
Gpm6b	7286.08	0.893496	0.138191	6.46564	1.00868e-10	1.2977e-09	12.3195	12.1865	12.4163	12.4838	13.2919	13.3387	12.8536	13.1337
Wscd1	592.326	0.893293	0.148878	6.00015	1.97132e-09	2.16819e-08	8.73933	8.73147	8.6317	8.89986	9.61653	9.66839	9.21262	9.6117
Atg4d	30.4679	0.893238	0.310151	2.88001	0.00397657	0.0142153	4.85852	4.67038	4.49808	4.68722	5.24407	5.13245	5.21863	5.08656
Rims2	1032.93	0.893117	0.124667	7.164	7.83549e-13	1.27733e-11	9.3504	9.48786	9.75601	9.56974	10.2861	10.4962	10.3177	10.2672
2900011O08Rik	410.571	0.893036	0.173685	5.1417	2.72266e-07	2.20434e-06	8.32368	8.11702	8.38421	8.07836	8.66138	9.12796	9.23474	8.93099
Ephb2	48.4986	0.892494	0.388644	2.29643	0.0216512	0.0602789	5.37159	4.86361	5.83982	4.58722	5.62603	5.77121	6.17798	5.75568
Kcna1	2688.38	0.892147	0.122625	7.27538	3.45437e-13	5.85719e-12	10.8035	11.0552	10.8628	10.9539	11.5851	11.5806	11.797	11.9171
Dlg4	702.284	0.892	0.159131	5.60545	2.07717e-08	1.97051e-07	8.82936	9.20766	8.98008	8.93228	9.66967	9.88613	10.02	9.51422
Stx4a	45.068	0.891874	0.266133	3.35123	0.000804527	0.00346334	5.41454	5.19116	5.15579	5.00813	5.83071	5.72269	5.82069	5.63553
Pxylp1	20.1165	0.890613	0.391749	2.27343	0.0230004	0.063388	3.96026	4.08069	4.3829	4.06421	4.31973	4.61834	4.48696	4.73456
Ntrk2	3617.88	0.89013	0.0791087	11.252	2.26425e-29	2.1504e-27	11.3429	11.428	11.3751	11.2632	12.1497	12.1691	12.0944	12.206
L1cam	167.212	0.890041	0.235656	3.77687	0.000158811	0.000792181	7.0858	6.96654	7.04143	6.74476	7.33459	7.75558	8.11541	7.41859
Nat14	101.958	0.889992	0.227671	3.90911	9.26368e-05	0.000486041	5.9851	6.36775	6.41632	6.34719	6.8987	7.27984	6.78778	6.85263
Cox6a1	110.435	0.888976	0.238324	3.73011	0.000191393	0.000942469	6.37367	6.64192	6.10954	6.40692	6.9251	7.45171	6.90024	6.98452
Tex40	4.04133	0.888316	0.664645	1.33653	0.181377	0.324532	2.01444	1.86498	2.10439	1.99095	2.18964	2.0959	2.30949	2.0363
Ndufa11	8.08755	0.887428	0.534452	1.66045	0.096825	0.201928	2.8483	2.97905	3.02734	2.91793	3.33554	3.22819	3.20779	3.00511
Arhgef4	369.529	0.88732	0.138884	6.38895	1.67033e-10	2.09629e-09	8.15462	8.10503	7.93789	8.1519	8.85411	9.01854	8.83658	8.67636
Wdr47	418.985	0.887227	0.116066	7.64416	2.10318e-14	4.13903e-13	8.12357	8.37411	8.24722	8.30725	9.03349	8.99752	9.11322	8.99771
Mreg	10.8061	0.886918	0.483098	1.8359	0.0663727	0.151014	3.36851	3.27309	3.32744	3.31431	3.54817	3.50404	3.561	3.83823
Syngap1	243.624	0.886642	0.210069	4.22072	2.43521e-05	0.000142699	7.52308	7.33605	7.77952	7.28777	8.14526	8.16817	8.62072	7.94298
Rhof	19.0265	0.886605	0.396021	2.23879	0.0251698	0.0683638	3.81491	4.11157	4.12093	4.17678	4.24197	4.62093	4.56784	4.41967
Zfp101	121.424	0.885863	0.209305	4.2324	2.3121e-05	0.000135951	6.18879	6.51117	6.75387	6.61205	7.37762	7.32468	6.96063	7.20013
Pus7	97.9389	0.885441	0.190472	4.64867	3.34083e-06	2.28743e-05	6.32961	6.3561	6.06607	6.20738	7.00104	6.91372	6.86254	6.85142
Ift43	25.2234	0.885278	0.380204	2.32843	0.0198891	0.0561781	4.41004	4.46004	4.41844	4.39591	4.95555	4.82223	4.45602	5.18714
Tmem132b	1537.35	0.885079	0.0843334	10.495	9.10744e-26	5.66034e-24	10.0686	10.1645	10.1212	10.1478	10.8368	10.9646	10.9103	10.9551
Clec11a	8.22778	0.884874	0.535498	1.65243	0.0984462	0.204577	3.07408	2.98862	3.03725	2.7096	3.29614	3.27064	3.06739	3.20881
Rhobtb3	409.362	0.884601	0.170985	5.17357	2.29665e-07	1.88014e-06	8.41599	8.02816	8.2801	8.18372	9.15649	9.10038	8.62469	9.05062
Tomm40	27.7488	0.884519	0.350659	2.52244	0.0116542	0.0358861	4.77957	4.71266	4.25499	4.39635	5.18236	5.10495	5.00854	4.77294
Tmem81	29.0966	0.884201	0.359388	2.4603	0.0138822	0.0415876	4.5238	4.8534	4.52867	4.50524	5.21047	5.19596	4.66287	5.2506
Pcdh7	1148.17	0.884107	0.161469	5.47539	4.36554e-08	3.94649e-07	9.71759	9.43511	9.91431	9.70274	10.3174	10.4882	10.7949	10.3208
Lpgat1	1431.91	0.88367	0.117388	7.52776	5.1619e-14	9.7282e-13	9.97585	10.0838	10.129	9.89097	10.645	10.793	10.9834	10.8153
Pygo1	35.1824	0.882697	0.307188	2.87347	0.00405987	0.0144671	4.89385	4.93701	4.81219	4.85	5.40323	5.62137	5.20736	5.27392
Cdh20	101.224	0.882374	0.209508	4.21166	2.53503e-05	0.000147825	6.19457	6.3127	6.35502	6.28489	7.08743	6.9636	6.6648	7.0677
D3Ertd751e	110.238	0.882143	0.235669	3.74315	0.000181726	0.000899056	6.10509	6.4229	6.4757	6.54806	7.39089	7.16633	6.78086	6.90153
Fgf13	206.629	0.882037	0.185875	4.74532	2.08175e-06	1.47494e-05	7.11054	6.99355	7.393	7.52399	7.95549	8.1354	8.11951	7.76551
Fads1	770.338	0.881633	0.145887	6.04327	1.51021e-09	1.6866e-08	8.98917	9.12739	9.416	8.95664	9.86073	10.1056	9.78212	9.89681
Fsd1l	309.695	0.881615	0.186385	4.73009	2.24422e-06	1.5788e-05	7.64161	7.61502	8.11282	7.9208	8.88257	8.50437	8.36663	8.56248
Syt3	47.5233	0.881575	0.295713	2.98118	0.00287136	0.0107414	5.08638	5.52424	5.12344	5.26153	5.60605	5.86251	6.13006	5.68201
Aldoc	1555.67	0.881283	0.170398	5.17191	2.31715e-07	1.896e-06	9.9593	10.2829	9.91561	10.3422	10.9466	11.2423	10.653	10.8242
Fgfr3	280.144	0.881114	0.166526	5.29116	1.21544e-07	1.03459e-06	7.49109	7.80037	8.01209	7.3986	8.4572	8.39446	8.38026	8.55236
Rprml	28.5697	0.881002	0.327872	2.68703	0.00720906	0.0237768	4.80791	4.68223	4.44746	4.42499	4.97896	5.22014	4.96781	5.10264
Ankrd24	39.9468	0.880951	0.302897	2.90842	0.0036326	0.0131692	5.27861	5.06318	5.01553	4.72686	5.40716	5.46564	5.81726	5.54688
Dzip1	144.692	0.880886	0.189837	4.64023	3.48025e-06	2.37616e-05	7.01728	6.59656	6.9975	6.41754	7.52744	7.40666	7.56369	7.39955
Zfp248	70.3124	0.880755	0.221362	3.97879	6.92664e-05	0.000372913	5.98603	5.72966	5.56307	5.87938	6.51009	6.35758	6.44084	6.34045
Ankrd61	6.44894	0.880493	0.57142	1.54089	0.123345	0.241896	2.59032	2.63608	2.77345	2.55964	2.81587	2.76266	2.97871	2.88111
Snph	603.022	0.879817	0.17253	5.09949	3.40567e-07	2.72084e-06	8.40806	8.93787	8.82584	8.89617	9.45308	9.66914	9.78162	9.29182
Prickle2	1218.63	0.879364	0.128352	6.85117	7.32477e-12	1.08523e-10	9.56145	9.905	9.97961	9.6842	10.5143	10.7069	10.5996	10.49
Odf3b	3.97182	0.87847	0.68589	1.28077	0.200273	0.348888	1.98194	1.94097	1.84754	2.06505	2.30752	2.27593	1.98876	1.90555
B3gat3	149.456	0.878286	0.211248	4.1576	3.21612e-05	0.0001843	7.07325	6.87422	6.40311	6.85496	7.51204	7.79569	7.34818	7.39802
H2-K2	10.7225	0.877425	0.505437	1.73597	0.0825687	0.178768	3.34986	3.34232	3.30894	3.19802	3.75344	3.60236	3.24086	3.74134
Pcsk1n	160.276	0.877302	0.209412	4.18935	2.79756e-05	0.000161851	6.87847	7.17061	6.77542	6.80842	7.54003	7.96599	7.40744	7.5387
Polr3e	111.237	0.877049	0.252758	3.46992	0.000520612	0.00233633	6.2275	6.22514	6.56195	6.57578	6.89798	6.72994	7.12557	7.4844
Tarbp2	12.9176	0.876479	0.493353	1.77658	0.0756379	0.167043	3.79447	3.22364	3.37635	3.63979	3.92892	3.57256	4.07926	3.7968
Basp1	1266.81	0.875775	0.175922	4.9782	6.41773e-07	4.94042e-06	10.0337	9.5294	10.084	9.65894	10.3432	10.6835	10.87	10.5885
Hmgb3	10.6752	0.87548	0.490086	1.78638	0.074038	0.164275	3.25101	3.25961	3.21472	3.47783	3.6522	3.36508	3.67265	3.69122
Rgs8	350.553	0.875463	0.219485	3.98871	6.64328e-05	0.000358686	7.56552	8.29062	7.70335	8.30849	8.53594	8.79999	9.05165	8.64883
Gm166	13.0362	0.875421	0.459089	1.90687	0.0565378	0.13282	3.45573	3.62419	3.41576	3.75705	3.94307	4.1048	3.80481	3.72577
Tmem38a	233.386	0.875393	0.160759	5.44537	5.1698e-08	4.63637e-07	7.51507	7.29675	7.46292	7.51424	8.07878	8.27862	8.33665	7.98735
Pantr2	14.8643	0.874704	0.427322	2.04694	0.0406637	0.101599	3.78505	3.74874	3.64253	3.80324	4.31683	4.0394	3.99187	4.00758
C1ql3	99.2743	0.874602	0.275461	3.17505	0.0014981	0.00605872	6.45804	5.82992	6.39865	6.23453	6.4299	7.00766	7.27633	6.81316
Nutf2	23.518	0.874221	0.378334	2.31071	0.0208488	0.0584479	3.88727	4.69863	4.2905	4.34466	4.68669	4.82829	4.90408	4.7275
Gp1bb	15.2983	0.874206	0.463247	1.88713	0.0591433	0.137872	3.9627	3.4868	3.54424	3.96245	4.08252	4.42024	3.91299	3.99206
Ccbl2	23.9854	0.872654	0.370053	2.35818	0.0183646	0.0526459	4.29268	4.55081	4.38532	4.20863	4.87986	4.7036	4.55418	5.05186
Ift22	43.191	0.871904	0.279605	3.11834	0.00181874	0.00717691	5.15898	5.34984	4.80832	5.20886	5.70733	5.82552	5.54447	5.6741
Slc20a2	318.951	0.871136	0.163599	5.32484	1.01043e-07	8.69721e-07	7.70101	7.86616	8.03342	7.92957	8.72165	8.63107	8.33367	8.80283
Snx32	69.612	0.870419	0.231807	3.75493	0.000173392	0.0008611	5.6088	5.72472	5.98557	5.79475	6.39627	6.40991	6.56152	6.20693
Acap3	105.711	0.870415	0.199412	4.36491	1.27177e-05	7.8151e-05	6.36048	6.11726	6.34076	6.56223	6.87642	6.98608	7.18024	6.99801
Clasp2	1509.81	0.870053	0.100211	8.6822	3.88191e-18	1.16976e-16	10.052	10.0931	10.1803	10.1063	11.0131	10.8838	10.745	10.8917
Nsun5	14.6426	0.869027	0.448741	1.93659	0.0527957	0.125848	3.45468	3.87739	3.95733	3.50804	4.14219	3.96554	3.93409	4.23106
Col6a1	54.6641	0.868765	0.312711	2.77817	0.00546662	0.0187755	5.16291	5.42514	5.85032	5.22418	6.07638	5.71848	6.38225	5.86057
Lppr2	69.1816	0.866593	0.297625	2.9117	0.00359473	0.0130517	6.12008	5.30311	5.81339	5.69364	5.95876	6.4489	6.69188	6.30187
Agbl3	46.6312	0.866576	0.299273	2.8956	0.00378435	0.0136348	5.07548	5.25464	5.22771	5.40093	6.05153	5.93099	5.43027	5.70792
Foxj1	74.9742	0.86558	0.3628	2.38583	0.0170407	0.04948	5.61489	6.21942	5.75109	5.7164	6.85377	6.80887	5.50319	6.425
Nrgn	830.367	0.865068	0.264966	3.26483	0.0010953	0.00456734	8.79167	9.51718	9.1356	9.37928	9.56578	10.0003	10.6427	9.55894
1700019D03Rik	15.2326	0.864318	0.437538	1.97541	0.0482217	0.116727	4.12286	3.67111	3.73893	3.4315	4.01113	4.17404	4.07271	4.18131
Gpr45	16.2397	0.863485	0.482368	1.7901	0.0734383	0.163266	3.91427	3.61349	4.01887	3.6624	3.73533	4.0451	4.60857	4.2122
Adam32	11.3764	0.863376	0.472676	1.82657	0.0677643	0.15343	3.32183	3.41456	3.47545	3.36959	3.78696	3.64847	3.49176	3.83787
5330413P13Rik	7.77155	0.863326	0.63033	1.36964	0.170799	0.310569	2.9342	2.65173	2.99385	2.56166	3.47731	2.75271	2.7323	3.13575
Gm15612	5.65798	0.862831	0.635673	1.35735	0.17467	0.315841	2.28174	2.35422	2.68572	2.37586	2.82657	2.39243	2.74516	2.56536
BC029214	42.2522	0.862724	0.290712	2.96762	0.00300112	0.011143	5.36997	4.87633	4.92747	5.24428	5.86161	5.59882	5.54164	5.55761
Ddx25	49.3522	0.862577	0.263217	3.27706	0.00104893	0.00440006	5.30797	5.2489	5.37506	5.39321	5.75626	5.98334	6.03596	5.72874
4831440E17Rik	24.3024	0.861594	0.364198	2.36573	0.0179945	0.0517811	4.53844	4.37052	4.46607	4.13328	4.82708	4.6889	5.0718	4.65196
Gli2	47.9037	0.861541	0.296391	2.90677	0.00365176	0.0132251	5.49637	5.40373	5.18518	4.97447	5.79787	5.58426	5.76251	6.13667
Prkag2	190.567	0.860941	0.168506	5.10926	3.23429e-07	2.58881e-06	7.30391	6.91124	7.37124	7.0657	7.78298	7.90262	8.01808	7.78508
Epha8	6.23133	0.86053	0.607298	1.41698	0.156489	0.290452	2.41887	2.76807	2.62463	2.51012	2.81372	2.9573	2.88875	2.53557
Nphs1	4.12919	0.859918	0.673583	1.27663	0.201732	0.350455	2.23981	1.8686	1.8843	1.99564	2.24048	2.02693	2.23794	2.16132
St3gal5	171.602	0.859704	0.176265	4.87733	1.07533e-06	7.97297e-06	6.76578	6.9203	7.25107	7.11366	7.60664	7.76552	7.88427	7.62642
Arhgef25	94.8925	0.859557	0.219561	3.91489	9.04464e-05	0.000475434	6.2034	6.16833	6.47577	5.93456	6.73044	6.96605	7.00775	6.6735
Slc2a12	42.1291	0.859274	0.530589	1.61947	0.105346	0.214537	4.56541	4.6125	5.56848	4.83131	6.57457	5.25053	4.72533	4.72544
Smn1	41.9963	0.859241	0.292621	2.93636	0.00332086	0.0121671	5.19931	4.87369	4.98865	5.33976	5.84759	5.48385	5.50989	5.68358
DQ267100	3.92215	0.859223	0.673662	1.27545	0.202149	0.350942	1.97459	1.93393	1.84071	2.0575	2.05811	1.93451	2.27254	2.17313
Mthfsl	4.7523	0.858418	0.639129	1.34311	0.179238	0.32176	2.2124	2.16713	2.30066	2.18669	2.57607	2.29774	2.46748	2.21488
Smim18	11.3333	0.858336	0.468521	1.83201	0.0669494	0.152101	3.32104	3.41375	3.38219	3.45984	3.8424	3.53206	3.67132	3.71313
2002-03-01	64.5229	0.858285	0.233026	3.68322	0.000230304	0.00111811	5.90095	5.68897	5.46831	5.67315	6.35803	6.20959	6.15534	6.38633
Mal2	719.993	0.85828	0.181627	4.72552	2.29527e-06	1.6127e-05	8.75311	9.11404	8.92065	9.33148	9.56259	9.98388	10.0334	9.60097
Ccdc176	27.8473	0.858244	0.393913	2.17877	0.0293491	0.0777954	4.47374	4.38438	4.97635	4.21916	5.14938	4.87165	5.28819	4.65884
Cdc42bpa	1819.14	0.858193	0.116602	7.36	1.83911e-13	3.23562e-12	10.367	10.5112	10.1316	10.4837	11.2408	11.1402	11.0521	11.1718
Exd2	192.52	0.858026	0.152699	5.61908	1.91977e-08	1.8283e-07	7.13791	7.35328	7.21256	7.02818	8.00347	7.83978	7.82925	7.89785
Narf	208.139	0.857774	0.154517	5.55132	2.83517e-08	2.64653e-07	7.06825	7.38954	7.36328	7.33685	7.86862	8.06053	8.11702	7.97702
Hivep2	1446.96	0.857622	0.169491	5.05998	4.19299e-07	3.30917e-06	9.89115	10.0565	10.1826	10.0491	10.6325	10.7448	11.2241	10.5842
Zbtb18	982.015	0.856981	0.139133	6.15945	7.2996e-10	8.47526e-09	9.53759	9.35582	9.52659	9.56129	10.1197	10.3704	10.4686	10.0364
Cdh9	132.065	0.85677	0.268412	3.19199	0.00141295	0.00574595	6.1735	6.90741	6.41633	6.93922	7.03294	7.43256	7.70275	7.07565
Park2	37.0857	0.856666	0.304301	2.81519	0.00487486	0.0170162	4.62738	5.02015	5.1935	4.88171	5.54744	5.43794	5.5867	5.24476
Dnajc27	363.082	0.856615	0.181414	4.72187	2.33683e-06	1.64054e-05	7.87175	8.1091	8.35711	7.9112	8.61653	9.08889	8.87748	8.6301
Syt1	4314.39	0.855563	0.189447	4.51612	6.29838e-06	4.10938e-05	11.5827	11.5925	11.9265	11.297	12.1088	12.3434	12.7951	12.2477
Grm2	5.63406	0.855202	0.615567	1.38929	0.164744	0.30243	2.40816	2.35824	2.59502	2.37983	2.4458	2.64455	2.8609	2.56838
Zfr2	49.9849	0.854875	0.301067	2.83949	0.0045186	0.0159372	5.66319	5.28873	5.26356	5.05961	5.78879	5.66401	6.24223	5.8011
Ttyh1	1553.97	0.8535	0.11372	7.5053	6.12866e-14	1.14607e-12	10.0838	10.3711	10.0366	10.1138	10.8456	11.0338	10.8745	10.9345
Chd3	1310.05	0.853467	0.123599	6.90515	5.01518e-12	7.52945e-11	9.71655	9.87753	10.0504	9.98345	10.6148	10.8293	10.7234	10.5198
Foxg1	206.018	0.851888	0.23014	3.70161	0.000214239	0.00104704	6.98407	6.98962	7.59436	7.42782	8.00341	7.9158	8.32484	7.61377
Ankrd34a	71.7899	0.851761	0.302903	2.81199	0.0049236	0.0171651	5.85525	6.03971	5.79043	5.52665	5.97215	6.47558	6.88645	6.22293
Slc25a26	19.0097	0.851717	0.384387	2.21578	0.0267067	0.0718568	4.00855	3.8793	4.33826	4.01978	4.37949	4.58072	4.41838	4.43361
9530026P05Rik	7.08858	0.850769	0.610637	1.39325	0.163544	0.30072	2.53348	2.88272	2.73939	2.72983	3.36126	2.90325	2.81062	2.69701
Mpp2	198.125	0.850748	0.21897	3.88523	0.000102235	0.000531287	6.99777	7.69726	7.17662	6.84937	7.73368	8.02099	8.07528	7.88293
Six5	8.0969	0.850391	0.53992	1.57503	0.115249	0.229642	3.0521	2.96715	2.91577	2.80034	3.17015	3.11286	3.02112	3.38987
Tmem150b	4.00412	0.850082	0.676513	1.25656	0.208911	0.359163	2.09739	1.94198	1.96542	1.84462	1.93007	2.11412	2.33246	2.09932
5430416N02Rik	20.5157	0.849635	0.421245	2.01696	0.0436995	0.107767	4.58563	3.82957	3.70057	4.2878	4.59501	4.55496	4.54626	4.49843
Ackr4	5.02383	0.849593	0.707963	1.20005	0.230119	0.386415	2.03798	2.00543	2.25655	2.35075	2.90265	2.2075	2.18743	2.06113
Hdgfrp3	1209.95	0.84919	0.115491	7.35287	1.93997e-13	3.40199e-12	9.75402	9.78342	9.74384	9.92104	10.6138	10.723	10.4599	10.4227
Otof	12.4934	0.848458	0.54481	1.55735	0.119388	0.235971	3.44237	3.51456	3.49357	3.28544	3.45471	3.56663	4.36539	3.44696
Ncam1	1434.8	0.848387	0.0974495	8.70591	3.15034e-18	9.5613e-17	10.0808	10.0926	10.1217	9.88567	10.7416	10.7587	10.8722	10.8484
Nle1	5.4789	0.848074	0.609781	1.39079	0.164291	0.301905	2.39156	2.44256	2.37044	2.46924	2.81066	2.43229	2.57544	2.60554
Wdr78	82.256	0.847706	0.275681	3.07495	0.00210536	0.00817999	5.73682	6.25009	5.85949	6.12475	7.032	6.68289	6.39661	6.32407
Kiss1r	9.55195	0.847676	0.49055	1.72801	0.0839864	0.180865	3.14567	3.24539	3.00547	3.28874	3.46363	3.45265	3.41407	3.44518
Pde11a	3.9661	0.846685	0.671617	1.26067	0.207429	0.357451	2.09508	1.94031	1.96362	1.84329	2.18225	1.94019	2.08554	2.25602
Id2	460.562	0.846549	0.149976	5.64458	1.65588e-08	1.59049e-07	8.52056	8.09524	8.63512	8.39082	9.20193	9.27054	9.14299	9.00377
Grip1	90.3794	0.846269	0.2017	4.19567	2.72061e-05	0.000157993	6.18573	6.26986	6.1073	6.0336	6.83888	6.79717	6.86353	6.60495
Tex11	7.26156	0.845753	0.632319	1.33754	0.181046	0.324146	2.52609	2.78962	2.93129	2.61669	3.44159	2.77236	2.64563	2.89085
Nhlrc1	50.5385	0.844974	0.284215	2.97301	0.00294899	0.010988	5.05526	5.74077	5.4773	5.00653	5.76859	5.98786	5.99104	5.92155
Ccdc39	71.4536	0.844663	0.286898	2.94412	0.0032387	0.0119126	5.76331	5.56225	6.16253	5.71354	6.81724	6.20629	6.43512	6.12218
Hip1r	164.549	0.844278	0.154216	5.47465	4.38383e-08	3.96091e-07	7.06533	6.80509	7.00104	7.0431	7.73037	7.65501	7.60347	7.63633
Inpp4a	500.028	0.843773	0.189811	4.44533	8.77556e-06	5.57082e-05	8.31347	8.5218	8.7883	8.47542	8.99278	9.14167	9.66201	9.22135
Map1a	5776.07	0.843659	0.172146	4.90083	9.54341e-07	7.17028e-06	11.7925	12.2906	11.9108	12.1405	12.614	12.7257	13.1803	12.6695
Tmem56	404.93	0.84315	0.144382	5.83971	5.22909e-09	5.40329e-08	7.985	8.11592	8.36476	8.44915	8.82644	8.99937	9.056	8.99774
Lrrc75b	50.2577	0.842786	0.29012	2.90496	0.00367303	0.0132875	4.82771	5.66723	5.37554	5.39394	5.93085	6.05156	5.67651	5.96155
Ptprn2	660.85	0.842666	0.162703	5.17917	2.2287e-07	1.82894e-06	8.79424	8.92919	9.19767	8.78374	9.4761	9.72313	9.94661	9.53426
Ripk4	5.56718	0.841755	0.611019	1.37762	0.168319	0.307249	2.51328	2.3505	2.37876	2.47787	2.58382	2.83223	2.43158	2.61401
Gstp1	4.8276	0.841615	0.658313	1.27844	0.201093	0.349849	2.21108	2.05644	2.40081	2.18516	2.50029	2.59615	2.15954	2.30674
Serac1	137.243	0.841096	0.197912	4.24986	2.13904e-05	0.000126215	6.77257	6.53095	6.8001	6.78294	7.4606	7.10179	7.59027	7.36196
Mex3a	50.6245	0.840534	0.314701	2.6709	0.0075649	0.0247743	5.57385	5.14248	5.51993	5.12455	5.8448	5.95871	5.45983	6.24517
Ddo	31.0772	0.840368	0.361772	2.32292	0.0201834	0.0568451	4.40199	4.73107	4.84116	4.81453	5.47731	5.33606	4.7942	5.03002
Tox3	51.6254	0.84019	0.294302	2.85486	0.00430561	0.0152464	5.48841	5.44409	5.5803	4.95253	6.11792	5.67184	5.77793	6.13581
Tmod1	98.8204	0.840058	0.192075	4.37359	1.22218e-05	7.52948e-05	6.40224	6.2764	5.99162	6.39865	6.87441	6.84552	6.91892	6.98937
Rtn1	896.065	0.839437	0.148567	5.65023	1.60236e-08	1.54611e-07	9.22042	9.42079	9.50166	9.34036	9.94365	10.0473	10.427	10.0202
Gas7	2413.16	0.839034	0.153673	5.45985	4.76528e-08	4.28495e-07	10.6544	10.9467	10.7118	10.8513	11.3237	11.5267	11.8892	11.4101
1600020E01Rik	27.7727	0.838923	0.36887	2.2743	0.0229477	0.0632944	4.22271	4.46408	4.56303	4.90454	5.05103	5.26155	4.70077	5.00068
Haghl	56.6848	0.838117	0.284261	2.94841	0.00319414	0.0117679	5.98178	5.25609	5.03071	5.59456	5.99704	6.11601	6.18222	5.98954
Rbfa	17.1687	0.837371	0.399243	2.0974	0.0359583	0.0920465	4.09324	3.95322	3.86574	3.8486	4.45173	4.33612	4.26415	4.13326
Gm6994	9.0312	0.83683	0.561651	1.48995	0.136238	0.260857	3.13994	3.05125	3.10176	2.88423	3.5169	2.94977	3.56424	3.12165
Dnal1	316.547	0.836639	0.132479	6.31526	2.6971e-10	3.28255e-09	7.92629	7.8885	7.95168	7.83162	8.51967	8.65214	8.74538	8.5164
Kcnip3	409.686	0.836523	0.18608	4.49549	6.94087e-06	4.49217e-05	8.55763	8.01814	8.2803	8.1215	8.74861	9.07816	9.26117	8.78464
Fktn	265.512	0.836372	0.149082	5.61015	2.02156e-08	1.92099e-07	7.46029	7.67036	7.87027	7.56456	8.48414	8.38133	8.31738	8.23032
Kcnma1	456.829	0.836308	0.200024	4.18103	2.90195e-05	0.000167489	8.40958	8.23143	8.59268	8.38707	8.9015	9.00136	9.60558	8.93531
Fbxo41	160.08	0.835995	0.23748	3.52027	0.000431101	0.00196701	6.54977	6.93437	6.8947	7.25324	7.47334	7.65329	7.97241	7.26178
Fam179a	14.7759	0.835387	0.479086	1.74371	0.0812093	0.176458	3.74714	3.71206	3.69651	3.6803	4.51381	3.72862	3.92315	3.90332
Clic3	11.04	0.835206	0.54601	1.52966	0.126102	0.245906	3.61534	3.14638	3.19531	3.1835	3.83177	3.1528	3.46903	3.82039
Psd	399.864	0.834952	0.214462	3.89324	9.89142e-05	0.000515616	7.83376	8.28789	8.21289	8.46798	8.69648	9.23591	9.1748	8.57559
Enpp4	619.218	0.834906	0.174517	4.7841	1.71757e-06	1.23241e-05	8.68958	8.93289	8.60038	9.10501	9.5842	9.63669	9.2546	9.81189
March11	6.49989	0.834704	0.614166	1.35909	0.174119	0.315081	2.6669	2.49874	2.41291	2.82143	2.69654	2.7536	3.13884	2.66866
Trf	6468.79	0.834429	0.117461	7.10391	1.21278e-12	1.92689e-11	12.1051	12.4315	12.1646	12.1589	12.8008	12.9927	13.0025	13.0974
2310022B05Rik	199.739	0.833689	0.191995	4.34225	1.41033e-05	8.6009e-05	7.12387	7.59366	6.92125	7.25231	7.93371	7.98699	7.72649	8.09347
Lrrc51	20.8313	0.833379	0.414621	2.00998	0.0444335	0.109099	3.7759	4.37312	4.33582	4.1658	4.80777	4.75257	4.4242	4.30937
Egr1	278.649	0.833367	0.302885	2.75143	0.00593352	0.0201701	7.60202	7.5915	8.03364	7.46845	7.9065	8.02908	9.18292	8.12085
Lhx2	107.182	0.833077	0.200887	4.14699	3.36868e-05	0.000192261	6.09846	6.56668	6.37869	6.45886	7.09392	7.12033	6.81517	7.0678
Tgfbr3l	3.90808	0.832757	0.693136	1.20143	0.229583	0.38591	1.8272	1.80102	2.04176	2.03434	2.35431	2.01466	1.88865	2.06953
Ankrd35	27.8833	0.832408	0.329613	2.52541	0.0115564	0.0356302	4.49818	4.40807	4.42844	4.91598	4.94425	5.03613	5.1086	5.0096
Bicd1	659.735	0.832292	0.109588	7.59473	3.08431e-14	5.95889e-13	8.95382	8.80977	9.1235	8.87854	9.71477	9.63014	9.71256	9.64516
Fam102a	315.221	0.831811	0.147356	5.64492	1.65258e-08	1.58823e-07	7.7943	7.96118	7.83665	7.97499	8.51722	8.65923	8.42888	8.78826
Klhdc3	119.364	0.831616	0.202108	4.11471	3.87675e-05	0.000218462	6.85191	6.19482	6.50915	6.5263	7.05973	7.08939	7.33086	7.21677
Cdk5	79.5591	0.831342	0.208115	3.99463	6.47964e-05	0.00035086	6.12725	5.93481	6.08674	5.77653	6.57343	6.6151	6.47594	6.66452
Snhg20	18.5513	0.831252	0.412964	2.01289	0.0441261	0.108518	3.9813	4.22023	4.01217	3.90859	4.72758	4.30098	4.18727	4.38245
Rtn4	4743.76	0.831186	0.0906125	9.17297	4.60164e-20	1.71723e-18	11.8021	11.7651	11.7916	11.7546	12.4489	12.6487	12.4124	12.5894
Gfpt2	25.996	0.830392	0.362693	2.28952	0.0220492	0.0612057	4.588	4.8221	4.36617	3.99985	4.80215	4.95321	4.96681	4.94968
Hmgcs1	1645.98	0.829843	0.125723	6.60057	4.09573e-11	5.47772e-10	10.3537	10.0666	10.3451	10.2358	10.9452	11.1255	10.7916	11.1063
March9	14.9873	0.829715	0.455993	1.81958	0.0688232	0.155148	3.47429	4.09459	3.8174	3.52697	4.11871	4.21335	4.18511	3.86982
Dlgap2	234.324	0.829576	0.244597	3.3916	0.000694852	0.00303291	7.41852	7.54203	7.62931	7.23891	8.01454	7.98088	8.71531	7.75754
Abcg4	28.9829	0.828848	0.388861	2.13148	0.0330497	0.0857042	4.5852	4.61271	4.84136	4.33465	4.64872	5.0885	5.49014	4.89616
Spag8	7.02464	0.828577	0.574283	1.4428	0.149076	0.279991	2.67606	2.81292	2.75879	2.74927	3.1852	3.0459	2.70439	2.9093
Gm19461	6.66577	0.828549	0.627408	1.32059	0.186637	0.331767	2.67959	2.40032	2.84707	2.53394	2.8616	2.78596	3.15369	2.52084
Slc25a47	4.78652	0.828079	0.645298	1.28325	0.199404	0.347913	2.32071	2.05264	2.18728	2.28749	2.59158	2.40345	2.32238	2.20961
Slc5a11	8.97101	0.827013	0.562011	1.47152	0.141149	0.267954	3.03134	2.85274	2.89033	3.34779	3.38781	3.06287	3.14765	3.5743
Bcl7c	5.45122	0.826976	0.6113	1.35282	0.176115	0.317631	2.38256	2.4338	2.56887	2.24094	2.67277	2.51667	2.47961	2.71814
Gja6	7.17092	0.826915	0.546265	1.51376	0.130086	0.251845	2.9238	2.74949	2.6824	2.77963	3.05743	2.90506	3.03742	3.0085
Lrrc71	11.6392	0.826888	0.537523	1.53833	0.123968	0.242808	3.39618	3.1024	3.53629	3.43309	4.09677	3.70517	3.27501	3.50684
Slc24a5	25.8464	0.826856	0.359476	2.30017	0.0214384	0.0598244	4.72233	4.27124	4.64417	4.17709	5.06952	4.76587	4.98686	4.74333
Cacng8	25.7611	0.826737	0.387034	2.13608	0.0326727	0.0848881	4.42019	4.1049	4.63542	4.6105	4.82445	5.04503	5.12421	4.48828
Tmem14a	38.0355	0.826707	0.330479	2.50155	0.0123653	0.0377128	4.79673	5.26777	4.85613	4.95451	5.1648	5.79448	5.55253	5.36021
Gm17750	3.92872	0.826447	0.690611	1.19669	0.231427	0.387623	1.84684	1.82055	2.25436	1.83193	2.17161	2.14471	2.10525	2.02683
Trim37	1275.14	0.826287	0.145694	5.6714	1.41638e-08	1.37847e-07	9.64503	9.91304	9.88038	10.0779	10.4848	10.7446	10.8158	10.4337
Bpgm	602.635	0.826029	0.176279	4.68593	2.78696e-06	1.93009e-05	8.70982	8.74755	8.85402	8.93424	9.6336	9.79621	9.08141	9.56389
Mtcp1	18.6387	0.825512	0.442522	1.86547	0.0621152	0.143196	4.29374	3.65414	4.29594	3.70205	4.6203	4.18001	4.33535	4.41465
Lrrc16b	23.5002	0.825469	0.403712	2.0447	0.0408845	0.102045	4.56768	4.11003	4.35135	4.2535	4.64103	4.35968	5.11066	4.76857
Celsr3	131.83	0.825402	0.26749	3.08573	0.00203053	0.00791655	6.54069	6.86939	6.77843	6.40943	7.06324	7.07998	7.86563	7.10335
Aven	56.8966	0.825284	0.2709	3.04645	0.00231562	0.00888458	5.13141	5.66146	5.59287	5.64769	5.98007	6.09264	5.88976	6.35254
Tet1	230.232	0.823515	0.134838	6.10746	1.01229e-09	1.15393e-08	7.28098	7.44735	7.60231	7.48142	8.16834	8.13525	8.13102	8.14606
Chsy3	133.423	0.823484	0.228412	3.60526	0.000311837	0.0014721	6.73156	6.41156	6.83547	6.74651	7.11463	7.34412	7.71248	7.10243
Zmat2	384.611	0.82343	0.156815	5.25098	1.51293e-07	1.27371e-06	8.06562	8.40225	7.96007	8.24091	8.8281	9.08072	8.70631	8.92711
Snord64	14.0569	0.823133	0.467963	1.75897	0.0785827	0.1719	3.88316	3.59089	3.65673	3.45193	3.95904	3.86262	4.30183	3.72401
Gm15417	16.3356	0.822968	0.410183	2.00635	0.0448194	0.109886	3.96074	3.74877	3.90459	3.88665	4.08955	4.20069	4.13721	4.43201
Cemip	30.2722	0.822767	0.343725	2.39368	0.0166804	0.0486009	4.47395	4.53019	4.76478	4.91639	5.22678	4.95012	5.39707	4.9442
Tmem240	11.9762	0.822382	0.489816	1.67896	0.0931593	0.196049	3.3569	3.53077	3.31855	3.58154	3.74272	3.69468	4.05528	3.46297
Map3k10	168.801	0.822164	0.17154	4.79284	1.64433e-06	1.18287e-05	6.92651	7.19004	7.0087	6.94457	7.56042	7.77742	7.84355	7.56307
Rbp4	8.53729	0.822124	0.537584	1.52929	0.126191	0.245966	2.78007	3.11654	2.97914	3.15824	3.44474	3.20399	3.32119	3.07573
5430402O13Rik	4.05605	0.822014	0.678409	1.21168	0.225635	0.380751	2.21126	1.83971	1.97254	1.85143	2.0209	2.26657	2.18375	2.04599
Kcnh1	174.454	0.821461	0.295094	2.78373	0.00537375	0.0185168	6.46787	7.02954	7.28095	7.25526	7.46667	7.52001	8.34476	7.34594
Brinp1	657.029	0.821418	0.184455	4.45322	8.45907e-06	5.39218e-05	8.97185	8.87144	9.09247	8.8027	9.40967	9.75535	10.0349	9.3536
Dtna	1032.78	0.821094	0.132829	6.1816	6.34538e-10	7.40294e-09	9.47347	9.74727	9.663	9.45298	10.4847	10.372	10.103	10.3043
Smim6	4.91973	0.820898	0.669837	1.22552	0.22038	0.374236	2.42853	2.1603	2.0686	2.18025	2.43581	2.07922	2.63805	2.38948
Cmc4	15.2572	0.820608	0.413671	1.98372	0.0472872	0.114822	3.7165	3.77443	3.66914	3.98574	4.04237	4.06092	4.17586	4.22738
AI413582	19.3177	0.82034	0.377728	2.17177	0.0298728	0.0788692	4.11608	4.26261	4.13756	3.8639	4.39359	4.57481	4.53889	4.40242
Lin7b	16.8611	0.820133	0.438582	1.86996	0.0614889	0.142179	3.97723	4.1951	3.83406	3.52769	4.08765	4.493	4.30559	4.14449
Mpp3	36.5259	0.819986	0.368682	2.2241	0.0261418	0.0705997	5.08988	4.94039	4.94216	4.65108	4.99839	5.61674	5.7961	5.04442
Kcnj11	44.3103	0.819302	0.357475	2.29191	0.0219108	0.0608912	4.95752	5.58602	4.73021	5.25822	5.34055	5.70837	6.10494	5.56067
Snx30	527.447	0.819174	0.137362	5.96364	2.46683e-09	2.68178e-08	8.6839	8.52813	8.78801	8.51426	9.30388	9.44892	9.13943	9.47273
Adgrb1	219.794	0.818514	0.258214	3.16991	0.00152486	0.00615074	7.31982	7.49679	7.51998	7.1413	7.71873	7.79243	8.67259	7.85863
Add3	1752.35	0.818013	0.106925	7.65035	2.00435e-14	3.96763e-13	10.3755	10.3768	10.2777	10.3782	11.0545	11.242	10.9131	11.1138
Usp11	160.091	0.817906	0.1634	5.00554	5.5705e-07	4.32366e-06	6.8569	6.9416	7.03559	6.97206	7.54086	7.66813	7.73841	7.48679
Bbs2	95.3201	0.817327	0.22542	3.62579	0.000288081	0.00137067	6.57161	6.2302	6.05157	6.01481	7.0903	6.77076	6.77721	6.70418
Nsf	815.546	0.81692	0.144353	5.65917	1.52109e-08	1.47443e-07	9.08334	9.30642	9.2009	9.4017	9.71329	10.0803	10.1615	9.92252
5031434O11Rik	6.53688	0.816085	0.581385	1.40369	0.160411	0.296042	2.89395	2.41386	2.66123	2.54588	2.80617	2.8897	2.79708	2.8721
Aif1l	110.409	0.815944	0.271872	3.00121	0.0026891	0.0101291	6.05897	6.66167	6.38217	6.5183	7.25342	7.21149	6.42812	7.20261
Vwc2	22.3153	0.815871	0.369119	2.21032	0.027083	0.0727652	4.39205	3.91799	4.53139	4.22662	4.55786	4.76521	4.75578	4.62491
Ppfia2	218.874	0.815794	0.139971	5.82832	5.59898e-09	5.76436e-08	7.51672	7.4196	7.39672	7.22726	8.11006	8.11973	8.00875	8.02553
Ovgp1	13.7714	0.815523	0.436188	1.86966	0.0615309	0.142257	3.70901	3.50738	3.65962	3.72928	4.084	3.7851	3.92955	4.0478
4732471J01Rik	22.3024	0.815157	0.402694	2.02426	0.0429437	0.10629	4.30338	4.07491	4.45686	4.21727	4.69063	4.2131	4.84992	4.84535
Rnf43	41.5775	0.815107	0.31753	2.56703	0.0102575	0.0321844	5.06661	5.23392	5.15667	4.95208	5.96247	5.25819	5.54262	5.60192
Zfp579	26.0755	0.815022	0.334211	2.43864	0.0147426	0.0438466	4.60336	4.49775	4.38217	4.50612	4.90748	4.81142	5.10264	4.85117
Mrps10	22.2326	0.814827	0.369385	2.2059	0.0273908	0.0734752	4.4657	4.08313	4.464	4.06144	4.86616	4.60005	4.61449	4.59523
Cdk14	346.535	0.814334	0.138945	5.86083	4.60565e-09	4.79129e-08	8.17627	7.9204	8.09992	7.95151	8.61464	8.79776	8.87804	8.63331
Zfp651	194.562	0.814293	0.147989	5.50241	3.74641e-08	3.42156e-07	7.09644	7.09425	7.3452	7.35288	7.85797	7.9753	7.85982	7.88549
Ccdc92	135.324	0.813917	0.231008	3.52333	0.000426156	0.00194813	6.52382	6.73736	6.84063	6.72719	7.08351	7.36501	7.76352	7.12545
Serpind1	35.0292	0.813822	0.307072	2.65026	0.00804297	0.0261173	5.01687	4.93004	4.43103	5.0733	5.38244	5.37838	5.4552	5.21484
Vps37d	19.4289	0.8136	0.400422	2.03186	0.0421681	0.104646	4.11227	4.12408	4.21062	3.94918	4.33784	4.65179	4.19983	4.661
Ttn	134.353	0.812694	0.305906	2.65668	0.00789154	0.0256996	6.66435	6.72379	6.91807	6.37811	7.53805	6.52162	7.8223	7.16376
Nudt1	8.79608	0.812384	0.556949	1.45863	0.144667	0.273171	2.90706	2.842	3.08675	3.25376	3.23342	3.52367	2.96268	3.36066
Flrt1	150.604	0.812092	0.251116	3.23394	0.00122096	0.00503053	6.59174	7.14836	7.0697	6.48889	7.37596	7.36171	7.93792	7.29422
2900092D14Rik	167.213	0.811776	0.18641	4.35479	1.33192e-05	8.15803e-05	7.22258	7.06577	6.98265	6.75141	7.86797	7.72226	7.44336	7.61524
Rnf220	272.365	0.811641	0.141996	5.71595	1.09096e-08	1.07978e-07	7.80211	7.61391	7.53898	7.83235	8.33228	8.50625	8.27725	8.41097
P2rx6	17.546	0.811181	0.485567	1.67059	0.0948035	0.198914	3.99301	4.38531	3.55396	3.64363	4.52019	4.09164	4.51214	4.06538
Epha3	26.7113	0.810847	0.336375	2.41055	0.0159286	0.0468219	4.54577	4.5135	4.31903	4.71644	4.97961	5.03773	5.04993	4.74282
Myo1d	193.967	0.810205	0.201644	4.018	5.86931e-05	0.000320377	6.96858	7.56	6.88771	7.33128	7.91943	7.76796	7.75708	8.09582
Syn2	515.007	0.810127	0.176898	4.57964	4.65784e-06	3.10982e-05	8.36482	8.77201	8.65037	8.57211	9.02007	9.37879	9.62125	9.14814
Mansc4	4.63208	0.809774	0.632872	1.27952	0.200714	0.349404	2.29829	2.14045	2.04984	2.26551	2.47334	2.27315	2.3019	2.3663
Dnajc30	18.4487	0.809737	0.42428	1.9085	0.056327	0.132423	4.05864	4.20908	3.62233	4.13805	4.29653	4.37766	4.6788	4.19097
Mcrs1	4.68703	0.809495	0.637654	1.26949	0.204267	0.353768	2.19201	2.03882	2.38084	2.16652	2.46036	2.25599	2.42253	2.31792
Elovl7	458.547	0.809431	0.217972	3.71346	0.000204447	0.00100295	7.997	8.59362	8.27367	8.72875	9.40339	9.19656	8.66531	9.20107
Ppp1r3c	472.267	0.809165	0.174243	4.64389	3.41915e-06	2.33822e-05	8.1991	8.67436	8.56149	8.42225	9.32008	9.40864	8.89591	9.05777
Zfp14	70.9109	0.809016	0.231376	3.49654	0.000471337	0.00213675	5.99094	6.01465	5.66448	5.63071	6.57121	6.44252	6.25961	6.34407
Ndrg2	1908.19	0.808955	0.158956	5.08918	3.59614e-07	2.86083e-06	10.3964	10.4318	10.5296	10.5417	11.2985	11.5201	10.8552	11.0589
Dnah6	61.5637	0.808771	0.599863	1.34826	0.177575	0.319725	5.50433	5.699	4.68552	5.84767	7.08439	6.0189	5.03444	5.67726
E130215H24Rik	3.73533	0.808107	0.668062	1.20963	0.226421	0.381726	1.92833	1.88871	1.7954	2.01131	2.10936	2.08373	1.90557	2.10251
1110002L01Rik	10.3628	0.807538	0.50903	1.58642	0.112643	0.2257	3.31091	3.30482	3.06463	3.34947	3.51819	3.26938	3.51304	3.79014
Col24a1	11.0027	0.807484	0.563999	1.43171	0.152226	0.284509	2.9959	3.56382	3.38743	3.18072	3.44899	3.36779	4.07871	3.36017
Camk4	2073.7	0.807444	0.241983	3.33679	0.000847528	0.00362812	10.0591	10.7547	10.1859	11.078	11.171	11.3356	11.6815	11.0277
Gas2	70.8989	0.807427	0.262057	3.08112	0.00206227	0.00802732	5.90224	5.52015	5.79337	6.06078	6.56847	6.62022	6.1004	6.25619
Fam189b	13.672	0.807018	0.442959	1.82188	0.0684733	0.154545	3.7001	3.58569	3.65084	3.63509	3.96657	3.98394	4.13091	3.69675
Kif13a	496.152	0.805726	0.163425	4.93024	8.21293e-07	6.21484e-06	8.66187	8.51507	8.67379	8.32509	9.35828	9.21541	8.93539	9.45505
Traf3ip2	33.9882	0.805546	0.34261	2.35121	0.0187126	0.0534353	5.16361	4.72982	4.90173	4.45912	5.47251	5.13825	5.49677	5.03967
Creb5	61.6841	0.805525	0.303767	2.65178	0.00800677	0.0260197	6.16786	5.65292	5.14003	5.34383	6.36264	5.983	6.09248	6.29163
Defb1	3.6643	0.805337	0.691134	1.16524	0.243922	0.40241	1.77743	1.96056	1.76681	1.9832	2.18895	2.03609	1.80654	2.0492
Amn1	32.6911	0.805001	0.323857	2.48567	0.0129309	0.0391682	4.9674	4.77175	4.94254	4.44096	5.46287	5.28026	5.16443	5.06217
Usp31	888.396	0.804651	0.108663	7.40502	1.31132e-13	2.35828e-12	9.30227	9.41295	9.3456	9.47471	10.1555	9.95613	10.0727	10.2027
C1ql1	19.42	0.804572	0.38775	2.07498	0.0379887	0.0962255	4.19981	4.05444	4.21385	3.95271	4.68765	4.45643	4.26016	4.4629
Exog	51.3707	0.804529	0.29843	2.69587	0.00702048	0.0232891	5.374	4.98351	5.85587	5.19234	5.80002	5.88265	6.14532	5.82833
Gdpd3	7.66779	0.804104	0.536851	1.49782	0.134181	0.257853	2.79041	3.01013	2.76466	2.95893	3.20123	3.05424	3.17947	3.00762
Mgst3	29.7836	0.803986	0.397012	2.02509	0.0428576	0.106139	5.21187	4.27569	4.52217	4.34436	4.8076	5.34748	5.0585	5.0962
Lenep	15.3117	0.803978	0.418022	1.92329	0.0544433	0.128866	3.90093	3.77334	3.84597	3.6527	4.15521	4.07402	4.28655	3.9533
Adora1	745.178	0.803141	0.143058	5.61409	1.97599e-08	1.8798e-07	9.00519	9.36064	9.24219	8.86236	9.70044	9.8242	9.95328	9.89077
Kcnh5	86.535	0.802797	0.22773	3.52522	0.000423135	0.00193536	5.81873	6.27738	6.32007	5.93523	6.52219	6.81728	6.85556	6.5939
Adi1	114.966	0.802255	0.200165	4.00797	6.1242e-05	0.000333	6.43011	6.21401	6.78472	6.51387	7.10901	7.08252	6.97788	7.28568
F420014N23Rik	8.49017	0.802042	0.542221	1.47918	0.139093	0.265152	2.76856	3.10598	3.06773	3.05582	3.35692	3.13896	3.43467	3.03958
Zfp385b	93.2557	0.801981	0.289445	2.77075	0.00559272	0.0191736	5.63429	6.40499	6.03271	6.52931	6.75741	6.76505	7.18129	6.43503
Emx2	34.1592	0.801805	0.360756	2.22257	0.0262449	0.0708171	5.10584	4.38541	4.7729	4.98883	5.60017	5.37757	4.91451	5.23511
Ldb3	46.2805	0.801763	0.268709	2.98376	0.00284729	0.0106618	5.32528	5.25818	5.28539	5.20147	5.81429	5.97401	5.65601	5.62341
Lgi2	234.237	0.800868	0.178842	4.47806	7.53232e-06	4.84712e-05	7.21947	7.53398	7.67784	7.48448	7.94342	8.21904	8.39907	8.04754
Vstm2b	39.2524	0.800048	0.338763	2.36168	0.0181926	0.0522681	5.0212	5.36643	4.41304	5.13838	5.35187	5.71897	5.61886	5.38232
Fam219a	145.437	0.799378	0.218822	3.6531	0.000259094	0.00124467	6.70721	6.78439	6.91296	6.87125	7.28372	7.30349	7.87166	7.29883
C2cd4c	13.3714	0.799228	0.495566	1.61276	0.106797	0.216579	3.73979	3.1464	3.92175	3.39412	3.73443	3.88943	4.02617	3.91565
Nudt8	7.11416	0.799036	0.548442	1.45692	0.145139	0.273775	2.9102	2.63585	2.77558	2.766	3.08215	2.9898	2.92493	2.92403
2610307P16Rik	9.42194	0.798743	0.579278	1.37886	0.167938	0.306813	2.84402	3.18167	3.23865	3.13207	3.66738	3.33403	2.87122	3.51088
Abcc8	16.0049	0.79846	0.444525	1.79621	0.0724614	0.161626	3.83788	3.9496	3.78571	3.76902	4.13732	4.05492	4.54335	3.89297
Vps8	191.971	0.797008	0.15462	5.15463	2.54133e-07	2.07042e-06	7.40549	7.09063	7.23229	7.13121	7.96775	7.7379	7.86655	7.89148
Lrrc10b	240.635	0.796856	0.517877	1.5387	0.123878	0.242661	6.97735	7.85852	6.08196	8.06413	8.10081	8.52796	8.42265	7.62328
Ksr2	88.0132	0.796466	0.285798	2.78681	0.00532291	0.0183624	5.86565	6.06798	6.25681	6.25061	6.40975	6.70154	7.2188	6.37004
Vash2	18.2979	0.796283	0.424757	1.87468	0.0608367	0.141023	3.86674	4.20239	4.2249	3.70356	4.35694	4.19327	4.26493	4.67051
Iqsec2	205.687	0.796175	0.242233	3.28681	0.00101328	0.0042632	7.28224	7.10349	7.26457	7.52056	7.7977	7.68109	8.5008	7.709
Ss18l1	192.999	0.795992	0.145566	5.46827	4.54458e-08	4.09521e-07	7.24999	7.23101	7.21561	7.21025	7.85491	7.90295	7.97318	7.77589
Ar	169.919	0.795787	0.200365	3.97169	7.13649e-05	0.000383113	6.70289	7.30048	7.15323	6.92217	7.50811	7.77029	7.91156	7.5461
Fhdc1	47.2853	0.79562	0.312667	2.54462	0.0109396	0.0340078	4.86466	5.47878	5.52942	5.14619	5.95932	5.41521	5.81381	5.95958
Col9a1	6.00679	0.794988	0.58705	1.35421	0.17567	0.317139	2.38776	2.64972	2.59335	2.58448	2.89779	2.69125	2.62156	2.78433
B230209E15Rik	204.697	0.794901	0.197731	4.02011	5.81703e-05	0.000317626	7.44077	7.32394	7.24875	7.18644	7.60671	8.02533	8.26519	7.86837
Kifap3	916.691	0.794765	0.118398	6.71267	1.911e-11	2.67873e-10	9.32483	9.34091	9.41301	9.64025	10.0182	10.2457	10.179	10.1144
Tmem210	3.90917	0.794585	0.705765	1.12585	0.260229	0.421377	1.80424	1.77808	2.1222	1.90553	1.96496	2.10976	2.33195	1.81862
Cuedc1	57.1428	0.793765	0.233452	3.40012	0.000673561	0.00295218	5.33552	5.59236	5.69097	5.56954	6.15422	6.10428	6.0806	6.01742
Ppp2r2b	282.028	0.793191	0.183384	4.3253	1.52327e-05	9.2529e-05	7.73292	7.6333	8.13381	7.41879	8.29504	8.50964	8.57504	8.31674
Zfp93	45.7354	0.792981	0.262726	3.01828	0.00254217	0.00962925	5.26037	5.47085	5.16832	5.08108	5.71719	5.87833	5.66895	5.76127
Prepl	635.531	0.792966	0.130715	6.06636	1.30843e-09	1.4697e-08	8.7396	8.96172	8.87327	9.05185	9.43432	9.66538	9.76216	9.56269
9230110C19Rik	33.3628	0.79289	0.332542	2.38433	0.0171102	0.0496137	4.27359	4.895	5.06622	4.92667	5.33011	5.46808	5.13806	5.18672
Foxn3	402.747	0.792776	0.140981	5.62329	1.87353e-08	1.78535e-07	8.11546	8.3021	8.07858	8.50611	8.92061	8.89696	8.88195	9.08965
Fam69c	18.3223	0.792728	0.396684	1.99839	0.0456748	0.111677	4.0649	4.1486	4.08768	3.8134	4.39166	4.44946	4.14337	4.54553
Emb	109.662	0.792716	0.287555	2.75674	0.00583803	0.0198935	6.21856	6.46801	6.46866	6.51409	7.61619	6.9729	6.76577	6.56987
C1qtnf4	65.5438	0.792596	0.316591	2.50354	0.0122959	0.0375473	5.56242	6.17139	5.46151	5.52925	5.8231	6.4361	6.6183	6.12921
Wbscr17	76.2944	0.79234	0.250093	3.16818	0.00153398	0.00618162	5.7062	5.84102	6.0992	6.06238	6.42877	6.36332	6.84741	6.34526
Rims3	12.5259	0.792316	0.444881	1.78096	0.0749188	0.165773	3.42407	3.59377	3.48301	3.64526	3.71274	3.91857	3.91229	3.7801
Sc5d	426.398	0.79205	0.125222	6.32518	2.52931e-10	3.08945e-09	8.33631	8.30689	8.29282	8.44559	9.06068	9.13572	8.86011	9.0537
Nol3	40.444	0.792035	0.294765	2.687	0.00720968	0.0237768	5.05443	5.02409	4.96815	5.2714	5.3221	5.62627	5.7897	5.50255
Cnr1	1004.02	0.791585	0.245666	3.22219	0.00127213	0.00522354	9.37389	9.75309	8.87967	9.96113	10.0514	10.2533	10.6756	9.99978
Vldlr	663.147	0.790943	0.114481	6.90896	4.88232e-12	7.33651e-11	8.94133	9.05311	9.00922	8.89309	9.77178	9.66923	9.50942	9.72342
Leng8	272.378	0.790399	0.24201	3.26597	0.00109089	0.00455008	7.92242	7.14263	8.03563	7.51909	8.6251	7.92653	8.42667	8.42989
Fbxl18	26.4315	0.78997	0.347161	2.27551	0.0228752	0.0631327	4.45776	4.56698	4.38911	4.64549	4.64022	4.96975	5.10909	4.98939
Prrg3	124.031	0.789893	0.232473	3.39779	0.000679332	0.00297439	6.45665	6.49304	6.98602	6.39236	6.95582	7.2667	7.51943	7.09753
2610306M01Rik	33.0731	0.789795	0.311918	2.53206	0.0113395	0.0350704	4.54661	5.18397	4.62924	4.80653	5.32936	5.32705	5.21943	5.23976
Scamp5	551.269	0.789778	0.117463	6.72364	1.77238e-11	2.49684e-10	8.64269	8.71394	8.70459	8.7847	9.2555	9.48159	9.50095	9.36355
Cenpw	10.4227	0.789737	0.494239	1.59788	0.110069	0.221778	3.32025	3.03306	3.37284	3.35857	3.63948	3.35638	3.476	3.66277
Zfp239	117.234	0.789486	0.218834	3.60769	0.000308939	0.00145965	6.62638	6.81509	6.41196	6.17354	6.86577	7.26392	7.24722	7.1699
Gnaz	185.772	0.789468	0.216682	3.64344	0.000269019	0.00128759	7.16892	7.21563	7.29257	6.97161	7.50669	7.96179	8.15316	7.54104
Cyp2u1	27.1519	0.788752	0.339904	2.32051	0.0203133	0.057128	4.39665	4.64657	4.75343	4.38778	5.12389	4.74758	4.98821	5.02859
Plin5	4.90741	0.788104	0.662989	1.18871	0.234552	0.3915	2.52988	2.05303	2.07131	2.18269	2.5598	2.31895	2.44142	2.24337
Tmod2	5442.43	0.787915	0.0744838	10.5783	3.75564e-26	2.47039e-24	12.0072	11.9784	12.0857	11.9335	12.6683	12.6978	12.724	12.76
Klhdc7a	71.6986	0.78757	0.346974	2.26982	0.0232182	0.0638529	5.10124	6.06299	5.86493	6.08447	6.76234	6.50215	5.77282	6.436
Snora81	21.9548	0.787443	0.378836	2.07859	0.0376555	0.0955518	4.4539	3.99069	4.23429	4.36088	4.80928	4.78248	4.54389	4.41567
Gpr25	3.87563	0.787167	0.68303	1.15246	0.249131	0.408532	1.94087	1.79152	2.13287	1.80276	1.92089	2.07546	2.21809	2.06045
Ly6g6f	5.2541	0.786509	0.672539	1.16946	0.242218	0.400584	2.31378	2.63162	2.17639	2.1717	2.57283	2.70708	2.21278	2.58807
9130011E15Rik	32.003	0.786317	0.350891	2.24092	0.0250315	0.0680681	4.87964	4.49324	5.08485	4.49439	5.43117	4.88181	5.26894	5.19216
Lpar1	977.47	0.786101	0.160513	4.89744	9.70952e-07	7.27569e-06	9.7247	9.61295	9.39057	9.35645	10.333	10.3794	9.85741	10.2954
Gm9159	4.62975	0.785961	0.636504	1.23481	0.216902	0.369295	2.28844	2.13027	2.26361	2.03508	2.38138	2.2165	2.45922	2.30247
Acot13	165.672	0.7848	0.194765	4.02947	5.5902e-05	0.000306031	6.83993	6.98939	7.02383	7.18011	7.69854	7.8805	7.64427	7.32635
Hdhd3	6.04088	0.7846	0.659374	1.18992	0.234079	0.390903	2.46629	2.85981	2.32696	2.32168	2.68881	2.69813	2.45482	3.00715
Gm11149	5.13355	0.784381	0.606997	1.29223	0.196277	0.343735	2.2101	2.47601	2.3108	2.40925	2.56313	2.59144	2.51974	2.44227
Smim10l2a	59.3608	0.784336	0.234313	3.34739	0.000815778	0.00350731	5.8589	5.48364	5.42622	5.6324	6.04224	6.20646	6.14409	6.1466
Gpr150	3.74486	0.78347	0.690488	1.13466	0.256518	0.417245	1.76487	1.84906	1.98057	1.86619	1.9014	1.90869	2.31442	1.88891
Bin1	503.608	0.783442	0.114116	6.8653	6.63519e-12	9.88263e-11	8.57012	8.68346	8.55311	8.53855	9.2724	9.35315	9.14198	9.30696
Gm11992	16.3086	0.783435	0.49098	1.59565	0.110566	0.222567	3.64048	4.26954	3.87386	3.47849	4.42384	4.3959	3.84196	4.07164
Tmem8b	145.439	0.783308	0.171756	4.56059	5.10113e-06	3.3844e-05	6.79692	6.91188	6.84746	6.78212	7.40931	7.38091	7.65251	7.38616
Banp	50.8493	0.782654	0.254498	3.07529	0.00210298	0.00817448	5.4379	5.35794	5.28733	5.50493	5.80496	5.86408	6.10395	5.84884
Scarna2	24.5934	0.781985	0.367002	2.13074	0.0331108	0.0858099	4.47506	4.62719	4.24895	4.30757	5.01561	4.95714	4.5183	4.75793
Fbxw7	816.058	0.781939	0.108226	7.22507	5.00854e-13	8.34182e-12	9.19895	9.29953	9.33544	9.27254	9.90272	10.1246	9.90019	9.93791
Rnf126	54.034	0.781773	0.247893	3.15366	0.00161234	0.00645433	5.36069	5.39009	5.70159	5.44412	6.01517	5.8716	6.14425	5.95714
Spg20	529.596	0.781655	0.191225	4.08763	4.35804e-05	0.000243949	8.53117	8.84161	8.35607	8.8204	9.43685	9.45254	8.88351	9.51063
Prss35	31.7246	0.781548	0.365973	2.13554	0.0327173	0.0849594	4.80378	4.68126	4.9115	4.56012	4.75285	5.10018	5.58964	5.1964
Ttbk1	161.961	0.7814	0.213329	3.66288	0.000249395	0.00120114	6.71563	7.23942	7.11787	6.76435	7.48378	7.60622	7.92346	7.40126
Angptl6	5.91993	0.781364	0.647663	1.20644	0.22765	0.383385	2.33922	2.8528	2.43938	2.31786	2.61593	2.83997	2.86657	2.49846
Slc35f3	56.0027	0.78123	0.305694	2.5556	0.0106006	0.0331	5.11471	5.9538	5.38194	5.45127	6.15776	5.9137	6.31233	5.76647
Fmo2	22.2969	0.781154	0.71219	1.09683	0.272714	0.436658	4.87684	3.50659	3.88093	3.76524	5.13628	4.73766	4.30826	4.26206
Zfp783	27.3871	0.780672	0.358089	2.18011	0.0292496	0.0776118	4.3926	4.38638	4.97598	4.38378	5.19675	4.81021	4.98665	4.89684
Hddc3	99.3889	0.780366	0.196685	3.9676	7.26013e-05	0.000389256	5.9798	6.36284	6.31816	6.51363	6.83389	6.85778	7.02149	6.89508
Cib2	13.7233	0.780301	0.452463	1.72456	0.084606	0.181829	3.86882	3.49073	3.64328	3.53629	3.75165	4.06836	3.79405	4.11403
Zfp825	17.5863	0.78018	0.417935	1.86675	0.0619366	0.142923	3.73032	3.62274	4.19125	4.23869	4.26353	4.44449	4.23722	4.32426
[truncated: 12,898 more rows]
