# Supplementary material for: Deciphering the complex role of thrombospondin-1 in glioblastoma development
Source: Nat Commun. 2019 Mar 8;10:1146. doi: 10.1038/s41467-019-08480-y (PMC6408502; doi:10.1038/s41467-019-08480-y)
Supplement: Supplementary file 4 — Supplementary Data 3 [file 41467_2019_8480_MOESM4_ESM.xlsx]

## Sheet: up regulated genes P3
GO:0040017	positive regulation of locomotion	13/130	413/16209	2.77916e-05	0.00539158	0.00464169	C3AR1/F2RL1/INSM1/ITGA4/LAMB1/MET/NRP1/PDGFB/PLA2G7/SCG2/SEMA7A/SERPINE1/THBS1	13
GO:0050795	regulation of behavior	12/130	246/16209	6.76721e-07	0.000315081	0.000271258	ARRDC3/C3AR1/F2RL1/MDK/MET/NRP1/PDGFB/PLA2G7/PLXNA4/SCG2/SERPINE1/THBS1	12
GO:0030335	positive regulation of cell migration	12/130	384/16209	6.14504e-05	0.00752929	0.00648208	C3AR1/F2RL1/INSM1/ITGA4/LAMB1/MET/NRP1/PDGFB/PLA2G7/SEMA7A/SERPINE1/THBS1	12
GO:2000147	positive regulation of cell motility	12/130	396/16209	8.24001e-05	0.00913464	0.00786415	C3AR1/F2RL1/INSM1/ITGA4/LAMB1/MET/NRP1/PDGFB/PLA2G7/SEMA7A/SERPINE1/THBS1	12
GO:0051272	positive regulation of cellular component movement	12/130	407/16209	0.000106753	0.0108053	0.00930245	C3AR1/F2RL1/INSM1/ITGA4/LAMB1/MET/NRP1/PDGFB/PLA2G7/SEMA7A/SERPINE1/THBS1	12
GO:0099503	secretory vesicle	12/133	437/17301	0.000141162	0.0264658	0.0239111	PCSK1/PDGFB/PTPRN/RAB27B/RAB3B/RPH3A/SCG2/SERPINE1/SPTBN2/SYTL5/THBS1/VPS33B	12
GO:0021537	telencephalon development	11/130	242/16209	3.99003e-06	0.0011611	0.000999609	CNTN2/DCX/DLX1/DLX2/LAMB1/MDK/NEUROD1/NRP1/PLXNA4/SEMA7A/WDR62	11
GO:0030900	forebrain development	11/130	382/16209	0.000255766	0.0174142	0.0149922	CNTN2/DCX/DLX1/DLX2/LAMB1/MDK/NEUROD1/NRP1/PLXNA4/SEMA7A/WDR62	11
GO:1903034	regulation of response to wounding	11/130	399/16209	0.000370433	0.0226939	0.0195375	ADAMTS18/ANXA2/F2RL1/NOS2/PDGFB/PLA2G7/PRKCQ/SEMA7A/SERPINE1/THBS1/VPS33B	11
GO:0031012	extracellular matrix	11/133	423/17301	0.000427451	0.0351935	0.0317964	ADAMTS18/ADAMTS4/ADAMTS9/ANXA2/COL22A1/ECM1/FLRT2/LAMB1/SERPINE1/THBS1/WISP1	11
GO:0016049	cell growth	11/130	484/16209	0.0017905	0.0672305	0.0578798	CAPRIN2/DCX/IGFBP3/IGFBP5/MAD2L2/NRP1/PDGFB/PLXNA4/PRKCQ/SEMA7A/WISP1	11
GO:0050920	regulation of chemotaxis	10/130	181/16209	1.96968e-06	0.000764236	0.000657942	C3AR1/F2RL1/MET/NRP1/PDGFB/PLA2G7/PLXNA4/SCG2/SERPINE1/THBS1	10
GO:0060326	cell chemotaxis	10/130	231/16209	1.70343e-05	0.00360508	0.00310366	C3AR1/F2RL1/MET/NRP1/PDGFB/PLA2G7/PRKCQ/SCG2/SERPINE1/THBS1	10
GO:0030141	secretory granule	10/133	326/17301	0.000214298	0.0264658	0.0239111	PCSK1/PDGFB/PTPRN/RAB27B/RAB3B/RPH3A/SCG2/SERPINE1/THBS1/VPS33B	10
GO:0030198	extracellular matrix organization	10/130	388/16209	0.00114649	0.0523288	0.0450506	ADAMTS4/ANXA2/COL22A1/FLRT2/ITGA4/LAMB1/P3H3/PDGFB/SERPINE1/THBS1	10
GO:0043062	extracellular structure organization	10/130	389/16209	0.00116886	0.0523288	0.0450506	ADAMTS4/ANXA2/COL22A1/FLRT2/ITGA4/LAMB1/P3H3/PDGFB/SERPINE1/THBS1	10
GO:0030424	axon	10/133	427/17301	0.00171576	0.0568053	0.051322	BOC/CALB1/CNTN2/GAP43/NFASC/NRP1/OPRD1/PTPN5/PTPRN/STMN2	10
GO:0032868	response to insulin	10/130	451/16209	0.00343801	0.0976059	0.0840304	CAMK2A/CAMK2B/FGF5/GRB10/PDGFB/PFKFB1/PRKCQ/PTPRN/SPTBN2/VGF	10
GO:0090066	regulation of anatomical structure size	10/130	461/16209	0.00401229	0.101528	0.0874074	BDKRB2/CNTN2/F2RL1/NOS2/NRP1/PLXNA4/PRKCQ/RAB3B/SEMA7A/SPTBN2	10
GO:0043405	regulation of MAP kinase activity	10/130	467/16209	0.00439181	0.106205	0.0914338	CAMK2A/CAMK2B/FGF5/GNG3/MAP3K14/MET/PDGFB/PTPN5/SPTBN2/THBS1	10
GO:0050921	positive regulation of chemotaxis	9/130	121/16209	5.50596e-07	0.000315081	0.000271258	C3AR1/F2RL1/MET/NRP1/PDGFB/PLA2G7/SCG2/SERPINE1/THBS1	9
GO:0048520	positive regulation of behavior	9/130	147/16209	2.81519e-06	0.000936252	0.000806033	C3AR1/F2RL1/MET/NRP1/PDGFB/PLA2G7/SCG2/SERPINE1/THBS1	9
GO:0018105	peptidyl-serine phosphorylation	9/130	244/16209	0.000155156	0.0138244	0.0119016	BDKRB2/CAMK2A/CAMK2B/CAPRIN2/DCX/MAD2L2/OPRD1/PDGFB/PRKCQ	9
GO:0018209	peptidyl-serine modification	9/130	258/16209	0.000235298	0.0174142	0.0149922	BDKRB2/CAMK2A/CAMK2B/CAPRIN2/DCX/MAD2L2/OPRD1/PDGFB/PRKCQ	9
GO:0032103	positive regulation of response to external stimulus	9/130	291/16209	0.00056633	0.0329604	0.0283761	C3AR1/F2RL1/MET/NRP1/PDGFB/PLA2G7/SCG2/SERPINE1/THBS1	9
GO:0005578	proteinaceous extracellular matrix	9/133	359/17301	0.00183985	0.0568053	0.051322	ADAMTS18/ADAMTS4/ADAMTS9/ANXA2/COL22A1/ECM1/FLRT2/LAMB1/WISP1	9
GO:0050673	epithelial cell proliferation	9/130	343/16209	0.00179033	0.0672305	0.0578798	ECM1/IGFBP3/IGFBP5/LAMB1/NRP1/PDGFB/SCG2/TGM1/THBS1	9
GO:0050900	leukocyte migration	9/130	354/16209	0.00221743	0.0759145	0.0653559	C3AR1/ECM1/F2RL1/ITGA4/PDGFB/PLA2G7/SCG2/SERPINE1/THBS1	9
GO:0001558	regulation of cell growth	9/130	384/16209	0.00380528	0.101528	0.0874074	CAPRIN2/IGFBP3/IGFBP5/MAD2L2/NRP1/PLXNA4/PRKCQ/SEMA7A/WISP1	9
GO:0044708	single-organism behavior	9/130	432/16209	0.00806446	0.136044	0.117122	CALB1/CNTN2/MDK/MET/OPRD1/PTPN5/SPTBN2/THBS1/ZFHX2	9
GO:0097285	cell-type specific apoptotic process	9/130	449/16209	0.0102276	0.145566	0.12532	CAMK2A/DLX1/MDK/NEUROD1/NRP1/PRKCQ/SCG2/SERPINE1/THBS1	9
GO:0006091	generation of precursor metabolites and energy	9/130	464/16209	0.0124773	0.149728	0.128903	GNG3/GRB10/LDHA/MCHR1/NDUFS6/NOS2/PFKFB1/PFKP/VGF	9
GO:0032147	activation of protein kinase activity	9/130	465/16209	0.0126395	0.150126	0.129246	CAMK2A/CAMK2B/FGF5/GNG3/MAP3K14/MET/PDGFB/SPTBN2/THBS1	9
GO:0030193	regulation of blood coagulation	8/130	86/16209	4.32904e-07	0.000315081	0.000271258	ADAMTS18/ANXA2/F2RL1/PDGFB/PRKCQ/SERPINE1/THBS1/VPS33B	8
GO:1900046	regulation of hemostasis	8/130	86/16209	4.32904e-07	0.000315081	0.000271258	ADAMTS18/ANXA2/F2RL1/PDGFB/PRKCQ/SERPINE1/THBS1/VPS33B	8
GO:0050818	regulation of coagulation	8/130	90/16209	6.15707e-07	0.000315081	0.000271258	ADAMTS18/ANXA2/F2RL1/PDGFB/PRKCQ/SERPINE1/THBS1/VPS33B	8
GO:0061041	regulation of wound healing	8/130	127/16209	8.31101e-06	0.00214978	0.00185078	ADAMTS18/ANXA2/F2RL1/PDGFB/PRKCQ/SERPINE1/THBS1/VPS33B	8
GO:0021543	pallium development	8/130	163/16209	5.06019e-05	0.00736257	0.00633855	DCX/DLX1/DLX2/LAMB1/MDK/NEUROD1/NRP1/WDR62	8
GO:0050804	modulation of synaptic transmission	8/130	286/16209	0.00216269	0.0751941	0.0647357	CALB1/CAMK2A/CAMK2B/CELF4/CNTN2/PTPN5/RAB3B/VGF	8
GO:0030133	transport vesicle	8/133	325/17301	0.00366343	0.0815214	0.0736524	PCSK1/PTPRN/RAB27B/RAB3B/RPH3A/SPTBN2/SYTL5/VGF	8
GO:0031346	positive regulation of cell projection organization	8/130	294/16209	0.00256445	0.0817814	0.0704069	CAMK2B/CAPRIN2/F2RL1/NRP1/PRKCQ/PTPN5/SEMA7A/STMN2	8
GO:0005543	phospholipid binding	8/125	339/16271	0.00466528	0.0911101	0.0762621	ANXA2/ARHGAP33/GAP43/PLA2G7/RPH3A/SPTBN2/SYTL5/THBS1	8
GO:0005925	focal adhesion	8/133	386/17301	0.00999296	0.137126	0.123889	FLNB/FLRT2/ITGA4/NFASC/NRP1/RND3/RPL8/RPS16	8
GO:0005924	cell-substrate adherens junction	8/133	391/17301	0.0107423	0.138462	0.125096	FLNB/FLRT2/ITGA4/NFASC/NRP1/RND3/RPL8/RPS16	8
GO:0030055	cell-substrate junction	8/133	394/17301	0.0112115	0.138462	0.125096	FLNB/FLRT2/ITGA4/NFASC/NRP1/RND3/RPL8/RPS16	8
GO:0006887	exocytosis	8/130	365/16209	0.00922437	0.141279	0.121629	F2RL1/PDGFB/RAB27B/RAB3B/SERPINE1/SYTL5/THBS1/VPS33B	8
hsa04080	Neuroactive ligand-receptor interaction	1966-08-01	276/7061	0.00394874	0.146103	0.13301	624/719/55584/2150/2742/1241/2847/4985	8
GO:0010975	regulation of neuron projection development	8/130	391/16209	0.0135491	0.15538	0.133769	CAMK2B/CAPRIN2/CNTN2/NRP1/PLXNA4/PTPN5/SEMA7A/STMN2	8
GO:0015711	organic anion transport	8/130	416/16209	0.0189586	0.173618	0.149471	BDKRB2/NOS2/SLC16A14/SLC16A6/SLC26A1/SLC26A7/SLC4A7/THBS1	8
GO:0042326	negative regulation of phosphorylation	8/130	423/16209	0.0207172	0.179292	0.154355	BDKRB2/F2RL1/FLRT2/GRB10/IGFBP3/INSM1/PMEPA1/PTPN5	8
GO:0051962	positive regulation of nervous system development	8/130	434/16209	0.023711	0.194529	0.167473	CAMK2B/CAPRIN2/FLRT2/NEUROD1/NRP1/PTPN5/SEMA7A/STMN2	8
GO:0042493	response to drug	8/130	439/16209	0.025168	0.201943	0.173856	BDKRB2/LDHA/MDK/NEUROD1/NOS2/PDGFB/PTPN5/THBS1	8
GO:0061458	reproductive system development	8/130	451/16209	0.0289192	0.220013	0.189412	FANCA/ITGA4/MET/NDUFS6/PDGFB/PTPRN/SERPINE1/VGF	8
GO:0043025	neuronal cell body	8/133	434/17301	0.0190088	0.22358	0.201999	CALB1/CAMK2B/CNTN2/NRP1/PTPN5/PTPRN/SPTBN2/STMN2	8
GO:0009306	protein secretion	8/130	490/16209	0.0437479	0.253346	0.218109	F2RL1/NEUROD1/NOS2/PCSK1/PRKCQ/PTPRN/SCG2/VGF	8
GO:0005912	adherens junction	8/133	461/17301	0.0260968	0.257837	0.232948	FLNB/FLRT2/ITGA4/NFASC/NRP1/RND3/RPL8/RPS16	8
GO:0070161	anchoring junction	8/133	480/17301	0.0320776	0.263433	0.238005	FLNB/FLRT2/ITGA4/NFASC/NRP1/RND3/RPL8/RPS16	8
GO:0002768	immune response-regulating cell surface receptor signaling pathway	8/130	497/16209	0.0468594	0.264779	0.227952	C3AR1/CAMK2A/CAMK2B/FGF5/MAP3K14/PDGFB/PRKCQ/SPTBN2	8
GO:0071375	cellular response to peptide hormone stimulus	8/130	499/16209	0.0477745	0.266713	0.229617	CAMK2A/CAMK2B/FGF5/GNG3/GRB10/PDGFB/PRKCQ/SPTBN2	8
GO:0044297	cell body	8/133	490/17301	0.0355761	0.274603	0.248096	CALB1/CAMK2B/CNTN2/NRP1/PTPN5/PTPRN/SPTBN2/STMN2	8
hsa05200	Pathways in cancer	1966-08-01	396/7061	0.0302847	0.327802	0.298425	624/2250/2785/3912/4233/4843/5155/83593	8
GO:0002685	regulation of leukocyte migration	7/130	150/16209	0.000206462	0.0165739	0.0142688	C3AR1/ECM1/F2RL1/ITGA4/PLA2G7/SERPINE1/THBS1	7
GO:0030595	leukocyte chemotaxis	7/130	178/16209	0.000581746	0.0330318	0.0284376	C3AR1/F2RL1/PDGFB/PLA2G7/SCG2/SERPINE1/THBS1	7
GO:0050803	regulation of synapse structure or activity	7/130	235/16209	0.00287876	0.088181	0.0759164	CALB1/CAMK2A/CAMK2B/CNTN2/FLRT2/PTPN5/VGF	7
GO:0042063	gliogenesis	7/130	236/16209	0.00294737	0.08911	0.0767161	CNTN2/DCX/DLX1/DLX2/FGF5/GAP43/LAMB1	7
GO:0005769	early endosome	7/133	291/17301	0.00729336	0.105968	0.0957395	ANXA2/ARRDC3/ARRDC4/F2RL1/NRP1/PMEPA1/VPS33B	7
GO:0051480	regulation of cytosolic calcium ion concentration	7/130	264/16209	0.00543013	0.111365	0.0958757	BDKRB2/C3AR1/CALB1/CHRNA9/F2RL1/GNG3/MCHR1	7
hsa04360	Axon guidance	1966-07-01	176/7061	0.00119614	0.130547	0.118848	91653/815/816/4233/8829/91584/8482	7
GO:0043624	cellular protein complex disassembly	7/130	278/16209	0.00714376	0.13095	0.112737	F2RL1/MRPL12/RPL36A/RPL8/RPS16/SPTBN2/STMN2	7
GO:0051098	regulation of binding	7/130	282/16209	0.00769993	0.136044	0.117122	ANXA2/CAPRIN2/ITGA4/MAD2L2/NEUROD1/NRP1/PDGFB	7
GO:0050678	regulation of epithelial cell proliferation	7/130	283/16209	0.00784384	0.136044	0.117122	ECM1/LAMB1/NRP1/PDGFB/SCG2/TGM1/THBS1	7
GO:0046942	carboxylic acid transport	7/130	296/16209	0.00990088	0.145566	0.12532	BDKRB2/NOS2/SLC16A14/SLC16A6/SLC26A1/SLC26A7/THBS1	7
GO:0048010	vascular endothelial growth factor receptor signaling pathway	7/130	296/16209	0.00990088	0.145566	0.12532	CAMK2A/CAMK2B/FGF5/GRB10/NRP1/PDGFB/SPTBN2	7
GO:0001666	response to hypoxia	7/130	297/16209	0.010074	0.145566	0.12532	BDKRB2/LDHA/NOS2/OPRD1/PDGFB/PRKCQ/THBS1	7
GO:0015849	organic acid transport	7/130	299/16209	0.0104268	0.146702	0.126298	BDKRB2/NOS2/SLC16A14/SLC16A6/SLC26A1/SLC26A7/THBS1	7
GO:0045666	positive regulation of neuron differentiation	7/130	302/16209	0.0109729	0.14679	0.126373	CAMK2B/CAPRIN2/NEUROD1/NRP1/PTPN5/SEMA7A/STMN2	7
GO:0036293	response to decreased oxygen levels	7/130	306/16209	0.011733	0.148655	0.127979	BDKRB2/LDHA/NOS2/OPRD1/PDGFB/PRKCQ/THBS1	7
GO:0043241	protein complex disassembly	7/130	309/16209	0.0123276	0.149209	0.128456	F2RL1/MRPL12/RPL36A/RPL8/RPS16/SPTBN2/STMN2	7
GO:0008543	fibroblast growth factor receptor signaling pathway	7/130	314/16209	0.0133666	0.154047	0.132621	CAMK2A/CAMK2B/FGF5/FLRT2/PDGFB/SPTBN2/THBS1	7
GO:0032984	macromolecular complex disassembly	7/130	320/16209	0.014695	0.160992	0.1386	F2RL1/MRPL12/RPL36A/RPL8/RPS16/SPTBN2/STMN2	7
GO:0001667	ameboidal-type cell migration	7/130	321/16209	0.0149252	0.160992	0.1386	ITGA4/MET/NRP1/PDGFB/SCG2/SEMA7A/THBS1	7
GO:0070482	response to oxygen levels	7/130	322/16209	0.015158	0.160992	0.1386	BDKRB2/LDHA/NOS2/OPRD1/PDGFB/PRKCQ/THBS1	7
GO:0032535	regulation of cellular component size	7/130	323/16209	0.0153934	0.160992	0.1386	CNTN2/F2RL1/NRP1/PLXNA4/RAB3B/SEMA7A/SPTBN2	7
GO:0010769	regulation of cell morphogenesis involved in differentiation	7/130	329/16209	0.0168609	0.166737	0.143547	CAMK2B/CAPRIN2/CNTN2/MAD2L2/NRP1/PLXNA4/SEMA7A	7
GO:0008286	insulin receptor signaling pathway	7/130	336/16209	0.0186952	0.173618	0.149471	CAMK2A/CAMK2B/FGF5/GRB10/PDGFB/PRKCQ/SPTBN2	7
GO:0044344	cellular response to fibroblast growth factor stimulus	7/130	336/16209	0.0186952	0.173618	0.149471	CAMK2A/CAMK2B/FGF5/FLRT2/PDGFB/SPTBN2/THBS1	7
GO:0071774	response to fibroblast growth factor	7/130	342/16209	0.0203759	0.177659	0.15295	CAMK2A/CAMK2B/FGF5/FLRT2/PDGFB/SPTBN2/THBS1	7
GO:0006874	cellular calcium ion homeostasis	7/130	363/16209	0.0270875	0.208807	0.179765	BDKRB2/C3AR1/CALB1/CHRNA9/F2RL1/GNG3/MCHR1	7
GO:0050769	positive regulation of neurogenesis	7/130	373/16209	0.0307602	0.224992	0.193699	CAMK2B/CAPRIN2/NEUROD1/NRP1/PTPN5/SEMA7A/STMN2	7
GO:0055074	calcium ion homeostasis	7/130	375/16209	0.0315331	0.227561	0.195911	BDKRB2/C3AR1/CALB1/CHRNA9/F2RL1/GNG3/MCHR1	7
GO:2001233	regulation of apoptotic signaling pathway	7/130	378/16209	0.0327169	0.231504	0.199305	BDKRB2/CAMK2B/NRP1/SCG2/SERPINE1/SRPX/THBS1	7
GO:0072503	cellular divalent inorganic cation homeostasis	7/130	383/16209	0.0347554	0.234437	0.20183	BDKRB2/C3AR1/CALB1/CHRNA9/F2RL1/GNG3/MCHR1	7
GO:0001933	negative regulation of protein phosphorylation	7/130	386/16209	0.0360184	0.235536	0.202776	BDKRB2/F2RL1/FLRT2/IGFBP3/INSM1/PMEPA1/PTPN5	7
GO:0003012	muscle system process	7/130	389/16209	0.0373115	0.237325	0.204317	ANXA2/BDKRB2/CAMK2B/IGFBP5/LTB4R/MET/NDUFS6	7
GO:0060627	regulation of vesicle-mediated transport	7/130	392/16209	0.0386349	0.241132	0.207594	ANXA2/F2RL1/NRP1/PTPN5/RAB27B/RAB3B/SERPINE1	7
GO:0032869	cellular response to insulin stimulus	7/130	401/16209	0.0427897	0.250915	0.216017	CAMK2A/CAMK2B/FGF5/GRB10/PDGFB/PRKCQ/SPTBN2	7
GO:0072507	divalent inorganic cation homeostasis	7/130	402/16209	0.0432685	0.251195	0.216258	BDKRB2/C3AR1/CALB1/CHRNA9/F2RL1/GNG3/MCHR1	7
GO:0098794	postsynapse	7/133	387/17301	0.0300401	0.263433	0.238005	CAMK2A/CAMK2B/CHRNA9/GAP43/GLRA2/GNG3/OPRD1	7
GO:0001525	angiogenesis	7/130	424/16209	0.0546931	0.28872	0.248564	ANXA2/C3AR1/ECM1/NRP1/SCG2/SERPINE1/THBS1	7
GO:1902532	negative regulation of intracellular signal transduction	7/130	442/16209	0.0653295	0.31488	0.271085	BDKRB2/F2RL1/FLRT2/KCTD13/NEUROD1/PTPN5/THBS1	7
GO:0048608	reproductive structure development	7/130	447/16209	0.0684928	0.32343	0.278446	FANCA/ITGA4/MET/PDGFB/PTPRN/SERPINE1/VGF	7
hsa04151	PI3K-Akt signaling pathway	1966-07-01	339/7061	0.0379167	0.327802	0.298425	2250/2785/3676/3912/4233/5155/7057	7
GO:0010720	positive regulation of cell development	7/130	468/16209	0.0827736	0.343304	0.295555	CAMK2B/CAPRIN2/NEUROD1/NRP1/PTPN5/SEMA7A/STMN2	7
GO:0050865	regulation of cell activation	7/130	469/16209	0.0834937	0.343304	0.295555	ADAMTS18/F2RL1/MAP3K14/PDGFB/PRKCQ/THBS1/VPS33B	7
GO:0007265	Ras protein signal transduction	7/130	470/16209	0.0842175	0.343304	0.295555	CAMK2A/CAMK2B/F2RL1/FGF5/KCTD13/PDGFB/SPTBN2	7
GO:0043687	post-translational protein modification	7/130	473/16209	0.0864104	0.346237	0.29808	ARSG/ARSI/B3GNT2/GALNT6/SPTBN2/ST6GALNAC5/THBS1	7
GO:0009150	purine ribonucleotide metabolic process	7/130	479/16209	0.0908941	0.346561	0.29836	LDHA/NDUFS6/NOS2/PFKFB1/PFKP/SLC26A1/THBS1	7
GO:0006875	cellular metal ion homeostasis	7/130	482/16209	0.0931846	0.346561	0.29836	BDKRB2/C3AR1/CALB1/CHRNA9/F2RL1/GNG3/MCHR1	7
GO:0009259	ribonucleotide metabolic process	7/130	494/16209	0.102669	0.352528	0.303496	LDHA/NDUFS6/NOS2/PFKFB1/PFKP/SLC26A1/THBS1	7
GO:0014812	muscle cell migration	6/130	66/16209	1.45215e-05	0.00338061	0.00291042	IGFBP3/IGFBP5/MET/NRP1/PDGFB/SERPINE1	6
GO:0021761	limbic system development	6/130	105/16209	0.000199359	0.0165739	0.0142688	DCX/DLX1/DLX2/MDK/NEUROD1/NRP1	6
GO:0002687	positive regulation of leukocyte migration	6/130	110/16209	0.000256816	0.0174142	0.0149922	C3AR1/F2RL1/ITGA4/PLA2G7/SERPINE1/THBS1	6
GO:0019838	growth factor binding	6/125	120/16271	0.00032594	0.0360707	0.0301924	IGFBP3/IGFBP5/NRP1/PDGFB/THBS1/WISP1	6
GO:0008528	G-protein coupled peptide receptor activity	6/125	131/16271	0.000520765	0.0374679	0.0313618	BDKRB2/C3AR1/F2RL1/LTB4R/MCHR1/OPRD1	6
GO:0001653	peptide receptor activity	6/125	133/16271	0.000564275	0.0374679	0.0313618	BDKRB2/C3AR1/F2RL1/LTB4R/MCHR1/OPRD1	6
GO:0048167	regulation of synaptic plasticity	6/130	145/16209	0.00111004	0.0516834	0.044495	CALB1/CAMK2A/CAMK2B/CNTN2/PTPN5/VGF	6
GO:0097529	myeloid leukocyte migration	6/130	155/16209	0.00156285	0.0638301	0.0549523	C3AR1/PDGFB/PLA2G7/SCG2/SERPINE1/THBS1	6
GO:0050679	positive regulation of epithelial cell proliferation	6/130	157/16209	0.00166818	0.0658224	0.0566675	ECM1/LAMB1/NRP1/PDGFB/SCG2/TGM1	6
GO:0033267	axon part	6/133	198/17301	0.00429619	0.0815214	0.0736524	BOC/CALB1/CNTN2/NFASC/OPRD1/PTPRN	6
GO:0005788	endoplasmic reticulum lumen	6/133	201/17301	0.00462065	0.0815214	0.0736524	ARSG/ARSI/COL22A1/P3H3/PDGFB/THBS1	6
GO:0021953	central nervous system neuron differentiation	6/130	180/16209	0.00330555	0.0962332	0.0828486	CNTN2/DCX/DLX1/DLX2/NRP1/PLXNA4	6
GO:0015291	secondary active transmembrane transporter activity	6/125	220/16271	0.00706138	0.10703	0.0895873	SLC16A14/SLC16A6/SLC26A1/SLC26A7/SLC28A2/SLC4A7	6
GO:0002064	epithelial cell development	6/130	220/16209	0.00864672	0.139036	0.119698	F2RL1/FLNB/INSM1/MET/PDGFB/SLC4A7	6
GO:0010976	positive regulation of neuron projection development	6/130	222/16209	0.00901821	0.139036	0.119698	CAMK2B/CAPRIN2/NRP1/PTPN5/SEMA7A/STMN2	6
GO:0009266	response to temperature stimulus	6/130	227/16209	0.0099968	0.145566	0.12532	CAMK2A/CAMK2B/PRKCQ/THBS1/TRPM3/VGF	6
GO:0006006	glucose metabolic process	6/130	228/16209	0.0102013	0.145566	0.12532	GRB10/IGFBP3/IGFBP5/LDHA/PFKFB1/PFKP	6
GO:0008509	anion transmembrane transporter activity	6/125	270/16271	0.0179823	0.145567	0.121844	GLRA2/SLC16A14/SLC16A6/SLC26A1/SLC26A7/SLC4A7	6
GO:0050808	synapse organization	6/130	231/16209	0.0108325	0.14679	0.126373	CAMK2B/CNTN2/FLRT2/GLRA2/NFASC/SPTBN2	6
GO:0098656	anion transmembrane transport	6/130	234/16209	0.0114909	0.148655	0.127979	GLRA2/SLC16A6/SLC26A1/SLC26A7/SLC4A7/THBS1	6
GO:0000186	activation of MAPKK activity	6/130	236/16209	0.0119453	0.148655	0.127979	CAMK2A/CAMK2B/FGF5/MAP3K14/PDGFB/SPTBN2	6
GO:0007204	positive regulation of cytosolic calcium ion concentration	6/130	243/16209	0.0136357	0.155607	0.133965	BDKRB2/C3AR1/CHRNA9/F2RL1/GNG3/MCHR1	6
GO:0030168	platelet activation	6/130	255/16209	0.0169118	0.166737	0.143547	ADAMTS18/PDGFB/PRKCQ/SERPINE1/THBS1/VPS33B	6
GO:0045165	cell fate commitment	6/130	260/16209	0.0184246	0.173618	0.149471	DLX1/DLX2/GAP43/NEUROD1/NRP1/PPDPF	6
GO:0040013	negative regulation of locomotion	6/130	261/16209	0.018738	0.173618	0.149471	ARRDC3/IGFBP3/IGFBP5/NRP1/SERPINE1/THBS1	6
GO:0019318	hexose metabolic process	6/130	263/16209	0.0193756	0.173618	0.149471	GRB10/IGFBP3/IGFBP5/LDHA/PFKFB1/PFKP	6
GO:0032102	negative regulation of response to external stimulus	6/130	270/16209	0.0217239	0.18525	0.159484	ADAMTS18/ANXA2/NRP1/PDGFB/SERPINE1/THBS1	6
GO:0010721	negative regulation of cell development	6/130	296/16209	0.0321157	0.227943	0.196239	CNTN2/DLX1/DLX2/MAD2L2/NRP1/STMN2	6
GO:0038095	Fc-epsilon receptor signaling pathway	6/130	298/16209	0.0330288	0.23258	0.200232	CAMK2A/CAMK2B/FGF5/PDGFB/PRKCQ/SPTBN2	6
GO:0022804	active transmembrane transporter activity	6/125	340/16271	0.0473795	0.234776	0.196515	SLC16A14/SLC16A6/SLC26A1/SLC26A7/SLC28A2/SLC4A7	6
GO:0005996	monosaccharide metabolic process	6/130	310/16209	0.0388626	0.241259	0.207703	GRB10/IGFBP3/IGFBP5/LDHA/PFKFB1/PFKP	6
GO:0016485	protein processing	6/130	316/16209	0.0420114	0.249533	0.214827	CASP7/CNTN2/CPM/PCSK1/SERPINE1/THBS1	6
hsa04510	Focal adhesion	1966-06-01	199/7061	0.0103704	0.275797	0.251081	2317/3676/3912/4233/5155/7057	6
GO:0015833	peptide transport	6/130	337/16209	0.0542792	0.288498	0.248372	NEUROD1/NOS2/PCSK1/PRKCQ/PTPRN/VGF	6
GO:0051604	protein maturation	6/130	340/16209	0.0561922	0.293848	0.252978	CASP7/CNTN2/CPM/PCSK1/SERPINE1/THBS1	6
GO:1901605	alpha-amino acid metabolic process	6/130	342/16209	0.05749	0.296099	0.254916	NOS2/ODC1/RPL36A/RPL8/RPS16/SMS	6
GO:0038093	Fc receptor signaling pathway	6/130	355/16209	0.0663643	0.318549	0.274243	CAMK2A/CAMK2B/FGF5/PDGFB/PRKCQ/SPTBN2	6
GO:0042886	amide transport	6/130	359/16209	0.0692482	0.325287	0.280045	NEUROD1/NOS2/PCSK1/PRKCQ/PTPRN/VGF	6
GO:0006816	calcium ion transport	6/130	374/16209	0.0807034	0.343304	0.295555	CAMK2A/CAMK2B/CHRNA9/OPRD1/PDGFB/TRPM3	6
GO:0006790	sulfur compound metabolic process	6/130	375/16209	0.0815029	0.343304	0.295555	ACSBG2/ARSG/B3GNT2/GGT7/SLC26A1/SMS	6
GO:0015980	energy derivation by oxidation of organic compounds	6/130	376/16209	0.0823069	0.343304	0.295555	GNG3/GRB10/LDHA/NDUFS6/NOS2/PFKFB1	6
GO:0022407	regulation of cell-cell adhesion	6/130	384/16209	0.0888986	0.346561	0.29836	ADAMTS18/ITGA4/MAD2L2/MAP3K14/PRKCQ/VPS33B	6
GO:0001819	positive regulation of cytokine production	6/130	394/16209	0.0975346	0.346561	0.29836	C3AR1/F2RL1/PRKCQ/SEMA7A/SERPINE1/THBS1	6
GO:0000226	microtubule cytoskeleton organization	6/130	413/16209	0.115131	0.364273	0.313608	CNTN2/CROCC/MYBL2/STMN2/TPPP3/WDR62	6
GO:0070838	divalent metal ion transport	6/130	420/16209	0.121995	0.369238	0.317883	CAMK2A/CAMK2B/CHRNA9/OPRD1/PDGFB/TRPM3	6
GO:0072511	divalent inorganic cation transport	6/130	423/16209	0.124998	0.369238	0.317883	CAMK2A/CAMK2B/CHRNA9/OPRD1/PDGFB/TRPM3	6
GO:0023061	signal release	6/130	440/16209	0.142692	0.381867	0.328755	CAMK2A/NEUROD1/NOS2/PCSK1/PTPRN/VGF	6
GO:0048568	embryonic organ development	6/130	440/16209	0.142692	0.381867	0.328755	CHRNA9/DLX2/ITGA4/NEUROD1/NRP1/PDGFB	6
GO:0048732	gland development	6/130	453/16209	0.156966	0.390765	0.336416	IGFBP5/INSM1/MDK/MET/NRP1/PPDPF	6
GO:0010008	endosome membrane	6/133	387/17301	0.0783719	0.404686	0.365623	ANXA2/CD68/PMEPA1/RAB27B/SLC26A7/VPS33B	6
GO:0044772	mitotic cell cycle phase transition	6/130	474/16209	0.181287	0.407661	0.350962	CAMK2A/CAMK2B/LSM10/MAD2L2/MYBL2/PRKCQ	6
GO:0044440	endosomal part	6/133	416/17301	0.101871	0.414817	0.374776	ANXA2/CD68/PMEPA1/RAB27B/SLC26A7/VPS33B	6
GO:0072657	protein localization to membrane	6/130	485/16209	0.194602	0.419573	0.361217	ANXA2/ITGA4/NFASC/RPL36A/RPL8/RPS16	6
GO:0001501	skeletal system development	6/130	491/16209	0.20202	0.42309	0.364245	ADAMTS4/ANXA2/DLX1/DLX2/THBS1/VPS33B	6
GO:0010817	regulation of hormone levels	6/130	492/16209	0.203267	0.42478	0.365699	DHRS2/NEUROD1/NOS2/PCSK1/PTPRN/VGF	6
GO:0044770	cell cycle phase transition	6/130	498/16209	0.210805	0.433146	0.372902	CAMK2A/CAMK2B/LSM10/MAD2L2/MYBL2/PRKCQ	6
GO:0014910	regulation of smooth muscle cell migration	5/130	49/16209	4.41421e-05	0.00736257	0.00633855	IGFBP3/IGFBP5/NRP1/PDGFB/SERPINE1	5
GO:0030195	negative regulation of blood coagulation	5/130	50/16209	4.87333e-05	0.00736257	0.00633855	ADAMTS18/ANXA2/PDGFB/SERPINE1/THBS1	5
GO:1900047	negative regulation of hemostasis	5/130	50/16209	4.87333e-05	0.00736257	0.00633855	ADAMTS18/ANXA2/PDGFB/SERPINE1/THBS1	5
GO:0050819	negative regulation of coagulation	5/130	52/16209	5.90171e-05	0.00752929	0.00648208	ADAMTS18/ANXA2/PDGFB/SERPINE1/THBS1	5
GO:0050918	positive chemotaxis	5/130	52/16209	5.90171e-05	0.00752929	0.00648208	F2RL1/MET/NRP1/PDGFB/SCG2	5
GO:0014909	smooth muscle cell migration	5/130	55/16209	7.74919e-05	0.00902006	0.00776551	IGFBP3/IGFBP5/NRP1/PDGFB/SERPINE1	5
GO:0061045	negative regulation of wound healing	5/130	63/16209	0.000148757	0.0138244	0.0119016	ADAMTS18/ANXA2/PDGFB/SERPINE1/THBS1	5
GO:0021879	forebrain neuron differentiation	5/130	64/16209	0.000160335	0.0138244	0.0119016	CNTN2/DCX/DLX1/DLX2/NRP1	5
GO:0021872	forebrain generation of neurons	5/130	71/16209	0.000261812	0.0174142	0.0149922	CNTN2/DCX/DLX1/DLX2/NRP1	5
GO:0021766	hippocampus development	5/130	76/16209	0.000359826	0.0226399	0.019491	DCX/DLX1/DLX2/MDK/NEUROD1	5
GO:0002690	positive regulation of leukocyte chemotaxis	5/130	80/16209	0.000456415	0.0272444	0.0234552	C3AR1/F2RL1/PLA2G7/SERPINE1/THBS1	5
GO:0001936	regulation of endothelial cell proliferation	5/130	96/16209	0.00104799	0.0497903	0.0428652	ECM1/NRP1/PDGFB/SCG2/THBS1	5
GO:0002688	regulation of leukocyte chemotaxis	5/130	96/16209	0.00104799	0.0497903	0.0428652	C3AR1/F2RL1/PLA2G7/SERPINE1/THBS1	5
GO:0002020	protease binding	5/125	103/16271	0.00118583	0.0522963	0.0437737	ADAMTS4/ANXA2/BDKRB2/ECM1/SERPINE1	5
GO:0051591	response to cAMP	5/130	102/16209	0.00137459	0.0571435	0.0491957	IGFBP5/LDHA/PFKFB1/PTPRN/VGF	5
GO:0001935	endothelial cell proliferation	5/130	113/16209	0.00216014	0.0751941	0.0647357	ECM1/NRP1/PDGFB/SCG2/THBS1	5
GO:0021987	cerebral cortex development	5/130	113/16209	0.00216014	0.0751941	0.0647357	DCX/LAMB1/MDK/NRP1/WDR62	5
GO:1904018	positive regulation of vasculature development	5/130	133/16209	0.00435756	0.106205	0.0914338	C3AR1/ECM1/PDGFB/SERPINE1/THBS1	5
GO:0008514	organic anion transmembrane transporter activity	5/125	164/16271	0.00870422	0.10703	0.0895873	SLC16A14/SLC16A6/SLC26A1/SLC26A7/SLC4A7	5
GO:0046683	response to organophosphorus	5/130	138/16209	0.0050917	0.111365	0.0958757	IGFBP5/LDHA/PFKFB1/PTPRN/VGF	5
GO:0030534	adult behavior	5/130	146/16209	0.0064425	0.123952	0.106712	CNTN2/MET/OPRD1/SPTBN2/ZFHX2	5
GO:0005516	calmodulin binding	5/125	177/16271	0.011841	0.12848	0.107542	CAMK2A/CAMK2B/DCX/GAP43/NOS2	5
GO:0050839	cell adhesion molecule binding	5/125	179/16271	0.0123836	0.12848	0.107542	ITGA4/LAMB1/SEMA7A/THBS1/WISP1	5
hsa04750	Inflammatory mediator regulation of TRP channels	1966-05-01	99/7061	0.00222481	0.130547	0.118848	624/815/816/2150/5588	5
hsa04066	HIF-1 signaling pathway	1966-05-01	103/7061	0.00264623	0.130547	0.118848	815/816/3939/4843/5054	5
GO:0015718	monocarboxylic acid transport	5/130	151/16209	0.00740431	0.132594	0.114152	BDKRB2/NOS2/SLC16A14/SLC16A6/THBS1	5
GO:0043542	endothelial cell migration	5/130	151/16209	0.00740431	0.132594	0.114152	MET/NRP1/PDGFB/SCG2/THBS1	5
GO:0071897	DNA biosynthetic process	5/130	151/16209	0.00740431	0.132594	0.114152	C3AR1/MAD2L2/PDGFB/PIF1/PRKCQ	5
GO:2001236	regulation of extrinsic apoptotic signaling pathway	5/130	155/16209	0.00824267	0.13756	0.118428	NRP1/SCG2/SERPINE1/SRPX/THBS1	5
GO:1903035	negative regulation of response to wounding	5/130	157/16209	0.00868562	0.139036	0.119698	ADAMTS18/ANXA2/PDGFB/SERPINE1/THBS1	5
GO:0014074	response to purine-containing compound	5/130	158/16209	0.00891316	0.139036	0.119698	IGFBP5/LDHA/PFKFB1/PTPRN/VGF	5
GO:0031406	carboxylic acid binding	5/125	193/16271	0.0166601	0.144706	0.121124	GAP43/GLRA2/NOS2/P3H3/THBS1	5
GO:0043177	organic acid binding	5/125	194/16271	0.0169986	0.144706	0.121124	GAP43/GLRA2/NOS2/P3H3/THBS1	5
GO:0043393	regulation of protein binding	5/130	169/16209	0.0116938	0.148655	0.127979	ANXA2/CAPRIN2/ITGA4/NRP1/PDGFB	5
GO:0006109	regulation of carbohydrate metabolic process	5/130	172/16209	0.012544	0.149756	0.128927	GRB10/IGFBP3/IGFBP5/PDGFB/PFKFB1	5
GO:0008217	regulation of blood pressure	5/130	174/16209	0.0131335	0.153642	0.132273	BDKRB2/C3AR1/F2RL1/NOS2/PDGFB	5
GO:0009749	response to glucose	5/130	181/16209	0.015344	0.160992	0.1386	LDHA/NEUROD1/PRKCQ/PTPRN/THBS1	5
GO:0010001	glial cell differentiation	5/130	181/16209	0.015344	0.160992	0.1386	CNTN2/DLX1/DLX2/FGF5/GAP43	5
GO:0003924	GTPase activity	5/125	214/16271	0.0247547	0.161148	0.134886	GNG3/RAB27B/RAB3B/RND3/TUBA1C	5
GO:0009746	response to hexose	5/130	186/16209	0.0170671	0.166942	0.143723	LDHA/NEUROD1/PRKCQ/PTPRN/THBS1	5
GO:0006612	protein targeting to membrane	5/130	193/16209	0.0196887	0.173618	0.149471	ANXA2/NFASC/RPL36A/RPL8/RPS16	5
GO:0034284	response to monosaccharide	5/130	193/16209	0.0196887	0.173618	0.149471	LDHA/NEUROD1/PRKCQ/PTPRN/THBS1	5
GO:2001234	negative regulation of apoptotic signaling pathway	5/130	196/16209	0.0208888	0.180108	0.155058	BDKRB2/NRP1/SCG2/SERPINE1/THBS1	5
GO:0016051	carbohydrate biosynthetic process	5/130	200/16209	0.0225621	0.18962	0.163247	B3GNT2/GRB10/PDGFB/PFKFB1/ST6GALNAC5	5
GO:0009743	response to carbohydrate	5/130	218/16209	0.0311601	0.225984	0.194553	LDHA/NEUROD1/PRKCQ/PTPRN/THBS1	5
GO:0010631	epithelial cell migration	5/130	219/16209	0.0316904	0.227561	0.195911	MET/NRP1/PDGFB/SCG2/THBS1	5
GO:0090132	epithelium migration	5/130	222/16209	0.0333151	0.23258	0.200232	MET/NRP1/PDGFB/SCG2/THBS1	5
GO:0033500	carbohydrate homeostasis	5/130	223/16209	0.033868	0.23258	0.200232	IGFBP5/MET/NEUROD1/PTPRN/VGF	5
GO:0042593	glucose homeostasis	5/130	223/16209	0.033868	0.23258	0.200232	IGFBP5/MET/NEUROD1/PTPRN/VGF	5
GO:0046777	protein autophosphorylation	5/130	226/16209	0.0355609	0.234437	0.20183	CAMK2A/CAMK2B/DCX/MET/PDGFB	5
GO:0090130	tissue migration	5/130	227/16209	0.0361367	0.235648	0.202873	MET/NRP1/PDGFB/SCG2/THBS1	5
GO:0030073	insulin secretion	5/130	228/16209	0.0367182	0.237325	0.204317	NEUROD1/NOS2/PCSK1/PTPRN/VGF	5
GO:0042742	defense response to bacterium	5/130	229/16209	0.0373055	0.237325	0.204317	ADAMTS4/F2RL1/NOS2/SERPINE1/VGF	5
GO:0097191	extrinsic apoptotic signaling pathway	5/130	231/16209	0.0384973	0.240919	0.207411	NRP1/SCG2/SERPINE1/SRPX/THBS1	5
GO:1901342	regulation of vasculature development	5/130	231/16209	0.0384973	0.240919	0.207411	C3AR1/ECM1/PDGFB/SERPINE1/THBS1	5
GO:0061448	connective tissue development	5/130	234/16209	0.0403285	0.244379	0.210389	ARRDC3/C3AR1/DLX2/PDGFB/THBS1	5
GO:0051020	GTPase binding	5/125	263/16271	0.052336	0.25182	0.210781	ANXA2/KCTD13/PTPRN/RPH3A/SYTL5	5
GO:0050768	negative regulation of neurogenesis	5/130	241/16209	0.0448049	0.255652	0.220094	CNTN2/DLX1/DLX2/NRP1/STMN2	5
GO:0016323	basolateral plasma membrane	5/133	210/17301	0.0231585	0.257837	0.232948	ANXA2/MET/PDGFB/SLC26A7/SLC4A7	5
GO:0051271	negative regulation of cellular component movement	5/130	243/16209	0.0461365	0.261966	0.22553	IGFBP3/IGFBP5/NRP1/SERPINE1/THBS1	5
GO:0072593	reactive oxygen species metabolic process	5/130	243/16209	0.0461365	0.261966	0.22553	F2RL1/MET/NOS2/PDGFB/THBS1	5
GO:0043588	skin development	5/130	251/16209	0.0516981	0.279242	0.240403	ARRDC3/FLNB/IGFBP5/POU2F3/TGM1	5
GO:0051961	negative regulation of nervous system development	5/130	261/16209	0.0591804	0.30147	0.25954	CNTN2/DLX1/DLX2/NRP1/STMN2	5
GO:0030072	peptide hormone secretion	5/130	269/16209	0.0655903	0.315484	0.271605	NEUROD1/NOS2/PCSK1/PTPRN/VGF	5
GO:0001822	kidney development	5/130	272/16209	0.0680908	0.322186	0.277375	C3AR1/CALB1/NRP1/ODC1/PDGFB	5
hsa05205	Proteoglycans in cancer	1966-05-01	205/7061	0.0420827	0.327802	0.298425	815/816/2317/4233/7057	5
GO:0051302	regulation of cell division	5/130	276/16209	0.0715068	0.331039	0.284996	CAMK2B/FGF5/MAD2L2/MDK/PDGFB	5
GO:0002790	peptide secretion	5/130	277/16209	0.0723753	0.331673	0.285542	NEUROD1/NOS2/PCSK1/PTPRN/VGF	5
GO:0006898	receptor-mediated endocytosis	5/130	279/16209	0.0741298	0.333801	0.287374	ANXA2/CNTN2/ITGA4/PTPN5/SERPINE1	5
hsa04015	Rap1 signaling pathway	1966-05-01	210/7061	0.045884	0.339542	0.309113	2250/4233/5155/83593/7057	5
GO:0044262	cellular carbohydrate metabolic process	5/130	282/16209	0.076805	0.343304	0.295555	B3GNT2/GRB10/IGFBP3/IGFBP5/PFKFB1	5
GO:0072001	renal system development	5/130	287/16209	0.0813789	0.343304	0.295555	C3AR1/CALB1/NRP1/ODC1/PDGFB	5
GO:0098793	presynapse	5/133	260/17301	0.050483	0.34637	0.312936	CALB1/CAMK2A/RAB3B/RPH3A/SPTBN2	5
GO:0031589	cell-substrate adhesion	5/130	301/16209	0.0949414	0.346561	0.29836	CNTN2/ITGA4/LAMB1/SERPINE1/THBS1	5
GO:0007015	actin filament organization	5/130	311/16209	0.105295	0.352686	0.303632	F2RL1/KCTD13/MAD2L2/PRKCQ/SPTBN2	5
GO:0008544	epidermis development	5/130	312/16209	0.10636	0.352686	0.303632	FLNB/IGFBP5/POU2F3/SLC4A7/TGM1	5
GO:0046128	purine ribonucleoside metabolic process	5/130	316/16209	0.110674	0.360853	0.310664	LDHA/NDUFS6/PFKFB1/PFKP/SLC26A1	5
GO:0042278	purine nucleoside metabolic process	5/130	319/16209	0.113965	0.361951	0.311609	LDHA/NDUFS6/PFKFB1/PFKP/SLC26A1	5
GO:0004175	endopeptidase activity	5/125	387/16271	0.177477	0.363718	0.304444	ADAMTS18/ADAMTS4/ADAMTS9/CASP7/PCSK1	5
GO:0003779	actin binding	5/125	389/16271	0.180057	0.364506	0.305103	CAMK2B/CROCC/FLNB/MYH7B/SPTBN2	5
GO:0046879	hormone secretion	5/130	322/16209	0.117303	0.368034	0.316846	NEUROD1/NOS2/PCSK1/PTPRN/VGF	5
GO:0006936	muscle contraction	5/130	324/16209	0.119554	0.368034	0.316846	ANXA2/BDKRB2/LTB4R/MET/NDUFS6	5
GO:0006260	DNA replication	5/130	326/16209	0.121825	0.369238	0.317883	KCTD13/PDGFB/PIF1/PRKCQ/RECQL4	5
GO:0001655	urogenital system development	5/130	328/16209	0.124117	0.369238	0.317883	C3AR1/CALB1/NRP1/ODC1/PDGFB	5
GO:0009914	hormone transport	5/130	331/16209	0.127592	0.369238	0.317883	NEUROD1/NOS2/PCSK1/PTPRN/VGF	5
GO:0051052	regulation of DNA metabolic process	5/130	332/16209	0.12876	0.370524	0.31899	C3AR1/KCTD13/PDGFB/PIF1/PRKCQ	5
GO:0045787	positive regulation of cell cycle	5/130	336/16209	0.133483	0.375925	0.32364	CAMK2B/INSM1/LSM10/PDGFB/TGM1	5
GO:0009119	ribonucleoside metabolic process	5/130	344/16209	0.143159	0.381867	0.328755	LDHA/NDUFS6/PFKFB1/PFKP/SLC26A1	5
GO:0005216	ion channel activity	5/125	404/16271	0.19985	0.383398	0.320917	CHRNA9/GLRA2/SLC26A1/SLC26A7/TRPM3	5
hsa04014	Ras signaling pathway	1966-05-01	226/7061	0.0594007	0.38814	0.353357	2250/2785/4233/5155/83593	5
GO:0043254	regulation of protein complex assembly	5/130	350/16209	0.150612	0.38872	0.334655	INSM1/OPRD1/PMEPA1/SPTBN2/STMN2	5
GO:0001654	eye development	5/130	351/16209	0.151871	0.389671	0.335473	ADAMTS18/CALB1/NEUROD1/NRP1/SLC4A7	5
GO:0022838	substrate-specific channel activity	5/125	415/16271	0.214823	0.394039	0.329824	CHRNA9/GLRA2/SLC26A1/SLC26A7/TRPM3	5
GO:0051090	regulation of sequence-specific DNA binding transcription factor activity	5/130	361/16209	0.164693	0.397311	0.342051	CAMK2A/MAD2L2/NEUROD1/OPRD1/PRKCQ	5
GO:0090150	establishment of protein localization to membrane	5/130	361/16209	0.164693	0.397311	0.342051	ANXA2/NFASC/RPL36A/RPL8/RPS16	5
GO:0007173	epidermal growth factor receptor signaling pathway	5/130	363/16209	0.167309	0.400242	0.344574	CAMK2A/CAMK2B/FGF5/PDGFB/SPTBN2	5
GO:0009116	nucleoside metabolic process	5/130	366/16209	0.171264	0.401923	0.346022	LDHA/NDUFS6/PFKFB1/PFKP/SLC26A1	5
GO:0038127	ERBB signaling pathway	5/130	370/16209	0.176593	0.40384	0.347672	CAMK2A/CAMK2B/FGF5/PDGFB/SPTBN2	5
GO:0004674	protein serine/threonine kinase activity	5/125	430/16271	0.235794	0.405206	0.33917	CAMK2A/CAMK2B/DCX/MAP3K14/PRKCQ	5
GO:0043235	receptor complex	5/133	321/17301	0.101875	0.414817	0.374776	CAPRIN2/CHRNA9/ITGA4/NRP1/PLXNA4	5
GO:0015267	channel activity	5/125	446/16271	0.258773	0.415021	0.347386	CHRNA9/GLRA2/SLC26A1/SLC26A7/TRPM3	5
GO:0022803	passive transmembrane transporter activity	5/125	446/16271	0.258773	0.415021	0.347386	CHRNA9/GLRA2/SLC26A1/SLC26A7/TRPM3	5
GO:1901657	glycosyl compound metabolic process	5/130	384/16209	0.195733	0.419582	0.361224	LDHA/NDUFS6/PFKFB1/PFKP/SLC26A1	5
hsa04010	MAPK signaling pathway	1966-05-01	254/7061	0.0880122	0.420187	0.382532	2250/2317/9020/5155/84867	5
GO:0006979	response to oxidative stress	5/130	387/16209	0.199927	0.42309	0.364245	DHRS2/LDHA/MET/PTPRN/THBS1	5
GO:0048011	neurotrophin TRK receptor signaling pathway	5/130	400/16209	0.218451	0.439916	0.37873	CAMK2A/CAMK2B/FGF5/PDGFB/SPTBN2	5
GO:0038179	neurotrophin signaling pathway	5/130	403/16209	0.222801	0.442772	0.381189	CAMK2A/CAMK2B/FGF5/PDGFB/SPTBN2	5
hsa05206	MicroRNAs in cancer	1966-05-01	292/7061	0.136456	0.44351	0.403765	4233/406883/406884/5155/7057	5
GO:0050708	regulation of protein secretion	5/130	404/16209	0.224257	0.44402	0.382264	F2RL1/NEUROD1/NOS2/PCSK1/PRKCQ	5
GO:0006486	protein glycosylation	5/130	411/16209	0.23453	0.445703	0.383712	B3GNT2/GALNT6/SPTBN2/ST6GALNAC5/THBS1	5
GO:0043413	macromolecule glycosylation	5/130	411/16209	0.23453	0.445703	0.383712	B3GNT2/GALNT6/SPTBN2/ST6GALNAC5/THBS1	5
GO:0070085	glycosylation	5/130	415/16209	0.240461	0.45181	0.38897	B3GNT2/GALNT6/SPTBN2/ST6GALNAC5/THBS1	5
GO:0051259	protein oligomerization	5/130	458/16209	0.306422	0.500246	0.430669	ANXA2/KCTD13/OPRD1/TMEM120B/TRPM3	5
GO:0009101	glycoprotein biosynthetic process	5/130	484/16209	0.347596	0.523795	0.450943	B3GNT2/GALNT6/SPTBN2/ST6GALNAC5/THBS1	5
GO:0007346	regulation of mitotic cell cycle	5/130	485/16209	0.34919	0.525478	0.452392	LSM10/MAD2L2/MAP3K14/PDGFB/PRKCQ	5
GO:0098552	side of membrane	5/133	424/17301	0.227835	0.529675	0.478547	GGT7/GNG3/ITGA4/SEMA7A/THBS1	5
GO:0015629	actin cytoskeleton	5/133	444/17301	0.256389	0.529675	0.478547	APBB3/CROCC/FLNB/MYH7B/SPTBN2	5
GO:0030425	dendrite	5/133	452/17301	0.268054	0.529675	0.478547	CALB1/CAMK2B/DCX/OSBP2/PTPN5	5
GO:0030659	cytoplasmic vesicle membrane	5/133	477/17301	0.305209	0.552892	0.499523	CAMK2A/CAMK2B/PTPRN/RAB27B/RPH3A	5
GO:0012506	vesicle membrane	5/133	496/17301	0.333963	0.55543	0.501816	CAMK2A/CAMK2B/PTPRN/RAB27B/RPH3A	5
GO:0010543	regulation of platelet activation	4/130	32/16209	0.000119356	0.0115775	0.00996728	ADAMTS18/PDGFB/PRKCQ/VPS33B	4
GO:0001968	fibronectin binding	4/125	29/16271	6.79418e-05	0.0225567	0.0188807	IGFBP3/IGFBP5/ITGA4/THBS1	4
GO:1904035	regulation of epithelial cell apoptotic process	4/130	59/16209	0.00127834	0.0552174	0.0475375	NEUROD1/SCG2/SERPINE1/THBS1	4
GO:0031091	platelet alpha granule	4/133	62/17301	0.00131881	0.0568053	0.051322	PDGFB/SERPINE1/THBS1/VPS33B	4
GO:0034774	secretory granule lumen	4/133	63/17301	0.00139993	0.0568053	0.051322	PCSK1/PDGFB/SERPINE1/THBS1	4
GO:0097481	neuronal postsynaptic density	4/133	67/17301	0.00175931	0.0568053	0.051322	CAMK2A/CAMK2B/GAP43/GNG3	4
GO:0022029	telencephalon cell migration	4/130	60/16209	0.00136123	0.0571435	0.0491957	CNTN2/DCX/LAMB1/NRP1	4
GO:0021885	forebrain cell migration	4/130	63/16209	0.00163235	0.0655191	0.0564064	CNTN2/DCX/LAMB1/NRP1	4
GO:0010595	positive regulation of endothelial cell migration	4/130	64/16209	0.00173048	0.0671428	0.0578042	MET/NRP1/PDGFB/THBS1	4
GO:2000278	regulation of DNA biosynthetic process	4/130	67/16209	0.00204936	0.0751941	0.0647357	C3AR1/PDGFB/PIF1/PRKCQ	4
GO:0001938	positive regulation of endothelial cell proliferation	4/130	68/16209	0.00216409	0.0751941	0.0647357	ECM1/NRP1/PDGFB/SCG2	4
GO:0060205	cytoplasmic membrane-bounded vesicle lumen	4/133	82/17301	0.00367496	0.0815214	0.0736524	PCSK1/PDGFB/SERPINE1/THBS1	4
GO:0031983	vesicle lumen	4/133	84/17301	0.00400668	0.0815214	0.0736524	PCSK1/PDGFB/SERPINE1/THBS1	4
GO:0021954	central nervous system neuron development	4/130	73/16209	0.00280477	0.08706	0.0749513	CNTN2/DCX/NRP1/PLXNA4	4
GO:1904019	epithelial cell apoptotic process	4/130	81/16209	0.00408185	0.102178	0.0879665	NEUROD1/SCG2/SERPINE1/THBS1	4
GO:0016597	amino acid binding	4/125	102/16271	0.00790726	0.10703	0.0895873	GAP43/GLRA2/NOS2/THBS1	4
GO:0005178	integrin binding	4/125	104/16271	0.00845646	0.10703	0.0895873	LAMB1/SEMA7A/THBS1/WISP1	4
GO:2001237	negative regulation of extrinsic apoptotic signaling pathway	4/130	90/16209	0.00593273	0.118402	0.101934	NRP1/SCG2/SERPINE1/THBS1	4
GO:0015103	inorganic anion transmembrane transporter activity	4/125	111/16271	0.0105737	0.121051	0.101323	GLRA2/SLC26A1/SLC26A7/SLC4A7	4
GO:0007218	neuropeptide signaling pathway	4/130	98/16209	0.0079869	0.136044	0.117122	GLRA2/LTB4R/MCHR1/OPRD1	4
GO:0048660	regulation of smooth muscle cell proliferation	4/130	99/16209	0.00827253	0.13756	0.118428	C3AR1/IGFBP3/IGFBP5/PDGFB	4
GO:0010634	positive regulation of epithelial cell migration	4/130	101/16209	0.00886372	0.139036	0.119698	MET/NRP1/PDGFB/THBS1	4
GO:0048659	smooth muscle cell proliferation	4/130	103/16209	0.00948188	0.144273	0.124207	C3AR1/IGFBP3/IGFBP5/PDGFB	4
GO:0070851	growth factor receptor binding	4/125	126/16271	0.0161945	0.144706	0.121124	ECM1/FGF5/FLRT2/PDGFB	4
GO:0046943	carboxylic acid transmembrane transporter activity	4/125	127/16271	0.0166244	0.144706	0.121124	SLC16A14/SLC16A6/SLC26A1/SLC26A7	4
GO:0005342	organic acid transmembrane transporter activity	4/125	131/16271	0.0184151	0.145567	0.121844	SLC16A14/SLC16A6/SLC26A1/SLC26A7	4
GO:0010906	regulation of glucose metabolic process	4/130	106/16209	0.0104607	0.146702	0.126298	GRB10/IGFBP3/IGFBP5/PFKFB1	4
GO:0031333	negative regulation of protein complex assembly	4/130	109/16209	0.0115027	0.148655	0.127979	OPRD1/PMEPA1/SPTBN2/STMN2	4
GO:0022037	metencephalon development	4/130	110/16209	0.0118643	0.148655	0.127979	MDK/NEUROD1/SLC4A7/SPTBN2	4
GO:0010594	regulation of endothelial cell migration	4/130	111/16209	0.0122331	0.149103	0.128365	MET/NRP1/PDGFB/THBS1	4
GO:0015293	symporter activity	4/125	135/16271	0.0203214	0.153334	0.128346	SLC16A14/SLC16A6/SLC28A2/SLC4A7	4
GO:0048675	axon extension	4/130	116/16209	0.0141875	0.160992	0.1386	DCX/NRP1/PLXNA4/SEMA7A	4
GO:0033135	regulation of peptidyl-serine phosphorylation	4/130	118/16209	0.0150215	0.160992	0.1386	BDKRB2/CAPRIN2/MAD2L2/OPRD1	4
GO:0045766	positive regulation of angiogenesis	4/130	121/16209	0.0163296	0.166734	0.143544	C3AR1/ECM1/SERPINE1/THBS1	4
GO:0042476	odontogenesis	4/130	122/16209	0.016781	0.166737	0.143547	DLX1/DLX2/LAMB1/SP6	4
GO:0051099	positive regulation of binding	4/130	125/16209	0.0181819	0.17312	0.149042	ANXA2/CAPRIN2/NEUROD1/NRP1	4
GO:0051781	positive regulation of cell division	4/130	128/16209	0.0196536	0.173618	0.149471	CAMK2B/FGF5/MDK/PDGFB	4
GO:0051100	negative regulation of binding	4/130	130/16209	0.0206744	0.179292	0.154355	ANXA2/ITGA4/MAD2L2/PDGFB	4
GO:0008201	heparin binding	4/125	154/16271	0.0310052	0.184793	0.154678	MDK/NRP1/THBS1/WISP1	4
GO:0008083	growth factor activity	4/125	158/16271	0.0336052	0.1891	0.158283	FGF5/MDK/PDGFB/VGF	4
GO:0008277	regulation of G-protein coupled receptor protein signaling pathway	4/130	133/16209	0.022266	0.18918	0.162868	ARRDC3/CAMK2B/CNTN2/PRKCQ	4
GO:0001764	neuron migration	4/130	143/16209	0.0281021	0.215913	0.185883	CNTN2/DCX/FLRT2/NRP1	4
GO:0050880	regulation of blood vessel size	4/130	145/16209	0.0293687	0.222474	0.191531	BDKRB2/F2RL1/NOS2/PRKCQ	4
GO:0035150	regulation of tube size	4/130	146/16209	0.0300145	0.222474	0.191531	BDKRB2/F2RL1/NOS2/PRKCQ	4
GO:0060041	retina development in camera-type eye	4/130	146/16209	0.0300145	0.222474	0.191531	CALB1/NEUROD1/NRP1/SLC4A7	4
GO:1990138	neuron projection extension	4/130	146/16209	0.0300145	0.222474	0.191531	DCX/NRP1/PLXNA4/SEMA7A	4
GO:0033002	muscle cell proliferation	4/130	151/16209	0.0333694	0.23258	0.200232	C3AR1/IGFBP3/IGFBP5/PDGFB	4
GO:0001890	placenta development	4/130	152/16209	0.0340657	0.23325	0.200808	ITGA4/MET/PDGFB/SERPINE1	4
GO:0006275	regulation of DNA replication	4/130	153/16209	0.0347704	0.234437	0.20183	KCTD13/PDGFB/PIF1/PRKCQ	4
GO:0030902	hindbrain development	4/130	153/16209	0.0347704	0.234437	0.20183	MDK/NEUROD1/SLC4A7/SPTBN2	4
GO:0008237	metallopeptidase activity	4/125	178/16271	0.0484683	0.236639	0.198075	ADAMTS18/ADAMTS4/ADAMTS9/CPM	4
GO:0010770	positive regulation of cell morphogenesis involved in differentiation	4/130	158/16209	0.0384208	0.240919	0.207411	CAMK2B/CAPRIN2/NRP1/SEMA7A	4
GO:0050770	regulation of axonogenesis	4/130	161/16209	0.0407128	0.244379	0.210389	CNTN2/NRP1/PLXNA4/SEMA7A	4
GO:0010675	regulation of cellular carbohydrate metabolic process	4/130	162/16209	0.0414937	0.247686	0.213236	GRB10/IGFBP3/IGFBP5/PFKFB1	4
GO:0010632	regulation of epithelial cell migration	4/130	164/16209	0.0430811	0.250915	0.216017	MET/NRP1/PDGFB/THBS1	4
GO:0009408	response to heat	4/130	165/16209	0.0438876	0.253524	0.218263	CAMK2A/CAMK2B/PRKCQ/THBS1	4
GO:0070382	exocytic vesicle	4/133	142/17301	0.0240275	0.257837	0.232948	RAB3B/RPH3A/SPTBN2/SYTL5	4
GO:0030426	growth cone	4/133	145/17301	0.025696	0.257837	0.232948	BOC/GAP43/NRP1/STMN2	4
GO:0031225	anchored component of membrane	4/133	148/17301	0.0274327	0.260611	0.235455	CNTN2/CPM/GGT7/SEMA7A	4
GO:0030427	site of polarized growth	4/133	150/17301	0.0286287	0.2619	0.236619	BOC/GAP43/NRP1/STMN2	4
GO:0044391	ribosomal subunit	4/133	156/17301	0.0324009	0.263433	0.238005	MRPL12/RPL36A/RPL8/RPS16	4
GO:0003018	vascular process in circulatory system	4/130	169/16209	0.0471981	0.265404	0.22849	BDKRB2/F2RL1/NOS2/PRKCQ	4
GO:0070374	positive regulation of ERK1 and ERK2 cascade	4/130	169/16209	0.0471981	0.265404	0.22849	F2RL1/NRP1/PDGFB/SEMA7A	4
hsa04922	Glucagon signaling pathway	1966-04-01	102/7061	0.0149248	0.276109	0.251366	815/816/3939/5207	4
GO:0035091	phosphatidylinositol binding	4/125	194/16271	0.0625901	0.280833	0.235066	ANXA2/ARHGAP33/GAP43/RPH3A	4
GO:0051054	positive regulation of DNA metabolic process	4/130	175/16209	0.0524176	0.281168	0.242062	C3AR1/KCTD13/PDGFB/PRKCQ	4
GO:0006415	translational termination	4/130	176/16209	0.0533171	0.284684	0.245089	MRPL12/RPL36A/RPL8/RPS16	4
GO:0043123	positive regulation of I-kappaB kinase/NF-kappaB signaling	4/130	178/16209	0.0551412	0.289771	0.249469	ECM1/F2RL1/MAP3K14/PRKCQ	4
GO:0005539	glycosaminoglycan binding	4/125	200/16271	0.0683888	0.294871	0.246817	MDK/NRP1/THBS1/WISP1	4
GO:0003735	structural constituent of ribosome	4/125	206/16271	0.0744565	0.296822	0.24845	MRPL12/RPL36A/RPL8/RPS16	4
GO:0009913	epidermal cell differentiation	4/130	184/16209	0.0608142	0.305652	0.263141	FLNB/POU2F3/SLC4A7/TGM1	4
GO:0048839	inner ear development	4/130	185/16209	0.0617888	0.308525	0.265614	CHRNA9/NEUROD1/NRP1/SLC4A7	4
GO:0017016	Ras GTPase binding	4/125	223/16271	0.093067	0.31061	0.25999	ANXA2/KCTD13/RPH3A/SYTL5	4
GO:0048588	developmental cell growth	4/130	187/16209	0.0637629	0.31099	0.267736	DCX/NRP1/PLXNA4/SEMA7A	4
GO:1901681	sulfur compound binding	4/125	231/16271	0.102523	0.315164	0.263802	MDK/NRP1/THBS1/WISP1	4
GO:0031267	small GTPase binding	4/125	241/16271	0.11494	0.316037	0.264533	ANXA2/KCTD13/RPH3A/SYTL5	4
GO:0019083	viral transcription	4/130	192/16209	0.0688418	0.32442	0.279298	POU2F3/RPL36A/RPL8/RPS16	4
GO:0007160	cell-matrix adhesion	4/130	194/16209	0.0709305	0.330252	0.284319	CNTN2/ITGA4/SERPINE1/THBS1	4
GO:0016358	dendrite development	4/130	195/16209	0.0719869	0.331039	0.284996	CAMK2B/CAPRIN2/DCX/NRP1	4
GO:0007626	locomotory behavior	4/130	196/16209	0.0730515	0.333801	0.287374	ARRDC3/CALB1/CNTN2/OPRD1	4
GO:0030100	regulation of endocytosis	4/130	197/16209	0.0741241	0.333801	0.287374	ANXA2/F2RL1/PTPN5/SERPINE1	4
GO:0007179	transforming growth factor beta receptor signaling pathway	4/130	202/16209	0.0796067	0.343304	0.295555	PDGFB/PMEPA1/SERPINE1/THBS1	4
GO:0019080	viral gene expression	4/130	203/16209	0.080727	0.343304	0.295555	POU2F3/RPL36A/RPL8/RPS16	4
GO:0030336	negative regulation of cell migration	4/130	203/16209	0.080727	0.343304	0.295555	IGFBP3/IGFBP5/SERPINE1/THBS1	4
GO:0006414	translational elongation	4/130	205/16209	0.0829911	0.343304	0.295555	MRPL12/RPL36A/RPL8/RPS16	4
GO:0046034	ATP metabolic process	4/130	206/16209	0.0841348	0.343304	0.295555	LDHA/NDUFS6/PFKFB1/PFKP	4
GO:0043406	positive regulation of MAP kinase activity	4/130	207/16209	0.0852863	0.344137	0.296272	GNG3/MET/PDGFB/THBS1	4
GO:0043583	ear development	4/130	210/16209	0.0887872	0.346561	0.29836	CHRNA9/NEUROD1/NRP1/SLC4A7	4
GO:0051924	regulation of calcium ion transport	4/130	210/16209	0.0887872	0.346561	0.29836	CAMK2A/CAMK2B/OPRD1/PDGFB	4
GO:0045765	regulation of angiogenesis	4/130	211/16209	0.0899694	0.346561	0.29836	C3AR1/ECM1/SERPINE1/THBS1	4
GO:0044033	multi-organism metabolic process	4/130	213/16209	0.0923567	0.346561	0.29836	POU2F3/RPL36A/RPL8/RPS16	4
GO:0044272	sulfur compound biosynthetic process	4/130	213/16209	0.0923567	0.346561	0.29836	ACSBG2/B3GNT2/GGT7/SLC26A1	4
GO:0060560	developmental growth involved in morphogenesis	4/130	213/16209	0.0923567	0.346561	0.29836	DCX/NRP1/PLXNA4/SEMA7A	4
GO:2000146	negative regulation of cell motility	4/130	213/16209	0.0923567	0.346561	0.29836	IGFBP3/IGFBP5/SERPINE1/THBS1	4
GO:0000302	response to reactive oxygen species	4/130	220/16209	0.100948	0.34755	0.299211	LDHA/MET/PTPRN/THBS1	4
GO:0009205	purine ribonucleoside triphosphate metabolic process	4/130	220/16209	0.100948	0.34755	0.299211	LDHA/NDUFS6/PFKFB1/PFKP	4
GO:0051091	positive regulation of sequence-specific DNA binding transcription factor activity	4/130	222/16209	0.103469	0.352686	0.303632	CAMK2A/NEUROD1/OPRD1/PRKCQ	4
GO:0009895	negative regulation of catabolic process	4/130	225/16209	0.107304	0.354332	0.30505	ANXA2/MAD2L2/MET/NOS2	4
GO:0030246	carbohydrate binding	4/125	275/16271	0.161641	0.35528	0.297381	CNTN2/GALNT6/P3H3/SIGLEC10	4
GO:0007162	negative regulation of cell adhesion	4/130	226/16209	0.108597	0.355574	0.306119	ADAMTS18/MAD2L2/SERPINE1/THBS1	4
GO:0009199	ribonucleoside triphosphate metabolic process	4/130	226/16209	0.108597	0.355574	0.306119	LDHA/NDUFS6/PFKFB1/PFKP	4
GO:0009144	purine nucleoside triphosphate metabolic process	4/130	227/16209	0.109896	0.35882	0.308914	LDHA/NDUFS6/PFKFB1/PFKP	4
GO:0043122	regulation of I-kappaB kinase/NF-kappaB signaling	4/130	231/16209	0.115165	0.364273	0.313608	ECM1/F2RL1/MAP3K14/PRKCQ	4
hsa03010	Ribosome	1966-04-01	151/7061	0.0522085	0.367945	0.334972	6182/6173/6132/6217	4
GO:0070372	regulation of ERK1 and ERK2 cascade	4/130	234/16209	0.119189	0.368034	0.316846	F2RL1/NRP1/PDGFB/SEMA7A	4
GO:0009167	purine ribonucleoside monophosphate metabolic process	4/130	243/16209	0.131619	0.375925	0.32364	LDHA/NDUFS6/PFKFB1/PFKP	4
GO:0060485	mesenchyme development	4/130	243/16209	0.131619	0.375925	0.32364	MAD2L2/NRP1/SEMA7A/THBS1	4
GO:0009126	purine nucleoside monophosphate metabolic process	4/130	244/16209	0.133033	0.375925	0.32364	LDHA/NDUFS6/PFKFB1/PFKP	4
GO:0071560	cellular response to transforming growth factor beta stimulus	4/130	245/16209	0.134453	0.375925	0.32364	PDGFB/PMEPA1/SERPINE1/THBS1	4
GO:0009141	nucleoside triphosphate metabolic process	4/130	247/16209	0.137311	0.380756	0.327799	LDHA/NDUFS6/PFKFB1/PFKP	4
GO:0070371	ERK1 and ERK2 cascade	4/130	247/16209	0.137311	0.380756	0.327799	F2RL1/NRP1/PDGFB/SEMA7A	4
GO:0071559	response to transforming growth factor beta	4/130	248/16209	0.138749	0.381867	0.328755	PDGFB/PMEPA1/SERPINE1/THBS1	4
GO:0090068	positive regulation of cell cycle process	4/130	251/16209	0.143101	0.381867	0.328755	CAMK2B/INSM1/LSM10/PDGFB	4
GO:0009161	ribonucleoside monophosphate metabolic process	4/130	255/16209	0.148987	0.385379	0.331779	LDHA/NDUFS6/PFKFB1/PFKP	4
GO:1901214	regulation of neuron death	4/130	256/16209	0.150473	0.38872	0.334655	DLX1/MDK/NRP1/PTPN5	4
GO:0007249	I-kappaB kinase/NF-kappaB signaling	4/130	258/16209	0.153462	0.389671	0.335473	ECM1/F2RL1/MAP3K14/PRKCQ	4
GO:0090596	sensory organ morphogenesis	4/130	260/16209	0.156474	0.39043	0.336127	CALB1/CHRNA9/NRP1/SLC4A7	4
GO:0009123	nucleoside monophosphate metabolic process	4/130	267/16209	0.167188	0.400242	0.344574	LDHA/NDUFS6/PFKFB1/PFKP	4
GO:0006413	translational initiation	4/130	268/16209	0.16874	0.400242	0.344574	MRPL12/RPL36A/RPL8/RPS16	4
GO:0031396	regulation of protein ubiquitination	4/130	272/16209	0.174998	0.40253	0.346544	ARRDC3/ARRDC4/MAD2L2/RASSF5	4
GO:0014069	postsynaptic density	4/133	195/17301	0.0637278	0.404686	0.365623	CAMK2A/CAMK2B/GAP43/GNG3	4
GO:0099572	postsynaptic specialization	4/133	195/17301	0.0637278	0.404686	0.365623	CAMK2A/CAMK2B/GAP43/GNG3	4
GO:0060076	excitatory synapse	4/133	207/17301	0.0757096	0.404686	0.365623	CAMK2A/CAMK2B/GAP43/GNG3	4
GO:0044445	cytosolic part	4/133	211/17301	0.0799398	0.404686	0.365623	PFKFB1/RPL36A/RPL8/RPS16	4
GO:0005840	ribosome	4/133	218/17301	0.08762	0.404686	0.365623	MRPL12/RPL36A/RPL8/RPS16	4
GO:0001228	transcriptional activator activity, RNA polymerase II transcription regulatory region sequence-specific binding	4/125	322/16271	0.235238	0.405206	0.33917	DLX2/MYBL2/NEUROD1/POU2F3	4
GO:0090087	regulation of peptide transport	4/130	276/16209	0.181336	0.407661	0.350962	NEUROD1/NOS2/PCSK1/PRKCQ	4
GO:0016050	vesicle organization	4/130	277/16209	0.182933	0.407919	0.351183	ANXA2/PTPRN/SRPX/VPS33B	4
GO:0000982	transcription factor activity, RNA polymerase II core promoter proximal region sequence-specific binding	4/125	329/16271	0.246854	0.415021	0.347386	INSM1/MYBL2/NEUROD1/POU2F3	4
GO:0009897	external side of plasma membrane	4/133	238/17301	0.111429	0.417015	0.376762	GGT7/ITGA4/SEMA7A/THBS1	4
GO:0042578	phosphoric ester hydrolase activity	4/125	342/16271	0.268752	0.418524	0.350318	BDKRB2/C3AR1/PFKFB1/PTPN5	4
GO:0000978	RNA polymerase II core promoter proximal region sequence-specific DNA binding	4/125	344/16271	0.272153	0.418524	0.350318	INSM1/MYBL2/NEUROD1/POU2F3	4
GO:0002696	positive regulation of leukocyte activation	4/130	283/16209	0.192609	0.419573	0.361217	F2RL1/MAP3K14/PRKCQ/THBS1	4
GO:0050727	regulation of inflammatory response	4/130	283/16209	0.192609	0.419573	0.361217	NOS2/PLA2G7/SEMA7A/SERPINE1	4
GO:0005938	cell cortex	4/133	240/17301	0.113955	0.420104	0.379553	ANXA2/FLNB/NOS2/SPTBN2	4
hsa04020	Calcium signaling pathway	1966-04-01	180/7061	0.0871355	0.420187	0.382532	624/815/816/4843	4
GO:0071902	positive regulation of protein serine/threonine kinase activity	4/130	288/16209	0.200794	0.42309	0.364245	GNG3/MET/PDGFB/THBS1	4
GO:0070997	neuron death	4/130	289/16209	0.202444	0.423441	0.364546	DLX1/MDK/NRP1/PTPN5	4
GO:0050867	positive regulation of cell activation	4/130	291/16209	0.205756	0.429596	0.369846	F2RL1/MAP3K14/PRKCQ/THBS1	4
GO:1903320	regulation of protein modification by small protein conjugation or removal	4/130	292/16209	0.207418	0.430037	0.370225	ARRDC3/ARRDC4/MAD2L2/RASSF5	4
GO:0048562	embryonic organ morphogenesis	4/130	296/16209	0.214105	0.436341	0.375652	CHRNA9/DLX2/NEUROD1/NRP1	4
GO:0005525	GTP binding	4/125	359/16271	0.297886	0.437304	0.366037	RAB27B/RAB3B/RND3/TUBA1C	4
GO:0006732	coenzyme metabolic process	4/130	299/16209	0.219159	0.439916	0.37873	ACSBG2/LDHA/PFKFB1/PFKP	4
GO:0006869	lipid transport	4/130	299/16209	0.219159	0.439916	0.37873	BDKRB2/NOS2/OSBP2/THBS1	4
GO:1903522	regulation of blood circulation	4/130	300/16209	0.220852	0.439916	0.37873	BDKRB2/F2RL1/NOS2/PRKCQ	4
GO:0000987	core promoter proximal region sequence-specific DNA binding	4/125	363/16271	0.304803	0.441371	0.369442	INSM1/MYBL2/NEUROD1/POU2F3	4
GO:0001159	core promoter proximal region DNA binding	4/125	365/16271	0.308269	0.443054	0.37085	INSM1/MYBL2/NEUROD1/POU2F3	4
hsa04810	Regulation of actin cytoskeleton	1966-04-01	213/7061	0.137555	0.44351	0.403765	624/2250/3676/5155	4
GO:0043010	camera-type eye development	4/130	306/16209	0.231078	0.445313	0.383377	CALB1/NEUROD1/NRP1/SLC4A7	4
GO:0006575	cellular modified amino acid metabolic process	4/130	308/16209	0.234513	0.445703	0.383712	GGT7/RPL36A/RPL8/RPS16	4
GO:0034110	regulation of homotypic cell-cell adhesion	4/130	308/16209	0.234513	0.445703	0.383712	ADAMTS18/MAP3K14/PRKCQ/VPS33B	4
GO:0004857	enzyme inhibitor activity	4/125	367/16271	0.311739	0.44611	0.373408	ANXA2/FLRT2/PIF1/SERPINE1	4
GO:0099568	cytoplasmic region	4/133	259/17301	0.139176	0.452825	0.409115	ANXA2/FLNB/NOS2/SPTBN2	4
GO:0097060	synaptic membrane	4/133	262/17301	0.143351	0.452825	0.409115	CAMK2A/CHRNA9/GLRA2/OPRD1	4
GO:0032561	guanyl ribonucleotide binding	4/125	379/16271	0.332633	0.455244	0.381054	RAB27B/RAB3B/RND3/TUBA1C	4
GO:0019001	guanyl nucleotide binding	4/125	380/16271	0.334378	0.455244	0.381054	RAB27B/RAB3B/RND3/TUBA1C	4
GO:0006417	regulation of translation	4/130	315/16209	0.246633	0.456972	0.393414	CAPRIN2/CELF4/IGFBP5/THBS1	4
GO:0010639	negative regulation of organelle organization	4/130	317/16209	0.250122	0.459204	0.395336	MAD2L2/PIF1/SPTBN2/STMN2	4
GO:0010959	regulation of metal ion transport	4/130	329/16209	0.271269	0.47518	0.409089	CAMK2A/CAMK2B/OPRD1/PDGFB	4
GO:0010876	lipid localization	4/130	333/16209	0.27839	0.481478	0.414511	BDKRB2/NOS2/OSBP2/THBS1	4
GO:0030099	myeloid cell differentiation	4/130	341/16209	0.292721	0.488948	0.420943	ANXA2/DHRS2/F2RL1/VPS33B	4
GO:0048511	rhythmic process	4/130	341/16209	0.292721	0.488948	0.420943	NOS2/PTPRN/SERPINE1/VGF	4
GO:0005819	spindle	4/133	281/17301	0.170886	0.490801	0.443425	CAMK2B/DDX11/MAD2L2/WDR62	4
GO:0046873	metal ion transmembrane transporter activity	4/125	405/16271	0.37808	0.492246	0.412026	CHRNA9/SLC28A2/SLC4A7/TRPM3	4
GO:0034248	regulation of cellular amide metabolic process	4/130	343/16209	0.296321	0.492739	0.424206	CAPRIN2/CELF4/IGFBP5/THBS1	4
GO:0003002	regionalization	4/130	344/16209	0.298123	0.493134	0.424546	DLX1/DLX2/NEUROD1/NRP1	4
GO:0007178	transmembrane receptor protein serine/threonine kinase signaling pathway	4/130	345/16209	0.299926	0.494495	0.425719	PDGFB/PMEPA1/SERPINE1/THBS1	4
GO:0034504	protein localization to nucleus	4/130	345/16209	0.299926	0.494495	0.425719	OPRD1/PRKCQ/PTPN5/RASSF5	4
GO:0044282	small molecule catabolic process	4/130	347/16209	0.303537	0.497157	0.42801	LDHA/NOS2/PFKFB1/PFKP	4
GO:0042391	regulation of membrane potential	4/130	353/16209	0.314398	0.502868	0.432926	CELF4/OPRD1/SLC26A1/SLC26A7	4
GO:0045861	negative regulation of proteolysis	4/130	353/16209	0.314398	0.502868	0.432926	ECM1/MAD2L2/SERPINE1/THBS1	4
GO:0051186	cofactor metabolic process	4/130	355/16209	0.318027	0.505825	0.435473	ACSBG2/LDHA/PFKFB1/PFKP	4
GO:0060249	anatomical structure homeostasis	4/130	357/16209	0.32166	0.50699	0.436475	CROCC/NEUROD1/PIF1/PRKCQ	4
GO:0042692	muscle cell differentiation	4/130	358/16209	0.323477	0.509509	0.438644	BOC/IGFBP3/IGFBP5/MET	4
hsa05166	HTLV-I infection	1966-04-01	258/7061	0.220725	0.514743	0.468614	9020/4605/8829/5155	4
GO:0051348	negative regulation of transferase activity	4/130	365/16209	0.33622	0.516146	0.444358	FLRT2/MAD2L2/PIF1/PTPN5	4
GO:0001503	ossification	4/130	370/16209	0.345338	0.523062	0.450312	ECM1/IGFBP3/IGFBP5/SEMA7A	4
GO:0045785	positive regulation of cell adhesion	4/130	376/16209	0.356288	0.529265	0.455652	ITGA4/MAP3K14/PRKCQ/THBS1	4
GO:0052547	regulation of peptidase activity	4/130	386/16209	0.374537	0.540895	0.465664	CASP7/ECM1/SERPINE1/THBS1	4
GO:0042176	regulation of protein catabolic process	4/130	392/16209	0.385472	0.549192	0.472807	ANXA2/MAD2L2/NOS2/ODC1	4
GO:0051346	negative regulation of hydrolase activity	4/130	396/16209	0.392751	0.554634	0.477493	ECM1/SERPINE1/SPOCD1/THBS1	4
GO:0005911	cell-cell junction	4/133	380/17301	0.334828	0.55543	0.501816	FLRT2/FRMD4A/ITGA4/NFASC	4
GO:0005874	microtubule	4/133	395/17301	0.361048	0.564423	0.509941	DCX/RASSF5/TPPP3/TUBA1C	4
GO:0016311	dephosphorylation	4/130	407/16209	0.412702	0.569098	0.489945	PFKFB1/PTPN5/PTPRN/SPOCD1	4
GO:0051493	regulation of cytoskeleton organization	4/130	408/16209	0.41451	0.570319	0.490996	F2RL1/PRKCQ/SPTBN2/STMN2	4
GO:0003682	chromatin binding	4/125	460/16271	0.47273	0.571784	0.478601	DLX1/DLX2/INSM1/NEUROD1	4
GO:0046982	protein heterodimerization activity	4/125	465/16271	0.48111	0.573222	0.479806	BDKRB2/GABPB2/NEUROD1/PDGFB	4
GO:0006913	nucleocytoplasmic transport	4/130	426/16209	0.446827	0.595428	0.512613	NEUROD1/OPRD1/PRKCQ/PTPN5	4
GO:0051169	nuclear transport	4/130	431/16209	0.455714	0.602785	0.518947	NEUROD1/OPRD1/PRKCQ/PTPN5	4
GO:0016055	Wnt signaling pathway	4/130	432/16209	0.457486	0.6041	0.520079	CAPRIN2/GRB10/MAD2L2/WISP1	4
GO:0002694	regulation of leukocyte activation	4/130	435/16209	0.462791	0.606391	0.522052	F2RL1/MAP3K14/PRKCQ/THBS1	4
GO:0010608	posttranscriptional regulation of gene expression	4/130	435/16209	0.462791	0.606391	0.522052	CAPRIN2/CELF4/IGFBP5/THBS1	4
GO:0031349	positive regulation of defense response	4/130	435/16209	0.462791	0.606391	0.522052	F2RL1/MAP3K14/PLA2G7/SERPINE1	4
GO:0019058	viral life cycle	4/130	442/16209	0.4751	0.613939	0.52855	POU2F3/RPL36A/RPL8/RPS16	4
GO:0032844	regulation of homeostatic process	4/130	445/16209	0.480344	0.618154	0.532178	ARRDC3/NEUROD1/PIF1/PRKCQ	4
GO:0051640	organelle localization	4/130	448/16209	0.485568	0.6211	0.534715	CROCC/ITGA4/RAB27B/VPS33B	4
GO:0002757	immune response-activating signal transduction	4/130	458/16209	0.50283	0.632409	0.544451	C3AR1/F2RL1/MAP3K14/PRKCQ	4
GO:0007389	pattern specification process	4/130	459/16209	0.504543	0.632619	0.544632	DLX1/DLX2/NEUROD1/NRP1	4
GO:0002521	leukocyte differentiation	4/130	461/16209	0.507961	0.634552	0.546295	ANXA2/DHRS2/F2RL1/ITGA4	4
GO:0051051	negative regulation of transport	4/130	461/16209	0.507961	0.634552	0.546295	ANXA2/F2RL1/GRB10/THBS1	4
GO:0007159	leukocyte cell-cell adhesion	4/130	483/16209	0.544848	0.655207	0.564078	F2RL1/ITGA4/MAP3K14/PRKCQ	4
GO:0098797	plasma membrane protein complex	4/133	498/17301	0.535394	0.661211	0.597387	CHRNA9/CNTN2/GNG3/ITGA4	4
GO:0045786	negative regulation of cell cycle	4/130	494/16209	0.562761	0.665367	0.572825	INSM1/MAD2L2/NEUROD1/THBS1	4
GO:0006281	DNA repair	4/130	498/16209	0.569182	0.669558	0.576433	FANCA/MAD2L2/PIF1/RECQL4	4
GO:0021892	cerebral cortex GABAergic interneuron differentiation	3/130	12/16209	0.000105189	0.0108053	0.00930245	CNTN2/DLX1/DLX2	3
GO:0097154	GABAergic neuron differentiation	3/130	15/16209	0.000213749	0.0165869	0.0142799	CNTN2/DLX1/DLX2	3
GO:0014912	negative regulation of smooth muscle cell migration	3/130	16/16209	0.000261536	0.0174142	0.0149922	IGFBP3/IGFBP5/SERPINE1	3
GO:0090330	regulation of platelet aggregation	3/130	17/16209	0.000315721	0.0204166	0.017577	ADAMTS18/PRKCQ/VPS33B	3
GO:0048485	sympathetic nervous system development	3/130	21/16209	0.000603201	0.0334345	0.0287843	INSM1/NRP1/PLXNA4	3
GO:0015106	bicarbonate transmembrane transporter activity	3/125	17/16271	0.000278203	0.0360707	0.0301924	SLC26A1/SLC26A7/SLC4A7	3
GO:0021895	cerebral cortex neuron differentiation	3/130	22/16209	0.000694364	0.0375925	0.032364	CNTN2/DLX1/DLX2	3
GO:0007263	nitric oxide mediated signal transduction	3/130	23/16209	0.000793856	0.0420022	0.0361603	NEUROD1/NOS2/THBS1	3
GO:0061437	renal system vasculature development	3/130	24/16209	0.000901969	0.0456475	0.0392986	C3AR1/NRP1/PDGFB	3
GO:0061440	kidney vasculature development	3/130	24/16209	0.000901969	0.0456475	0.0392986	C3AR1/NRP1/PDGFB	3
GO:0005520	insulin-like growth factor binding	3/125	25/16271	0.000899703	0.0497835	0.0416704	IGFBP3/IGFBP5/WISP1	3
GO:0035767	endothelial cell chemotaxis	3/130	25/16209	0.00101899	0.0497903	0.0428652	MET/NRP1/THBS1	3
GO:0004683	calmodulin-dependent protein kinase activity	3/125	28/16271	0.00126015	0.0522963	0.0437737	CAMK2A/CAMK2B/DCX	3
GO:0042730	fibrinolysis	3/130	27/16209	0.00128081	0.0552174	0.0475375	ANXA2/SERPINE1/THBS1	3
GO:0004003	ATP-dependent DNA helicase activity	3/125	31/16271	0.00170029	0.0619423	0.0518477	DDX11/PIF1/RECQL4	3
GO:0015301	anion:anion antiporter activity	3/125	32/16271	0.00186573	0.0619423	0.0518477	SLC26A1/SLC26A7/SLC4A7	3
GO:0006007	glucose catabolic process	3/130	34/16209	0.00251538	0.0813305	0.0700186	LDHA/PFKFB1/PFKP	3
GO:0008038	neuron recognition	3/130	34/16209	0.00251538	0.0813305	0.0700186	CNTN2/GAP43/NRP1	3
GO:0021884	forebrain neuron development	3/130	34/16209	0.00251538	0.0813305	0.0700186	CNTN2/DCX/NRP1	3
GO:1904036	negative regulation of epithelial cell apoptotic process	3/130	34/16209	0.00251538	0.0813305	0.0700186	NEUROD1/SCG2/SERPINE1	3
GO:0071526	semaphorin-plexin signaling pathway	3/130	35/16209	0.0027352	0.0860479	0.0740799	MET/NRP1/PLXNA4	3
GO:0031093	platelet alpha granule lumen	3/133	47/17301	0.00562671	0.0890434	0.0804483	PDGFB/SERPINE1/THBS1	3
GO:0005544	calcium-dependent phospholipid binding	3/125	45/16271	0.00496458	0.091569	0.0766462	ANXA2/RPH3A/SYTL5	3
GO:0048009	insulin-like growth factor receptor signaling pathway	3/130	37/16209	0.00320951	0.0957917	0.0824685	GRB10/IGFBP3/IGFBP5	3
GO:0003678	DNA helicase activity	3/125	47/16271	0.00561034	0.0980333	0.082057	DDX11/PIF1/RECQL4	3
GO:0006734	NADH metabolic process	3/130	40/16209	0.00401043	0.101528	0.0874074	LDHA/PFKFB1/PFKP	3
GO:0015701	bicarbonate transport	3/130	40/16209	0.00401043	0.101528	0.0874074	SLC26A1/SLC26A7/SLC4A7	3
GO:2000351	regulation of endothelial cell apoptotic process	3/130	41/16209	0.00430194	0.106205	0.0914338	SCG2/SERPINE1/THBS1	3
GO:2000573	positive regulation of DNA biosynthetic process	3/130	42/16209	0.004606	0.106205	0.0914338	C3AR1/PDGFB/PRKCQ	3
GO:0099516	ion antiporter activity	3/125	55/16271	0.0086831	0.10703	0.0895873	SLC26A1/SLC26A7/SLC4A7	3
GO:0050829	defense response to Gram-negative bacterium	3/130	43/16209	0.00492276	0.110194	0.0948677	F2RL1/NOS2/SERPINE1	3
GO:0048483	autonomic nervous system development	3/130	44/16209	0.00525235	0.111365	0.0958757	INSM1/NRP1/PLXNA4	3
GO:0072577	endothelial cell apoptotic process	3/130	45/16209	0.00559493	0.113261	0.0975079	SCG2/SERPINE1/THBS1	3
GO:0021795	cerebral cortex cell migration	3/130	46/16209	0.00595062	0.118402	0.101934	DCX/LAMB1/NRP1	3
GO:0048168	regulation of neuronal synaptic plasticity	3/130	49/16209	0.00709766	0.13095	0.112737	CAMK2A/CAMK2B/CNTN2	3
GO:0019320	hexose catabolic process	3/130	51/16209	0.00793016	0.136044	0.117122	LDHA/PFKFB1/PFKP	3
GO:0032508	DNA duplex unwinding	3/130	53/16209	0.00881789	0.139036	0.119698	DDX11/PIF1/RECQL4	3
GO:0035272	exocrine system development	3/130	56/16209	0.0102547	0.145566	0.12532	MET/NRP1/PPDPF	3
GO:0070527	platelet aggregation	3/130	56/16209	0.0102547	0.145566	0.12532	ADAMTS18/PRKCQ/VPS33B	3
GO:0008094	DNA-dependent ATPase activity	3/125	72/16271	0.0179702	0.145567	0.121844	DDX11/PIF1/RECQL4	3
GO:0003407	neural retina development	3/130	57/16209	0.010762	0.14679	0.126373	CALB1/NEUROD1/SLC4A7	3
GO:0032392	DNA geometric change	3/130	58/16209	0.0112836	0.148655	0.127979	DDX11/PIF1/RECQL4	3
GO:0002548	monocyte chemotaxis	3/130	59/16209	0.0118196	0.148655	0.127979	PDGFB/PLA2G7/SERPINE1	3
GO:0045685	regulation of glial cell differentiation	3/130	60/16209	0.01237	0.149209	0.128456	CNTN2/DLX1/DLX2	3
GO:0019674	NAD metabolic process	3/130	61/16209	0.0129349	0.152084	0.130931	LDHA/PFKFB1/PFKP	3
GO:0046365	monosaccharide catabolic process	3/130	61/16209	0.0129349	0.152084	0.130931	LDHA/PFKFB1/PFKP	3
GO:0005254	chloride channel activity	3/125	79/16271	0.0229276	0.157305	0.131669	GLRA2/SLC26A1/SLC26A7	3
GO:0015297	antiporter activity	3/125	80/16271	0.0236905	0.157305	0.131669	SLC26A1/SLC26A7/SLC4A7	3
GO:0032637	interleukin-8 production	3/130	67/16209	0.0166319	0.166737	0.143547	F2RL1/NOS2/SERPINE1	3
GO:0048521	negative regulation of behavior	3/130	67/16209	0.0166319	0.166737	0.143547	ARRDC3/NRP1/THBS1	3
GO:0006096	glycolytic process	3/130	68/16209	0.0172996	0.168508	0.145072	LDHA/PFKFB1/PFKP	3
GO:0006757	ATP generation from ADP	3/130	69/16209	0.0179822	0.17312	0.149042	LDHA/PFKFB1/PFKP	3
GO:0006687	glycosphingolipid metabolic process	3/130	70/16209	0.0186796	0.173618	0.149471	ARSG/ARSI/ST6GALNAC5	3
GO:0042311	vasodilation	3/130	72/16209	0.020119	0.176079	0.151589	BDKRB2/F2RL1/NOS2	3
GO:0043534	blood vessel endothelial cell migration	3/130	72/16209	0.020119	0.176079	0.151589	NRP1/PDGFB/THBS1	3
GO:0004620	phospholipase activity	3/125	88/16271	0.0302845	0.184793	0.154678	BDKRB2/C3AR1/PLA2G7	3
GO:0017137	Rab GTPase binding	3/125	88/16271	0.0302845	0.184793	0.154678	ANXA2/RPH3A/SYTL5	3
GO:0015108	chloride transmembrane transporter activity	3/125	89/16271	0.0311699	0.184793	0.154678	GLRA2/SLC26A1/SLC26A7	3
GO:0000271	polysaccharide biosynthetic process	3/130	74/16209	0.021618	0.185025	0.159291	B3GNT2/GRB10/PDGFB	3
GO:0005253	anion channel activity	3/125	90/16271	0.0320689	0.186787	0.156347	GLRA2/SLC26A1/SLC26A7	3
GO:0032091	negative regulation of protein binding	3/130	76/16209	0.0231766	0.194083	0.167089	ANXA2/ITGA4/PDGFB	3
GO:0046031	ADP metabolic process	3/130	77/16209	0.0239782	0.194529	0.167473	LDHA/PFKFB1/PFKP	3
GO:0048259	regulation of receptor-mediated endocytosis	3/130	77/16209	0.0239782	0.194529	0.167473	ANXA2/PTPN5/SERPINE1	3
GO:0070613	regulation of protein processing	3/130	77/16209	0.0239782	0.194529	0.167473	CNTN2/SERPINE1/THBS1	3
GO:1901879	regulation of protein depolymerization	3/130	78/16209	0.0247948	0.199731	0.171951	F2RL1/SPTBN2/STMN2	3
GO:1903317	regulation of protein maturation	3/130	78/16209	0.0247948	0.199731	0.171951	CNTN2/SERPINE1/THBS1	3
GO:0008026	ATP-dependent helicase activity	3/125	96/16271	0.037745	0.202257	0.169295	DDX11/PIF1/RECQL4	3
GO:0070035	purine NTP-dependent helicase activity	3/125	96/16271	0.037745	0.202257	0.169295	DDX11/PIF1/RECQL4	3
GO:0043178	alcohol binding	3/125	97/16271	0.0387378	0.204142	0.170873	CALB1/OSBP2/RPH3A	3
GO:0015908	fatty acid transport	3/130	80/16209	0.0264725	0.208203	0.179245	BDKRB2/NOS2/THBS1	3
GO:0031623	receptor internalization	3/130	80/16209	0.0264725	0.208203	0.179245	ANXA2/CNTN2/PTPN5	3
GO:0048709	oligodendrocyte differentiation	3/130	84/16209	0.0300063	0.222474	0.191531	CNTN2/DLX1/DLX2	3
GO:0002576	platelet degranulation	3/130	85/16209	0.0309267	0.224992	0.193699	PDGFB/SERPINE1/THBS1	3
GO:0006165	nucleoside diphosphate phosphorylation	3/130	85/16209	0.0309267	0.224992	0.193699	LDHA/PFKFB1/PFKP	3
GO:0045740	positive regulation of DNA replication	3/130	86/16209	0.0318619	0.227561	0.195911	KCTD13/PDGFB/PRKCQ	3
GO:0016298	lipase activity	3/125	102/16271	0.0438996	0.227729	0.190616	BDKRB2/C3AR1/PLA2G7	3
GO:0004222	metalloendopeptidase activity	3/125	104/16271	0.0460558	0.231674	0.193919	ADAMTS18/ADAMTS4/ADAMTS9	3
GO:2000379	positive regulation of reactive oxygen species metabolic process	3/130	88/16209	0.0337765	0.23258	0.200232	F2RL1/PDGFB/THBS1	3
GO:0016259	selenocysteine metabolic process	3/130	89/16209	0.0347557	0.234437	0.20183	RPL36A/RPL8/RPS16	3
GO:0043244	regulation of protein complex disassembly	3/130	89/16209	0.0347557	0.234437	0.20183	F2RL1/SPTBN2/STMN2	3
GO:0030516	regulation of axon extension	3/130	90/16209	0.0357496	0.234437	0.20183	NRP1/PLXNA4/SEMA7A	3
GO:0046939	nucleotide phosphorylation	3/130	90/16209	0.0357496	0.234437	0.20183	LDHA/PFKFB1/PFKP	3
GO:1902476	chloride transmembrane transport	3/130	90/16209	0.0357496	0.234437	0.20183	GLRA2/SLC26A1/SLC26A7	3
GO:0014013	regulation of gliogenesis	3/130	91/16209	0.0367581	0.237325	0.204317	CNTN2/DLX1/DLX2	3
GO:0033138	positive regulation of peptidyl-serine phosphorylation	3/130	91/16209	0.0367581	0.237325	0.204317	CAPRIN2/MAD2L2/OPRD1	3
GO:0009135	purine nucleoside diphosphate metabolic process	3/130	92/16209	0.0377811	0.238359	0.205207	LDHA/PFKFB1/PFKP	3
GO:0009179	purine ribonucleoside diphosphate metabolic process	3/130	92/16209	0.0377811	0.238359	0.205207	LDHA/PFKFB1/PFKP	3
GO:0045446	endothelial cell differentiation	3/130	92/16209	0.0377811	0.238359	0.205207	F2RL1/MET/NRP1	3
GO:0099565	chemical synaptic transmission, postsynaptic	3/130	93/16209	0.0388186	0.241259	0.207703	CELF4/CHRNA9/GLRA2	3
GO:0009185	ribonucleoside diphosphate metabolic process	3/130	94/16209	0.0398706	0.244379	0.210389	LDHA/PFKFB1/PFKP	3
GO:0006493	protein O-linked glycosylation	3/130	96/16209	0.0420176	0.249533	0.214827	B3GNT2/GALNT6/THBS1	3
GO:0031016	pancreas development	3/130	97/16209	0.0431126	0.250915	0.216017	INSM1/NEUROD1/PPDPF	3
GO:0051261	protein depolymerization	3/130	97/16209	0.0431126	0.250915	0.216017	F2RL1/SPTBN2/STMN2	3
GO:1901981	phosphatidylinositol phosphate binding	3/125	111/16271	0.0540066	0.254741	0.213227	ANXA2/GAP43/RPH3A	3
GO:0021549	cerebellum development	3/130	98/16209	0.0442219	0.254823	0.219381	MDK/NEUROD1/SPTBN2	3
GO:0015934	large ribosomal subunit	3/133	91/17301	0.0330624	0.263433	0.238005	MRPL12/RPL36A/RPL8	3
GO:0006821	chloride transport	3/130	101/16209	0.0476344	0.26657	0.229494	GLRA2/SLC26A1/SLC26A7	3
GO:0071621	granulocyte chemotaxis	3/130	101/16209	0.0476344	0.26657	0.229494	C3AR1/SCG2/THBS1	3
GO:0006090	pyruvate metabolic process	3/130	102/16209	0.0488	0.268573	0.231219	LDHA/PFKFB1/PFKP	3
GO:0061387	regulation of extent of cell growth	3/130	103/16209	0.0499796	0.273472	0.235436	NRP1/PLXNA4/SEMA7A	3
hsa00330	Arginine and proline metabolism	1966-03-01	50/7061	0.011181	0.275797	0.251081	4843/4953/6611	3
hsa00480	Glutathione metabolism	1966-03-01	54/7061	0.0137809	0.276109	0.251366	2686/4953/6611	3
GO:0098661	inorganic anion transmembrane transport	3/130	106/16209	0.0536012	0.285546	0.245831	GLRA2/SLC26A1/SLC26A7	3
GO:0006614	SRP-dependent cotranslational protein targeting to membrane	3/130	107/16209	0.0548358	0.288818	0.248648	RPL36A/RPL8/RPS16	3
GO:0043566	structure-specific DNA binding	3/125	122/16271	0.0677305	0.294871	0.246817	INSM1/PIF1/RECQL4	3
GO:0005976	polysaccharide metabolic process	3/130	109/16209	0.0573457	0.296011	0.25484	B3GNT2/GRB10/PDGFB	3
GO:0006613	cotranslational protein targeting to membrane	3/130	109/16209	0.0573457	0.296011	0.25484	RPL36A/RPL8/RPS16	3
GO:0097530	granulocyte migration	3/130	110/16209	0.0586209	0.300107	0.258367	C3AR1/SCG2/THBS1	3
GO:0003158	endothelium development	3/130	111/16209	0.0599095	0.303194	0.261024	F2RL1/MET/NRP1	3
GO:0034605	cellular response to heat	3/130	111/16209	0.0599095	0.303194	0.261024	CAMK2A/CAMK2B/THBS1	3
GO:0045047	protein targeting to ER	3/130	111/16209	0.0599095	0.303194	0.261024	RPL36A/RPL8/RPS16	3
GO:0043204	perikaryon	3/133	99/17301	0.04086	0.305831	0.27631	CAMK2B/PTPN5/PTPRN	3
GO:0008585	female gonad development	3/130	112/16209	0.0612113	0.306451	0.263829	FANCA/PTPRN/VGF	3
GO:0009132	nucleoside diphosphate metabolic process	3/130	113/16209	0.0625264	0.308525	0.265614	LDHA/PFKFB1/PFKP	3
GO:0046717	acid secretion	3/130	113/16209	0.0625264	0.308525	0.265614	BDKRB2/NOS2/SLC26A7	3
GO:0001887	selenium compound metabolic process	3/130	114/16209	0.0638545	0.31099	0.267736	RPL36A/RPL8/RPS16	3
GO:0006664	glycolipid metabolic process	3/130	115/16209	0.0651958	0.31488	0.271085	ARSG/ARSI/ST6GALNAC5	3
GO:0045807	positive regulation of endocytosis	3/130	115/16209	0.0651958	0.31488	0.271085	F2RL1/PTPN5/SERPINE1	3
GO:0072599	establishment of protein localization to endoplasmic reticulum	3/130	115/16209	0.0651958	0.31488	0.271085	RPL36A/RPL8/RPS16	3
GO:0004386	helicase activity	3/125	145/16271	0.100893	0.315164	0.263802	DDX11/PIF1/RECQL4	3
GO:0030674	protein binding, bridging	3/125	154/16271	0.115344	0.316037	0.264533	FLRT2/FRMD4A/GRB10	3
GO:0031902	late endosome membrane	3/133	102/17301	0.0440028	0.319667	0.288811	ANXA2/RAB27B/VPS33B	3
GO:0046545	development of primary female sexual characteristics	3/130	117/16209	0.0679171	0.322018	0.27723	FANCA/PTPRN/VGF	3
GO:0048813	dendrite morphogenesis	3/130	117/16209	0.0679171	0.322018	0.27723	CAMK2B/CAPRIN2/DCX	3
GO:1903509	liposaccharide metabolic process	3/130	117/16209	0.0679171	0.322018	0.27723	ARSG/ARSI/ST6GALNAC5	3
hsa05214	Glioma	1966-03-01	66/7061	0.0234939	0.327802	0.298425	815/816/5155	3
hsa05230	Central carbon metabolism in cancer	1966-03-01	67/7061	0.0244343	0.327802	0.298425	3939/4233/5214	3
hsa04115	p53 signaling pathway	1966-03-01	69/7061	0.0263757	0.327802	0.298425	3486/5054/7057	3
hsa05218	Melanoma	1966-03-01	71/7061	0.0283978	0.327802	0.298425	2250/4233/5155	3
hsa04971	Gastric acid secretion	1966-03-01	75/7061	0.0326833	0.327802	0.298425	815/816/115111	3
hsa04610	Complement and coagulation cascades	1966-03-01	79/7061	0.0372882	0.327802	0.298425	624/719/5054	3
hsa04512	ECM-receptor interaction	1966-03-01	82/7061	0.0409494	0.327802	0.298425	3676/3912/7057	3
GO:0000184	nuclear-transcribed mRNA catabolic process, nonsense-mediated decay	3/130	120/16209	0.0720948	0.331039	0.284996	RPL36A/RPL8/RPS16	3
GO:0022626	cytosolic ribosome	3/133	105/17301	0.0472628	0.33354	0.301345	RPL36A/RPL8/RPS16	3
GO:0031638	zymogen activation	3/130	121/16209	0.0735125	0.333801	0.287374	CASP7/SERPINE1/THBS1	3
GO:0009069	serine family amino acid metabolic process	3/130	124/16209	0.0778401	0.343304	0.295555	RPL36A/RPL8/RPS16	3
GO:0019362	pyridine nucleotide metabolic process	3/130	125/16209	0.0793071	0.343304	0.295555	LDHA/PFKFB1/PFKP	3
GO:0046496	nicotinamide nucleotide metabolic process	3/130	125/16209	0.0793071	0.343304	0.295555	LDHA/PFKFB1/PFKP	3
GO:0030216	keratinocyte differentiation	3/130	127/16209	0.0822773	0.343304	0.295555	FLNB/POU2F3/TGM1	3
GO:0008037	cell recognition	3/130	128/16209	0.0837803	0.343304	0.295555	CNTN2/GAP43/NRP1	3
GO:0017148	negative regulation of translation	3/130	129/16209	0.085295	0.344137	0.296272	CAPRIN2/CELF4/IGFBP5	3
GO:0060090	binding, bridging	3/125	169/16271	0.141019	0.344252	0.28815	FLRT2/FRMD4A/GRB10	3
GO:0015698	inorganic anion transport	3/130	130/16209	0.0868215	0.346561	0.29836	GLRA2/SLC26A1/SLC26A7	3
GO:0060491	regulation of cell projection assembly	3/130	131/16209	0.0883596	0.346561	0.29836	F2RL1/GAP43/PRKCQ	3
GO:0022612	gland morphogenesis	3/130	132/16209	0.0899092	0.346561	0.29836	IGFBP5/MET/NRP1	3
GO:0046660	female sex differentiation	3/130	132/16209	0.0899092	0.346561	0.29836	FANCA/PTPRN/VGF	3
GO:0072524	pyridine-containing compound metabolic process	3/130	132/16209	0.0899092	0.346561	0.29836	LDHA/PFKFB1/PFKP	3
GO:0042177	negative regulation of protein catabolic process	3/130	133/16209	0.0914702	0.346561	0.29836	ANXA2/MAD2L2/NOS2	3
GO:0072006	nephron development	3/130	133/16209	0.0914702	0.346561	0.29836	C3AR1/CALB1/PDGFB	3
GO:0070972	protein localization to endoplasmic reticulum	3/130	134/16209	0.0930425	0.346561	0.29836	RPL36A/RPL8/RPS16	3
GO:0007416	synapse assembly	3/130	135/16209	0.094626	0.346561	0.29836	FLRT2/GLRA2/SPTBN2	3
GO:0034249	negative regulation of cellular amide metabolic process	3/130	135/16209	0.094626	0.346561	0.29836	CAPRIN2/CELF4/IGFBP5	3
GO:0051438	regulation of ubiquitin-protein transferase activity	3/130	135/16209	0.094626	0.346561	0.29836	ARRDC3/ARRDC4/MAD2L2	3
GO:0035821	modification of morphology or physiology of other organism	3/130	136/16209	0.0962206	0.346561	0.29836	F2RL1/NOS2/POU2F3	3
GO:0043524	negative regulation of neuron apoptotic process	3/130	136/16209	0.0962206	0.346561	0.29836	DLX1/MDK/NRP1	3
GO:0044724	single-organism carbohydrate catabolic process	3/130	136/16209	0.0962206	0.346561	0.29836	LDHA/PFKFB1/PFKP	3
GO:0051340	regulation of ligase activity	3/130	136/16209	0.0962206	0.346561	0.29836	ARRDC3/ARRDC4/MAD2L2	3
GO:0000187	activation of MAPK activity	3/130	137/16209	0.0978263	0.346561	0.29836	GNG3/MET/THBS1	3
GO:0006733	oxidoreduction coenzyme metabolic process	3/130	137/16209	0.0978263	0.346561	0.29836	LDHA/PFKFB1/PFKP	3
GO:0002065	columnar/cuboidal epithelial cell differentiation	3/130	138/16209	0.0994428	0.346561	0.29836	INSM1/NEUROD1/SLC4A7	3
GO:0071346	cellular response to interferon-gamma	3/130	138/16209	0.0994428	0.346561	0.29836	CAMK2A/CAMK2B/NOS2	3
GO:0006665	sphingolipid metabolic process	3/130	139/16209	0.10107	0.34755	0.299211	ARSG/ARSI/ST6GALNAC5	3
GO:0016052	carbohydrate catabolic process	3/130	144/16209	0.109366	0.357589	0.307854	LDHA/PFKFB1/PFKP	3
GO:0043112	receptor metabolic process	3/130	147/16209	0.114466	0.363047	0.312553	ANXA2/CNTN2/PTPN5	3
GO:0035270	endocrine system development	3/130	148/16209	0.116186	0.36681	0.315792	INSM1/MDK/NEUROD1	3
GO:0017157	regulation of exocytosis	3/130	150/16209	0.119655	0.368034	0.316846	F2RL1/RAB27B/RAB3B	3
GO:2000377	regulation of reactive oxygen species metabolic process	3/130	154/16209	0.126708	0.369238	0.317883	F2RL1/PDGFB/THBS1	3
GO:0002699	positive regulation of immune effector process	3/130	155/16209	0.128494	0.370215	0.318724	F2RL1/NOS2/SEMA7A	3
GO:0002274	myeloid leukocyte activation	3/130	158/16209	0.133907	0.375925	0.32364	DHRS2/F2RL1/THBS1	3
GO:0034341	response to interferon-gamma	3/130	160/16209	0.137559	0.380756	0.327799	CAMK2A/CAMK2B/NOS2	3
GO:1903036	positive regulation of response to wounding	3/130	161/16209	0.139397	0.381867	0.328755	PLA2G7/SERPINE1/THBS1	3
GO:0007519	skeletal muscle tissue development	3/130	163/16209	0.1431	0.381867	0.328755	FLNB/IGFBP5/MET	3
GO:0008361	regulation of cell size	3/130	163/16209	0.1431	0.381867	0.328755	NRP1/PLXNA4/SEMA7A	3
hsa04713	Circadian entrainment	1966-03-01	96/7061	0.0603191	0.38814	0.353357	815/816/2785	3
GO:0051783	regulation of nuclear division	3/130	169/16209	0.154401	0.389671	0.335473	CAMK2B/MAD2L2/PDGFB	3
GO:0030203	glycosaminoglycan metabolic process	3/130	170/16209	0.156312	0.39043	0.336127	B3GNT2/PDGFB/SLC26A1	3
GO:1901215	negative regulation of neuron death	3/130	170/16209	0.156312	0.39043	0.336127	DLX1/MDK/NRP1	3
GO:0014031	mesenchymal cell development	3/130	171/16209	0.15823	0.393126	0.338449	MAD2L2/NRP1/SEMA7A	3
GO:0060348	bone development	3/130	173/16209	0.162088	0.39384	0.339063	ANXA2/THBS1/VPS33B	3
GO:0060538	skeletal muscle organ development	3/130	174/16209	0.164028	0.396528	0.341377	FLNB/IGFBP5/MET	3
GO:0048864	stem cell development	3/130	175/16209	0.165974	0.399161	0.343644	MAD2L2/NRP1/SEMA7A	3
GO:0006112	energy reserve metabolic process	3/130	176/16209	0.167928	0.400242	0.344574	GNG3/GRB10/PFKFB1	3
GO:0006022	aminoglycan metabolic process	3/130	177/16209	0.169888	0.400303	0.344627	B3GNT2/PDGFB/SLC26A1	3
GO:0031099	regeneration	3/130	177/16209	0.169888	0.400303	0.344627	GAP43/PFKFB1/PRKCQ	3
GO:0031330	negative regulation of cellular catabolic process	3/130	177/16209	0.169888	0.400303	0.344627	ANXA2/MAD2L2/MET	3
GO:0031398	positive regulation of protein ubiquitination	3/130	177/16209	0.169888	0.400303	0.344627	ARRDC3/ARRDC4/RASSF5	3
hsa05142	Chagas disease (American trypanosomiasis)	1966-03-01	104/7061	0.0730002	0.404082	0.36787	624/4843/5054	3
GO:0043679	axon terminus	3/133	121/17301	0.0665669	0.404686	0.365623	CALB1/OPRD1/PTPRN	3
GO:0008021	synaptic vesicle	3/133	130/17301	0.0787741	0.404686	0.365623	RAB3B/RPH3A/SPTBN2	3
GO:0044306	neuron projection terminus	3/133	133/17301	0.0830463	0.404686	0.365623	CALB1/OPRD1/PTPRN	3
GO:0051495	positive regulation of cytoskeleton organization	3/130	182/16209	0.179789	0.407661	0.350962	F2RL1/PRKCQ/STMN2	3
GO:0048762	mesenchymal cell differentiation	3/130	184/16209	0.183793	0.409444	0.352497	MAD2L2/NRP1/SEMA7A	3
GO:2001235	positive regulation of apoptotic signaling pathway	3/130	185/16209	0.185804	0.411953	0.354657	CAMK2B/SRPX/THBS1	3
GO:0001077	transcriptional activator activity, RNA polymerase II core promoter proximal region sequence-specific binding	3/125	229/16271	0.257771	0.415021	0.347386	MYBL2/NEUROD1/POU2F3	3
GO:0006643	membrane lipid metabolic process	3/130	187/16209	0.189843	0.415372	0.3576	ARSG/ARSI/ST6GALNAC5	3
GO:0031461	cullin-RING ubiquitin ligase complex	3/133	148/17301	0.105829	0.41553	0.37542	KCTD13/KLHL29/MAD2L2	3
GO:0045665	negative regulation of neuron differentiation	3/130	188/16209	0.191872	0.419022	0.360742	CNTN2/NRP1/STMN2	3
GO:0002573	myeloid leukocyte differentiation	3/130	190/16209	0.195945	0.41965	0.361283	ANXA2/DHRS2/F2RL1	3
hsa04725	Cholinergic synapse	1966-03-01	111/7061	0.0849949	0.420187	0.382532	815/816/2785	3
GO:1903322	positive regulation of protein modification by small protein conjugation or removal	3/130	191/16209	0.19799	0.422862	0.364049	ARRDC3/ARRDC4/RASSF5	3
GO:0000956	nuclear-transcribed mRNA catabolic process	3/130	192/16209	0.20004	0.42309	0.364245	RPL36A/RPL8/RPS16	3
GO:0009581	detection of external stimulus	3/130	193/16209	0.202095	0.42309	0.364245	CHRNA9/PRKCQ/TRPM3	3
GO:0050796	regulation of insulin secretion	3/130	196/16209	0.20829	0.430037	0.370225	NEUROD1/NOS2/PCSK1	3
GO:0009582	detection of abiotic stimulus	3/130	197/16209	0.210365	0.432623	0.372452	CHRNA9/PRKCQ/TRPM3	3
GO:0043523	regulation of neuron apoptotic process	3/130	199/16209	0.214528	0.436341	0.375652	DLX1/MDK/NRP1	3
GO:0001664	G-protein coupled receptor binding	3/125	252/16271	0.305769	0.441371	0.369442	ARRDC3/BDKRB2/GNG3	3
GO:0048015	phosphatidylinositol-mediated signaling	3/130	203/16209	0.222907	0.442772	0.381189	F2RL1/FGF5/PDGFB	3
hsa04114	Oocyte meiosis	1966-03-01	119/7061	0.0996641	0.44351	0.403765	815/816/10459	3
hsa04728	Dopaminergic synapse	1966-03-01	130/7061	0.121368	0.44351	0.403765	815/816/2785	3
hsa04530	Tight junction	1966-03-01	134/7061	0.129663	0.44351	0.403765	57644/5588/5865	3
hsa04210	Apoptosis	1966-03-01	140/7061	0.142475	0.44351	0.403765	840/9020/84790	3
hsa04514	Cell adhesion molecules (CAMs)	1966-03-01	142/7061	0.146838	0.44351	0.403765	6900/3676/23114	3
GO:0007219	Notch signaling pathway	3/130	206/16209	0.229235	0.445313	0.383377	DLX1/DLX2/MDK	3
GO:0048017	inositol lipid-mediated signaling	3/130	206/16209	0.229235	0.445313	0.383377	F2RL1/FGF5/PDGFB	3
GO:0006402	mRNA catabolic process	3/130	207/16209	0.231352	0.445313	0.383377	RPL36A/RPL8/RPS16	3
GO:0006909	phagocytosis	3/130	207/16209	0.231352	0.445313	0.383377	F2RL1/SRPX/THBS1	3
GO:0001649	osteoblast differentiation	3/130	208/16209	0.233473	0.445313	0.383377	IGFBP3/IGFBP5/SEMA7A	3
GO:1903039	positive regulation of leukocyte cell-cell adhesion	3/130	208/16209	0.233473	0.445313	0.383377	ITGA4/MAP3K14/PRKCQ	3
GO:1900180	regulation of protein localization to nucleus	3/130	211/16209	0.239855	0.451037	0.388304	PRKCQ/PTPN5/RASSF5	3
GO:0043209	myelin sheath	3/133	169/17301	0.141267	0.452825	0.409115	ANXA2/CNTN2/NFASC	3
GO:0098858	actin-based cell projection	3/133	171/17301	0.144831	0.452825	0.409115	GAP43/NFASC/SLC4A7	3
GO:0001763	morphogenesis of a branching structure	3/130	215/16209	0.248412	0.458243	0.394509	DLX2/MET/NRP1	3
GO:0007281	germ cell development	3/130	215/16209	0.248412	0.458243	0.394509	CELF4/OSBP2/TDRD6	3
GO:0015631	tubulin binding	3/125	269/16271	0.341529	0.459059	0.384247	DCX/STMN2/TPPP3	3
GO:0016757	transferase activity, transferring glycosyl groups	3/125	269/16271	0.341529	0.459059	0.384247	B3GNT2/GALNT6/ST6GALNAC5	3
GO:0001818	negative regulation of cytokine production	3/130	217/16209	0.252708	0.459919	0.395951	F2RL1/MET/THBS1	3
GO:0043627	response to estrogen	3/130	221/16209	0.261333	0.468566	0.403396	LDHA/PDGFB/PTPRN	3
GO:0051258	protein polymerization	3/130	221/16209	0.261333	0.468566	0.403396	SPTBN2/STMN2/TPPP3	3
GO:0051402	neuron apoptotic process	3/130	222/16209	0.263496	0.468566	0.403396	DLX1/MDK/NRP1	3
GO:0034599	cellular response to oxidative stress	3/130	224/16209	0.267828	0.473298	0.40747	DHRS2/MET/THBS1	3
GO:0090276	regulation of peptide hormone secretion	3/130	225/16209	0.269997	0.473308	0.407478	NEUROD1/NOS2/PCSK1	3
GO:0008406	gonad development	3/130	228/16209	0.276517	0.480038	0.413272	FANCA/PTPRN/VGF	3
GO:0002791	regulation of peptide secretion	3/130	230/16209	0.280873	0.481478	0.414511	NEUROD1/NOS2/PCSK1	3
GO:0007611	learning or memory	3/130	231/16209	0.283053	0.483454	0.416213	CALB1/CNTN2/MDK	3
GO:0043270	positive regulation of ion transport	3/130	233/16209	0.287418	0.486625	0.418943	CAMK2A/PDGFB/RAB3B	3
GO:0045137	development of primary sexual characteristics	3/130	233/16209	0.287418	0.486625	0.418943	FANCA/PTPRN/VGF	3
GO:0051648	vesicle localization	3/130	234/16209	0.289603	0.488948	0.420943	ITGA4/RAB27B/VPS33B	3
GO:0021700	developmental maturation	3/130	235/16209	0.291789	0.488948	0.420943	CAMK2B/CNTN2/NFASC	3
GO:0006401	RNA catabolic process	3/130	236/16209	0.293977	0.489891	0.421754	RPL36A/RPL8/RPS16	3
GO:0019882	antigen processing and presentation	3/130	236/16209	0.293977	0.489891	0.421754	RAB3B/SPTBN2/THBS1	3
GO:0045926	negative regulation of growth	3/130	238/16209	0.298355	0.493134	0.424546	CAPRIN2/IGFBP5/NRP1	3
GO:0019932	second-messenger-mediated signaling	3/130	240/16209	0.302737	0.497157	0.42801	NEUROD1/NOS2/THBS1	3
GO:0022409	positive regulation of cell-cell adhesion	3/130	242/16209	0.307122	0.501037	0.431351	ITGA4/MAP3K14/PRKCQ	3
GO:0005770	late endosome	3/133	191/17301	0.181976	0.502062	0.453599	ANXA2/RAB27B/VPS33B	3
GO:0010466	negative regulation of peptidase activity	3/130	244/16209	0.31151	0.502868	0.432926	ECM1/SERPINE1/THBS1	3
GO:0090287	regulation of cellular response to growth factor stimulus	3/130	245/16209	0.313705	0.502868	0.432926	GRB10/PMEPA1/THBS1	3
GO:0071103	DNA conformation change	3/130	246/16209	0.315901	0.503021	0.433058	DDX11/PIF1/RECQL4	3
GO:0000082	G1/S transition of mitotic cell cycle	3/130	247/16209	0.318096	0.505825	0.435473	CAMK2A/CAMK2B/LSM10	3
GO:0007050	cell cycle arrest	3/130	251/16209	0.326882	0.511069	0.439987	INSM1/NEUROD1/THBS1	3
GO:0034976	response to endoplasmic reticulum stress	3/130	252/16209	0.329078	0.513468	0.442053	DDX11/SRPX/THBS1	3
GO:0044843	cell cycle G1/S phase transition	3/130	256/16209	0.337864	0.516785	0.444908	CAMK2A/CAMK2B/LSM10	3
hsa05152	Tuberculosis	1966-03-01	178/7061	0.231647	0.519452	0.472901	815/816/4843	3
GO:0042623	ATPase activity, coupled	3/125	304/16271	0.414495	0.525237	0.439641	DDX11/PIF1/RECQL4	3
GO:0022412	cellular process involved in reproduction in multicellular organism	3/130	264/16209	0.355414	0.529031	0.455451	CELF4/OSBP2/TDRD6	3
GO:0050890	cognition	3/130	264/16209	0.355414	0.529031	0.455451	CALB1/CNTN2/MDK	3
GO:0045211	postsynaptic membrane	3/133	206/17301	0.211337	0.529675	0.478547	CHRNA9/GLRA2/OPRD1	3
GO:1901990	regulation of mitotic cell cycle phase transition	3/130	267/16209	0.361983	0.533845	0.459595	LSM10/MAD2L2/PRKCQ	3
GO:0032956	regulation of actin cytoskeleton organization	3/130	269/16209	0.366357	0.535959	0.461415	F2RL1/PRKCQ/SPTBN2	3
GO:0006606	protein import into nucleus	3/130	270/16209	0.368543	0.535959	0.461415	OPRD1/PRKCQ/PTPN5	3
GO:0044744	protein targeting to nucleus	3/130	270/16209	0.368543	0.535959	0.461415	OPRD1/PRKCQ/PTPN5	3
GO:1902593	single-organism nuclear import	3/130	270/16209	0.368543	0.535959	0.461415	OPRD1/PRKCQ/PTPN5	3
GO:0022836	gated channel activity	3/125	313/16271	0.432904	0.536284	0.448887	CHRNA9/GLRA2/TRPM3	3
GO:0048863	stem cell differentiation	3/130	273/16209	0.375091	0.541359	0.466064	MAD2L2/NRP1/SEMA7A	3
GO:0046883	regulation of hormone secretion	3/130	274/16209	0.377271	0.543831	0.468193	NEUROD1/NOS2/PCSK1	3
GO:0051170	nuclear import	3/130	274/16209	0.377271	0.543831	0.468193	OPRD1/PRKCQ/PTPN5	3
GO:0051056	regulation of small GTPase mediated signal transduction	3/130	279/16209	0.388148	0.550382	0.473833	ARHGAP33/F2RL1/KCTD13	3
GO:0019898	extrinsic component of membrane	3/133	247/17301	0.295629	0.551406	0.49818	ANXA2/GNG3/RPH3A	3
glioma	glioma	2016-03-01	76/1537	0.0408788	0.55175	0.54449	ADAMTS9/MET/TRPM3	3
GO:0033044	regulation of chromosome organization	3/130	281/16209	0.392487	0.554634	0.477493	MAD2L2/PIF1/PRKCQ	3
GO:0000151	ubiquitin ligase complex	3/133	261/17301	0.325058	0.55543	0.501816	KCTD13/KLHL29/MAD2L2	3
GO:0005765	lysosomal membrane	3/133	269/17301	0.341892	0.55543	0.501816	ANXA2/CD68/VPS33B	3
GO:0098852	lytic vacuole membrane	3/133	269/17301	0.341892	0.55543	0.501816	ANXA2/CD68/VPS33B	3
GO:0031098	stress-activated protein kinase signaling cascade	3/130	284/16209	0.398982	0.557186	0.47969	F2RL1/MAP3K14/MET	3
GO:0007548	sex differentiation	3/130	286/16209	0.403301	0.560553	0.482589	FANCA/PTPRN/VGF	3
GO:0034702	ion channel complex	3/133	275/17301	0.354502	0.560619	0.506504	CHRNA9/CNTN2/GLRA2	3
GO:0007568	aging	3/130	287/16209	0.405458	0.563189	0.484858	NDUFS6/PRKCQ/SERPINE1	3
GO:0016324	apical plasma membrane	3/133	283/17301	0.371271	0.56457	0.510074	RAB27B/SLC4A7/SPTBN2	3
GO:0045121	membrane raft	3/133	287/17301	0.379628	0.56457	0.510074	ANXA2/LTB4R/OPRD1	3
GO:0098857	membrane microdomain	3/133	288/17301	0.381714	0.56457	0.510074	ANXA2/LTB4R/OPRD1	3
GO:1901987	regulation of cell cycle phase transition	3/130	288/16209	0.407612	0.56487	0.486305	LSM10/MAD2L2/PRKCQ	3
GO:0071214	cellular response to abiotic stimulus	3/130	292/16209	0.416206	0.571554	0.49206	BDKRB2/MAP3K14/PRKCQ	3
GO:0005667	transcription factor complex	3/133	297/17301	0.400414	0.578376	0.522548	NEUROD1/POU2F3/TAF1D	3
GO:0031253	cell projection membrane	3/133	300/17301	0.406616	0.580544	0.524506	GAP43/MCHR1/OPRD1	3
GO:1903037	regulation of leukocyte cell-cell adhesion	3/130	299/16209	0.431151	0.582103	0.501141	ITGA4/MAP3K14/PRKCQ	3
GO:0048638	regulation of developmental growth	3/130	300/16209	0.433275	0.584056	0.502823	NRP1/PLXNA4/SEMA7A	3
GO:1902495	transmembrane transporter complex	3/133	309/17301	0.425104	0.585434	0.528924	CHRNA9/CNTN2/GLRA2	3
GO:0005774	vacuolar membrane	3/133	310/17301	0.427147	0.585434	0.528924	ANXA2/CD68/VPS33B	3
GO:1990351	transporter complex	3/133	315/17301	0.437323	0.58978	0.53285	CHRNA9/CNTN2/GLRA2	3
GO:0044441	ciliary part	3/133	316/17301	0.43935	0.58978	0.53285	CROCC/LDHA/MCHR1	3
GO:0032970	regulation of actin filament-based process	3/130	304/16209	0.441744	0.590683	0.508528	F2RL1/PRKCQ/SPTBN2	3
leukemia	leukemia	2016-03-01	205/1537	0.361796	0.599248	0.591363	CELF4/FAT3/FGF5	3
GO:0002429	immune response-activating cell surface receptor signaling pathway	3/130	311/16209	0.456447	0.603412	0.519486	C3AR1/MAP3K14/PRKCQ	3
GO:0030111	regulation of Wnt signaling pathway	3/130	313/16209	0.460619	0.606391	0.522052	CAPRIN2/GRB10/MAD2L2	3
GO:0017038	protein import	3/130	319/16209	0.473053	0.613939	0.52855	OPRD1/PRKCQ/PTPN5	3
GO:0001101	response to acid chemical	3/130	320/16209	0.475113	0.613939	0.52855	GLRA2/PDGFB/PTPN5	3
GO:0006470	protein dephosphorylation	3/130	320/16209	0.475113	0.613939	0.52855	PTPN5/PTPRN/SPOCD1	3
GO:0018108	peptidyl-tyrosine phosphorylation	3/130	328/16209	0.49146	0.626571	0.539425	MET/NRP1/PDGFB	3
GO:0018212	peptidyl-tyrosine modification	3/130	330/16209	0.495509	0.628576	0.54115	MET/NRP1/PDGFB	3
GO:0048871	multicellular organismal homeostasis	3/130	333/16209	0.501552	0.631147	0.543364	ARRDC3/CROCC/NEUROD1	3
GO:1903532	positive regulation of secretion by cell	3/130	333/16209	0.501552	0.631147	0.543364	F2RL1/PRKCQ/RAB27B	3
GO:0010038	response to metal ion	3/130	338/16209	0.511543	0.636722	0.548163	CAMK2B/GLRA2/THBS1	3
GO:0014706	striated muscle tissue development	3/130	339/16209	0.513529	0.636722	0.548163	FLNB/IGFBP5/MET	3
GO:0051656	establishment of organelle localization	3/130	341/16209	0.517488	0.637414	0.54876	CROCC/ITGA4/RAB27B	3
GO:0004842	ubiquitin-protein transferase activity	3/125	388/16271	0.575999	0.651862	0.545629	KCTD13/KLHL29/PRKCQ	3
GO:0031252	cell leading edge	3/133	354/17301	0.514073	0.652614	0.58962	ANXA2/OPRD1/STMN2	3
GO:0045177	apical part of cell	3/133	356/17301	0.517864	0.652614	0.58962	RAB27B/SLC4A7/SPTBN2	3
GO:0060537	muscle tissue development	3/130	353/16209	0.540879	0.654157	0.563174	FLNB/IGFBP5/MET	3
GO:0007517	muscle organ development	3/130	354/16209	0.542799	0.654157	0.563174	FLNB/IGFBP5/MET	3
GO:0006631	fatty acid metabolic process	3/130	357/16209	0.548532	0.656884	0.565521	ACSBG2/GGT7/NDUFS6	3
GO:0051047	positive regulation of secretion	3/130	365/16209	0.563616	0.66604	0.573404	F2RL1/PRKCQ/RAB27B	3
GO:0052548	regulation of endopeptidase activity	3/130	366/16209	0.56548	0.666889	0.574135	CASP7/SERPINE1/THBS1	3
GO:0019787	ubiquitin-like protein transferase activity	3/125	405/16271	0.605228	0.669785	0.560632	KCTD13/KLHL29/PRKCQ	3
GO:0030031	cell projection assembly	3/130	369/16209	0.571044	0.670988	0.577664	F2RL1/GAP43/PRKCQ	3
GO:0097305	response to alcohol	3/130	370/16209	0.572889	0.671882	0.578434	GLRA2/PDGFB/SPTBN2	3
GO:0016887	ATPase activity	3/125	413/16271	0.61852	0.681643	0.570557	DDX11/PIF1/RECQL4	3
GO:0044437	vacuolar part	3/133	388/17301	0.576284	0.690982	0.624284	ANXA2/CD68/VPS33B	3
GO:0034655	nucleobase-containing compound catabolic process	3/130	390/16209	0.608753	0.697087	0.600133	RPL36A/RPL8/RPS16	3
GO:0044089	positive regulation of cellular component biogenesis	3/130	399/16209	0.624234	0.708195	0.609696	F2RL1/FLRT2/PRKCQ	3
GO:0002697	regulation of immune effector process	3/130	417/16209	0.653937	0.727013	0.625896	F2RL1/NOS2/SEMA7A	3
GO:0007067	mitotic nuclear division	3/130	419/16209	0.657133	0.729521	0.628056	MAD2L2/MYBL2/PDGFB	3
GO:0008047	enzyme activator activity	3/125	450/16271	0.676038	0.73109	0.611946	ARHGAP33/IGFBP3/PDGFB	3
GO:0044270	cellular nitrogen compound catabolic process	3/130	433/16209	0.678917	0.744825	0.641231	RPL36A/RPL8/RPS16	3
GO:0046700	heterocycle catabolic process	3/130	433/16209	0.678917	0.744825	0.641231	RPL36A/RPL8/RPS16	3
GO:0042110	T cell activation	3/130	442/16209	0.692378	0.753556	0.648748	F2RL1/MAP3K14/PRKCQ	3
GO:0051222	positive regulation of protein transport	3/130	442/16209	0.692378	0.753556	0.648748	F2RL1/PRKCQ/PTPN5	3
GO:0070489	T cell aggregation	3/130	442/16209	0.692378	0.753556	0.648748	F2RL1/MAP3K14/PRKCQ	3
GO:0019439	aromatic compound catabolic process	3/130	443/16209	0.693848	0.754098	0.649214	RPL36A/RPL8/RPS16	3
GO:0071593	lymphocyte aggregation	3/130	443/16209	0.693848	0.754098	0.649214	F2RL1/MAP3K14/PRKCQ	3
GO:0070486	leukocyte aggregation	3/130	450/16209	0.703988	0.759446	0.653818	F2RL1/MAP3K14/PRKCQ	3
GO:0005743	mitochondrial inner membrane	3/133	469/17301	0.703188	0.776191	0.701267	MRPL12/NDUFS6/OCIAD2	3
GO:0005929	cilium	3/133	472/17301	0.707285	0.776442	0.701495	CROCC/LDHA/MCHR1	3
GO:1901361	organic cyclic compound catabolic process	3/130	474/16209	0.73683	0.781833	0.673092	RPL36A/RPL8/RPS16	3
GO:0005813	centrosome	3/133	479/17301	0.716679	0.783274	0.707667	CAPRIN2/CROCC/WDR62	3
GO:0007283	spermatogenesis	3/130	483/16209	0.748389	0.792292	0.682096	ACSBG2/OSBP2/TDRD6	3
GO:0043900	regulation of multi-organism process	3/130	484/16209	0.749648	0.792544	0.682313	F2RL1/NOS2/POU2F3	3
GO:0048232	male gamete generation	3/130	484/16209	0.749648	0.792544	0.682313	ACSBG2/OSBP2/TDRD6	3
GO:0002009	morphogenesis of an epithelium	3/130	491/16209	0.758324	0.798091	0.687089	IGFBP5/MET/NRP1	3
GO:1904951	positive regulation of establishment of protein localization	3/130	496/16209	0.764373	0.803005	0.691319	F2RL1/PRKCQ/PTPN5	3
GO:0002116	semaphorin receptor complex	2/133	11/17301	0.00308273	0.0815214	0.0736524	NRP1/PLXNA4	2
GO:0017154	semaphorin receptor activity	2/125	11/16271	0.00307743	0.0851424	0.0712669	NRP1/PLXNA4	2
GO:0019531	oxalate transmembrane transporter activity	2/125	11/16271	0.00307743	0.0851424	0.0712669	SLC26A1/SLC26A7	2
GO:0004065	arylsulfatase activity	2/125	12/16271	0.00367441	0.0871359	0.0729356	ARSG/ARSI	2
GO:0031701	angiotensin receptor binding	2/125	12/16271	0.00367441	0.0871359	0.0729356	BDKRB2/GNG3	2
GO:0033268	node of Ranvier	2/133	15/17301	0.00576799	0.0890434	0.0804483	CNTN2/NFASC	2
GO:0008271	secondary active sulfate transmembrane transporter activity	2/125	13/16271	0.00432072	0.089655	0.0750441	SLC26A1/SLC26A7	2
GO:0015116	sulfate transmembrane transporter activity	2/125	13/16271	0.00432072	0.089655	0.0750441	SLC26A1/SLC26A7	2
GO:0021604	cranial nerve structural organization	2/130	11/16209	0.00334832	0.0962332	0.0828486	NRP1/PLXNA4	2
GO:0061299	retina vasculature morphogenesis in camera-type eye	2/130	11/16209	0.00334832	0.0962332	0.0828486	NRP1/SLC4A7	2
GO:0003093	regulation of glomerular filtration	2/130	12/16209	0.00399695	0.101528	0.0874074	F2RL1/PDGFB	2
GO:0019532	oxalate transport	2/130	12/16209	0.00399695	0.101528	0.0874074	SLC26A1/SLC26A7	2
GO:0045161	neuronal ion channel clustering	2/130	12/16209	0.00399695	0.101528	0.0874074	CNTN2/NFASC	2
GO:1901722	regulation of cell proliferation involved in kidney development	2/130	12/16209	0.00399695	0.101528	0.0874074	C3AR1/PDGFB	2
GO:1902287	semaphorin-plexin signaling pathway involved in axon guidance	2/130	12/16209	0.00399695	0.101528	0.0874074	NRP1/PLXNA4	2
GO:1902358	sulfate transmembrane transport	2/130	12/16209	0.00399695	0.101528	0.0874074	SLC26A1/SLC26A7	2
GO:0006596	polyamine biosynthetic process	2/130	13/16209	0.00469895	0.106205	0.0914338	ODC1/SMS	2
GO:0043568	positive regulation of insulin-like growth factor receptor signaling pathway	2/130	13/16209	0.00469895	0.106205	0.0914338	IGFBP3/IGFBP5	2
GO:0071361	cellular response to ethanol	2/130	13/16209	0.00469895	0.106205	0.0914338	GLRA2/SPTBN2	2
GO:0072109	glomerular mesangium development	2/130	13/16209	0.00469895	0.106205	0.0914338	C3AR1/PDGFB	2
GO:0090192	regulation of glomerulus development	2/130	13/16209	0.00469895	0.106205	0.0914338	C3AR1/PDGFB	2
GO:1902285	semaphorin-plexin signaling pathway involved in neuron projection guidance	2/130	13/16209	0.00469895	0.106205	0.0914338	NRP1/PLXNA4	2
GO:0008484	sulfuric ester hydrolase activity	2/125	17/16271	0.00738393	0.10703	0.0895873	ARSG/ARSI	2
GO:0031489	myosin V binding	2/125	17/16271	0.00738393	0.10703	0.0895873	RAB27B/RAB3B	2
GO:0031690	adrenergic receptor binding	2/125	18/16271	0.00826543	0.10703	0.0895873	ARRDC3/BDKRB2	2
GO:0008272	sulfate transport	2/130	14/16209	0.00545344	0.111365	0.0958757	SLC26A1/SLC26A7	2
GO:0014733	regulation of skeletal muscle adaptation	2/130	14/16209	0.00545344	0.111365	0.0958757	CAMK2B/IGFBP5	2
GO:0021877	forebrain neuron fate commitment	2/130	14/16209	0.00545344	0.111365	0.0958757	DLX1/DLX2	2
GO:0048715	negative regulation of oligodendrocyte differentiation	2/130	14/16209	0.00545344	0.111365	0.0958757	DLX1/DLX2	2
GO:0051917	regulation of fibrinolysis	2/130	14/16209	0.00545344	0.111365	0.0958757	SERPINE1/THBS1	2
GO:0061003	positive regulation of dendritic spine morphogenesis	2/130	14/16209	0.00545344	0.111365	0.0958757	CAMK2B/CAPRIN2	2
GO:0061548	ganglion development	2/130	14/16209	0.00545344	0.111365	0.0958757	INSM1/NRP1	2
GO:0019200	carbohydrate kinase activity	2/125	20/16271	0.0101621	0.120493	0.100857	PFKFB1/PFKP	2
GO:0010758	regulation of macrophage chemotaxis	2/130	15/16209	0.00625954	0.121435	0.104545	C3AR1/THBS1	2
GO:0071675	regulation of mononuclear cell migration	2/130	15/16209	0.00625954	0.121435	0.104545	C3AR1/THBS1	2
GO:0090026	positive regulation of monocyte chemotaxis	2/130	15/16209	0.00625954	0.121435	0.104545	PLA2G7/SERPINE1	2
GO:0016755	transferase activity, transferring amino-acyl groups	2/125	22/16271	0.0122321	0.12848	0.107542	GGT7/TGM1	2
GO:0021542	dentate gyrus development	2/130	16/16209	0.0071164	0.13095	0.112737	MDK/NEUROD1	2
GO:0021783	preganglionic parasympathetic fiber development	2/130	16/16209	0.0071164	0.13095	0.112737	NRP1/PLXNA4	2
GO:0044342	type B pancreatic cell proliferation	2/130	16/16209	0.0071164	0.13095	0.112737	IGFBP3/IGFBP5	2
GO:0071674	mononuclear cell migration	2/130	16/16209	0.0071164	0.13095	0.112737	C3AR1/THBS1	2
GO:0001977	renal system process involved in regulation of blood volume	2/130	17/16209	0.00802316	0.136044	0.117122	F2RL1/PDGFB	2
GO:1900120	regulation of receptor binding	2/130	17/16209	0.00802316	0.136044	0.117122	ANXA2/NRP1	2
GO:2001026	regulation of endothelial cell chemotaxis	2/130	17/16209	0.00802316	0.136044	0.117122	MET/THBS1	2
GO:0010544	negative regulation of platelet activation	2/130	18/16209	0.00897897	0.139036	0.119698	ADAMTS18/PDGFB	2
GO:0048486	parasympathetic nervous system development	2/130	18/16209	0.00897897	0.139036	0.119698	NRP1/PLXNA4	2
GO:0061298	retina vasculature development in camera-type eye	2/130	18/16209	0.00897897	0.139036	0.119698	NRP1/SLC4A7	2
GO:0072148	epithelial cell fate commitment	2/130	18/16209	0.00897897	0.139036	0.119698	NEUROD1/NRP1	2
GO:1901881	positive regulation of protein depolymerization	2/130	18/16209	0.00897897	0.139036	0.119698	F2RL1/STMN2	2
GO:0042056	chemoattractant activity	2/125	24/16271	0.0144698	0.144706	0.121124	PDGFB/SCG2	2
GO:0005104	fibroblast growth factor receptor binding	2/125	26/16271	0.0168696	0.144706	0.121124	FGF5/FLRT2	2
GO:1901682	sulfur compound transmembrane transporter activity	2/125	26/16271	0.0168696	0.144706	0.121124	SLC26A1/SLC26A7	2
GO:0031639	plasminogen activation	2/130	19/16209	0.00998301	0.145566	0.12532	SERPINE1/THBS1	2
GO:0048532	anatomical structure arrangement	2/130	19/16209	0.00998301	0.145566	0.12532	NRP1/PLXNA4	2
GO:0072111	cell proliferation involved in kidney development	2/130	19/16209	0.00998301	0.145566	0.12532	C3AR1/PDGFB	2
GO:0003094	glomerular filtration	2/130	20/16209	0.0110344	0.14679	0.126373	F2RL1/PDGFB	2
GO:0007413	axonal fasciculation	2/130	20/16209	0.0110344	0.14679	0.126373	CNTN2/NRP1	2
GO:0023019	signal transduction involved in regulation of gene expression	2/130	20/16209	0.0110344	0.14679	0.126373	FGF5/NEUROD1	2
GO:0042401	cellular biogenic amine biosynthetic process	2/130	20/16209	0.0110344	0.14679	0.126373	ODC1/SMS	2
GO:0060850	regulation of transcription involved in cell fate commitment	2/130	20/16209	0.0110344	0.14679	0.126373	DLX1/DLX2	2
GO:0090025	regulation of monocyte chemotaxis	2/130	20/16209	0.0110344	0.14679	0.126373	PLA2G7/SERPINE1	2
GO:0009309	amine biosynthetic process	2/130	21/16209	0.0121325	0.148655	0.127979	ODC1/SMS	2
GO:0010669	epithelial structure maintenance	2/130	21/16209	0.0121325	0.148655	0.127979	CROCC/NEUROD1	2
GO:0021602	cranial nerve morphogenesis	2/130	21/16209	0.0121325	0.148655	0.127979	NRP1/PLXNA4	2
GO:0021801	cerebral cortex radial glia guided migration	2/130	21/16209	0.0121325	0.148655	0.127979	DCX/LAMB1	2
GO:0022030	telencephalon glial cell migration	2/130	21/16209	0.0121325	0.148655	0.127979	DCX/LAMB1	2
GO:0045663	positive regulation of myoblast differentiation	2/130	21/16209	0.0121325	0.148655	0.127979	BOC/IGFBP3	2
GO:0097205	renal filtration	2/130	21/16209	0.0121325	0.148655	0.127979	F2RL1/PDGFB	2
GO:0004435	phosphatidylinositol phospholipase C activity	2/125	28/16271	0.0194263	0.149989	0.125545	BDKRB2/C3AR1	2
GO:0021952	central nervous system projection neuron axonogenesis	2/130	22/16209	0.0132763	0.153767	0.13238	DCX/PLXNA4	2
GO:0072012	glomerulus vasculature development	2/130	22/16209	0.0132763	0.153767	0.13238	C3AR1/PDGFB	2
GO:0001786	phosphatidylserine binding	2/125	30/16271	0.0221344	0.157305	0.131669	GAP43/THBS1	2
GO:0004629	phospholipase C activity	2/125	30/16271	0.0221344	0.157305	0.131669	BDKRB2/C3AR1	2
GO:0005310	dicarboxylic acid transmembrane transporter activity	2/125	31/16271	0.0235436	0.157305	0.131669	SLC26A1/SLC26A7	2
GO:0043236	laminin binding	2/125	31/16271	0.0235436	0.157305	0.131669	ECM1/THBS1	2
GO:0021544	subpallium development	2/130	23/16209	0.0144651	0.160992	0.1386	DLX1/DLX2	2
GO:0043536	positive regulation of blood vessel endothelial cell migration	2/130	23/16209	0.0144651	0.160992	0.1386	PDGFB/THBS1	2
GO:0072606	interleukin-8 secretion	2/130	23/16209	0.0144651	0.160992	0.1386	F2RL1/NOS2	2
GO:0072661	protein targeting to plasma membrane	2/130	23/16209	0.0144651	0.160992	0.1386	ANXA2/NFASC	2
GO:0003071	renal system process involved in regulation of systemic arterial blood pressure	2/130	24/16209	0.0156981	0.160992	0.1386	F2RL1/PDGFB	2
GO:0030194	positive regulation of blood coagulation	2/130	24/16209	0.0156981	0.160992	0.1386	SERPINE1/THBS1	2
GO:0032400	melanosome localization	2/130	24/16209	0.0156981	0.160992	0.1386	RAB27B/VPS33B	2
GO:0043243	positive regulation of protein complex disassembly	2/130	24/16209	0.0156981	0.160992	0.1386	F2RL1/STMN2	2
GO:0043567	regulation of insulin-like growth factor receptor signaling pathway	2/130	24/16209	0.0156981	0.160992	0.1386	IGFBP3/IGFBP5	2
GO:0045745	positive regulation of G-protein coupled receptor protein signaling pathway	2/130	24/16209	0.0156981	0.160992	0.1386	ARRDC3/CNTN2	2
GO:0050927	positive regulation of positive chemotaxis	2/130	24/16209	0.0156981	0.160992	0.1386	F2RL1/SCG2	2
GO:0060445	branching involved in salivary gland morphogenesis	2/130	24/16209	0.0156981	0.160992	0.1386	MET/NRP1	2
GO:0072604	interleukin-6 secretion	2/130	24/16209	0.0156981	0.160992	0.1386	F2RL1/NOS2	2
GO:1900048	positive regulation of hemostasis	2/130	24/16209	0.0156981	0.160992	0.1386	SERPINE1/THBS1	2
GO:2000404	regulation of T cell migration	2/130	24/16209	0.0156981	0.160992	0.1386	ECM1/ITGA4	2
GO:0018198	peptidyl-cysteine modification	2/130	25/16209	0.0169745	0.166737	0.143547	NOS2/RAB3B	2
GO:0043501	skeletal muscle adaptation	2/130	25/16209	0.0169745	0.166737	0.143547	CAMK2B/IGFBP5	2
GO:0050926	regulation of positive chemotaxis	2/130	25/16209	0.0169745	0.166737	0.143547	F2RL1/SCG2	2
GO:0051875	pigment granule localization	2/130	25/16209	0.0169745	0.166737	0.143547	RAB27B/VPS33B	2
GO:0030325	adrenal gland development	2/130	26/16209	0.0182937	0.17312	0.149042	INSM1/MDK	2
GO:0048246	macrophage chemotaxis	2/130	26/16209	0.0182937	0.17312	0.149042	C3AR1/THBS1	2
GO:0050820	positive regulation of coagulation	2/130	26/16209	0.0182937	0.17312	0.149042	SERPINE1/THBS1	2
GO:0071634	regulation of transforming growth factor beta production	2/130	26/16209	0.0182937	0.17312	0.149042	MET/THBS1	2
GO:2000352	negative regulation of endothelial cell apoptotic process	2/130	26/16209	0.0182937	0.17312	0.149042	SCG2/SERPINE1	2
GO:0006735	NADH regeneration	2/130	27/16209	0.0196547	0.173618	0.149471	PFKFB1/PFKP	2
GO:0035883	enteroendocrine cell differentiation	2/130	27/16209	0.0196547	0.173618	0.149471	INSM1/NEUROD1	2
GO:0045686	negative regulation of glial cell differentiation	2/130	27/16209	0.0196547	0.173618	0.149471	DLX1/DLX2	2
GO:0061615	glycolytic process through fructose-6-phosphate	2/130	27/16209	0.0196547	0.173618	0.149471	PFKFB1/PFKP	2
GO:0061620	glycolytic process through glucose-6-phosphate	2/130	27/16209	0.0196547	0.173618	0.149471	PFKFB1/PFKP	2
GO:0061621	canonical glycolysis	2/130	27/16209	0.0196547	0.173618	0.149471	PFKFB1/PFKP	2
GO:0061718	glucose catabolic process to pyruvate	2/130	27/16209	0.0196547	0.173618	0.149471	PFKFB1/PFKP	2
GO:0071604	transforming growth factor beta production	2/130	27/16209	0.0196547	0.173618	0.149471	MET/THBS1	2
GO:0045746	negative regulation of Notch signaling pathway	2/130	28/16209	0.0210569	0.180887	0.155728	DLX1/DLX2	2
GO:0001102	RNA polymerase II activating transcription factor binding	2/125	36/16271	0.0311166	0.184793	0.154678	MAD2L2/NEUROD1	2
GO:0035254	glutamate receptor binding	2/125	37/16271	0.0327323	0.187364	0.15683	CAMK2A/PTPN5	2
GO:0021955	central nervous system neuron axonogenesis	2/130	29/16209	0.0224995	0.18962	0.163247	DCX/PLXNA4	2
GO:0030823	regulation of cGMP metabolic process	2/130	29/16209	0.0224995	0.18962	0.163247	NOS2/THBS1	2
GO:0001953	negative regulation of cell-matrix adhesion	2/130	30/16209	0.0239818	0.194529	0.167473	SERPINE1/THBS1	2
GO:0008045	motor neuron axon guidance	2/130	30/16209	0.0239818	0.194529	0.167473	NRP1/PLXNA4	2
GO:0014911	positive regulation of smooth muscle cell migration	2/130	30/16209	0.0239818	0.194529	0.167473	NRP1/PDGFB	2
GO:0061001	regulation of dendritic spine morphogenesis	2/130	30/16209	0.0239818	0.194529	0.167473	CAMK2B/CAPRIN2	2
GO:0098751	bone cell development	2/130	30/16209	0.0239818	0.194529	0.167473	ANXA2/VPS33B	2
GO:0046627	negative regulation of insulin receptor signaling pathway	2/130	31/16209	0.0255031	0.201943	0.173856	GRB10/PRKCQ	2
GO:0048713	regulation of oligodendrocyte differentiation	2/130	31/16209	0.0255031	0.201943	0.173856	DLX1/DLX2	2
GO:0050775	positive regulation of dendrite morphogenesis	2/130	31/16209	0.0255031	0.201943	0.173856	CAMK2B/CAPRIN2	2
GO:0072348	sulfur compound transport	2/130	31/16209	0.0255031	0.201943	0.173856	SLC26A1/SLC26A7	2
GO:0008028	monocarboxylic acid transmembrane transporter activity	2/125	40/16271	0.0377708	0.202257	0.169295	SLC16A14/SLC16A6	2
GO:0002720	positive regulation of cytokine production involved in immune response	2/130	32/16209	0.0270627	0.208807	0.179765	F2RL1/SEMA7A	2
GO:0021799	cerebral cortex radially oriented cell migration	2/130	32/16209	0.0270627	0.208807	0.179765	DCX/LAMB1	2
GO:0031640	killing of cells of other organism	2/130	32/16209	0.0270627	0.208807	0.179765	F2RL1/NOS2	2
GO:0044364	disruption of cells of other organism	2/130	32/16209	0.0270627	0.208807	0.179765	F2RL1/NOS2	2
GO:0045909	positive regulation of vasodilation	2/130	32/16209	0.0270627	0.208807	0.179765	F2RL1/NOS2	2
GO:0001937	negative regulation of endothelial cell proliferation	2/130	33/16209	0.0286599	0.218755	0.188329	SCG2/THBS1	2
GO:1900077	negative regulation of cellular response to insulin stimulus	2/130	33/16209	0.0286599	0.218755	0.188329	GRB10/PRKCQ	2
GO:0001912	positive regulation of leukocyte mediated cytotoxicity	2/130	34/16209	0.0302939	0.222474	0.191531	F2RL1/NOS2	2
GO:0006911	phagocytosis, engulfment	2/130	34/16209	0.0302939	0.222474	0.191531	F2RL1/THBS1	2
GO:0009954	proximal/distal pattern formation	2/130	34/16209	0.0302939	0.222474	0.191531	DLX1/DLX2	2
GO:0048841	regulation of axon extension involved in axon guidance	2/130	34/16209	0.0302939	0.222474	0.191531	NRP1/PLXNA4	2
GO:0060999	positive regulation of dendritic spine development	2/130	34/16209	0.0302939	0.222474	0.191531	CAMK2B/CAPRIN2	2
GO:2000677	regulation of transcription regulatory region DNA binding	2/130	34/16209	0.0302939	0.222474	0.191531	MAD2L2/NEUROD1	2
GO:0010955	negative regulation of protein processing	2/130	35/16209	0.0319641	0.227561	0.195911	SERPINE1/THBS1	2
GO:0048662	negative regulation of smooth muscle cell proliferation	2/130	35/16209	0.0319641	0.227561	0.195911	IGFBP3/IGFBP5	2
GO:1903318	negative regulation of protein maturation	2/130	35/16209	0.0319641	0.227561	0.195911	SERPINE1/THBS1	2
GO:0030594	neurotransmitter receptor activity	2/125	44/16271	0.0449142	0.229408	0.192022	CHRNA9/GLRA2	2
GO:0002090	regulation of receptor internalization	2/130	36/16209	0.0336699	0.23258	0.200232	ANXA2/PTPN5	2
GO:0007435	salivary gland morphogenesis	2/130	36/16209	0.0336699	0.23258	0.200232	MET/NRP1	2
GO:0045773	positive regulation of axon extension	2/130	36/16209	0.0336699	0.23258	0.200232	NRP1/SEMA7A	2
GO:0072678	T cell migration	2/130	36/16209	0.0336699	0.23258	0.200232	ECM1/ITGA4	2
GO:0002532	production of molecular mediator involved in inflammatory response	2/130	37/16209	0.0354105	0.234437	0.20183	NOS2/SERPINE1	2
GO:0014014	negative regulation of gliogenesis	2/130	37/16209	0.0354105	0.234437	0.20183	DLX1/DLX2	2
GO:0021988	olfactory lobe development	2/130	37/16209	0.0354105	0.234437	0.20183	DLX2/SEMA7A	2
GO:0032309	icosanoid secretion	2/130	37/16209	0.0354105	0.234437	0.20183	BDKRB2/NOS2	2
GO:0032885	regulation of polysaccharide biosynthetic process	2/130	37/16209	0.0354105	0.234437	0.20183	GRB10/PDGFB	2
GO:0060997	dendritic spine morphogenesis	2/130	37/16209	0.0354105	0.234437	0.20183	CAMK2B/CAPRIN2	2
GO:0001960	negative regulation of cytokine-mediated signaling pathway	2/130	38/16209	0.0371852	0.237325	0.204317	ECM1/F2RL1	2
GO:0098801	regulation of renal system process	2/130	38/16209	0.0371852	0.237325	0.204317	F2RL1/PDGFB	2
GO:1902667	regulation of axon guidance	2/130	38/16209	0.0371852	0.237325	0.204317	NRP1/PLXNA4	2
GO:2000401	regulation of lymphocyte migration	2/130	38/16209	0.0371852	0.237325	0.204317	ECM1/ITGA4	2
GO:0031343	positive regulation of cell killing	2/130	39/16209	0.0389936	0.241428	0.207849	F2RL1/NOS2	2
GO:0002181	cytoplasmic translation	2/130	40/16209	0.0408348	0.244379	0.210389	RPL36A/RPL8	2
GO:0007271	synaptic transmission, cholinergic	2/130	40/16209	0.0408348	0.244379	0.210389	CAMK2B/CHRNA9	2
GO:0007431	salivary gland development	2/130	40/16209	0.0408348	0.244379	0.210389	MET/NRP1	2
GO:0048846	axon extension involved in axon guidance	2/130	40/16209	0.0408348	0.244379	0.210389	NRP1/PLXNA4	2
GO:0050919	negative chemotaxis	2/130	40/16209	0.0408348	0.244379	0.210389	FLRT2/PLXNA4	2
GO:0051489	regulation of filopodium assembly	2/130	40/16209	0.0408348	0.244379	0.210389	GAP43/PRKCQ	2
GO:0051972	regulation of telomerase activity	2/130	40/16209	0.0408348	0.244379	0.210389	PIF1/PRKCQ	2
GO:0071715	icosanoid transport	2/130	40/16209	0.0408348	0.244379	0.210389	BDKRB2/NOS2	2
GO:1901571	fatty acid derivative transport	2/130	40/16209	0.0408348	0.244379	0.210389	BDKRB2/NOS2	2
GO:1902284	neuron projection extension involved in neuron projection guidance	2/130	40/16209	0.0408348	0.244379	0.210389	NRP1/PLXNA4	2
GO:0014888	striated muscle adaptation	2/130	41/16209	0.0427083	0.250915	0.216017	CAMK2B/IGFBP5	2
GO:0021545	cranial nerve development	2/130	41/16209	0.0427083	0.250915	0.216017	NRP1/PLXNA4	2
GO:0042551	neuron maturation	2/130	41/16209	0.0427083	0.250915	0.216017	CNTN2/NFASC	2
GO:0071622	regulation of granulocyte chemotaxis	2/130	41/16209	0.0427083	0.250915	0.216017	C3AR1/THBS1	2
GO:0005546	phosphatidylinositol-4,5-bisphosphate binding	2/125	49/16271	0.0544778	0.254741	0.213227	ANXA2/RPH3A	2
GO:0060761	negative regulation of response to cytokine stimulus	2/130	42/16209	0.0446134	0.255184	0.219692	ECM1/F2RL1	2
GO:0090184	positive regulation of kidney development	2/130	42/16209	0.0446134	0.255184	0.219692	C3AR1/PDGFB	2
GO:0097028	dendritic cell differentiation	2/130	42/16209	0.0446134	0.255184	0.219692	DHRS2/F2RL1	2
GO:0050840	extracellular matrix binding	2/125	50/16271	0.0564698	0.260389	0.217954	ECM1/THBS1	2
GO:0032881	regulation of polysaccharide metabolic process	2/130	43/16209	0.0465495	0.263667	0.226995	GRB10/PDGFB	2
GO:0008347	glial cell migration	2/130	44/16209	0.048516	0.267643	0.230418	DCX/LAMB1	2
GO:0010324	membrane invagination	2/130	44/16209	0.048516	0.267643	0.230418	F2RL1/THBS1	2
GO:0032210	regulation of telomere maintenance via telomerase	2/130	44/16209	0.048516	0.267643	0.230418	PIF1/PRKCQ	2
GO:0046426	negative regulation of JAK-STAT cascade	2/130	44/16209	0.048516	0.267643	0.230418	FLRT2/NEUROD1	2
GO:1904893	negative regulation of STAT cascade	2/130	44/16209	0.048516	0.267643	0.230418	FLRT2/NEUROD1	2
GO:0032757	positive regulation of interleukin-8 production	2/130	45/16209	0.0505124	0.273472	0.235436	F2RL1/SERPINE1	2
GO:0034113	heterotypic cell-cell adhesion	2/130	45/16209	0.0505124	0.273472	0.235436	ITGA4/NFASC	2
GO:0035987	endodermal cell differentiation	2/130	45/16209	0.0505124	0.273472	0.235436	ITGA4/LAMB1	2
GO:0045776	negative regulation of blood pressure	2/130	45/16209	0.0505124	0.273472	0.235436	BDKRB2/NOS2	2
GO:0046626	regulation of insulin receptor signaling pathway	2/130	45/16209	0.0505124	0.273472	0.235436	GRB10/PRKCQ	2
GO:0098657	import into cell	2/130	45/16209	0.0505124	0.273472	0.235436	ITGA4/RAB3B	2
GO:0019003	GDP binding	2/125	53/16271	0.0625953	0.280833	0.235066	RAB27B/RAB3B	2
GO:0046068	cGMP metabolic process	2/130	46/16209	0.0525379	0.281168	0.242062	NOS2/THBS1	2
GO:0048260	positive regulation of receptor-mediated endocytosis	2/130	46/16209	0.0525379	0.281168	0.242062	PTPN5/SERPINE1	2
GO:0097061	dendritic spine organization	2/130	46/16209	0.0525379	0.281168	0.242062	CAMK2B/CAPRIN2	2
GO:0048008	platelet-derived growth factor receptor signaling pathway	2/130	47/16209	0.054592	0.28872	0.248564	NRP1/PDGFB	2
GO:0090303	positive regulation of wound healing	2/130	47/16209	0.054592	0.28872	0.248564	SERPINE1/THBS1	2
GO:0002067	glandular epithelial cell differentiation	2/130	48/16209	0.0566742	0.293848	0.252978	INSM1/NEUROD1	2
GO:0030834	regulation of actin filament depolymerization	2/130	48/16209	0.0566742	0.293848	0.252978	F2RL1/SPTBN2	2
GO:0033059	cellular pigmentation	2/130	48/16209	0.0566742	0.293848	0.252978	RAB27B/VPS33B	2
GO:0033762	response to glucagon	2/130	48/16209	0.0566742	0.293848	0.252978	GNG3/PFKFB1	2
GO:0042312	regulation of vasodilation	2/130	48/16209	0.0566742	0.293848	0.252978	F2RL1/NOS2	2
GO:0005231	excitatory extracellular ligand-gated ion channel activity	2/125	55/16271	0.0667986	0.294871	0.246817	CHRNA9/GLRA2	2
GO:0030276	clathrin binding	2/125	57/16271	0.0710932	0.296822	0.24845	RPH3A/SYTL5	2
GO:0033613	activating transcription factor binding	2/125	57/16271	0.0710932	0.296822	0.24845	MAD2L2/NEUROD1	2
GO:0017022	myosin binding	2/125	58/16271	0.0732735	0.296822	0.24845	RAB27B/RAB3B	2
GO:0072341	modified amino acid binding	2/125	59/16271	0.0754752	0.296822	0.24845	GAP43/THBS1	2
GO:0048306	calcium-dependent protein binding	2/125	61/16271	0.0799412	0.296822	0.24845	ANXA2/STMN2	2
GO:0043535	regulation of blood vessel endothelial cell migration	2/130	49/16209	0.0587839	0.300107	0.258367	PDGFB/THBS1	2
GO:0045661	regulation of myoblast differentiation	2/130	49/16209	0.0587839	0.300107	0.258367	BOC/IGFBP3	2
GO:1904356	regulation of telomere maintenance via telomere lengthening	2/130	49/16209	0.0587839	0.300107	0.258367	PIF1/PRKCQ	2
GO:0000060	protein import into nucleus, translocation	2/130	50/16209	0.0609204	0.305652	0.263141	OPRD1/PTPN5	2
GO:0046785	microtubule polymerization	2/130	50/16209	0.0609204	0.305652	0.263141	STMN2/TPPP3	2
GO:0050922	negative regulation of chemotaxis	2/130	50/16209	0.0609204	0.305652	0.263141	NRP1/THBS1	2
GO:0001910	regulation of leukocyte mediated cytotoxicity	2/130	51/16209	0.0630833	0.308525	0.265614	F2RL1/NOS2	2
GO:0010812	negative regulation of cell-substrate adhesion	2/130	51/16209	0.0630833	0.308525	0.265614	SERPINE1/THBS1	2
GO:0015909	long-chain fatty acid transport	2/130	51/16209	0.0630833	0.308525	0.265614	BDKRB2/THBS1	2
GO:0021695	cerebellar cortex development	2/130	51/16209	0.0630833	0.308525	0.265614	MDK/SPTBN2	2
GO:0030042	actin filament depolymerization	2/130	51/16209	0.0630833	0.308525	0.265614	F2RL1/SPTBN2	2
GO:0051453	regulation of intracellular pH	2/130	51/16209	0.0630833	0.308525	0.265614	SLC26A1/SLC26A7	2
GO:0051851	modification by host of symbiont morphology or physiology	2/130	51/16209	0.0630833	0.308525	0.265614	F2RL1/POU2F3	2
GO:0061515	myeloid cell development	2/130	51/16209	0.0630833	0.308525	0.265614	ANXA2/VPS33B	2
GO:0004714	transmembrane receptor protein tyrosine kinase activity	2/125	64/16271	0.0867896	0.309005	0.258647	MET/NRP1	2
GO:0005518	collagen binding	2/125	67/16271	0.0938072	0.31061	0.25999	PDGFB/THBS1	2
GO:0007004	telomere maintenance via telomerase	2/130	52/16209	0.0652719	0.31488	0.271085	PIF1/PRKCQ	2
GO:1902936	phosphatidylinositol bisphosphate binding	2/125	69/16271	0.0985741	0.315164	0.263802	ANXA2/RPH3A	2
GO:0005230	extracellular ligand-gated ion channel activity	2/125	75/16271	0.113264	0.316037	0.264533	CHRNA9/GLRA2	2
GO:0001755	neural crest cell migration	2/130	53/16209	0.0674858	0.32194	0.277163	NRP1/SEMA7A	2
GO:0051702	interaction with symbiont	2/130	53/16209	0.0674858	0.32194	0.277163	F2RL1/POU2F3	2
GO:0060042	retina morphogenesis in camera-type eye	2/130	53/16209	0.0674858	0.32194	0.277163	CALB1/SLC4A7	2
GO:0001885	endothelial cell development	2/130	54/16209	0.0697244	0.325287	0.280045	F2RL1/MET	2
GO:0006801	superoxide metabolic process	2/130	54/16209	0.0697244	0.325287	0.280045	F2RL1/NOS2	2
GO:0030641	regulation of cellular pH	2/130	54/16209	0.0697244	0.325287	0.280045	SLC26A1/SLC26A7	2
GO:0060998	regulation of dendritic spine development	2/130	54/16209	0.0697244	0.325287	0.280045	CAMK2B/CAPRIN2	2
GO:0019842	vitamin binding	2/125	78/16271	0.12081	0.326088	0.272946	CALB1/P3H3	2
hsa00051	Fructose and mannose metabolism	1966-02-01	33/7061	0.0377239	0.327802	0.298425	5207/5214	2
GO:0019199	transmembrane receptor protein kinase activity	2/125	81/16271	0.128476	0.328644	0.275086	MET/NRP1	2
GO:0006278	RNA-dependent DNA replication	2/130	55/16209	0.0719871	0.331039	0.284996	PIF1/PRKCQ	2
GO:0016266	O-glycan processing	2/130	55/16209	0.0719871	0.331039	0.284996	B3GNT2/GALNT6	2
GO:0046847	filopodium assembly	2/130	55/16209	0.0719871	0.331039	0.284996	GAP43/PRKCQ	2
GO:2001238	positive regulation of extrinsic apoptotic signaling pathway	2/130	55/16209	0.0719871	0.331039	0.284996	SRPX/THBS1	2
GO:0001706	endoderm formation	2/130	56/16209	0.0742735	0.333801	0.287374	ITGA4/LAMB1	2
GO:0003382	epithelial cell morphogenesis	2/130	56/16209	0.0742735	0.333801	0.287374	FLNB/MET	2
GO:0018149	peptide cross-linking	2/130	56/16209	0.0742735	0.333801	0.287374	TGM1/THBS1	2
GO:0042246	tissue regeneration	2/130	56/16209	0.0742735	0.333801	0.287374	GAP43/PRKCQ	2
GO:0090183	regulation of kidney development	2/130	56/16209	0.0742735	0.333801	0.287374	C3AR1/PDGFB	2
GO:1902041	regulation of extrinsic apoptotic signaling pathway via death domain receptors	2/130	56/16209	0.0742735	0.333801	0.287374	SERPINE1/THBS1	2
GO:0019905	syntaxin binding	2/125	85/16271	0.138868	0.341513	0.285857	RPH3A/SYTL5	2
GO:0032272	negative regulation of protein polymerization	2/130	57/16209	0.076583	0.343304	0.295555	SPTBN2/STMN2	2
GO:0002066	columnar/cuboidal epithelial cell development	2/130	58/16209	0.0789152	0.343304	0.295555	INSM1/SLC4A7	2
GO:0002718	regulation of cytokine production involved in immune response	2/130	58/16209	0.0789152	0.343304	0.295555	F2RL1/SEMA7A	2
GO:0031341	regulation of cell killing	2/130	58/16209	0.0789152	0.343304	0.295555	F2RL1/NOS2	2
GO:0032835	glomerulus development	2/130	58/16209	0.0789152	0.343304	0.295555	C3AR1/PDGFB	2
GO:0048146	positive regulation of fibroblast proliferation	2/130	58/16209	0.0789152	0.343304	0.295555	ANXA2/PDGFB	2
GO:0051785	positive regulation of nuclear division	2/130	59/16209	0.0812694	0.343304	0.295555	CAMK2B/PDGFB	2
GO:0048661	positive regulation of smooth muscle cell proliferation	2/130	60/16209	0.0836452	0.343304	0.295555	C3AR1/PDGFB	2
GO:1900076	regulation of cellular response to insulin stimulus	2/130	60/16209	0.0836452	0.343304	0.295555	GRB10/PRKCQ	2
GO:0031018	endocrine pancreas development	2/130	61/16209	0.0860422	0.345356	0.297322	INSM1/NEUROD1	2
GO:0032677	regulation of interleukin-8 production	2/130	61/16209	0.0860422	0.345356	0.297322	F2RL1/SERPINE1	2
GO:0042108	positive regulation of cytokine biosynthetic process	2/130	61/16209	0.0860422	0.345356	0.297322	PRKCQ/THBS1	2
GO:0014068	positive regulation of phosphatidylinositol 3-kinase signaling	2/130	62/16209	0.0884598	0.346561	0.29836	F2RL1/PDGFB	2
GO:1900006	positive regulation of dendrite development	2/130	62/16209	0.0884598	0.346561	0.29836	CAMK2B/CAPRIN2	2
GO:1901880	negative regulation of protein depolymerization	2/130	62/16209	0.0884598	0.346561	0.29836	SPTBN2/STMN2	2
GO:0043502	regulation of muscle adaptation	2/130	63/16209	0.0908975	0.346561	0.29836	CAMK2B/IGFBP5	2
GO:0033692	cellular polysaccharide biosynthetic process	2/130	64/16209	0.0933549	0.346561	0.29836	B3GNT2/GRB10	2
GO:0051588	regulation of neurotransmitter transport	2/130	64/16209	0.0933549	0.346561	0.29836	CAMK2A/RAB3B	2
GO:0043242	negative regulation of protein complex disassembly	2/130	65/16209	0.0958316	0.346561	0.29836	SPTBN2/STMN2	2
GO:0002040	sprouting angiogenesis	2/130	66/16209	0.098327	0.346561	0.29836	NRP1/THBS1	2
GO:0032204	regulation of telomere maintenance	2/130	66/16209	0.098327	0.346561	0.29836	PIF1/PRKCQ	2
GO:0002702	positive regulation of production of molecular mediator of immune response	2/130	67/16209	0.100841	0.34755	0.299211	F2RL1/SEMA7A	2
GO:0006921	cellular component disassembly involved in execution phase of apoptosis	2/130	67/16209	0.100841	0.34755	0.299211	CASP7/PRKCQ	2
GO:0008593	regulation of Notch signaling pathway	2/130	67/16209	0.100841	0.34755	0.299211	DLX1/DLX2	2
GO:0019229	regulation of vasoconstriction	2/130	67/16209	0.100841	0.34755	0.299211	BDKRB2/PRKCQ	2
GO:0030279	negative regulation of ossification	2/130	67/16209	0.100841	0.34755	0.299211	ECM1/IGFBP5	2
GO:0050772	positive regulation of axonogenesis	2/130	67/16209	0.100841	0.34755	0.299211	NRP1/SEMA7A	2
GO:0008081	phosphoric diester hydrolase activity	2/125	88/16271	0.14678	0.349778	0.292775	BDKRB2/C3AR1	2
GO:0019955	cytokine binding	2/125	88/16271	0.14678	0.349778	0.292775	NRP1/THBS1	2
GO:0007193	adenylate cyclase-inhibiting G-protein coupled receptor signaling pathway	2/130	68/16209	0.103372	0.352686	0.303632	MCHR1/OPRD1	2
GO:0048857	neural nucleus development	2/130	68/16209	0.103372	0.352686	0.303632	LDHA/SLC4A7	2
GO:0015294	solute:cation symporter activity	2/125	90/16271	0.152105	0.353138	0.295588	SLC28A2/SLC4A7	2
GO:0005496	steroid binding	2/125	91/16271	0.154782	0.35507	0.297205	CALB1/OSBP2	2
GO:0006885	regulation of pH	2/130	70/16209	0.108487	0.355574	0.306119	SLC26A1/SLC26A7	2
GO:0014032	neural crest cell development	2/130	70/16209	0.108487	0.355574	0.306119	NRP1/SEMA7A	2
GO:0021675	nerve development	2/130	70/16209	0.108487	0.355574	0.306119	NRP1/PLXNA4	2
GO:0060996	dendritic spine development	2/130	70/16209	0.108487	0.355574	0.306119	CAMK2B/CAPRIN2	2
GO:0002367	cytokine production involved in immune response	2/130	71/16209	0.11107	0.361636	0.311338	F2RL1/SEMA7A	2
GO:0005200	structural constituent of cytoskeleton	2/125	99/16271	0.176503	0.363718	0.304444	SPTBN2/TUBA1C	2
GO:0008238	exopeptidase activity	2/125	99/16271	0.176503	0.363718	0.304444	CPM/GGT7	2
GO:0001948	glycoprotein binding	2/125	100/16271	0.179252	0.364506	0.305103	CNTN2/THBS1	2
GO:0016525	negative regulation of angiogenesis	2/130	73/16209	0.116282	0.36681	0.315792	SERPINE1/THBS1	2
GO:0007422	peripheral nervous system development	2/130	74/16209	0.118912	0.368034	0.316846	NFASC/PLXNA4	2
GO:0032092	positive regulation of protein binding	2/130	74/16209	0.118912	0.368034	0.316846	CAPRIN2/NRP1	2
GO:0045913	positive regulation of carbohydrate metabolic process	2/130	74/16209	0.118912	0.368034	0.316846	PDGFB/PFKFB1	2
GO:0048814	regulation of dendrite morphogenesis	2/130	74/16209	0.118912	0.368034	0.316846	CAMK2B/CAPRIN2	2
GO:0030004	cellular monovalent inorganic cation homeostasis	2/130	75/16209	0.121556	0.368948	0.317633	SLC26A1/SLC26A7	2
GO:1900034	regulation of cellular response to heat	2/130	75/16209	0.121556	0.368948	0.317633	CAMK2A/CAMK2B	2
GO:0030038	contractile actin filament bundle assembly	2/130	76/16209	0.124215	0.369238	0.317883	KCTD13/PRKCQ	2
GO:0034637	cellular carbohydrate biosynthetic process	2/130	76/16209	0.124215	0.369238	0.317883	B3GNT2/GRB10	2
GO:0043149	stress fiber assembly	2/130	76/16209	0.124215	0.369238	0.317883	KCTD13/PRKCQ	2
GO:0048663	neuron fate commitment	2/130	76/16209	0.124215	0.369238	0.317883	DLX1/DLX2	2
GO:2000181	negative regulation of blood vessel morphogenesis	2/130	76/16209	0.124215	0.369238	0.317883	SERPINE1/THBS1	2
GO:0034446	substrate adhesion-dependent cell spreading	2/130	77/16209	0.126888	0.369238	0.317883	ITGA4/LAMB1	2
GO:0072676	lymphocyte migration	2/130	77/16209	0.126888	0.369238	0.317883	ECM1/ITGA4	2
GO:0014033	neural crest cell differentiation	2/130	78/16209	0.129575	0.372408	0.320612	NRP1/SEMA7A	2
GO:0007492	endoderm development	2/130	79/16209	0.132275	0.375925	0.32364	ITGA4/LAMB1	2
GO:0014066	regulation of phosphatidylinositol 3-kinase signaling	2/130	79/16209	0.132275	0.375925	0.32364	F2RL1/PDGFB	2
GO:0033555	multicellular organismal response to stress	2/130	79/16209	0.132275	0.375925	0.32364	MDK/THBS1	2
GO:0007052	mitotic spindle organization	2/130	80/16209	0.134988	0.375925	0.32364	MYBL2/WDR62	2
GO:1901343	negative regulation of vasculature development	2/130	80/16209	0.134988	0.375925	0.32364	SERPINE1/THBS1	2
GO:0043500	muscle adaptation	2/130	81/16209	0.137713	0.380756	0.327799	CAMK2B/IGFBP5	2
GO:0045921	positive regulation of exocytosis	2/130	81/16209	0.137713	0.380756	0.327799	F2RL1/RAB27B	2
GO:0060563	neuroepithelial cell differentiation	2/130	81/16209	0.137713	0.380756	0.327799	INSM1/SLC4A7	2
GO:0010833	telomere maintenance via telomere lengthening	2/130	82/16209	0.140451	0.381867	0.328755	PIF1/PRKCQ	2
GO:0045445	myoblast differentiation	2/130	82/16209	0.140451	0.381867	0.328755	BOC/IGFBP3	2
GO:0006595	polyamine metabolic process	2/130	83/16209	0.1432	0.381867	0.328755	ODC1/SMS	2
GO:0042310	vasoconstriction	2/130	83/16209	0.1432	0.381867	0.328755	BDKRB2/PRKCQ	2
GO:0051897	positive regulation of protein kinase B signaling	2/130	83/16209	0.1432	0.381867	0.328755	IGFBP5/THBS1	2
GO:0001085	RNA polymerase II transcription factor binding	2/125	106/16271	0.195877	0.382537	0.320196	MAD2L2/NEUROD1	2
GO:0005262	calcium channel activity	2/125	108/16271	0.201463	0.383398	0.320917	CHRNA9/TRPM3	2
GO:0016616	oxidoreductase activity, acting on the CH-OH group of donors, NAD or NADP as acceptor	2/125	109/16271	0.204263	0.383398	0.320917	DHRS2/LDHA	2
GO:0051149	positive regulation of muscle cell differentiation	2/130	84/16209	0.145961	0.385379	0.331779	BOC/IGFBP3	2
GO:0001909	leukocyte mediated cytotoxicity	2/130	85/16209	0.148733	0.385379	0.331779	F2RL1/NOS2	2
GO:0002705	positive regulation of leukocyte mediated immunity	2/130	85/16209	0.148733	0.385379	0.331779	F2RL1/NOS2	2
GO:0008344	adult locomotory behavior	2/130	85/16209	0.148733	0.385379	0.331779	CNTN2/OPRD1	2
GO:0008625	extrinsic apoptotic signaling pathway via death domain receptors	2/130	85/16209	0.148733	0.385379	0.331779	SERPINE1/THBS1	2
GO:0031109	microtubule polymerization or depolymerization	2/130	85/16209	0.148733	0.385379	0.331779	STMN2/TPPP3	2
GO:0001708	cell fate specification	2/130	86/16209	0.151516	0.389671	0.335473	NRP1/PPDPF	2
GO:0043255	regulation of carbohydrate biosynthetic process	2/130	86/16209	0.151516	0.389671	0.335473	GRB10/PDGFB	2
GO:0048145	regulation of fibroblast proliferation	2/130	86/16209	0.151516	0.389671	0.335473	ANXA2/PDGFB	2
GO:0007200	phospholipase C-activating G-protein coupled receptor signaling pathway	2/130	87/16209	0.154309	0.389671	0.335473	LTB4R/OPRD1	2
GO:0042475	odontogenesis of dentin-containing tooth	2/130	87/16209	0.154309	0.389671	0.335473	DLX1/DLX2	2
GO:0060333	interferon-gamma-mediated signaling pathway	2/130	87/16209	0.154309	0.389671	0.335473	CAMK2A/CAMK2B	2
GO:1903363	negative regulation of cellular protein catabolic process	2/130	87/16209	0.154309	0.389671	0.335473	ANXA2/MAD2L2	2
hsa00270	Cysteine and methionine metabolism	1966-02-01	44/7061	0.0633313	0.390543	0.355544	3939/6611	2
GO:0003073	regulation of systemic arterial blood pressure	2/130	88/16209	0.157112	0.390765	0.336416	F2RL1/PDGFB	2
GO:0007229	integrin-mediated signaling pathway	2/130	88/16209	0.157112	0.390765	0.336416	ITGA4/SEMA7A	2
GO:0048144	fibroblast proliferation	2/130	89/16209	0.159925	0.39384	0.339063	ANXA2/PDGFB	2
GO:0006835	dicarboxylic acid transport	2/130	90/16209	0.162747	0.39384	0.339063	SLC26A1/SLC26A7	2
GO:0043467	regulation of generation of precursor metabolites and energy	2/130	90/16209	0.162747	0.39384	0.339063	GRB10/NOS2	2
GO:0051101	regulation of DNA binding	2/130	90/16209	0.162747	0.39384	0.339063	MAD2L2/NEUROD1	2
GO:0001952	regulation of cell-matrix adhesion	2/130	91/16209	0.165578	0.39862	0.343178	SERPINE1/THBS1	2
GO:1903524	positive regulation of blood circulation	2/130	91/16209	0.165578	0.39862	0.343178	F2RL1/NOS2	2
GO:0022600	digestive system process	2/130	92/16209	0.168418	0.400242	0.344574	NEUROD1/SLC26A7	2
GO:0001656	metanephros development	2/130	93/16209	0.171266	0.401923	0.346022	CALB1/PDGFB	2
GO:0001892	embryonic placenta development	2/130	93/16209	0.171266	0.401923	0.346022	ITGA4/PDGFB	2
GO:0043473	pigmentation	2/130	93/16209	0.171266	0.401923	0.346022	RAB27B/VPS33B	2
GO:1903825	organic acid transmembrane transport	2/130	94/16209	0.174123	0.40253	0.346544	SLC16A6/THBS1	2
GO:0044264	cellular polysaccharide metabolic process	2/130	95/16209	0.176987	0.403946	0.347764	B3GNT2/GRB10	2
GO:0097194	execution phase of apoptosis	2/130	95/16209	0.176987	0.403946	0.347764	CASP7/PRKCQ	2
hsa04961	Endocrine and other factor-regulated calcium reabsorption	1966-02-01	47/7061	0.0711027	0.404082	0.36787	624/793	2
hsa04672	Intestinal immune network for IgA production	1966-02-01	48/7061	0.0737595	0.404082	0.36787	3676/9020	2
hsa05144	Malaria	1966-02-01	49/7061	0.076448	0.404082	0.36787	4233/7057	2
GO:0022625	cytosolic large ribosomal subunit	2/133	58/17301	0.0733737	0.404686	0.365623	RPL36A/RPL8	2
GO:0016529	sarcoplasmic reticulum	2/133	63/17301	0.0846001	0.404686	0.365623	CAMK2B/THBS1	2
GO:0044304	main axon	2/133	63/17301	0.0846001	0.404686	0.365623	CNTN2/NFASC	2
GO:0031463	Cul3-RING ubiquitin ligase complex	2/133	64/17301	0.0869048	0.404686	0.365623	KCTD13/KLHL29	2
GO:0000149	SNARE binding	2/125	119/16271	0.232467	0.405206	0.33917	RPH3A/SYTL5	2
GO:0006353	DNA-templated transcription, termination	2/130	96/16209	0.179859	0.407661	0.350962	LSM10/TAF1D	2
GO:0051443	positive regulation of ubiquitin-protein transferase activity	2/130	97/16209	0.182737	0.407874	0.351145	ARRDC3/ARRDC4	2
GO:0002504	antigen processing and presentation of peptide or polysaccharide antigen via MHC class II	2/130	98/16209	0.185623	0.411945	0.35465	SPTBN2/THBS1	2
GO:0022602	ovulation cycle process	2/130	98/16209	0.185623	0.411945	0.35465	PTPRN/VGF	2
GO:0042035	regulation of cytokine biosynthetic process	2/130	98/16209	0.185623	0.411945	0.35465	PRKCQ/THBS1	2
GO:0042307	positive regulation of protein import into nucleus	2/130	98/16209	0.185623	0.411945	0.35465	PRKCQ/PTPN5	2
GO:0015085	calcium ion transmembrane transporter activity	2/125	123/16271	0.243824	0.413007	0.345701	CHRNA9/TRPM3	2
GO:0016528	sarcoplasm	2/133	70/17301	0.101113	0.414817	0.374776	CAMK2B/THBS1	2
GO:0016614	oxidoreductase activity, acting on CH-OH group of donors	2/125	128/16271	0.258051	0.415021	0.347386	DHRS2/LDHA	2
GO:0051297	centrosome organization	2/130	100/16209	0.191414	0.418415	0.36022	CROCC/WDR62	2
GO:0015081	sodium ion transmembrane transporter activity	2/125	130/16271	0.263747	0.418524	0.350318	SLC28A2/SLC4A7	2
GO:0008194	UDP-glycosyltransferase activity	2/125	133/16271	0.272293	0.418524	0.350318	B3GNT2/GALNT6	2
GO:0015276	ligand-gated ion channel activity	2/125	133/16271	0.272293	0.418524	0.350318	CHRNA9/GLRA2	2
GO:0022834	ligand-gated channel activity	2/125	133/16271	0.272293	0.418524	0.350318	CHRNA9/GLRA2	2
GO:0007613	memory	2/130	101/16209	0.194319	0.419573	0.361217	CALB1/MDK	2
GO:0010827	regulation of glucose transport	2/130	101/16209	0.194319	0.419573	0.361217	GRB10/MET	2
GO:1904591	positive regulation of protein import	2/130	101/16209	0.194319	0.419573	0.361217	PRKCQ/PTPN5	2
GO:0042472	inner ear morphogenesis	2/130	102/16209	0.197229	0.421625	0.362983	CHRNA9/NRP1	2
GO:0051351	positive regulation of ligase activity	2/130	102/16209	0.197229	0.421625	0.362983	ARRDC3/ARRDC4	2
GO:0002700	regulation of production of molecular mediator of immune response	2/130	103/16209	0.200145	0.42309	0.364245	F2RL1/SEMA7A	2
GO:0004713	protein tyrosine kinase activity	2/125	138/16271	0.286527	0.428881	0.358987	MET/NRP1	2
GO:0051928	positive regulation of calcium ion transport	2/130	105/16209	0.205992	0.429704	0.369938	CAMK2A/PDGFB	2
GO:0014065	phosphatidylinositol 3-kinase signaling	2/130	106/16209	0.208922	0.430037	0.370225	F2RL1/PDGFB	2
GO:0032635	interleukin-6 production	2/130	106/16209	0.208922	0.430037	0.370225	F2RL1/NOS2	2
GO:0035023	regulation of Rho protein signal transduction	2/130	106/16209	0.208922	0.430037	0.370225	F2RL1/KCTD13	2
GO:0030863	cortical cytoskeleton	2/133	81/17301	0.128632	0.43309	0.391285	NOS2/SPTBN2	2
GO:0031023	microtubule organizing center organization	2/130	108/16209	0.214797	0.436341	0.375652	CROCC/WDR62	2
GO:0042552	myelination	2/130	109/16209	0.21774	0.439916	0.37873	CNTN2/NFASC	2
GO:0001906	cell killing	2/130	110/16209	0.220686	0.439916	0.37873	F2RL1/NOS2	2
GO:0007631	feeding behavior	2/130	110/16209	0.220686	0.439916	0.37873	MCHR1/OPRD1	2
GO:0017015	regulation of transforming growth factor beta receptor signaling pathway	2/130	110/16209	0.220686	0.439916	0.37873	PMEPA1/THBS1	2
GO:0042089	cytokine biosynthetic process	2/130	110/16209	0.220686	0.439916	0.37873	PRKCQ/THBS1	2
GO:1903844	regulation of cellular response to transforming growth factor beta stimulus	2/130	110/16209	0.220686	0.439916	0.37873	PMEPA1/THBS1	2
hsa05211	Renal cell carcinoma	1966-02-01	66/7061	0.126277	0.44351	0.403765	4233/5155	2
hsa00010	Glycolysis / Gluconeogenesis	1966-02-01	67/7061	0.129411	0.44351	0.403765	3939/5214	2
hsa04720	Long-term potentiation	1966-02-01	67/7061	0.129411	0.44351	0.403765	815/816	2
hsa05031	Amphetamine addiction	1966-02-01	68/7061	0.132563	0.44351	0.403765	815/816	2
hsa05120	Epithelial cell signaling in Helicobacter pylori infection	1966-02-01	68/7061	0.132563	0.44351	0.403765	9020/4233	2
hsa04920	Adipocytokine signaling pathway	1966-02-01	70/7061	0.138919	0.44351	0.403765	81616/5588	2
hsa05140	Leishmaniasis	1966-02-01	72/7061	0.145343	0.44351	0.403765	3676/4843	2
GO:0050807	regulation of synapse organization	2/130	111/16209	0.223636	0.443841	0.382109	CAMK2B/FLRT2	2
GO:0007272	ensheathment of neurons	2/130	112/16209	0.226589	0.44402	0.382264	CNTN2/NFASC	2
GO:0008366	axon ensheathment	2/130	112/16209	0.226589	0.44402	0.382264	CNTN2/NFASC	2
GO:0042107	cytokine metabolic process	2/130	112/16209	0.226589	0.44402	0.382264	PRKCQ/THBS1	2
GO:0048593	camera-type eye morphogenesis	2/130	112/16209	0.226589	0.44402	0.382264	CALB1/SLC4A7	2
GO:0003014	renal system process	2/130	113/16209	0.229546	0.445313	0.383377	F2RL1/PDGFB	2
GO:0051291	protein heterooligomerization	2/130	113/16209	0.229546	0.445313	0.383377	ANXA2/TMEM120B	2
GO:0006024	glycosaminoglycan biosynthetic process	2/130	114/16209	0.232504	0.445313	0.383377	B3GNT2/PDGFB	2
GO:0010771	negative regulation of cell morphogenesis involved in differentiation	2/130	114/16209	0.232504	0.445313	0.383377	MAD2L2/NRP1	2
GO:0046824	positive regulation of nucleocytoplasmic transport	2/130	114/16209	0.232504	0.445313	0.383377	PRKCQ/PTPN5	2
GO:0050729	positive regulation of inflammatory response	2/130	114/16209	0.232504	0.445313	0.383377	PLA2G7/SERPINE1	2
GO:0071156	regulation of cell cycle arrest	2/130	114/16209	0.232504	0.445313	0.383377	INSM1/NEUROD1	2
GO:0006023	aminoglycan biosynthetic process	2/130	115/16209	0.235466	0.447116	0.384929	B3GNT2/PDGFB	2
GO:0050680	negative regulation of epithelial cell proliferation	2/130	117/16209	0.241394	0.452469	0.389537	SCG2/THBS1	2
GO:0051494	negative regulation of cytoskeleton organization	2/130	117/16209	0.241394	0.452469	0.389537	SPTBN2/STMN2	2
GO:0051817	modification of morphology or physiology of other organism involved in symbiotic interaction	2/130	117/16209	0.241394	0.452469	0.389537	F2RL1/POU2F3	2
GO:0005057	receptor signaling protein activity	2/125	151/16271	0.323365	0.455244	0.381054	FLRT2/MAP3K14	2
GO:0016705	oxidoreductase activity, acting on paired donors, with incorporation or reduction of molecular oxygen	2/125	152/16271	0.326182	0.455244	0.381054	NOS2/P3H3	2
GO:0051017	actin filament bundle assembly	2/130	118/16209	0.244362	0.456009	0.392585	KCTD13/PRKCQ	2
GO:0001704	formation of primary germ layer	2/130	119/16209	0.24733	0.456972	0.393414	ITGA4/LAMB1	2
GO:0050773	regulation of dendrite development	2/130	119/16209	0.24733	0.456972	0.393414	CAMK2B/CAPRIN2	2
GO:0061572	actin filament bundle organization	2/130	119/16209	0.24733	0.456972	0.393414	KCTD13/PRKCQ	2
GO:0071333	cellular response to glucose stimulus	2/130	119/16209	0.24733	0.456972	0.393414	NEUROD1/PTPRN	2
GO:0010977	negative regulation of neuron projection development	2/130	120/16209	0.2503	0.459204	0.395336	NRP1/STMN2	2
GO:0045931	positive regulation of mitotic cell cycle	2/130	120/16209	0.2503	0.459204	0.395336	LSM10/PDGFB	2
GO:0042471	ear morphogenesis	2/130	121/16209	0.253272	0.459919	0.395951	CHRNA9/NRP1	2
GO:0042698	ovulation cycle	2/130	121/16209	0.253272	0.459919	0.395951	PTPRN/VGF	2
GO:0055067	monovalent inorganic cation homeostasis	2/130	121/16209	0.253272	0.459919	0.395951	SLC26A1/SLC26A7	2
GO:0071331	cellular response to hexose stimulus	2/130	121/16209	0.253272	0.459919	0.395951	NEUROD1/PTPRN	2
GO:0072509	divalent inorganic cation transmembrane transporter activity	2/125	159/16271	0.345813	0.461527	0.386313	CHRNA9/TRPM3	2
GO:0005506	iron ion binding	2/125	160/16271	0.348604	0.462946	0.3875	NOS2/P3H3	2
GO:0010469	regulation of receptor activity	2/130	122/16209	0.256244	0.46399	0.399456	ANXA2/SERPINE1	2
GO:0071326	cellular response to monosaccharide stimulus	2/130	122/16209	0.256244	0.46399	0.399456	NEUROD1/PTPRN	2
GO:2001251	negative regulation of chromosome organization	2/130	122/16209	0.256244	0.46399	0.399456	MAD2L2/PIF1	2
GO:0097306	cellular response to alcohol	2/130	123/16209	0.259217	0.46563	0.400868	GLRA2/SPTBN2	2
GO:1900182	positive regulation of protein localization to nucleus	2/130	123/16209	0.259217	0.46563	0.400868	PRKCQ/PTPN5	2
GO:0050806	positive regulation of synaptic transmission	2/130	124/16209	0.26219	0.468566	0.403396	PTPN5/RAB3B	2
GO:0051896	regulation of protein kinase B signaling	2/130	124/16209	0.26219	0.468566	0.403396	IGFBP5/THBS1	2
hsa05133	Pertussis	1966-02-01	76/7061	0.15837	0.468774	0.426765	840/4843	2
GO:0007270	neuron-neuron synaptic transmission	2/130	125/16209	0.265164	0.470504	0.405064	GLRA2/RAB3B	2
GO:0042542	response to hydrogen peroxide	2/130	126/16209	0.268138	0.473298	0.40747	LDHA/MET	2
hsa05100	Bacterial invasion of epithelial cells	1966-02-01	78/7061	0.164965	0.478722	0.435821	10459/4233	2
GO:0051092	positive regulation of NF-kappaB transcription factor activity	2/130	128/16209	0.274085	0.478905	0.412297	CAMK2A/PRKCQ	2
GO:1903510	mucopolysaccharide metabolic process	2/130	128/16209	0.274085	0.478905	0.412297	B3GNT2/PDGFB	2
GO:0007051	spindle organization	2/130	129/16209	0.277058	0.480261	0.413464	MYBL2/WDR62	2
GO:0048706	embryonic skeletal system development	2/130	129/16209	0.277058	0.480261	0.413464	DLX1/DLX2	2
GO:0000723	telomere maintenance	2/130	130/16209	0.28003	0.481478	0.414511	PIF1/PRKCQ	2
GO:0022617	extracellular matrix disassembly	2/130	131/16209	0.283002	0.483454	0.416213	ADAMTS4/LAMB1	2
GO:0001678	cellular glucose homeostasis	2/130	132/16209	0.285973	0.486625	0.418943	NEUROD1/PTPRN	2
GO:0032874	positive regulation of stress-activated MAPK cascade	2/130	132/16209	0.285973	0.486625	0.418943	F2RL1/MET	2
GO:0034614	cellular response to reactive oxygen species	2/130	132/16209	0.285973	0.486625	0.418943	MET/THBS1	2
GO:0044070	regulation of anion transport	2/130	132/16209	0.285973	0.486625	0.418943	RAB3B/THBS1	2
GO:0071322	cellular response to carbohydrate stimulus	2/130	132/16209	0.285973	0.486625	0.418943	NEUROD1/PTPRN	2
hsa01521	EGFR tyrosine kinase inhibitor resistance	1966-02-01	81/7061	0.174949	0.488535	0.444755	4233/5155	2
hsa04925	Aldosterone synthesis and secretion	1966-02-01	81/7061	0.174949	0.488535	0.444755	815/816	2
GO:0070304	positive regulation of stress-activated protein kinase signaling cascade	2/130	133/16209	0.288942	0.48885	0.420858	F2RL1/MET	2
GO:0098779	mitophagy in response to mitochondrial depolarization	2/130	134/16209	0.29191	0.488948	0.420943	BOC/PFKP	2
GO:0098780	response to mitochondrial depolarisation	2/130	134/16209	0.29191	0.488948	0.420943	BOC/PFKP	2
GO:0005604	basement membrane	2/133	96/17301	0.168486	0.489602	0.442342	ANXA2/LAMB1	2
GO:0051262	protein tetramerization	2/130	135/16209	0.294877	0.490689	0.422441	ANXA2/TRPM3	2
GO:0090002	establishment of protein localization to plasma membrane	2/130	135/16209	0.294877	0.490689	0.422441	ANXA2/NFASC	2
GO:0001959	regulation of cytokine-mediated signaling pathway	2/130	136/16209	0.297842	0.493134	0.424546	ECM1/F2RL1	2
GO:0045471	response to ethanol	2/130	136/16209	0.297842	0.493134	0.424546	GLRA2/SPTBN2	2
GO:0071456	cellular response to hypoxia	2/130	136/16209	0.297842	0.493134	0.424546	BDKRB2/OPRD1	2
GO:0090288	negative regulation of cellular response to growth factor stimulus	2/130	136/16209	0.297842	0.493134	0.424546	PMEPA1/THBS1	2
GO:0008236	serine-type peptidase activity	2/125	172/16271	0.381754	0.493161	0.412792	CPM/PCSK1	2
GO:0017171	serine hydrolase activity	2/125	174/16271	0.387213	0.49635	0.415461	CPM/PCSK1	2
hsa04911	Insulin secretion	1966-02-01	85/7061	0.188408	0.497997	0.453369	815/816	2
hsa05132	Salmonella infection	1966-02-01	86/7061	0.191796	0.497997	0.453369	2317/4843	2
hsa05222	Small cell lung cancer	1966-02-01	86/7061	0.191796	0.497997	0.453369	3912/4843	2
hsa04012	ErbB signaling pathway	1966-02-01	87/7061	0.195193	0.498078	0.453443	815/816	2
hsa04540	Gap junction	1966-02-01	88/7061	0.198597	0.498177	0.453532	5155/84790	2
GO:0005814	centriole	2/133	101/17301	0.182206	0.502062	0.453599	CROCC/WDR62	2
GO:0042470	melanosome	2/133	102/17301	0.18497	0.502062	0.453599	ANXA2/RAB27B	2
GO:0048770	pigment granule	2/133	102/17301	0.18497	0.502062	0.453599	ANXA2/RAB27B	2
GO:0022408	negative regulation of cell-cell adhesion	2/130	141/16209	0.312637	0.502868	0.432926	ADAMTS18/MAD2L2	2
GO:0046425	regulation of JAK-STAT cascade	2/130	141/16209	0.312637	0.502868	0.432926	FLRT2/NEUROD1	2
GO:1904892	regulation of STAT cascade	2/130	141/16209	0.312637	0.502868	0.432926	FLRT2/NEUROD1	2
GO:0031345	negative regulation of cell projection organization	2/130	142/16209	0.315588	0.502868	0.432926	NRP1/STMN2	2
GO:0060759	regulation of response to cytokine stimulus	2/130	142/16209	0.315588	0.502868	0.432926	ECM1/F2RL1	2
GO:0032200	telomere organization	2/130	143/16209	0.318537	0.505836	0.435481	PIF1/PRKCQ	2
GO:0036294	cellular response to decreased oxygen levels	2/130	143/16209	0.318537	0.505836	0.435481	BDKRB2/OPRD1	2
GO:0007188	adenylate cyclase-modulating G-protein coupled receptor signaling pathway	2/130	144/16209	0.321483	0.50699	0.436475	MCHR1/OPRD1	2
GO:0015758	glucose transport	2/130	144/16209	0.321483	0.50699	0.436475	GRB10/MET	2
GO:0031032	actomyosin structure organization	2/130	144/16209	0.321483	0.50699	0.436475	KCTD13/PRKCQ	2
GO:0030307	positive regulation of cell growth	2/130	145/16209	0.324426	0.509969	0.43904	NRP1/SEMA7A	2
GO:0043409	negative regulation of MAPK cascade	2/130	145/16209	0.324426	0.509969	0.43904	F2RL1/PTPN5	2
GO:0099531	presynaptic process involved in synaptic transmission	2/130	145/16209	0.324426	0.509969	0.43904	CAMK2A/RAB3B	2
GO:0007088	regulation of mitotic nuclear division	2/130	146/16209	0.327366	0.511139	0.440048	MAD2L2/PDGFB	2
GO:0008645	hexose transport	2/130	146/16209	0.327366	0.511139	0.440048	GRB10/MET	2
hsa04912	GnRH signaling pathway	1966-02-01	92/7061	0.212287	0.514743	0.468614	815/816	2
hsa04064	NF-kappa B signaling pathway	1966-02-01	94/7061	0.219168	0.514743	0.468614	9020/5588	2
hsa05146	Amoebiasis	1966-02-01	96/7061	0.22607	0.514743	0.468614	3912/4843	2
GO:0015749	monosaccharide transport	2/130	148/16209	0.333236	0.515807	0.444066	GRB10/MET	2
GO:0043491	protein kinase B signaling	2/130	149/16209	0.336165	0.516146	0.444358	IGFBP5/THBS1	2
GO:0000819	sister chromatid segregation	2/130	150/16209	0.339091	0.516964	0.445062	DDX11/MAD2L2	2
GO:0002703	regulation of leukocyte mediated immunity	2/130	150/16209	0.339091	0.516964	0.445062	F2RL1/NOS2	2
GO:0030799	regulation of cyclic nucleotide metabolic process	2/130	150/16209	0.339091	0.516964	0.445062	NOS2/THBS1	2
GO:0048592	eye morphogenesis	2/130	150/16209	0.339091	0.516964	0.445062	CALB1/SLC4A7	2
GO:0048771	tissue remodeling	2/130	150/16209	0.339091	0.516964	0.445062	IGFBP5/ITGA4	2
GO:0071453	cellular response to oxygen levels	2/130	151/16209	0.342013	0.519864	0.447559	BDKRB2/OPRD1	2
GO:1904029	regulation of cyclin-dependent protein kinase activity	2/130	151/16209	0.342013	0.519864	0.447559	FLRT2/PDGFB	2
hsa04916	Melanogenesis	1966-02-01	101/7061	0.243392	0.521738	0.474982	815/816	2
hsa04660	T cell receptor signaling pathway	1966-02-01	104/7061	0.253818	0.521738	0.474982	9020/5588	2
GO:0051147	regulation of muscle cell differentiation	2/130	152/16209	0.344931	0.522786	0.450075	BOC/IGFBP3	2
GO:0071222	cellular response to lipopolysaccharide	2/130	152/16209	0.344931	0.522786	0.450075	NOS2/SERPINE1	2
GO:0000423	macromitophagy	2/130	153/16209	0.347845	0.523795	0.450943	BOC/PFKP	2
GO:0008064	regulation of actin polymerization or depolymerization	2/130	153/16209	0.347845	0.523795	0.450943	F2RL1/SPTBN2	2
GO:0048469	cell maturation	2/130	153/16209	0.347845	0.523795	0.450943	CNTN2/NFASC	2
GO:0050662	coenzyme binding	2/125	185/16271	0.416849	0.525455	0.439823	LDHA/NOS2	2
GO:0007126	meiotic nuclear division	2/130	154/16209	0.350755	0.526925	0.453638	CAMK2B/FANCA	2
GO:0030832	regulation of actin filament length	2/130	154/16209	0.350755	0.526925	0.453638	F2RL1/SPTBN2	2
GO:0002440	production of molecular mediator of immune response	2/130	155/16209	0.35366	0.527094	0.453783	F2RL1/SEMA7A	2
GO:0035264	multicellular organism growth	2/130	155/16209	0.35366	0.527094	0.453783	NDUFS6/SPTBN2	2
GO:0031901	early endosome membrane	2/133	108/17301	0.201674	0.529675	0.478547	PMEPA1/VPS33B	2
GO:0000922	spindle pole	2/133	120/17301	0.235534	0.529675	0.478547	DDX11/WDR62	2
GO:0044448	cell cortex part	2/133	120/17301	0.235534	0.529675	0.478547	NOS2/SPTBN2	2
GO:0042383	sarcolemma	2/133	124/17301	0.246903	0.529675	0.478547	ANXA2/PRKCQ	2
GO:0044798	nuclear transcription factor complex	2/133	125/17301	0.249749	0.529675	0.478547	NEUROD1/TAF1D	2
GO:0044420	extracellular matrix component	2/133	128/17301	0.258293	0.529675	0.478547	ANXA2/LAMB1	2
GO:0055037	recycling endosome	2/133	128/17301	0.258293	0.529675	0.478547	SLC26A7/VPS33B	2
GO:0019897	extrinsic component of plasma membrane	2/133	130/17301	0.263991	0.529675	0.478547	ANXA2/GNG3	2
GO:0030496	midbody	2/133	131/17301	0.266841	0.529675	0.478547	ANXA2/DDX11	2
GO:0048639	positive regulation of developmental growth	2/130	158/16209	0.362349	0.533845	0.459595	NRP1/SEMA7A	2
hsa04668	TNF signaling pathway	1966-02-01	110/7061	0.274701	0.534945	0.487005	840/9020	2
GO:0007266	Rho protein signal transduction	2/130	159/16209	0.365236	0.535434	0.460964	F2RL1/KCTD13	2
GO:0050731	positive regulation of peptidyl-tyrosine phosphorylation	2/130	159/16209	0.365236	0.535434	0.460964	NRP1/PDGFB	2
GO:0071219	cellular response to molecule of bacterial origin	2/130	159/16209	0.365236	0.535434	0.460964	NOS2/SERPINE1	2
GO:0061025	membrane fusion	2/130	161/16209	0.370995	0.538788	0.46385	ANXA2/VPS33B	2
GO:0071241	cellular response to inorganic substance	2/130	161/16209	0.370995	0.538788	0.46385	GLRA2/THBS1	2
GO:1903046	meiotic cell cycle process	2/130	162/16209	0.373867	0.540262	0.46512	CAMK2B/FANCA	2
GO:0050866	negative regulation of cell activation	2/130	164/16209	0.379595	0.545156	0.469333	ADAMTS18/PDGFB	2
GO:0051384	response to glucocorticoid	2/130	164/16209	0.379595	0.545156	0.469333	MDK/PFKFB1	2
GO:0098862	cluster of actin-based cell projections	2/133	139/17301	0.289625	0.546087	0.493375	FLNB/SLC4A7	2
GO:0006986	response to unfolded protein	2/130	165/16209	0.382451	0.547017	0.470935	DDX11/THBS1	2
GO:0007586	digestion	2/130	165/16209	0.382451	0.547017	0.470935	NEUROD1/SLC26A7	2
GO:0033209	tumor necrosis factor-mediated signaling pathway	2/130	165/16209	0.382451	0.547017	0.470935	F2RL1/MAP3K14	2
GO:0048754	branching morphogenesis of an epithelial tube	2/130	165/16209	0.382451	0.547017	0.470935	MET/NRP1	2
gastric	gastric	2016-02-01	73/1537	0.174137	0.55175	0.54449	MCHR1/THBS1	2
GO:0044450	microtubule organizing center part	2/133	144/17301	0.303829	0.552892	0.499523	CROCC/WDR62	2
GO:0030658	transport vesicle membrane	2/133	145/17301	0.306665	0.552892	0.499523	PTPRN/RPH3A	2
GO:0030308	negative regulation of cell growth	2/130	168/16209	0.390985	0.553322	0.476363	CAPRIN2/NRP1	2
GO:0016758	transferase activity, transferring hexosyl groups	2/125	198/16271	0.450932	0.554479	0.464117	B3GNT2/GALNT6	2
GO:0050663	cytokine secretion	2/130	169/16209	0.393819	0.554634	0.477493	F2RL1/NOS2	2
GO:0030666	endocytic vesicle membrane	2/133	150/17301	0.320808	0.55543	0.501816	CAMK2A/CAMK2B	2
GO:0030136	clathrin-coated vesicle	2/133	156/17301	0.337687	0.55543	0.501816	RAB27B/VPS33B	2
GO:0007259	JAK-STAT cascade	2/130	170/16209	0.396646	0.556814	0.479369	FLRT2/NEUROD1	2
GO:0032271	regulation of protein polymerization	2/130	170/16209	0.396646	0.556814	0.479369	SPTBN2/STMN2	2
GO:0097696	STAT cascade	2/130	170/16209	0.396646	0.556814	0.479369	FLRT2/NEUROD1	2
GO:0007187	G-protein coupled receptor signaling pathway, coupled to cyclic nucleotide second messenger	2/130	171/16209	0.399468	0.557196	0.479699	MCHR1/OPRD1	2
GO:0043902	positive regulation of multi-organism process	2/130	171/16209	0.399468	0.557196	0.479699	F2RL1/NOS2	2
GO:0010810	regulation of cell-substrate adhesion	2/130	172/16209	0.402283	0.560553	0.482589	SERPINE1/THBS1	2
hsa04670	Leukocyte transendothelial migration	1966-02-01	115/7061	0.292096	0.561431	0.511118	3676/83593	2
hsa05145	Toxoplasmosis	1966-02-01	118/7061	0.302513	0.562871	0.512428	3912/4843	2
hsa04071	Sphingolipid signaling pathway	1966-02-01	120/7061	0.309445	0.562871	0.512428	624/4985	2
hsa04722	Neurotrophin signaling pathway	1966-02-01	120/7061	0.309445	0.562871	0.512428	815/816	2
hsa04142	Lysosome	1966-02-01	123/7061	0.319819	0.562871	0.512428	22901/968	2
hsa04152	AMPK signaling pathway	1966-02-01	124/7061	0.32327	0.562871	0.512428	5207/5214	2
GO:0098802	plasma membrane receptor complex	2/133	170/17301	0.376548	0.56457	0.510074	CHRNA9/ITGA4	2
GO:0001505	regulation of neurotransmitter levels	2/130	175/16209	0.410692	0.56775	0.488785	CAMK2A/RAB3B	2
GO:0031960	response to corticosteroid	2/130	175/16209	0.410692	0.56775	0.488785	MDK/PFKFB1	2
GO:0035966	response to topologically incorrect protein	2/130	176/16209	0.413483	0.569242	0.490069	DDX11/THBS1	2
GO:0042306	regulation of protein import into nucleus	2/130	176/16209	0.413483	0.569242	0.490069	PRKCQ/PTPN5	2
GO:0008154	actin polymerization or depolymerization	2/130	177/16209	0.416267	0.571554	0.49206	F2RL1/SPTBN2	2
GO:0071216	cellular response to biotic stimulus	2/130	177/16209	0.416267	0.571554	0.49206	NOS2/SERPINE1	2
GO:0097164	ammonium ion metabolic process	2/130	178/16209	0.419044	0.573169	0.49345	ODC1/SMS	2
GO:0006836	neurotransmitter transport	2/130	179/16209	0.421815	0.574931	0.494967	CAMK2A/RAB3B	2
GO:0007369	gastrulation	2/130	179/16209	0.421815	0.574931	0.494967	ITGA4/LAMB1	2
GO:0032845	negative regulation of homeostatic process	2/130	179/16209	0.421815	0.574931	0.494967	ARRDC3/PIF1	2
GO:0071229	cellular response to acid chemical	2/130	179/16209	0.421815	0.574931	0.494967	GLRA2/PDGFB	2
GO:1904589	regulation of protein import	2/130	180/16209	0.424579	0.577685	0.497338	PRKCQ/PTPN5	2
GO:0030278	regulation of ossification	2/130	181/16209	0.427336	0.578731	0.498238	ECM1/IGFBP5	2
GO:0051216	cartilage development	2/130	181/16209	0.427336	0.578731	0.498238	DLX2/THBS1	2
GO:0008643	carbohydrate transport	2/130	182/16209	0.430087	0.582103	0.501141	GRB10/MET	2
GO:0042445	hormone metabolic process	2/130	184/16209	0.435567	0.584553	0.503251	DHRS2/PCSK1	2
GO:0046578	regulation of Ras protein signal transduction	2/130	184/16209	0.435567	0.584553	0.503251	F2RL1/KCTD13	2
GO:2000027	regulation of organ morphogenesis	2/130	185/16209	0.438297	0.587086	0.505431	MET/SP6	2
GO:0000086	G2/M transition of mitotic cell cycle	2/130	189/16209	0.449144	0.59751	0.514405	MYBL2/PRKCQ	2
lung	lung	2016-02-01	142/1537	0.443351	0.599248	0.591363	COL22A1/MET	2
GO:0006576	cellular biogenic amine metabolic process	2/130	191/16209	0.454524	0.601553	0.517886	ODC1/SMS	2
GO:0009187	cyclic nucleotide metabolic process	2/130	191/16209	0.454524	0.601553	0.517886	NOS2/THBS1	2
GO:0032872	regulation of stress-activated MAPK cascade	2/130	191/16209	0.454524	0.601553	0.517886	F2RL1/MET	2
GO:0070302	regulation of stress-activated protein kinase signaling cascade	2/130	192/16209	0.457202	0.604068	0.520051	F2RL1/MET	2
GO:0044839	cell cycle G2/M phase transition	2/130	193/16209	0.459874	0.606391	0.522052	MYBL2/PRKCQ	2
GO:0045333	cellular respiration	2/130	194/16209	0.462537	0.606391	0.522052	NDUFS6/NOS2	2
GO:0090257	regulation of muscle system process	2/130	194/16209	0.462537	0.606391	0.522052	CAMK2B/IGFBP5	2
GO:0030178	negative regulation of Wnt signaling pathway	2/130	195/16209	0.465194	0.609095	0.524379	GRB10/MAD2L2	2
GO:0051321	meiotic cell cycle	2/130	197/16209	0.470483	0.612517	0.527325	CAMK2B/FANCA	2
GO:0007565	female pregnancy	2/130	199/16209	0.475741	0.613939	0.52855	IGFBP5/LAMB1	2
GO:0061138	morphogenesis of a branching epithelium	2/130	200/16209	0.478359	0.616963	0.531153	MET/NRP1	2
GO:1900542	regulation of purine nucleotide metabolic process	2/130	201/16209	0.480968	0.618615	0.532575	NOS2/THBS1	2
GO:0043281	regulation of cysteine-type endopeptidase activity involved in apoptotic process	2/130	202/16209	0.48357	0.619649	0.533465	CASP7/THBS1	2
GO:0050870	positive regulation of T cell activation	2/130	202/16209	0.48357	0.619649	0.533465	MAP3K14/PRKCQ	2
GO:0098813	nuclear chromosome segregation	2/130	202/16209	0.48357	0.619649	0.533465	DDX11/MAD2L2	2
GO:0072659	protein localization to plasma membrane	2/130	204/16209	0.488749	0.623456	0.536743	ANXA2/NFASC	2
hsa04310	Wnt signaling pathway	1966-02-01	143/7061	0.387833	0.62587	0.569782	815/816	2
hsa04932	Non-alcoholic fatty liver disease (NAFLD)	1966-02-01	147/7061	0.401115	0.62587	0.569782	840/4726	2
hsa04261	Adrenergic signaling in cardiomyocytes	1966-02-01	149/7061	0.407708	0.62587	0.569782	815/816	2
GO:0034112	positive regulation of homotypic cell-cell adhesion	2/130	206/16209	0.493896	0.628301	0.540914	MAP3K14/PRKCQ	2
GO:1990778	protein localization to cell periphery	2/130	206/16209	0.493896	0.628301	0.540914	ANXA2/NFASC	2
GO:0006140	regulation of nucleotide metabolic process	2/130	207/16209	0.496458	0.628576	0.54115	NOS2/THBS1	2
GO:0050714	positive regulation of protein secretion	2/130	207/16209	0.496458	0.628576	0.54115	F2RL1/PRKCQ	2
GO:0016746	transferase activity, transferring acyl groups	2/125	238/16271	0.548284	0.629863	0.527215	GGT7/TGM1	2
GO:0042277	peptide binding	2/125	238/16271	0.548284	0.629863	0.527215	APBB3/OPRD1	2
GO:0007623	circadian rhythm	2/130	208/16209	0.499011	0.630969	0.543211	NOS2/SERPINE1	2
GO:0048705	skeletal system morphogenesis	2/130	208/16209	0.499011	0.630969	0.543211	DLX2/THBS1	2
GO:0001894	tissue homeostasis	2/130	209/16209	0.501556	0.631147	0.543364	CROCC/NEUROD1	2
hsa04145	Phagosome	1966-02-01	153/7061	0.42079	0.635479	0.57853	7057/84790	2
GO:0000422	mitophagy	2/130	213/16209	0.511654	0.636722	0.548163	BOC/PFKP	2
GO:0061726	mitochondrion disassembly	2/130	213/16209	0.511654	0.636722	0.548163	BOC/PFKP	2
GO:0046822	regulation of nucleocytoplasmic transport	2/130	214/16209	0.514157	0.636722	0.548163	PRKCQ/PTPN5	2
GO:0050730	regulation of peptidyl-tyrosine phosphorylation	2/130	214/16209	0.514157	0.636722	0.548163	NRP1/PDGFB	2
GO:0098742	cell-cell adhesion via plasma-membrane adhesion molecules	2/130	214/16209	0.514157	0.636722	0.548163	FAT3/ITGA4	2
GO:0002460	adaptive immune response based on somatic recombination of immune receptors built from immunoglobulin superfamily domains	2/130	215/16209	0.516653	0.636722	0.548163	C3AR1/PRKCQ	2
GO:0009612	response to mechanical stimulus	2/130	215/16209	0.516653	0.636722	0.548163	CHRNA9/MAP3K14	2
GO:2000116	regulation of cysteine-type endopeptidase activity	2/130	215/16209	0.516653	0.636722	0.548163	CASP7/THBS1	2
GO:0045216	cell-cell junction organization	2/130	221/16209	0.531447	0.648338	0.558164	NFASC/THBS1	2
GO:0044106	cellular amine metabolic process	2/130	222/16209	0.533883	0.649701	0.559338	ODC1/SMS	2
GO:0051650	establishment of vesicle localization	2/130	222/16209	0.533883	0.649701	0.559338	ITGA4/RAB27B	2
GO:0090092	regulation of transmembrane receptor protein serine/threonine kinase signaling pathway	2/130	222/16209	0.533883	0.649701	0.559338	PMEPA1/THBS1	2
GO:0043903	regulation of symbiosis, encompassing mutualism through parasitism	2/130	223/16209	0.53631	0.651294	0.560708	F2RL1/POU2F3	2
GO:0016791	phosphatase activity	2/125	251/16271	0.577251	0.651862	0.545629	PFKFB1/PTPN5	2
GO:0003007	heart morphogenesis	2/130	225/16209	0.541139	0.654157	0.563174	FLRT2/THBS1	2
GO:0034329	cell junction assembly	2/130	225/16209	0.541139	0.654157	0.563174	NFASC/THBS1	2
GO:0015850	organic hydroxy compound transport	2/130	227/16209	0.545933	0.655207	0.564078	RAB3B/SLC16A6	2
hsa04921	Oxytocin signaling pathway	1966-02-01	159/7061	0.440144	0.657992	0.599026	815/816	2
GO:0030135	coated vesicle	2/133	229/17301	0.527696	0.658288	0.594745	RAB27B/VPS33B	2
GO:0009308	amine metabolic process	2/130	231/16209	0.555418	0.660037	0.568236	ODC1/SMS	2
GO:1903008	organelle disassembly	2/130	231/16209	0.555418	0.660037	0.568236	BOC/PFKP	2
GO:0048037	cofactor binding	2/125	258/16271	0.592284	0.664319	0.556056	LDHA/NOS2	2
GO:0061695	transferase complex, transferring phosphorus-containing groups	2/133	236/17301	0.543957	0.665136	0.600933	MAD2L2/PFKFB1	2
GO:0006469	negative regulation of protein kinase activity	2/130	234/16209	0.56244	0.665326	0.572789	FLRT2/PTPN5	2
GO:0010951	negative regulation of endopeptidase activity	2/130	234/16209	0.56244	0.665326	0.572789	SERPINE1/THBS1	2
GO:0033218	amide binding	2/125	261/16271	0.598605	0.667131	0.55841	APBB3/OPRD1	2
GO:0045927	positive regulation of growth	2/130	238/16209	0.57168	0.670988	0.577664	NRP1/SEMA7A	2
hsa05010	Alzheimer's disease	1966-02-01	165/7061	0.459151	0.672815	0.61252	840/4726	2
hsa04022	cGMP-PKG signaling pathway	1966-02-01	167/7061	0.465406	0.673279	0.612942	624/4985	2
GO:0009152	purine ribonucleotide biosynthetic process	2/130	241/16209	0.578518	0.675661	0.581687	NOS2/SLC26A1	2
GO:0016458	gene silencing	2/130	241/16209	0.578518	0.675661	0.581687	TAF1D/TDRD6	2
GO:0060828	regulation of canonical Wnt signaling pathway	2/130	244/16209	0.585276	0.681521	0.586731	CAPRIN2/MAD2L2	2
GO:0044706	multi-multicellular organism process	2/130	246/16209	0.589738	0.685769	0.590389	IGFBP5/LAMB1	2
GO:0006164	purine nucleotide biosynthetic process	2/130	247/16209	0.591955	0.686535	0.591048	NOS2/SLC26A1	2
GO:0018279	protein N-linked glycosylation via asparagine	2/130	247/16209	0.591955	0.686535	0.591048	SPTBN2/ST6GALNAC5	2
GO:0051146	striated muscle cell differentiation	2/130	247/16209	0.591955	0.686535	0.591048	IGFBP5/MET	2
GO:0018196	peptidyl-asparagine modification	2/130	248/16209	0.594164	0.688166	0.592453	SPTBN2/ST6GALNAC5	2
GO:0090316	positive regulation of intracellular protein transport	2/130	248/16209	0.594164	0.688166	0.592453	PRKCQ/PTPN5	2
GO:0009636	response to toxic substance	2/130	249/16209	0.596364	0.689685	0.59376	DHRS2/OPRD1	2
GO:0033673	negative regulation of kinase activity	2/130	250/16209	0.598555	0.690701	0.594635	FLRT2/PTPN5	2
GO:0030139	endocytic vesicle	2/133	254/17301	0.583976	0.693471	0.626533	CAMK2A/CAMK2B	2
GO:0034330	cell junction organization	2/130	253/16209	0.605075	0.695049	0.598378	NFASC/THBS1	2
hsa05202	Transcriptional misregulation in cancer	1966-02-01	179/7061	0.502048	0.695332	0.633019	3486/4233	2
GO:0009260	ribonucleotide biosynthetic process	2/130	254/16209	0.60723	0.696714	0.599811	NOS2/SLC26A1	2
GO:0071356	cellular response to tumor necrosis factor	2/130	254/16209	0.60723	0.696714	0.599811	F2RL1/MAP3K14	2
GO:0070588	calcium ion transmembrane transport	2/130	255/16209	0.609377	0.697458	0.600452	CHRNA9/TRPM3	2
GO:0006487	protein N-linked glycosylation	2/130	256/16209	0.611515	0.69924	0.601987	SPTBN2/ST6GALNAC5	2
GO:0046390	ribose phosphate biosynthetic process	2/130	257/16209	0.613644	0.701107	0.603594	NOS2/SLC26A1	2
GO:0051251	positive regulation of lymphocyte activation	2/130	258/16209	0.615764	0.702007	0.604369	MAP3K14/PRKCQ	2
GO:0072522	purine-containing compound biosynthetic process	2/130	260/16209	0.619978	0.705071	0.607006	NOS2/SLC26A1	2
GO:0051403	stress-activated MAPK cascade	2/130	262/16209	0.624157	0.708195	0.609696	F2RL1/MET	2
GO:0007009	plasma membrane organization	2/130	267/16209	0.634449	0.716595	0.616928	ANXA2/NFASC	2
GO:0007059	chromosome segregation	2/130	268/16209	0.636482	0.71685	0.617147	DDX11/MAD2L2	2
GO:1903651	positive regulation of cytoplasmic transport	2/130	269/16209	0.638505	0.717826	0.617987	PRKCQ/PTPN5	2
GO:0045017	glycerolipid biosynthetic process	2/130	270/16209	0.64052	0.718963	0.618966	ACSBG2/PDGFB	2
GO:1903362	regulation of cellular protein catabolic process	2/130	270/16209	0.64052	0.718963	0.618966	ANXA2/MAD2L2	2
GO:0005261	cation channel activity	2/125	295/16271	0.665161	0.721678	0.604068	CHRNA9/TRPM3	2
GO:0070661	leukocyte proliferation	2/130	274/16209	0.648491	0.72407	0.623363	F2RL1/PRKCQ	2
GO:0034612	response to tumor necrosis factor	2/130	275/16209	0.650462	0.724533	0.623762	F2RL1/MAP3K14	2
hsa04024	cAMP signaling pathway	1966-02-01	198/7061	0.556746	0.724617	0.65968	815/816	2
GO:0006839	mitochondrial transport	2/130	276/16209	0.652424	0.726372	0.625344	CAMK2A/PTPN5	2
GO:0071496	cellular response to external stimulus	2/130	278/16209	0.656323	0.728969	0.62758	LDHA/MAP3K14	2
GO:0002758	innate immune response-activating signal transduction	2/130	282/16209	0.664016	0.734013	0.631923	F2RL1/MAP3K14	2
GO:0002443	leukocyte mediated immunity	2/130	286/16209	0.671571	0.740605	0.637598	F2RL1/NOS2	2
GO:0006310	DNA recombination	2/130	287/16209	0.673439	0.741962	0.638766	PIF1/RECQL4	2
GO:0002218	activation of innate immune response	2/130	288/16209	0.675298	0.742604	0.639319	F2RL1/MAP3K14	2
GO:0050863	regulation of T cell activation	2/130	289/16209	0.677148	0.74418	0.640676	MAP3K14/PRKCQ	2
GO:0097193	intrinsic apoptotic signaling pathway	2/130	294/16209	0.686273	0.749715	0.645441	BDKRB2/CASP7	2
GO:0060070	canonical Wnt signaling pathway	2/130	295/16209	0.688073	0.750625	0.646224	CAPRIN2/MAD2L2	2
GO:0009165	nucleotide biosynthetic process	2/130	301/16209	0.698695	0.755486	0.650409	NOS2/SLC26A1	2
GO:1903533	regulation of protein targeting	2/130	302/16209	0.700436	0.756315	0.651123	PRKCQ/PTPN5	2
GO:1901293	nucleoside phosphate biosynthetic process	2/130	306/16209	0.707318	0.760209	0.654476	NOS2/SLC26A1	2
GO:0006352	DNA-templated transcription, initiation	2/130	316/16209	0.723953	0.771333	0.664052	SERPINE1/TAF1D	2
hsa04060	Cytokine-cytokine receptor interaction	1966-02-01	264/7061	0.713256	0.776862	0.707243	4233/5155	2
GO:0032496	response to lipopolysaccharide	2/130	321/16209	0.73197	0.778449	0.670179	NOS2/SERPINE1	2
GO:0015077	monovalent inorganic cation transmembrane transporter activity	2/125	351/16271	0.755244	0.781124	0.653826	SLC28A2/SLC4A7	2
GO:0045089	positive regulation of innate immune response	2/130	332/16209	0.748919	0.792492	0.682268	F2RL1/MAP3K14	2
GO:0002237	response to molecule of bacterial origin	2/130	333/16209	0.750413	0.792992	0.682699	NOS2/SERPINE1	2
GO:0060562	epithelial tube morphogenesis	2/130	334/16209	0.7519	0.794137	0.683685	MET/NRP1	2
GO:0002250	adaptive immune response	2/130	343/16209	0.764947	0.803246	0.691527	C3AR1/PRKCQ	2
GO:1903829	positive regulation of cellular protein localization	2/130	345/16209	0.767765	0.805478	0.693448	PRKCQ/PTPN5	2
GO:0016236	macroautophagy	2/130	351/16209	0.776044	0.812699	0.699665	BOC/PFKP	2
GO:0045862	positive regulation of proteolysis	2/130	353/16209	0.778747	0.814796	0.701471	CASP7/CNTN2	2
GO:0032388	positive regulation of intracellular transport	2/130	359/16209	0.786685	0.819903	0.705867	PRKCQ/PTPN5	2
GO:0001701	in utero embryonic development	2/130	365/16209	0.794374	0.824477	0.709805	ITGA4/PDGFB	2
GO:0022613	ribonucleoprotein complex biogenesis	2/130	365/16209	0.794374	0.824477	0.709805	CELF4/RPS16	2
GO:0002683	negative regulation of immune system process	2/130	371/16209	0.801819	0.829985	0.714546	F2RL1/THBS1	2
GO:0043161	proteasome-mediated ubiquitin-dependent protein catabolic process	2/130	374/16209	0.805452	0.832635	0.716828	KCTD13/MAD2L2	2
GO:0008380	RNA splicing	2/130	375/16209	0.80665	0.832739	0.716918	CELF4/LSM10	2
GO:0033157	regulation of intracellular protein transport	2/130	375/16209	0.80665	0.832739	0.716918	PRKCQ/PTPN5	2
GO:0035239	tube morphogenesis	2/130	376/16209	0.807842	0.83288	0.717039	MET/NRP1	2
GO:0046486	glycerolipid metabolic process	2/130	380/16209	0.812543	0.836251	0.719941	ACSBG2/PDGFB	2
GO:0051249	regulation of lymphocyte activation	2/130	380/16209	0.812543	0.836251	0.719941	MAP3K14/PRKCQ	2
GO:0005759	mitochondrial matrix	2/133	399/17301	0.815235	0.849633	0.767621	DHRS2/MRPL12	2
GO:0005635	nuclear envelope	2/133	403/17301	0.819586	0.850579	0.768475	DHRS2/TMEM120B	2
GO:0010498	proteasomal protein catabolic process	2/130	399/16209	0.833509	0.852552	0.733975	KCTD13/MAD2L2	2
GO:0045088	regulation of innate immune response	2/130	399/16209	0.833509	0.852552	0.733975	F2RL1/MAP3K14	2
GO:0009615	response to virus	2/130	411/16209	0.845646	0.862314	0.742379	F2RL1/ODC1	2
GO:0034765	regulation of ion transmembrane transport	2/130	412/16209	0.84662	0.86293	0.742909	PDGFB/THBS1	2
GO:0034762	regulation of transmembrane transport	2/130	428/16209	0.861477	0.875772	0.753965	PDGFB/THBS1	2
GO:0006397	mRNA processing	2/130	446/16209	0.87662	0.890001	0.766215	CELF4/LSM10	2
GO:1903649	regulation of cytoplasmic transport	2/130	453/16209	0.882089	0.89244	0.768315	PRKCQ/PTPN5	2
GO:0034660	ncRNA metabolic process	2/130	464/16209	0.890236	0.89951	0.774401	RPS16/TDRD6	2
GO:0044454	nuclear chromosome part	2/133	483/17301	0.889366	0.906338	0.818852	DDX11/PIF1	2
hsa04740	Olfactory transduction	1966-02-01	413/7061	0.905549	0.911709	0.830005	815/816	2
GO:0004859	phospholipase inhibitor activity	1/125	11/16271	0.0813579	0.296822	0.24845	ANXA2	1
GO:0010857	calcium-dependent protein kinase activity	1/125	11/16271	0.0813579	0.296822	0.24845	DCX	1
GO:0015129	lactate transmembrane transporter activity	1/125	11/16271	0.0813579	0.296822	0.24845	SLC16A6	1
GO:0019203	carbohydrate phosphatase activity	1/125	11/16271	0.0813579	0.296822	0.24845	PFKFB1	1
GO:0042301	phosphate ion binding	1/125	11/16271	0.0813579	0.296822	0.24845	RPH3A	1
GO:0048407	platelet-derived growth factor binding	1/125	11/16271	0.0813579	0.296822	0.24845	PDGFB	1
GO:0097153	cysteine-type endopeptidase activity involved in apoptotic process	1/125	11/16271	0.0813579	0.296822	0.24845	CASP7	1
GO:0098632	protein binding involved in cell-cell adhesion	1/125	11/16271	0.0813579	0.296822	0.24845	NFASC	1
GO:0004185	serine-type carboxypeptidase activity	1/125	12/16271	0.08842	0.309005	0.258647	CPM	1
GO:0016500	protein-hormone receptor activity	1/125	12/16271	0.08842	0.309005	0.258647	MCHR1	1
GO:0031543	peptidyl-proline dioxygenase activity	1/125	12/16271	0.08842	0.309005	0.258647	P3H3	1
GO:0004467	long-chain fatty acid-CoA ligase activity	1/125	13/16271	0.0954283	0.31061	0.25999	ACSBG2	1
GO:0005337	nucleoside transmembrane transporter activity	1/125	13/16271	0.0954283	0.31061	0.25999	SLC28A2	1
GO:0036041	long-chain fatty acid binding	1/125	13/16271	0.0954283	0.31061	0.25999	GAP43	1
GO:0044548	S100 protein binding	1/125	13/16271	0.0954283	0.31061	0.25999	ANXA2	1
GO:0046625	sphingolipid binding	1/125	13/16271	0.0954283	0.31061	0.25999	LAMB1	1
GO:0005161	platelet-derived growth factor receptor binding	1/125	14/16271	0.102383	0.315164	0.263802	PDGFB	1
GO:0016594	glycine binding	1/125	14/16271	0.102383	0.315164	0.263802	GLRA2	1
GO:0047617	acyl-CoA hydrolase activity	1/125	14/16271	0.102383	0.315164	0.263802	ACSBG2	1
GO:0001784	phosphotyrosine binding	1/125	15/16271	0.109285	0.316037	0.264533	PTPN5	1
GO:0004953	icosanoid receptor activity	1/125	15/16271	0.109285	0.316037	0.264533	LTB4R	1
GO:0010181	FMN binding	1/125	15/16271	0.109285	0.316037	0.264533	NOS2	1
GO:0015645	fatty acid ligase activity	1/125	15/16271	0.109285	0.316037	0.264533	ACSBG2	1
GO:0030169	low-density lipoprotein particle binding	1/125	15/16271	0.109285	0.316037	0.264533	THBS1	1
GO:0004697	protein kinase C activity	1/125	16/16271	0.116134	0.316037	0.264533	PRKCQ	1
GO:0004889	acetylcholine-activated cation-selective channel activity	1/125	16/16271	0.116134	0.316037	0.264533	CHRNA9	1
GO:0017049	GTP-Rho binding	1/125	16/16271	0.116134	0.316037	0.264533	KCTD13	1
GO:0050431	transforming growth factor beta binding	1/125	16/16271	0.116134	0.316037	0.264533	THBS1	1
GO:0055102	lipase inhibitor activity	1/125	16/16271	0.116134	0.316037	0.264533	ANXA2	1
GO:0070008	serine-type exopeptidase activity	1/125	16/16271	0.116134	0.316037	0.264533	CPM	1
GO:0008242	omega peptidase activity	1/125	17/16271	0.122931	0.326504	0.273295	GGT7	1
GO:0098631	protein binding involved in cell adhesion	1/125	17/16271	0.122931	0.326504	0.273295	NFASC	1
GO:0005452	inorganic anion exchanger activity	1/125	18/16271	0.129676	0.328644	0.275086	SLC4A7	1
GO:0016289	CoA hydrolase activity	1/125	18/16271	0.129676	0.328644	0.275086	ACSBG2	1
GO:0042166	acetylcholine binding	1/125	18/16271	0.129676	0.328644	0.275086	CHRNA9	1
GO:0043274	phospholipase binding	1/125	18/16271	0.129676	0.328644	0.275086	CAMK2B	1
GO:0090079	translation regulator activity, nucleic acid binding	1/125	18/16271	0.129676	0.328644	0.275086	CELF4	1
GO:0001848	complement binding	1/125	19/16271	0.136369	0.337871	0.282809	C3AR1	1
GO:0030332	cyclin binding	1/125	19/16271	0.136369	0.337871	0.282809	INSM1	1
GO:0030371	translation repressor activity	1/125	19/16271	0.136369	0.337871	0.282809	CELF4	1
GO:0003334	keratinocyte development	1/130	11/16209	0.0847937	0.343304	0.295555	FLNB	1
GO:0007016	cytoskeletal anchoring at plasma membrane	1/130	11/16209	0.0847937	0.343304	0.295555	FLNB	1
GO:0010763	positive regulation of fibroblast migration	1/130	11/16209	0.0847937	0.343304	0.295555	THBS1	1
GO:0017014	protein nitrosylation	1/130	11/16209	0.0847937	0.343304	0.295555	NOS2	1
GO:0018119	peptidyl-cysteine S-nitrosylation	1/130	11/16209	0.0847937	0.343304	0.295555	NOS2	1
GO:0021859	pyramidal neuron differentiation	1/130	11/16209	0.0847937	0.343304	0.295555	DCX	1
GO:0030836	positive regulation of actin filament depolymerization	1/130	11/16209	0.0847937	0.343304	0.295555	F2RL1	1
GO:0031017	exocrine pancreas development	1/130	11/16209	0.0847937	0.343304	0.295555	PPDPF	1
GO:0031284	positive regulation of guanylate cyclase activity	1/130	11/16209	0.0847937	0.343304	0.295555	NOS2	1
GO:0032222	regulation of synaptic transmission, cholinergic	1/130	11/16209	0.0847937	0.343304	0.295555	CAMK2B	1
GO:0032429	regulation of phospholipase A2 activity	1/130	11/16209	0.0847937	0.343304	0.295555	CAMK2B	1
GO:0033160	positive regulation of protein import into nucleus, translocation	1/130	11/16209	0.0847937	0.343304	0.295555	PTPN5	1
GO:0034374	low-density lipoprotein particle remodeling	1/130	11/16209	0.0847937	0.343304	0.295555	PLA2G7	1
GO:0035879	plasma membrane lactate transport	1/130	11/16209	0.0847937	0.343304	0.295555	SLC16A6	1
GO:0042535	positive regulation of tumor necrosis factor biosynthetic process	1/130	11/16209	0.0847937	0.343304	0.295555	THBS1	1
GO:0048245	eosinophil chemotaxis	1/130	11/16209	0.0847937	0.343304	0.295555	SCG2	1
GO:0051583	dopamine uptake involved in synaptic transmission	1/130	11/16209	0.0847937	0.343304	0.295555	RAB3B	1
GO:0051934	catecholamine uptake involved in synaptic transmission	1/130	11/16209	0.0847937	0.343304	0.295555	RAB3B	1
GO:0060100	positive regulation of phagocytosis, engulfment	1/130	11/16209	0.0847937	0.343304	0.295555	F2RL1	1
GO:0060394	negative regulation of pathway-restricted SMAD protein phosphorylation	1/130	11/16209	0.0847937	0.343304	0.295555	PMEPA1	1
GO:0060600	dichotomous subdivision of an epithelial terminal unit	1/130	11/16209	0.0847937	0.343304	0.295555	NRP1	1
GO:0090129	positive regulation of synapse maturation	1/130	11/16209	0.0847937	0.343304	0.295555	CAMK2B	1
GO:0090196	regulation of chemokine secretion	1/130	11/16209	0.0847937	0.343304	0.295555	F2RL1	1
GO:0090493	catecholamine uptake	1/130	11/16209	0.0847937	0.343304	0.295555	RAB3B	1
GO:0090494	dopamine uptake	1/130	11/16209	0.0847937	0.343304	0.295555	RAB3B	1
GO:0097050	type B pancreatic cell apoptotic process	1/130	11/16209	0.0847937	0.343304	0.295555	NEUROD1	1
GO:1901642	nucleoside transmembrane transport	1/130	11/16209	0.0847937	0.343304	0.295555	SLC28A2	1
GO:1903299	regulation of hexokinase activity	1/130	11/16209	0.0847937	0.343304	0.295555	PFKFB1	1
GO:2000047	regulation of cell-cell adhesion mediated by cadherin	1/130	11/16209	0.0847937	0.343304	0.295555	MAD2L2	1
GO:2001028	positive regulation of endothelial cell chemotaxis	1/130	11/16209	0.0847937	0.343304	0.295555	MET	1
GO:0001553	luteinization	1/130	12/16209	0.0921388	0.346561	0.29836	PTPRN	1
GO:0001886	endothelial cell morphogenesis	1/130	12/16209	0.0921388	0.346561	0.29836	MET	1
GO:0001973	adenosine receptor signaling pathway	1/130	12/16209	0.0921388	0.346561	0.29836	CNTN2	1
GO:0002739	regulation of cytokine secretion involved in immune response	1/130	12/16209	0.0921388	0.346561	0.29836	F2RL1	1
GO:0015727	lactate transport	1/130	12/16209	0.0921388	0.346561	0.29836	SLC16A6	1
GO:0032211	negative regulation of telomere maintenance via telomerase	1/130	12/16209	0.0921388	0.346561	0.29836	PIF1	1
GO:0032460	negative regulation of protein oligomerization	1/130	12/16209	0.0921388	0.346561	0.29836	OPRD1	1
GO:0032928	regulation of superoxide anion generation	1/130	12/16209	0.0921388	0.346561	0.29836	F2RL1	1
GO:0035025	positive regulation of Rho protein signal transduction	1/130	12/16209	0.0921388	0.346561	0.29836	F2RL1	1
GO:0035873	lactate transmembrane transport	1/130	12/16209	0.0921388	0.346561	0.29836	SLC16A6	1
GO:0036066	protein O-linked fucosylation	1/130	12/16209	0.0921388	0.346561	0.29836	THBS1	1
GO:0042415	norepinephrine metabolic process	1/130	12/16209	0.0921388	0.346561	0.29836	INSM1	1
GO:0043922	negative regulation by host of viral transcription	1/130	12/16209	0.0921388	0.346561	0.29836	POU2F3	1
GO:0044252	negative regulation of multicellular organismal metabolic process	1/130	12/16209	0.0921388	0.346561	0.29836	ARRDC3	1
GO:0061081	positive regulation of myeloid leukocyte cytokine production involved in immune response	1/130	12/16209	0.0921388	0.346561	0.29836	SEMA7A	1
GO:0072017	distal tubule development	1/130	12/16209	0.0921388	0.346561	0.29836	CALB1	1
GO:0090195	chemokine secretion	1/130	12/16209	0.0921388	0.346561	0.29836	F2RL1	1
GO:1900121	negative regulation of receptor binding	1/130	12/16209	0.0921388	0.346561	0.29836	ANXA2	1
GO:1900424	regulation of defense response to bacterium	1/130	12/16209	0.0921388	0.346561	0.29836	F2RL1	1
GO:0002693	positive regulation of cellular extravasation	1/130	13/16209	0.0994255	0.346561	0.29836	ITGA4	1
GO:0006000	fructose metabolic process	1/130	13/16209	0.0994255	0.346561	0.29836	PFKFB1	1
GO:0007183	SMAD protein complex assembly	1/130	13/16209	0.0994255	0.346561	0.29836	PMEPA1	1
GO:0009312	oligosaccharide biosynthetic process	1/130	13/16209	0.0994255	0.346561	0.29836	ST6GALNAC5	1
GO:0010804	negative regulation of tumor necrosis factor-mediated signaling pathway	1/130	13/16209	0.0994255	0.346561	0.29836	F2RL1	1
GO:0010935	regulation of macrophage cytokine production	1/130	13/16209	0.0994255	0.346561	0.29836	SEMA7A	1
GO:0019511	peptidyl-proline hydroxylation	1/130	13/16209	0.0994255	0.346561	0.29836	P3H3	1
GO:0019934	cGMP-mediated signaling	1/130	13/16209	0.0994255	0.346561	0.29836	THBS1	1
GO:0021548	pons development	1/130	13/16209	0.0994255	0.346561	0.29836	SLC4A7	1
GO:0022010	central nervous system myelination	1/130	13/16209	0.0994255	0.346561	0.29836	CNTN2	1
GO:0031274	positive regulation of pseudopodium assembly	1/130	13/16209	0.0994255	0.346561	0.29836	F2RL1	1
GO:0031282	regulation of guanylate cyclase activity	1/130	13/16209	0.0994255	0.346561	0.29836	NOS2	1
GO:0032291	axon ensheathment in central nervous system	1/130	13/16209	0.0994255	0.346561	0.29836	CNTN2	1
GO:0032740	positive regulation of interleukin-17 production	1/130	13/16209	0.0994255	0.346561	0.29836	PRKCQ	1
GO:0036010	protein localization to endosome	1/130	13/16209	0.0994255	0.346561	0.29836	NRP1	1
GO:0036035	osteoclast development	1/130	13/16209	0.0994255	0.346561	0.29836	ANXA2	1
GO:0038166	angiotensin-activated signaling pathway	1/130	13/16209	0.0994255	0.346561	0.29836	CAMK2A	1
GO:0040037	negative regulation of fibroblast growth factor receptor signaling pathway	1/130	13/16209	0.0994255	0.346561	0.29836	THBS1	1
GO:0043032	positive regulation of macrophage activation	1/130	13/16209	0.0994255	0.346561	0.29836	THBS1	1
GO:0045086	positive regulation of interleukin-2 biosynthetic process	1/130	13/16209	0.0994255	0.346561	0.29836	PRKCQ	1
GO:0045836	positive regulation of meiotic nuclear division	1/130	13/16209	0.0994255	0.346561	0.29836	CAMK2B	1
GO:0060099	regulation of phagocytosis, engulfment	1/130	13/16209	0.0994255	0.346561	0.29836	F2RL1	1
GO:0071071	regulation of phospholipid biosynthetic process	1/130	13/16209	0.0994255	0.346561	0.29836	PDGFB	1
GO:0071600	otic vesicle morphogenesis	1/130	13/16209	0.0994255	0.346561	0.29836	NRP1	1
GO:0072044	collecting duct development	1/130	13/16209	0.0994255	0.346561	0.29836	CALB1	1
GO:0072608	interleukin-10 secretion	1/130	13/16209	0.0994255	0.346561	0.29836	F2RL1	1
GO:1900273	positive regulation of long-term synaptic potentiation	1/130	13/16209	0.0994255	0.346561	0.29836	PTPN5	1
GO:2000484	positive regulation of interleukin-8 secretion	1/130	13/16209	0.0994255	0.346561	0.29836	F2RL1	1
GO:0004653	polypeptide N-acetylgalactosaminyltransferase activity	1/125	20/16271	0.143012	0.346569	0.29009	GALNT6	1
GO:0001965	G-protein alpha-subunit binding	1/125	21/16271	0.149604	0.349778	0.292775	F2RL1	1
GO:0008373	sialyltransferase activity	1/125	21/16271	0.149604	0.349778	0.292775	ST6GALNAC5	1
GO:0031418	L-ascorbic acid binding	1/125	21/16271	0.149604	0.349778	0.292775	P3H3	1
GO:0006089	lactate metabolic process	1/130	14/16209	0.106654	0.352686	0.303632	LDHA	1
GO:0010934	macrophage cytokine production	1/130	14/16209	0.106654	0.352686	0.303632	SEMA7A	1
GO:0021681	cerebellar granular layer development	1/130	14/16209	0.106654	0.352686	0.303632	MDK	1
GO:0030213	hyaluronan biosynthetic process	1/130	14/16209	0.106654	0.352686	0.303632	PDGFB	1
GO:0030502	negative regulation of bone mineralization	1/130	14/16209	0.106654	0.352686	0.303632	ECM1	1
GO:0031272	regulation of pseudopodium assembly	1/130	14/16209	0.106654	0.352686	0.303632	F2RL1	1
GO:0032682	negative regulation of chemokine production	1/130	14/16209	0.106654	0.352686	0.303632	F2RL1	1
GO:0032793	positive regulation of CREB transcription factor activity	1/130	14/16209	0.106654	0.352686	0.303632	OPRD1	1
GO:0032799	low-density lipoprotein receptor particle metabolic process	1/130	14/16209	0.106654	0.352686	0.303632	ANXA2	1
GO:0044331	cell-cell adhesion mediated by cadherin	1/130	14/16209	0.106654	0.352686	0.303632	MAD2L2	1
GO:0046325	negative regulation of glucose import	1/130	14/16209	0.106654	0.352686	0.303632	GRB10	1
GO:0050910	detection of mechanical stimulus involved in sensory perception of sound	1/130	14/16209	0.106654	0.352686	0.303632	CHRNA9	1
GO:0050930	induction of positive chemotaxis	1/130	14/16209	0.106654	0.352686	0.303632	SCG2	1
GO:0051818	disruption of cells of other organism involved in symbiotic interaction	1/130	14/16209	0.106654	0.352686	0.303632	F2RL1	1
GO:0051883	killing of cells in other organism involved in symbiotic interaction	1/130	14/16209	0.106654	0.352686	0.303632	F2RL1	1
GO:0051974	negative regulation of telomerase activity	1/130	14/16209	0.106654	0.352686	0.303632	PIF1	1
GO:0072216	positive regulation of metanephros development	1/130	14/16209	0.106654	0.352686	0.303632	PDGFB	1
GO:0090128	regulation of synapse maturation	1/130	14/16209	0.106654	0.352686	0.303632	CAMK2B	1
GO:1902001	fatty acid transmembrane transport	1/130	14/16209	0.106654	0.352686	0.303632	THBS1	1
GO:2000679	positive regulation of transcription regulatory region DNA binding	1/130	14/16209	0.106654	0.352686	0.303632	NEUROD1	1
GO:2001241	positive regulation of extrinsic apoptotic signaling pathway in absence of ligand	1/130	14/16209	0.106654	0.352686	0.303632	SRPX	1
GO:0042923	neuropeptide binding	1/125	22/16271	0.156145	0.35507	0.297205	OPRD1	1
GO:0051019	mitogen-activated protein kinase binding	1/125	22/16271	0.156145	0.35507	0.297205	PTPN5	1
GO:0004709	MAP kinase kinase kinase activity	1/125	23/16271	0.162637	0.35528	0.297381	MAP3K14	1
GO:0017134	fibroblast growth factor binding	1/125	23/16271	0.162637	0.35528	0.297381	THBS1	1
GO:0051861	glycolipid binding	1/125	23/16271	0.162637	0.35528	0.297381	LAMB1	1
GO:0070412	R-SMAD binding	1/125	23/16271	0.162637	0.35528	0.297381	PMEPA1	1
GO:0000217	DNA secondary structure binding	1/125	24/16271	0.169079	0.35528	0.297381	RECQL4	1
GO:0004181	metallocarboxypeptidase activity	1/125	24/16271	0.169079	0.35528	0.297381	CPM	1
GO:0015464	acetylcholine receptor activity	1/125	24/16271	0.169079	0.35528	0.297381	CHRNA9	1
GO:0042165	neurotransmitter binding	1/125	24/16271	0.169079	0.35528	0.297381	CHRNA9	1
GO:0045309	protein phosphorylated amino acid binding	1/125	24/16271	0.169079	0.35528	0.297381	PTPN5	1
GO:0071813	lipoprotein particle binding	1/125	24/16271	0.169079	0.35528	0.297381	THBS1	1
GO:0071814	protein-lipid complex binding	1/125	24/16271	0.169079	0.35528	0.297381	THBS1	1
GO:0002374	cytokine secretion involved in immune response	1/130	15/16209	0.113825	0.361951	0.311609	F2RL1	1
GO:0010661	positive regulation of muscle cell apoptotic process	1/130	15/16209	0.113825	0.361951	0.311609	CAMK2A	1
GO:0014741	negative regulation of muscle hypertrophy	1/130	15/16209	0.113825	0.361951	0.311609	IGFBP5	1
GO:0021692	cerebellar Purkinje cell layer morphogenesis	1/130	15/16209	0.113825	0.361951	0.311609	SPTBN2	1
GO:0021819	layer formation in cerebral cortex	1/130	15/16209	0.113825	0.361951	0.311609	DCX	1
GO:0030277	maintenance of gastrointestinal epithelium	1/130	15/16209	0.113825	0.361951	0.311609	NEUROD1	1
GO:0031650	regulation of heat generation	1/130	15/16209	0.113825	0.361951	0.311609	ARRDC3	1
GO:0035024	negative regulation of Rho protein signal transduction	1/130	15/16209	0.113825	0.361951	0.311609	KCTD13	1
GO:0051446	positive regulation of meiotic cell cycle	1/130	15/16209	0.113825	0.361951	0.311609	CAMK2B	1
GO:0051580	regulation of neurotransmitter uptake	1/130	15/16209	0.113825	0.361951	0.311609	RAB3B	1
GO:0051895	negative regulation of focal adhesion assembly	1/130	15/16209	0.113825	0.361951	0.311609	THBS1	1
GO:0072677	eosinophil migration	1/130	15/16209	0.113825	0.361951	0.311609	SCG2	1
GO:0090382	phagosome maturation	1/130	15/16209	0.113825	0.361951	0.311609	SRPX	1
GO:1900745	positive regulation of p38MAPK cascade	1/130	15/16209	0.113825	0.361951	0.311609	MET	1
GO:1903206	negative regulation of hydrogen peroxide-induced cell death	1/130	15/16209	0.113825	0.361951	0.311609	MET	1
GO:2000353	positive regulation of endothelial cell apoptotic process	1/130	15/16209	0.113825	0.361951	0.311609	THBS1	1
GO:2000778	positive regulation of interleukin-6 secretion	1/130	15/16209	0.113825	0.361951	0.311609	F2RL1	1
GO:0030507	spectrin binding	1/125	25/16271	0.175472	0.363718	0.304444	PTPRN	1
GO:0005184	neuropeptide hormone activity	1/125	26/16271	0.181816	0.365836	0.306216	VGF	1
GO:0003417	growth plate cartilage development	1/130	16/16209	0.120939	0.368034	0.316846	THBS1	1
GO:0006516	glycoprotein catabolic process	1/130	16/16209	0.120939	0.368034	0.316846	ADAMTS9	1
GO:0006555	methionine metabolic process	1/130	16/16209	0.120939	0.368034	0.316846	SMS	1
GO:0006750	glutathione biosynthetic process	1/130	16/16209	0.120939	0.368034	0.316846	GGT7	1
GO:0030949	positive regulation of vascular endothelial growth factor receptor signaling pathway	1/130	16/16209	0.120939	0.368034	0.316846	GRB10	1
GO:0031269	pseudopodium assembly	1/130	16/16209	0.120939	0.368034	0.316846	F2RL1	1
GO:0032310	prostaglandin secretion	1/130	16/16209	0.120939	0.368034	0.316846	NOS2	1
GO:0034143	regulation of toll-like receptor 4 signaling pathway	1/130	16/16209	0.120939	0.368034	0.316846	F2RL1	1
GO:0042772	DNA damage response, signal transduction resulting in transcription	1/130	16/16209	0.120939	0.368034	0.316846	MAD2L2	1
GO:0048026	positive regulation of mRNA splicing, via spliceosome	1/130	16/16209	0.120939	0.368034	0.316846	CELF4	1
GO:0051450	myoblast proliferation	1/130	16/16209	0.120939	0.368034	0.316846	MET	1
GO:0051590	positive regulation of neurotransmitter transport	1/130	16/16209	0.120939	0.368034	0.316846	RAB3B	1
GO:0070168	negative regulation of biomineral tissue development	1/130	16/16209	0.120939	0.368034	0.316846	ECM1	1
GO:0071636	positive regulation of transforming growth factor beta production	1/130	16/16209	0.120939	0.368034	0.316846	THBS1	1
GO:0071711	basement membrane organization	1/130	16/16209	0.120939	0.368034	0.316846	FLRT2	1
GO:0097090	presynaptic membrane organization	1/130	16/16209	0.120939	0.368034	0.316846	CNTN2	1
GO:1902043	positive regulation of extrinsic apoptotic signaling pathway via death domain receptors	1/130	16/16209	0.120939	0.368034	0.316846	THBS1	1
GO:1903392	negative regulation of adherens junction organization	1/130	16/16209	0.120939	0.368034	0.316846	THBS1	1
GO:1904355	positive regulation of telomere capping	1/130	16/16209	0.120939	0.368034	0.316846	PRKCQ	1
GO:0007350	blastoderm segmentation	1/130	17/16209	0.127996	0.369238	0.317883	NRP1	1
GO:0010829	negative regulation of glucose transport	1/130	17/16209	0.127996	0.369238	0.317883	GRB10	1
GO:0010954	positive regulation of protein processing	1/130	17/16209	0.127996	0.369238	0.317883	CNTN2	1
GO:0015858	nucleoside transport	1/130	17/16209	0.127996	0.369238	0.317883	SLC28A2	1
GO:0019184	nonribosomal peptide biosynthetic process	1/130	17/16209	0.127996	0.369238	0.317883	GGT7	1
GO:0031268	pseudopodium organization	1/130	17/16209	0.127996	0.369238	0.317883	F2RL1	1
GO:0032695	negative regulation of interleukin-12 production	1/130	17/16209	0.127996	0.369238	0.317883	THBS1	1
GO:0032891	negative regulation of organic acid transport	1/130	17/16209	0.127996	0.369238	0.317883	THBS1	1
GO:0033866	nucleoside bisphosphate biosynthetic process	1/130	17/16209	0.127996	0.369238	0.317883	SLC26A1	1
GO:0034030	ribonucleoside bisphosphate biosynthetic process	1/130	17/16209	0.127996	0.369238	0.317883	SLC26A1	1
GO:0034033	purine nucleoside bisphosphate biosynthetic process	1/130	17/16209	0.127996	0.369238	0.317883	SLC26A1	1
GO:0035855	megakaryocyte development	1/130	17/16209	0.127996	0.369238	0.317883	VPS33B	1
GO:0048261	negative regulation of receptor-mediated endocytosis	1/130	17/16209	0.127996	0.369238	0.317883	ANXA2	1
GO:0060055	angiogenesis involved in wound healing	1/130	17/16209	0.127996	0.369238	0.317883	SERPINE1	1
GO:0060788	ectodermal placode formation	1/130	17/16209	0.127996	0.369238	0.317883	NRP1	1
GO:0070233	negative regulation of T cell apoptotic process	1/130	17/16209	0.127996	0.369238	0.317883	PRKCQ	1
GO:0071294	cellular response to zinc ion	1/130	17/16209	0.127996	0.369238	0.317883	GLRA2	1
GO:0071696	ectodermal placode development	1/130	17/16209	0.127996	0.369238	0.317883	NRP1	1
GO:0071697	ectodermal placode morphogenesis	1/130	17/16209	0.127996	0.369238	0.317883	NRP1	1
GO:0071732	cellular response to nitric oxide	1/130	17/16209	0.127996	0.369238	0.317883	THBS1	1
GO:0072202	cell differentiation involved in metanephros development	1/130	17/16209	0.127996	0.369238	0.317883	PDGFB	1
GO:0072224	metanephric glomerulus development	1/130	17/16209	0.127996	0.369238	0.317883	PDGFB	1
GO:0072538	T-helper 17 type immune response	1/130	17/16209	0.127996	0.369238	0.317883	PRKCQ	1
GO:1900015	regulation of cytokine production involved in inflammatory response	1/130	17/16209	0.127996	0.369238	0.317883	NOS2	1
GO:1901032	negative regulation of response to reactive oxygen species	1/130	17/16209	0.127996	0.369238	0.317883	MET	1
GO:1904357	negative regulation of telomere maintenance via telomere lengthening	1/130	17/16209	0.127996	0.369238	0.317883	PIF1	1
GO:2000678	negative regulation of transcription regulatory region DNA binding	1/130	17/16209	0.127996	0.369238	0.317883	MAD2L2	1
GO:0001574	ganglioside biosynthetic process	1/130	18/16209	0.134997	0.375925	0.32364	ST6GALNAC5	1
GO:0002438	acute inflammatory response to antigenic stimulus	1/130	18/16209	0.134997	0.375925	0.32364	BDKRB2	1
GO:0002888	positive regulation of myeloid leukocyte mediated immunity	1/130	18/16209	0.134997	0.375925	0.32364	F2RL1	1
GO:0018126	protein hydroxylation	1/130	18/16209	0.134997	0.375925	0.32364	P3H3	1
GO:0031579	membrane raft organization	1/130	18/16209	0.134997	0.375925	0.32364	ANXA2	1
GO:0032225	regulation of synaptic transmission, dopaminergic	1/130	18/16209	0.134997	0.375925	0.32364	RAB3B	1
GO:0032288	myelin assembly	1/130	18/16209	0.134997	0.375925	0.32364	NFASC	1
GO:0043302	positive regulation of leukocyte degranulation	1/130	18/16209	0.134997	0.375925	0.32364	F2RL1	1
GO:0048266	behavioral response to pain	1/130	18/16209	0.134997	0.375925	0.32364	THBS1	1
GO:0048569	post-embryonic organ development	1/130	18/16209	0.134997	0.375925	0.32364	LDHA	1
GO:0071599	otic vesicle development	1/130	18/16209	0.134997	0.375925	0.32364	NRP1	1
GO:0072643	interferon-gamma secretion	1/130	18/16209	0.134997	0.375925	0.32364	F2RL1	1
GO:1902254	negative regulation of intrinsic apoptotic signaling pathway by p53 class mediator	1/130	18/16209	0.134997	0.375925	0.32364	BDKRB2	1
GO:1903205	regulation of hydrogen peroxide-induced cell death	1/130	18/16209	0.134997	0.375925	0.32364	MET	1
GO:1903319	positive regulation of protein maturation	1/130	18/16209	0.134997	0.375925	0.32364	CNTN2	1
GO:0045499	chemorepellent activity	1/125	27/16271	0.188112	0.376223	0.314911	FLRT2	1
GO:0004623	phospholipase A2 activity	1/125	28/16271	0.194359	0.381818	0.319594	PLA2G7	1
GO:0005227	calcium activated cation channel activity	1/125	28/16271	0.194359	0.381818	0.319594	TRPM3	1
GO:0005504	fatty acid binding	1/125	28/16271	0.194359	0.381818	0.319594	GAP43	1
GO:0001696	gastric acid secretion	1/130	19/16209	0.141943	0.381867	0.328755	SLC26A7	1
GO:0002534	cytokine production involved in inflammatory response	1/130	19/16209	0.141943	0.381867	0.328755	NOS2	1
GO:0003323	type B pancreatic cell development	1/130	19/16209	0.141943	0.381867	0.328755	INSM1	1
GO:0006525	arginine metabolic process	1/130	19/16209	0.141943	0.381867	0.328755	NOS2	1
GO:0015732	prostaglandin transport	1/130	19/16209	0.141943	0.381867	0.328755	NOS2	1
GO:0016048	detection of temperature stimulus	1/130	19/16209	0.141943	0.381867	0.328755	TRPM3	1
GO:0030828	positive regulation of cGMP biosynthetic process	1/130	19/16209	0.141943	0.381867	0.328755	NOS2	1
GO:0033158	regulation of protein import into nucleus, translocation	1/130	19/16209	0.141943	0.381867	0.328755	PTPN5	1
GO:0034123	positive regulation of toll-like receptor signaling pathway	1/130	19/16209	0.141943	0.381867	0.328755	F2RL1	1
GO:0042276	error-prone translesion synthesis	1/130	19/16209	0.141943	0.381867	0.328755	MAD2L2	1
GO:0042533	tumor necrosis factor biosynthetic process	1/130	19/16209	0.141943	0.381867	0.328755	THBS1	1
GO:0042534	regulation of tumor necrosis factor biosynthetic process	1/130	19/16209	0.141943	0.381867	0.328755	THBS1	1
GO:0045076	regulation of interleukin-2 biosynthetic process	1/130	19/16209	0.141943	0.381867	0.328755	PRKCQ	1
GO:0050427	3'-phosphoadenosine 5'-phosphosulfate metabolic process	1/130	19/16209	0.141943	0.381867	0.328755	SLC26A1	1
GO:0060219	camera-type eye photoreceptor cell differentiation	1/130	19/16209	0.141943	0.381867	0.328755	SLC4A7	1
GO:0098810	neurotransmitter reuptake	1/130	19/16209	0.141943	0.381867	0.328755	RAB3B	1
GO:1900271	regulation of long-term synaptic potentiation	1/130	19/16209	0.141943	0.381867	0.328755	PTPN5	1
GO:2000482	regulation of interleukin-8 secretion	1/130	19/16209	0.141943	0.381867	0.328755	F2RL1	1
GO:0015932	nucleobase-containing compound transmembrane transporter activity	1/125	29/16271	0.200559	0.383398	0.320917	SLC28A2	1
GO:0042162	telomeric DNA binding	1/125	29/16271	0.200559	0.383398	0.320917	PIF1	1
GO:0016790	thiolester hydrolase activity	1/125	30/16271	0.206712	0.383398	0.320917	ACSBG2	1
GO:0043394	proteoglycan binding	1/125	30/16271	0.206712	0.383398	0.320917	THBS1	1
GO:0050699	WW domain binding	1/125	30/16271	0.206712	0.383398	0.320917	PMEPA1	1
GO:1901505	carbohydrate derivative transporter activity	1/125	30/16271	0.206712	0.383398	0.320917	SLC28A2	1
GO:0001991	regulation of systemic arterial blood pressure by circulatory renin-angiotensin	1/130	20/16209	0.148832	0.385379	0.331779	F2RL1	1
GO:0002029	desensitization of G-protein coupled receptor protein signaling pathway	1/130	20/16209	0.148832	0.385379	0.331779	CAMK2B	1
GO:0009713	catechol-containing compound biosynthetic process	1/130	20/16209	0.148832	0.385379	0.331779	INSM1	1
GO:0019370	leukotriene biosynthetic process	1/130	20/16209	0.148832	0.385379	0.331779	GGT7	1
GO:0022401	negative adaptation of signaling pathway	1/130	20/16209	0.148832	0.385379	0.331779	CAMK2B	1
GO:0031290	retinal ganglion cell axon guidance	1/130	20/16209	0.148832	0.385379	0.331779	NRP1	1
GO:0032753	positive regulation of interleukin-4 production	1/130	20/16209	0.148832	0.385379	0.331779	PRKCQ	1
GO:0034035	purine ribonucleoside bisphosphate metabolic process	1/130	20/16209	0.148832	0.385379	0.331779	SLC26A1	1
GO:0036474	cell death in response to hydrogen peroxide	1/130	20/16209	0.148832	0.385379	0.331779	MET	1
GO:0042423	catecholamine biosynthetic process	1/130	20/16209	0.148832	0.385379	0.331779	INSM1	1
GO:0048025	negative regulation of mRNA splicing, via spliceosome	1/130	20/16209	0.148832	0.385379	0.331779	CELF4	1
GO:0050482	arachidonic acid secretion	1/130	20/16209	0.148832	0.385379	0.331779	BDKRB2	1
GO:0050901	leukocyte tethering or rolling	1/130	20/16209	0.148832	0.385379	0.331779	ITGA4	1
GO:0060074	synapse maturation	1/130	20/16209	0.148832	0.385379	0.331779	CAMK2B	1
GO:0060117	auditory receptor cell development	1/130	20/16209	0.148832	0.385379	0.331779	SLC4A7	1
GO:0061756	leukocyte adhesion to vascular endothelial cell	1/130	20/16209	0.148832	0.385379	0.331779	ITGA4	1
GO:0070584	mitochondrion morphogenesis	1/130	20/16209	0.148832	0.385379	0.331779	NDUFS6	1
GO:0090162	establishment of epithelial cell polarity	1/130	20/16209	0.148832	0.385379	0.331779	FRMD4A	1
GO:1901889	negative regulation of cell junction assembly	1/130	20/16209	0.148832	0.385379	0.331779	THBS1	1
GO:1903963	arachidonate transport	1/130	20/16209	0.148832	0.385379	0.331779	BDKRB2	1
GO:0009651	response to salt stress	1/130	21/16209	0.155667	0.389671	0.335473	BDKRB2	1
GO:0010665	regulation of cardiac muscle cell apoptotic process	1/130	21/16209	0.155667	0.389671	0.335473	CAMK2A	1
GO:0030825	positive regulation of cGMP metabolic process	1/130	21/16209	0.155667	0.389671	0.335473	NOS2	1
GO:0031649	heat generation	1/130	21/16209	0.155667	0.389671	0.335473	ARRDC3	1
GO:0031954	positive regulation of protein autophosphorylation	1/130	21/16209	0.155667	0.389671	0.335473	PDGFB	1
GO:0032402	melanosome transport	1/130	21/16209	0.155667	0.389671	0.335473	RAB27B	1
GO:0033137	negative regulation of peptidyl-serine phosphorylation	1/130	21/16209	0.155667	0.389671	0.335473	BDKRB2	1
GO:0034122	negative regulation of toll-like receptor signaling pathway	1/130	21/16209	0.155667	0.389671	0.335473	F2RL1	1
GO:0043011	myeloid dendritic cell differentiation	1/130	21/16209	0.155667	0.389671	0.335473	DHRS2	1
GO:0043457	regulation of cellular respiration	1/130	21/16209	0.155667	0.389671	0.335473	NOS2	1
GO:0043496	regulation of protein homodimerization activity	1/130	21/16209	0.155667	0.389671	0.335473	ITGA4	1
GO:0043921	modulation by host of viral transcription	1/130	21/16209	0.155667	0.389671	0.335473	POU2F3	1
GO:0050951	sensory perception of temperature stimulus	1/130	21/16209	0.155667	0.389671	0.335473	TRPM3	1
GO:0052472	modulation by host of symbiont transcription	1/130	21/16209	0.155667	0.389671	0.335473	POU2F3	1
GO:0072234	metanephric nephron tubule development	1/130	21/16209	0.155667	0.389671	0.335473	CALB1	1
GO:0097503	sialylation	1/130	21/16209	0.155667	0.389671	0.335473	ST6GALNAC5	1
GO:1902170	cellular response to reactive nitrogen species	1/130	21/16209	0.155667	0.389671	0.335473	THBS1	1
GO:2000406	positive regulation of T cell migration	1/130	21/16209	0.155667	0.389671	0.335473	ITGA4	1
GO:0030546	receptor activator activity	1/125	31/16271	0.212817	0.39253	0.32856	ANXA2	1
GO:0002577	regulation of antigen processing and presentation	1/130	22/16209	0.162448	0.39384	0.339063	THBS1	1
GO:0002691	regulation of cellular extravasation	1/130	22/16209	0.162448	0.39384	0.339063	ITGA4	1
GO:0003416	endochondral bone growth	1/130	22/16209	0.162448	0.39384	0.339063	THBS1	1
GO:0010719	negative regulation of epithelial to mesenchymal transition	1/130	22/16209	0.162448	0.39384	0.339063	MAD2L2	1
GO:0010842	retina layer formation	1/130	22/16209	0.162448	0.39384	0.339063	CALB1	1
GO:0023058	adaptation of signaling pathway	1/130	22/16209	0.162448	0.39384	0.339063	CAMK2B	1
GO:0030826	regulation of cGMP biosynthetic process	1/130	22/16209	0.162448	0.39384	0.339063	NOS2	1
GO:0031338	regulation of vesicle fusion	1/130	22/16209	0.162448	0.39384	0.339063	ANXA2	1
GO:0032026	response to magnesium ion	1/130	22/16209	0.162448	0.39384	0.339063	THBS1	1
GO:0032148	activation of protein kinase B activity	1/130	22/16209	0.162448	0.39384	0.339063	PDGFB	1
GO:0032401	establishment of melanosome localization	1/130	22/16209	0.162448	0.39384	0.339063	RAB27B	1
GO:0035902	response to immobilization stress	1/130	22/16209	0.162448	0.39384	0.339063	PTPN5	1
GO:0042094	interleukin-2 biosynthetic process	1/130	22/16209	0.162448	0.39384	0.339063	PRKCQ	1
GO:0046835	carbohydrate phosphorylation	1/130	22/16209	0.162448	0.39384	0.339063	PFKFB1	1
GO:0051904	pigment granule transport	1/130	22/16209	0.162448	0.39384	0.339063	RAB27B	1
GO:0052312	modulation of transcription in other organism involved in symbiotic interaction	1/130	22/16209	0.162448	0.39384	0.339063	POU2F3	1
GO:0061082	myeloid leukocyte cytokine production	1/130	22/16209	0.162448	0.39384	0.339063	SEMA7A	1
GO:0090322	regulation of superoxide metabolic process	1/130	22/16209	0.162448	0.39384	0.339063	F2RL1	1
GO:0097066	response to thyroid hormone	1/130	22/16209	0.162448	0.39384	0.339063	ANXA2	1
GO:1904353	regulation of telomere capping	1/130	22/16209	0.162448	0.39384	0.339063	PRKCQ	1
GO:0005158	insulin receptor binding	1/125	32/16271	0.218876	0.397087	0.332375	GRB10	1
GO:0015026	coreceptor activity	1/125	32/16271	0.218876	0.397087	0.332375	NRP1	1
GO:0002021	response to dietary excess	1/130	23/16209	0.169174	0.400242	0.344574	VGF	1
GO:0002092	positive regulation of receptor internalization	1/130	23/16209	0.169174	0.400242	0.344574	PTPN5	1
GO:0002227	innate immune response in mucosa	1/130	23/16209	0.169174	0.400242	0.344574	NOS2	1
GO:0031112	positive regulation of microtubule polymerization or depolymerization	1/130	23/16209	0.169174	0.400242	0.344574	STMN2	1
GO:0032660	regulation of interleukin-17 production	1/130	23/16209	0.169174	0.400242	0.344574	PRKCQ	1
GO:0035588	G-protein coupled purinergic receptor signaling pathway	1/130	23/16209	0.169174	0.400242	0.344574	CNTN2	1
GO:0042554	superoxide anion generation	1/130	23/16209	0.169174	0.400242	0.344574	F2RL1	1
GO:0051905	establishment of pigment granule localization	1/130	23/16209	0.169174	0.400242	0.344574	RAB27B	1
GO:0060384	innervation	1/130	23/16209	0.169174	0.400242	0.344574	NRP1	1
GO:0071731	response to nitric oxide	1/130	23/16209	0.169174	0.400242	0.344574	THBS1	1
GO:0072215	regulation of metanephros development	1/130	23/16209	0.169174	0.400242	0.344574	PDGFB	1
GO:0008378	galactosyltransferase activity	1/125	33/16271	0.224889	0.401415	0.335997	B3GNT2	1
GO:0016831	carboxy-lyase activity	1/125	33/16271	0.224889	0.401415	0.335997	ODC1	1
GO:0017069	snRNA binding	1/125	33/16271	0.224889	0.401415	0.335997	LSM10	1
GO:0002068	glandular epithelial cell development	1/130	24/16209	0.175847	0.40253	0.346544	INSM1	1
GO:0002544	chronic inflammatory response	1/130	24/16209	0.175847	0.40253	0.346544	THBS1	1
GO:0007026	negative regulation of microtubule depolymerization	1/130	24/16209	0.175847	0.40253	0.346544	STMN2	1
GO:0008334	histone mRNA metabolic process	1/130	24/16209	0.175847	0.40253	0.346544	LSM10	1
GO:0010662	regulation of striated muscle cell apoptotic process	1/130	24/16209	0.175847	0.40253	0.346544	CAMK2A	1
GO:0032801	receptor catabolic process	1/130	24/16209	0.175847	0.40253	0.346544	ANXA2	1
GO:0032897	negative regulation of viral transcription	1/130	24/16209	0.175847	0.40253	0.346544	POU2F3	1
GO:0034367	macromolecular complex remodeling	1/130	24/16209	0.175847	0.40253	0.346544	PLA2G7	1
GO:0034368	protein-lipid complex remodeling	1/130	24/16209	0.175847	0.40253	0.346544	PLA2G7	1
GO:0034369	plasma lipoprotein particle remodeling	1/130	24/16209	0.175847	0.40253	0.346544	PLA2G7	1
GO:0036065	fucosylation	1/130	24/16209	0.175847	0.40253	0.346544	THBS1	1
GO:0038084	vascular endothelial growth factor signaling pathway	1/130	24/16209	0.175847	0.40253	0.346544	NRP1	1
GO:0043537	negative regulation of blood vessel endothelial cell migration	1/130	24/16209	0.175847	0.40253	0.346544	THBS1	1
GO:0048169	regulation of long-term neuronal synaptic plasticity	1/130	24/16209	0.175847	0.40253	0.346544	CAMK2B	1
GO:0048843	negative regulation of axon extension involved in axon guidance	1/130	24/16209	0.175847	0.40253	0.346544	NRP1	1
GO:0060713	labyrinthine layer morphogenesis	1/130	24/16209	0.175847	0.40253	0.346544	ITGA4	1
GO:0071470	cellular response to osmotic stress	1/130	24/16209	0.175847	0.40253	0.346544	BDKRB2	1
GO:0072170	metanephric tubule development	1/130	24/16209	0.175847	0.40253	0.346544	CALB1	1
GO:0072243	metanephric nephron epithelium development	1/130	24/16209	0.175847	0.40253	0.346544	CALB1	1
GO:0097237	cellular response to toxic substance	1/130	24/16209	0.175847	0.40253	0.346544	OPRD1	1
GO:0098868	bone growth	1/130	24/16209	0.175847	0.40253	0.346544	THBS1	1
GO:1900087	positive regulation of G1/S transition of mitotic cell cycle	1/130	24/16209	0.175847	0.40253	0.346544	LSM10	1
GO:1902253	regulation of intrinsic apoptotic signaling pathway by p53 class mediator	1/130	24/16209	0.175847	0.40253	0.346544	BDKRB2	1
GO:0043220	Schmidt-Lanterman incisure	1/133	11/17301	0.0814077	0.404686	0.365623	ANXA2	1
GO:0043240	Fanconi anaemia nuclear complex	1/133	11/17301	0.0814077	0.404686	0.365623	FANCA	1
GO:0033270	paranode region of axon	1/133	12/17301	0.0884738	0.404686	0.365623	NFASC	1
GO:0034362	low-density lipoprotein particle	1/133	12/17301	0.0884738	0.404686	0.365623	PLA2G7	1
GO:0043194	axon initial segment	1/133	12/17301	0.0884738	0.404686	0.365623	NFASC	1
GO:0070888	E-box binding	1/125	34/16271	0.230856	0.405206	0.33917	NEUROD1	1
GO:0001540	beta-amyloid binding	1/125	35/16271	0.236777	0.405206	0.33917	APBB3	1
GO:0008376	acetylgalactosaminyltransferase activity	1/125	35/16271	0.236777	0.405206	0.33917	GALNT6	1
GO:0019894	kinesin binding	1/125	35/16271	0.236777	0.405206	0.33917	CROCC	1
GO:0045182	translation regulator activity	1/125	35/16271	0.236777	0.405206	0.33917	CELF4	1
GO:0001504	neurotransmitter uptake	1/130	25/16209	0.182467	0.407661	0.350962	RAB3B	1
GO:0002828	regulation of type 2 immune response	1/130	25/16209	0.182467	0.407661	0.350962	ECM1	1
GO:0003309	type B pancreatic cell differentiation	1/130	25/16209	0.182467	0.407661	0.350962	INSM1	1
GO:0006688	glycosphingolipid biosynthetic process	1/130	25/16209	0.182467	0.407661	0.350962	ST6GALNAC5	1
GO:0007099	centriole replication	1/130	25/16209	0.182467	0.407661	0.350962	WDR62	1
GO:0009065	glutamine family amino acid catabolic process	1/130	25/16209	0.182467	0.407661	0.350962	NOS2	1
GO:0010659	cardiac muscle cell apoptotic process	1/130	25/16209	0.182467	0.407661	0.350962	CAMK2A	1
GO:0021854	hypothalamus development	1/130	25/16209	0.182467	0.407661	0.350962	NRP1	1
GO:0030511	positive regulation of transforming growth factor beta receptor signaling pathway	1/130	25/16209	0.182467	0.407661	0.350962	THBS1	1
GO:0033119	negative regulation of RNA splicing	1/130	25/16209	0.182467	0.407661	0.350962	CELF4	1
GO:0035640	exploration behavior	1/130	25/16209	0.182467	0.407661	0.350962	PTPN5	1
GO:0060351	cartilage development involved in endochondral bone morphogenesis	1/130	25/16209	0.182467	0.407661	0.350962	THBS1	1
GO:0071875	adrenergic receptor signaling pathway	1/130	25/16209	0.182467	0.407661	0.350962	ARRDC3	1
GO:0090023	positive regulation of neutrophil chemotaxis	1/130	25/16209	0.182467	0.407661	0.350962	C3AR1	1
GO:1900744	regulation of p38MAPK cascade	1/130	25/16209	0.182467	0.407661	0.350962	MET	1
GO:1903846	positive regulation of cellular response to transforming growth factor beta stimulus	1/130	25/16209	0.182467	0.407661	0.350962	THBS1	1
GO:1904037	positive regulation of epithelial cell apoptotic process	1/130	25/16209	0.182467	0.407661	0.350962	THBS1	1
GO:2000279	negative regulation of DNA biosynthetic process	1/130	25/16209	0.182467	0.407661	0.350962	PIF1	1
GO:0001105	RNA polymerase II transcription coactivator activity	1/125	36/16271	0.242653	0.413007	0.345701	NEUROD1	1
GO:0000462	maturation of SSU-rRNA from tricistronic rRNA transcript (SSU-rRNA, 5.8S rRNA, LSU-rRNA)	1/130	26/16209	0.189034	0.41399	0.35641	RPS16	1
GO:0001573	ganglioside metabolic process	1/130	26/16209	0.189034	0.41399	0.35641	ST6GALNAC5	1
GO:0006376	mRNA splice site selection	1/130	26/16209	0.189034	0.41399	0.35641	CELF4	1
GO:0010575	positive regulation of vascular endothelial growth factor production	1/130	26/16209	0.189034	0.41399	0.35641	C3AR1	1
GO:0031114	regulation of microtubule depolymerization	1/130	26/16209	0.189034	0.41399	0.35641	STMN2	1
GO:0032205	negative regulation of telomere maintenance	1/130	26/16209	0.189034	0.41399	0.35641	PIF1	1
GO:0032369	negative regulation of lipid transport	1/130	26/16209	0.189034	0.41399	0.35641	THBS1	1
GO:0032620	interleukin-17 production	1/130	26/16209	0.189034	0.41399	0.35641	PRKCQ	1
GO:0042119	neutrophil activation	1/130	26/16209	0.189034	0.41399	0.35641	F2RL1	1
GO:1902042	negative regulation of extrinsic apoptotic signaling pathway via death domain receptors	1/130	26/16209	0.189034	0.41399	0.35641	SERPINE1	1
GO:1902668	negative regulation of axon guidance	1/130	26/16209	0.189034	0.41399	0.35641	NRP1	1
GO:2000191	regulation of fatty acid transport	1/130	26/16209	0.189034	0.41399	0.35641	THBS1	1
GO:2000403	positive regulation of lymphocyte migration	1/130	26/16209	0.189034	0.41399	0.35641	ITGA4	1
GO:0033391	chromatoid body	1/133	13/17301	0.095486	0.414817	0.374776	TDRD6	1
GO:0042575	DNA polymerase complex	1/133	13/17301	0.095486	0.414817	0.374776	MAD2L2	1
GO:0030897	HOPS complex	1/133	14/17301	0.102445	0.414817	0.374776	VPS33B	1
GO:0097386	glial cell projection	1/133	14/17301	0.102445	0.414817	0.374776	NFASC	1
GO:0003954	NADH dehydrogenase activity	1/125	38/16271	0.254271	0.415021	0.347386	NDUFS6	1
GO:0008137	NADH dehydrogenase (ubiquinone) activity	1/125	38/16271	0.254271	0.415021	0.347386	NDUFS6	1
GO:0015485	cholesterol binding	1/125	38/16271	0.254271	0.415021	0.347386	OSBP2	1
GO:0016709	oxidoreductase activity, acting on paired donors, with incorporation or reduction of molecular oxygen, NAD(P)H as one donor, and incorporation of one atom of oxygen	1/125	38/16271	0.254271	0.415021	0.347386	NOS2	1
GO:0050136	NADH dehydrogenase (quinone) activity	1/125	38/16271	0.254271	0.415021	0.347386	NDUFS6	1
GO:0004180	carboxypeptidase activity	1/125	39/16271	0.260013	0.415021	0.347386	CPM	1
GO:0016877	ligase activity, forming carbon-sulfur bonds	1/125	39/16271	0.260013	0.415021	0.347386	ACSBG2	1
GO:0042588	zymogen granule	1/133	15/17301	0.10935	0.41553	0.37542	RAB27B	1
GO:0043218	compact myelin	1/133	15/17301	0.10935	0.41553	0.37542	ANXA2	1
GO:0097440	apical dendrite	1/133	15/17301	0.10935	0.41553	0.37542	OSBP2	1
GO:0051539	4 iron, 4 sulfur cluster binding	1/125	40/16271	0.265712	0.418524	0.350318	DDX11	1
GO:0022839	ion gated channel activity	1/125	41/16271	0.271367	0.418524	0.350318	TRPM3	1
GO:0002507	tolerance induction	1/130	27/16209	0.195549	0.419573	0.361217	C3AR1	1
GO:0021680	cerebellar Purkinje cell layer development	1/130	27/16209	0.195549	0.419573	0.361217	SPTBN2	1
GO:0030947	regulation of vascular endothelial growth factor receptor signaling pathway	1/130	27/16209	0.195549	0.419573	0.361217	GRB10	1
GO:0033120	positive regulation of RNA splicing	1/130	27/16209	0.195549	0.419573	0.361217	CELF4	1
GO:0040036	regulation of fibroblast growth factor receptor signaling pathway	1/130	27/16209	0.195549	0.419573	0.361217	THBS1	1
GO:0042346	positive regulation of NF-kappaB import into nucleus	1/130	27/16209	0.195549	0.419573	0.361217	PRKCQ	1
GO:0045730	respiratory burst	1/130	27/16209	0.195549	0.419573	0.361217	PRKCQ	1
GO:0048710	regulation of astrocyte differentiation	1/130	27/16209	0.195549	0.419573	0.361217	CNTN2	1
GO:0051491	positive regulation of filopodium assembly	1/130	27/16209	0.195549	0.419573	0.361217	PRKCQ	1
GO:0051973	positive regulation of telomerase activity	1/130	27/16209	0.195549	0.419573	0.361217	PRKCQ	1
GO:0060669	embryonic placenta morphogenesis	1/130	27/16209	0.195549	0.419573	0.361217	ITGA4	1
GO:1901797	negative regulation of signal transduction by p53 class mediator	1/130	27/16209	0.195549	0.419573	0.361217	BDKRB2	1
GO:2000516	positive regulation of CD4-positive, alpha-beta T cell activation	1/130	27/16209	0.195549	0.419573	0.361217	PRKCQ	1
GO:0050661	NADP binding	1/125	42/16271	0.276978	0.42182	0.353077	NOS2	1
GO:0050997	quaternary ammonium group binding	1/125	42/16271	0.276978	0.42182	0.353077	CHRNA9	1
GO:0005892	acetylcholine-gated channel complex	1/133	17/17301	0.123003	0.421969	0.381238	CHRNA9	1
GO:0031143	pseudopodium	1/133	17/17301	0.123003	0.421969	0.381238	F2RL1	1
GO:0043186	P granule	1/133	17/17301	0.123003	0.421969	0.381238	TDRD6	1
GO:0045495	pole plasm	1/133	17/17301	0.123003	0.421969	0.381238	TDRD6	1
GO:0060293	germ plasm	1/133	17/17301	0.123003	0.421969	0.381238	TDRD6	1
GO:0000002	mitochondrial genome maintenance	1/130	28/16209	0.202011	0.42309	0.364245	PIF1	1
GO:0003081	regulation of systemic arterial blood pressure by renin-angiotensin	1/130	28/16209	0.202011	0.42309	0.364245	F2RL1	1
GO:0010658	striated muscle cell apoptotic process	1/130	28/16209	0.202011	0.42309	0.364245	CAMK2A	1
GO:0010762	regulation of fibroblast migration	1/130	28/16209	0.202011	0.42309	0.364245	THBS1	1
GO:0010837	regulation of keratinocyte proliferation	1/130	28/16209	0.202011	0.42309	0.364245	TGM1	1
GO:0018146	keratan sulfate biosynthetic process	1/130	28/16209	0.202011	0.42309	0.364245	B3GNT2	1
GO:0033363	secretory granule organization	1/130	28/16209	0.202011	0.42309	0.364245	VPS33B	1
GO:0042481	regulation of odontogenesis	1/130	28/16209	0.202011	0.42309	0.364245	SP6	1
GO:0043030	regulation of macrophage activation	1/130	28/16209	0.202011	0.42309	0.364245	THBS1	1
GO:0050974	detection of mechanical stimulus involved in sensory perception	1/130	28/16209	0.202011	0.42309	0.364245	CHRNA9	1
GO:0070229	negative regulation of lymphocyte apoptotic process	1/130	28/16209	0.202011	0.42309	0.364245	PRKCQ	1
GO:0071624	positive regulation of granulocyte chemotaxis	1/130	28/16209	0.202011	0.42309	0.364245	C3AR1	1
GO:0071709	membrane assembly	1/130	28/16209	0.202011	0.42309	0.364245	ANXA2	1
GO:0072207	metanephric epithelium development	1/130	28/16209	0.202011	0.42309	0.364245	CALB1	1
GO:0098534	centriole assembly	1/130	28/16209	0.202011	0.42309	0.364245	WDR62	1
GO:1902808	positive regulation of cell cycle G1/S phase transition	1/130	28/16209	0.202011	0.42309	0.364245	LSM10	1
GO:0032934	sterol binding	1/125	43/16271	0.282547	0.428336	0.358531	OSBP2	1
GO:0008188	neuropeptide receptor activity	1/125	44/16271	0.288074	0.428881	0.358987	MCHR1	1
GO:0016706	oxidoreductase activity, acting on paired donors, with incorporation or reduction of molecular oxygen, 2-oxoglutarate as one donor, and incorporation of one atom each of oxygen into both donors	1/125	44/16271	0.288074	0.428881	0.358987	P3H3	1
GO:0030545	receptor regulator activity	1/125	44/16271	0.288074	0.428881	0.358987	ANXA2	1
GO:0001963	synaptic transmission, dopaminergic	1/130	29/16209	0.208422	0.430037	0.370225	RAB3B	1
GO:0002446	neutrophil mediated immunity	1/130	29/16209	0.208422	0.430037	0.370225	F2RL1	1
GO:0005979	regulation of glycogen biosynthetic process	1/130	29/16209	0.208422	0.430037	0.370225	GRB10	1
GO:0007616	long-term memory	1/130	29/16209	0.208422	0.430037	0.370225	CALB1	1
GO:0010962	regulation of glucan biosynthetic process	1/130	29/16209	0.208422	0.430037	0.370225	GRB10	1
GO:0032673	regulation of interleukin-4 production	1/130	29/16209	0.208422	0.430037	0.370225	PRKCQ	1
GO:0034587	piRNA metabolic process	1/130	29/16209	0.208422	0.430037	0.370225	TDRD6	1
GO:0070528	protein kinase C signaling	1/130	29/16209	0.208422	0.430037	0.370225	PDGFB	1
GO:1902624	positive regulation of neutrophil migration	1/130	29/16209	0.208422	0.430037	0.370225	C3AR1	1
GO:1903959	regulation of anion transmembrane transport	1/130	29/16209	0.208422	0.430037	0.370225	THBS1	1
[truncated: 1,071 more rows]

## Sheet: down regulated genes P3
DOID:2349	arteriosclerosis	28/184	349/7584	1.72997e-08	8.33377e-06	7.06733e-06	ABCA1/AHR/ALDH2/APOE/AR/BRINP3/CD59/CDH1/CNR1/CST3/EDNRB/EGF/FN1/HMOX1/IL6/ITGB5/LRP1/MGP/PLAU/PLTP/PPARGC1A/RAMP1/RORA/SAMD9/ST8SIA1/TFPI/TNC/VCAM1	28
DOID:1936	atherosclerosis	27/184	337/7584	3.30827e-08	8.33377e-06	7.06733e-06	ABCA1/AHR/ALDH2/APOE/AR/BRINP3/CD59/CDH1/CNR1/CST3/EDNRB/EGF/FN1/HMOX1/IL6/ITGB5/LRP1/MGP/PLAU/PLTP/PPARGC1A/RORA/SAMD9/ST8SIA1/TFPI/TNC/VCAM1	27
DOID:2348	arteriosclerotic cardiovascular disease	27/184	338/7584	3.52131e-08	8.33377e-06	7.06733e-06	ABCA1/AHR/ALDH2/APOE/AR/BRINP3/CD59/CDH1/CNR1/CST3/EDNRB/EGF/FN1/HMOX1/IL6/ITGB5/LRP1/MGP/PLAU/PLTP/PPARGC1A/RORA/SAMD9/ST8SIA1/TFPI/TNC/VCAM1	27
DOID:936	brain disease	27/184	442/7584	7.21192e-06	0.000853411	0.000723723	ABCD2/ADCYAP1R1/ALDH2/APOD/APOE/AQP4/AR/ATP1A2/CACNB4/CNR1/CST3/EDNRB/GFAP/HNMT/IL6/KCNJ10/LGI4/MLC1/NOTCH3/NTNG1/PLP1/RAMP1/SCN1A/SLC1A3/SLC7A11/SLIT2/VCAM1	27
GO:0044297	cell body	26/322	490/17301	1.75542e-06	0.000108485	9.16516e-05	APOD/APOE/BMPR1B/BRINP3/CST3/DGKI/DNER/GFAP/GLUL/GRIK3/KCND2/KCNN2/KIF1A/KLHL24/LRP1/NELL2/PDE10A/PPARGC1A/PSD2/RAP1GAP/SCN1A/SLC1A3/SLC1A4/SLC38A2/SLC4A10/TGFB2	26
GO:0043025	neuronal cell body	25/322	434/17301	6.3258e-07	6.96374e-05	5.88318e-05	APOD/APOE/BMPR1B/BRINP3/CST3/DGKI/DNER/GLUL/GRIK3/KCND2/KCNN2/KIF1A/KLHL24/LRP1/NELL2/PDE10A/PPARGC1A/PSD2/RAP1GAP/SCN1A/SLC1A3/SLC1A4/SLC38A2/SLC4A10/TGFB2	25
GO:0030425	dendrite	25/322	452/17301	1.32812e-06	0.000102598	8.66776e-05	APOD/APOE/ARRB1/ATP1A2/BCAN/BMPR1B/BRINP3/DGKI/DNER/GRIK3/KCND2/KCNIP1/KCNN2/LRP1/NELL2/PALMD/PPARGC1A/PSD2/RAP1GAP/SAMD4A/SLC1A3/SLC1A4/SLC38A2/SLC4A10/TENM2	25
GO:0098797	plasma membrane protein complex	25/322	498/17301	7.3607e-06	0.000379076	0.000320255	ABCC9/ARRB1/ATP1A2/BMPR1B/CACNB4/CDH1/DMD/GJA1/GNG12/GNG7/HSPA2/IL13RA1/IL6/ITGB5/KCND2/KCNE5/KCNIP1/KCNJ16/KCNJ8/OLFM2/PGM5/SCN1A/SHISA6/SNTB1/VCAM1	25
GO:0015711	organic anion transport	24/306	416/16209	1.29913e-06	0.00118327	0.000997647	ABCA1/APOE/ATP1A2/CACNB4/GJA1/KCNJ10/MAP2K6/NPC2/PITPNC1/PLA2G4A/SLC13A5/SLC1A3/SLC1A4/SLC38A2/SLC38A3/SLC4A10/SLC4A4/SLC6A1/SLC6A11/SLC6A9/SLC7A11/SLCO1A2/SLCO1C1/TNFAIP8L3	24
GO:0022804	active transmembrane transporter activity	23/297	340/16271	7.35626e-08	1.76182e-05	1.45189e-05	ABCA1/ABCC9/ABCD2/ATP1A2/SLC13A5/SLC15A2/SLC1A3/SLC1A4/SLC20A2/SLC25A18/SLC38A2/SLC38A3/SLC4A10/SLC4A4/SLC5A3/SLC6A1/SLC6A11/SLC6A9/SLC7A11/SLC9A7/SLC9A9/SLCO1A2/SLCO1C1	23
GO:0046873	metal ion transmembrane transporter activity	23/297	405/16271	1.60214e-06	0.000153485	0.000126485	ABCC9/ATP1A2/CACNB4/ITPR2/KCND2/KCNE5/KCNIP1/KCNJ10/KCNJ16/KCNJ8/KCNN2/SCN1A/SLC13A5/SLC1A3/SLC1A4/SLC20A2/SLC4A4/SLC5A3/SLC6A1/SLC6A11/SLC6A9/SLC9A7/SLC9A9	23
GO:0001525	angiogenesis	22/306	424/16209	1.9323e-05	0.0039128	0.003299	AMOT/ANGPT1/APOD/CALCRL/DDAH1/EGF/FGF1/FN1/FOXO4/HMOX1/HS6ST1/IL6/NOTCH3/NRARP/PLAU/RAMP1/ROBO1/RORA/SASH1/SLIT2/TGFB2/THBS2	22
GO:0051962	positive regulation of nervous system development	22/306	434/16209	2.75757e-05	0.00407882	0.00343897	ADGRL3/APOE/BRINP3/CNR1/DMD/EGF/EPHA3/FN1/GFAP/GLI1/GPR37L1/HES1/IL6/LRRN1/LRRN3/MMD2/NTRK3/ROBO1/SLIT2/SLITRK2/SOX8/THBS2	22
GO:0043235	receptor complex	21/322	321/17301	6.76091e-07	6.96374e-05	5.88318e-05	ADCYAP1R1/AHR/BMPR1B/EGF/ERBB3/ERBB4/GPR37/GPR37L1/IL13RA1/IL6/ITGB5/ITPR2/LRP1/LRP1B/NOTCH3/NR3C2/NTRK3/OLFM2/RAMP1/SHISA6/TRIL	21
GO:0015077	monovalent inorganic cation transmembrane transporter activity	21/297	351/16271	2.03156e-06	0.000162186	0.000133655	ABCC9/ATP1A2/KCND2/KCNE5/KCNIP1/KCNJ10/KCNJ16/KCNJ8/KCNN2/SCN1A/SLC13A5/SLC1A3/SLC1A4/SLC20A2/SLC4A4/SLC5A3/SLC6A1/SLC6A11/SLC6A9/SLC9A7/SLC9A9	21
GO:0030424	axon	21/322	427/17301	5.39018e-05	0.00166557	0.00140712	ADGRL3/CADM2/CNR1/CST3/CTNNA2/DCC/DGKI/GLUL/GRIK3/HEPACAM/KIF1A/KLHL24/NCAM2/RAP1GAP/ROBO1/SCN1A/SDC3/SEPT6/SLC38A2/SLC6A1/TGFB2	21
DOID:10652	Alzheimer's disease	21/184	421/7584	0.00126088	0.0380074	0.0322316	ABCA1/ALDH2/APOD/APOE/AQP4/BACE2/CST3/CTNNA3/FGF1/GFAP/GLUL/HMOX1/HNMT/IL6/LRP1/MAOA/NDRG2/PLAU/PLTP/PPP3CA/WWC1	21
DOID:680	tauopathy	21/184	425/7584	0.00141929	0.0387575	0.0328678	ABCA1/ALDH2/APOD/APOE/AQP4/BACE2/CST3/CTNNA3/FGF1/GFAP/GLUL/HMOX1/HNMT/IL6/LRP1/MAOA/NDRG2/PLAU/PLTP/PPP3CA/WWC1	21
GO:0031012	extracellular matrix	20/322	423/17301	0.000138064	0.00304728	0.00257444	ADAMTS5/ANOS1/APOE/BCAN/CST3/EMILIN3/FGF1/FN1/LAMB2/MATN2/MGP/NCAN/PLSCR1/SLC1A3/SLIT2/TGFB2/THBS2/TIMP3/TIMP4/TNC	20
GO:0097305	response to alcohol	20/306	370/16209	2.60257e-05	0.00407882	0.00343897	ABCA1/ADCYAP1R1/AHR/CDH1/CNR1/CST3/FBXO32/IL6/ITPR2/MLC1/MSTN/NTRK3/PIM1/PLA2G4A/PPARGC1A/RORA/SLC6A1/SLIT2/TNC/VCAM1	20
DOID:423	myopathy	20/184	379/7584	0.000829444	0.0346415	0.0293772	ABCC9/APOE/AQP4/AR/BACE2/CST3/CTNNA3/DMD/EDNRB/GJA1/IL6/ITPR2/MAOA/MSTN/NR3C2/PDLIM3/SDC3/SYNC/TFPI/TNC	20
DOID:66	muscle tissue disease	20/184	379/7584	0.000829444	0.0346415	0.0293772	ABCC9/APOE/AQP4/AR/BACE2/CST3/CTNNA3/DMD/EDNRB/GJA1/IL6/ITPR2/MAOA/MSTN/NR3C2/PDLIM3/SDC3/SYNC/TFPI/TNC	20
DOID:0080000	muscular disease	20/184	389/7584	0.00114401	0.0369204	0.0313098	ABCC9/APOE/AQP4/AR/BACE2/CST3/CTNNA3/DMD/EDNRB/GJA1/IL6/ITPR2/MAOA/MSTN/NR3C2/PDLIM3/SDC3/SYNC/TFPI/TNC	20
DOID:263	kidney cancer	20/184	432/7584	0.00392383	0.0633164	0.0536946	ANGPT1/APOE/AR/AXL/CDH1/EDNRB/EGF/FAM107A/IL6/LRIG1/LRP1/MXI1/NDRG2/NOTCH3/NR3C2/PLAU/SEMA3B/SLC38A3/SLC4A4/TNC	20
DOID:557	kidney disease	20/184	456/7584	0.00711228	0.0959791	0.0813937	ABCA1/ALDH2/APOE/AXL/CD59/CST3/DDAH1/EDNRB/EGF/FN1/HMOX1/IL6/LAMB2/MGP/MSTN/NR3C2/PLAU/SLC4A4/TFPI/VCAM1	20
DOID:18	urinary system disease	20/184	472/7584	0.0102357	0.113552	0.096296	ABCA1/ALDH2/APOE/AXL/CD59/CST3/DDAH1/EDNRB/EGF/FN1/HMOX1/IL6/LAMB2/MGP/MSTN/NR3C2/PLAU/SLC4A4/TFPI/VCAM1	20
DOID:850	lung disease	20/184	486/7584	0.0138019	0.132768	0.112592	AHR/APOE/BMPR1B/CST3/EGF/ERBB3/FBXO32/HHIP/HMOX1/IL13RA1/IL6/MASP2/MSTN/PLAU/PPARGC1A/SLIT2/TFPI/TIMP3/TNC/VCAM1	20
DOID:3996	urinary system cancer	20/184	494/7584	0.0162461	0.142404	0.120764	ANGPT1/APOE/AR/AXL/CDH1/EDNRB/EGF/FAM107A/IL6/LRIG1/LRP1/MXI1/NDRG2/NOTCH3/NR3C2/PLAU/SEMA3B/SLC38A3/SLC4A4/TNC	20
DOID:0050161	lower respiratory tract disease	20/184	497/7584	0.0172461	0.149326	0.126634	AHR/APOE/BMPR1B/CST3/EGF/ERBB3/FBXO32/HHIP/HMOX1/IL13RA1/IL6/MASP2/MSTN/PLAU/PPARGC1A/SLIT2/TFPI/TIMP3/TNC/VCAM1	20
GO:0015291	secondary active transmembrane transporter activity	19/297	220/16271	2.27089e-08	1.08775e-05	8.96403e-06	SLC13A5/SLC15A2/SLC1A3/SLC1A4/SLC20A2/SLC25A18/SLC38A2/SLC38A3/SLC4A10/SLC4A4/SLC5A3/SLC6A1/SLC6A11/SLC6A9/SLC7A11/SLC9A7/SLC9A9/SLCO1A2/SLCO1C1	19
DOID:4451	renal carcinoma	19/184	376/7584	0.00186013	0.0426029	0.0361288	ANGPT1/APOE/AR/AXL/EDNRB/EGF/FAM107A/IL6/LRIG1/LRP1/MXI1/NDRG2/NOTCH3/NR3C2/PLAU/SEMA3B/SLC38A3/SLC4A4/TNC	19
GO:0005911	cell-cell junction	18/322	380/17301	0.00028984	0.00526827	0.00445079	ADCYAP1R1/ADD3/ADGRL3/AMOT/ATP1A2/CADM2/CDH1/CDH3/CTNNA2/CTNNA3/GJA1/HEPACAM/IGSF5/JAM2/PGM5/SCN1A/TENM2/TMEM47	18
GO:0048511	rhythmic process	18/306	341/16209	8.93236e-05	0.00813752	0.00686098	AHR/ARRB1/AXL/BMPR1B/CST3/IL6/KCND2/LFNG/MAP2K6/MSTN/NTRK3/PCYT1B/PLA2G4A/PPARGC1A/RORA/SLIT2/TGFB2/TIMP4	18
GO:0042692	muscle cell differentiation	18/306	358/16209	0.000164318	0.0112277	0.0094664	CACNB4/CTNNA2/DMD/DNER/EDNRB/FOXO4/HES1/HEY2/MAP2K6/MEGF10/MSTN/OLFM2/PPP3CA/RORA/SORBS2/SOX8/THRA/TMOD2	18
GO:0044708	single-organism behavior	18/306	432/16209	0.00149052	0.0437974	0.0369268	ATP1A2/CACNB4/CNR1/CST3/DGKI/GJA1/GNG7/IL6/KCND2/KCNJ10/LGI4/PREX2/SCN1A/SLC1A3/SLC4A10/SLC6A1/THRA/TMOD2	18
GO:0042493	response to drug	18/306	439/16209	0.0017789	0.0464632	0.0391745	ABCA1/ADCYAP1R1/ADD3/APOD/ARRB1/CDH1/CDH3/CST3/IL6/MAP2K6/PPARGC1A/PPP3CA/SLC15A2/SLC1A3/SLC6A11/TGFB2/THRA/TIMP4	18
GO:0046942	carboxylic acid transport	17/306	296/16209	4.98471e-05	0.00546823	0.00461042	APOE/ATP1A2/CACNB4/KCNJ10/MAP2K6/PLA2G4A/SLC13A5/SLC1A3/SLC1A4/SLC38A2/SLC38A3/SLC6A1/SLC6A11/SLC6A9/SLC7A11/SLCO1A2/SLCO1C1	17
GO:0015849	organic acid transport	17/306	299/16209	5.65061e-05	0.0058113	0.00489968	APOE/ATP1A2/CACNB4/KCNJ10/MAP2K6/PLA2G4A/SLC13A5/SLC1A3/SLC1A4/SLC38A2/SLC38A3/SLC6A1/SLC6A11/SLC6A9/SLC7A11/SLCO1A2/SLCO1C1	17
GO:0005578	proteinaceous extracellular matrix	17/322	359/17301	0.000426634	0.00693842	0.00586179	ADAMTS5/ANOS1/BCAN/CST3/EMILIN3/FGF1/FN1/LAMB2/MATN2/MGP/NCAN/SLC1A3/SLIT2/THBS2/TIMP3/TIMP4/TNC	17
GO:0098794	postsynapse	17/322	387/17301	0.000986158	0.0145106	0.012259	ADD3/ARRB1/ATP1A2/CAP2/CTNNA2/DCLK1/DGKI/DMD/GRIK3/KCND2/KCNN2/LRRC4C/PALMD/PPP3CA/RGS20/SLC1A3/TENM2	17
GO:0003012	muscle system process	17/306	389/16209	0.00120528	0.0368514	0.0310705	ATP1A2/CALCRL/CTNNA3/DMD/EDNRB/GJA1/HEY2/HMOX1/ITGB5/KCNE5/MAP2K6/MSTN/PPARGC1A/PPP3CA/SNTB1/SORBS2/TMOD2	17
GO:0009615	response to virus	17/306	411/16209	0.00216018	0.0518917	0.0437514	ABCC9/CSPG5/DCLK1/ELMO1/GBP3/IFI44L/IFIT1/IFIT2/IFIT3/IL6/KCNJ8/MSTN/NPC2/PDK4/PLSCR1/SCN1A/SLC1A3	17
DOID:4450	renal cell carcinoma	17/184	338/7584	0.0033809	0.0571533	0.0484681	APOE/AR/AXL/EDNRB/EGF/FAM107A/IL6/LRIG1/LRP1/NDRG2/NOTCH3/NR3C2/PLAU/SEMA3B/SLC38A3/SLC4A4/TNC	17
DOID:3393	coronary artery disease	17/184	345/7584	0.00416431	0.0634236	0.0537854	ABCA1/ABCC9/ALDH2/APOE/BRINP3/CST3/CYP2J2/FN1/HMOX1/IL6/MGP/PLTP/RAMP1/TFPI/THBS2/TIMP3/VCAM1	17
GO:0048608	reproductive structure development	17/306	447/16209	0.00504787	0.0848597	0.0715476	AHR/AR/ARRB1/AXL/BMPR1B/CST3/HES1/HEY2/HS6ST1/LFNG/MDFI/PCYT1B/PLA2G4A/SLIT2/SOX8/TNC/VCAM1	17
GO:0061458	reproductive system development	17/306	451/16209	0.00550656	0.0884004	0.074533	AHR/AR/ARRB1/AXL/BMPR1B/CST3/HES1/HEY2/HS6ST1/LFNG/MDFI/PCYT1B/PLA2G4A/SLIT2/SOX8/TNC/VCAM1	17
GO:0048732	gland development	17/306	453/16209	0.00574835	0.0909511	0.0766835	AHR/AR/CACNB4/CDH1/CST3/EGF/ERBB4/GLI1/HES1/IL6/PLAU/RAP1GAP/ROBO1/SLIT2/TGFB2/THRA/TNC	17
DOID:0060037	developmental disorder of mental health	17/184	364/7584	0.00707285	0.0959791	0.0813937	APOE/AQP4/AR/ATP1A2/DMD/EGF/GJA1/HEPACAM/IL6/LAMB2/MAOA/NTNG1/OMG/PTCHD1/SCN1A/SLC1A3/TMEM47	17
GO:0007389	pattern specification process	17/306	459/16209	0.00652612	0.098374	0.082942	BMPR1B/CRB2/CXXC4/EGF/EN1/ERBB4/FGF1/GJA1/GLI1/HES1/HEY2/HHIP/LFNG/MDFI/NKD1/NRARP/RGS20	17
DOID:0060100	musculoskeletal system cancer	17/184	436/7584	0.0353445	0.220128	0.186676	ANGPT1/APOD/AR/CDH1/CDH3/DMD/EPHA3/ERBB4/FN1/GFAP/GLI1/IL6/LRP1/MSTN/PLAU/SLIT2/TNC	17
GO:0045121	membrane raft	16/322	287/17301	0.000100561	0.00269637	0.00227798	ABCA1/ADCYAP1R1/ANGPT1/ATP1A2/CDH1/CNR1/CRB2/DMD/EDNRB/GJA1/HMOX1/KCND2/MLC1/PAG1/PLSCR1/RFTN2	16
GO:0098857	membrane microdomain	16/322	288/17301	0.000104714	0.00269637	0.00227798	ABCA1/ADCYAP1R1/ANGPT1/ATP1A2/CDH1/CNR1/CRB2/DMD/EDNRB/GJA1/HMOX1/KCND2/MLC1/PAG1/PLSCR1/RFTN2	16
GO:0050768	negative regulation of neurogenesis	16/306	241/16209	1.43549e-05	0.00381984	0.00322062	APOE/DCC/EDNRB/ERBB4/GFAP/GPR37L1/HES1/LRP1/NOTCH3/NTRK3/OMG/PPP3CA/RAP1GAP/SEMA3B/SLIT2/SOX8	16
GO:0060047	heart contraction	16/306	259/16209	3.4743e-05	0.00439766	0.0037078	ABCC9/ATP1A2/CACNB4/CTNNA3/CYP2J2/DMD/GJA1/HEY2/ITPR2/KCND2/KCNE5/KCNIP1/MAP2K6/TGFB2/THRA/THRB	16
GO:0003015	heart process	16/306	261/16209	3.81265e-05	0.00448123	0.00377825	ABCC9/ATP1A2/CACNB4/CTNNA3/CYP2J2/DMD/GJA1/HEY2/ITPR2/KCND2/KCNE5/KCNIP1/MAP2K6/TGFB2/THRA/THRB	16
GO:0051961	negative regulation of nervous system development	16/306	261/16209	3.81265e-05	0.00448123	0.00377825	APOE/DCC/EDNRB/ERBB4/GFAP/GPR37L1/HES1/LRP1/NOTCH3/NTRK3/OMG/PPP3CA/RAP1GAP/SEMA3B/SLIT2/SOX8	16
GO:0010721	negative regulation of cell development	16/306	296/16209	0.00016717	0.0112277	0.0094664	APOE/DCC/EDNRB/ERBB4/GFAP/GPR37L1/HES1/LRP1/NOTCH3/NTRK3/OMG/PPP3CA/RAP1GAP/SEMA3B/SLIT2/SOX8	16
GO:1903522	regulation of blood circulation	16/306	300/16209	0.000194768	0.0120226	0.0101366	ABCC9/ATP1A2/CACNB4/CTNNA3/CYP2J2/DMD/GJA1/HEY2/HMOX1/ITPR2/KCND2/KCNE5/KCNIP1/TGFB2/THRA/THRB	16
GO:0010876	lipid localization	16/306	333/16209	0.000617458	0.02772	0.0233715	ABCA1/ABHD4/APOD/APOE/EGF/GULP1/IL6/LRP1/MAP2K6/NPC2/PITPNC1/PLA2G4A/PLTP/SLCO1A2/SLCO1C1/TNFAIP8L3	16
GO:0044282	small molecule catabolic process	16/306	347/16209	0.000956765	0.0323304	0.0272587	ABCD2/ALDH2/ALDH6A1/APOE/BBOX1/BDH2/CNR1/CYP39A1/DDAH1/FUT9/GLUL/GPT2/HNMT/IMPA2/LPIN3/QPRT	16
GO:0030198	extracellular matrix organization	16/306	388/16209	0.0029757	0.0608264	0.0512845	ADAMTS5/APBB2/BCAN/CDH1/CST3/DMD/FN1/GFAP/ITGB5/JAM2/LAMB2/NCAN/SDC3/TGFB2/TNC/VCAM1	16
GO:0043062	extracellular structure organization	16/306	389/16209	0.00305165	0.0619937	0.0522686	ADAMTS5/APBB2/BCAN/CDH1/CST3/DMD/FN1/GFAP/ITGB5/JAM2/LAMB2/NCAN/SDC3/TGFB2/TNC/VCAM1	16
GO:0010975	regulation of neuron projection development	16/306	391/16209	0.00320835	0.0636066	0.0536285	APOE/CHODL/CNR1/DCC/DMD/EPHA3/FN1/GFAP/LRP1/LRRC4C/NTRK3/OMG/PPP3CA/ROBO1/SEMA3B/SLIT2	16
GO:0051346	negative regulation of hydrolase activity	16/306	396/16209	0.00362943	0.068254	0.0575469	AMOT/ANOS1/ARRB1/CARD16/CRB2/CST3/DGKI/ELFN2/IFI6/IFIT1/IL6/SLIT2/TFPI/TGFB2/TIMP3/TIMP4	16
GO:1903034	regulation of response to wounding	16/306	399/16209	0.00390323	0.0720151	0.060718	APOD/APOE/CALCRL/CD59/CFI/CNR1/EDNRB/GJA1/IL6/MASP1/NTRK3/OMG/PLA2G4A/PLAU/RORA/SLIT2	16
GO:0034765	regulation of ion transmembrane transport	16/306	412/16209	0.00529317	0.0875368	0.0738048	ATP1A2/CACNB4/DMD/EGF/GJA1/HSPA2/KCND2/KCNE5/KCNIP1/KCNJ10/KCNJ16/KCNJ8/KCNN2/KLHL24/PPARGC1A/SCN1A	16
GO:0005912	adherens junction	16/322	461/17301	0.0129236	0.104398	0.0881989	AIF1L/CADM2/CD59/CDH1/CDH3/CTNNA2/CTNNA3/GJA1/ITGB5/LRP1/PGM5/PLAU/SNTB1/SORBS2/TNC/TNS3	16
GO:0034762	regulation of transmembrane transport	16/306	428/16209	0.00753116	0.106374	0.0896866	ATP1A2/CACNB4/DMD/EGF/GJA1/HSPA2/KCND2/KCNE5/KCNIP1/KCNJ10/KCNJ16/KCNJ8/KCNN2/KLHL24/PPARGC1A/SCN1A	16
GO:0070161	anchoring junction	16/322	480/17301	0.018225	0.127989	0.108129	AIF1L/CADM2/CD59/CDH1/CDH3/CTNNA2/CTNNA3/GJA1/ITGB5/LRP1/PGM5/PLAU/SNTB1/SORBS2/TNC/TNS3	16
GO:1903649	regulation of cytoplasmic transport	16/306	453/16209	0.0124909	0.13841	0.116697	ADCYAP1R1/ANGPT1/APOD/ATP1A2/CDH1/DMD/EGF/ERBB4/HES1/HNMT/IL6/MDFI/MXI1/PPP3CA/RGS20/THRA	16
GO:0010720	positive regulation of cell development	16/306	468/16209	0.0165183	0.160496	0.135319	APOE/BRINP3/CNR1/CRB2/DMD/EPHA3/FN1/GFAP/HES1/IL6/MMD2/NTRK3/ROBO1/SLIT2/SOX8/TGFB2	16
GO:0016049	cell growth	16/306	484/16209	0.0218518	0.177093	0.149312	APBB2/APOE/AR/DCC/DCLK1/FAM107A/FN1/GJA1/IL6/LAMB2/NTRK3/OMG/SEMA3B/SLIT2/SORBS2/TGFB2	16
DOID:2994	germ cell cancer	16/184	391/7584	0.0277243	0.190352	0.161426	APOE/AQP4/AR/AXL/CD59/CDH1/GJA1/GPNMB/IL6/LRP1/MTUS1/NDRG2/PLAU/RAP1GAP/SOX8/TNC	16
hsa05200	Pathways in cancer	16/164	396/7061	0.0212044	0.365367	0.341673	367/999/1496/29119/1630/1910/1950/2246/2335/2735/55970/2788/64399/3569/3913/7042	16
GO:0043292	contractile fiber	15/322	216/17301	1.3412e-05	0.000592043	0.000500176	ABCC9/CST3/DMD/FBXO32/GJA1/KCNJ8/KCNN2/PDLIM3/PGM5/PPP3CA/SCN1A/SORBS2/SYNC/TIMP4/TMOD2	15
GO:0008509	anion transmembrane transporter activity	15/297	270/16271	0.000137237	0.00386684	0.00318661	ABCA1/SLC13A5/SLC1A3/SLC1A4/SLC20A2/SLC38A2/SLC38A3/SLC4A10/SLC4A4/SLC6A1/SLC6A11/SLC6A9/SLC7A11/SLCO1A2/SLCO1C1	15
GO:0008016	regulation of heart contraction	15/306	227/16209	2.80867e-05	0.00407882	0.00343897	ABCC9/ATP1A2/CACNB4/CTNNA3/CYP2J2/DMD/GJA1/HEY2/ITPR2/KCND2/KCNE5/KCNIP1/TGFB2/THRA/THRB	15
GO:0042063	gliogenesis	15/306	236/16209	4.40322e-05	0.0049969	0.00421303	APCDD1/DNER/ERBB3/FN1/GFAP/GPR37L1/HES1/KCNJ10/LAMB2/LGI4/MATN2/NTRK3/PLP1/SOX8/TGFB2	15
GO:0050804	modulation of synaptic transmission	15/306	286/16209	0.000366847	0.0201216	0.0169651	APOE/ATP1A2/BCAN/CNR1/CSPG5/DGKI/GFAP/GLUL/GRIK3/KCNJ10/PLCL1/PPP3CA/SHISA6/SLC1A3/SLC6A1	15
GO:0017038	protein import	15/306	319/16209	0.00112676	0.0363867	0.0306787	ANGPT1/APOD/APOE/CDH1/EGF/ERBB4/HES1/IL6/MDFI/MXI1/PPP3CA/RGS20/TGFB2/THRA/TRPS1	15
GO:0032496	response to lipopolysaccharide	15/306	321/16209	0.00119915	0.0368514	0.0310705	ABCA1/AXL/CNR1/EDNRB/FN1/GNG12/IL6/KCNJ8/PLA2G4A/PLAU/PLSCR4/PPARGC1A/SASH1/TIMP4/VCAM1	15
GO:0051607	defense response to virus	15/306	330/16209	0.0015753	0.0443103	0.0373593	ABCC9/CSPG5/ELMO1/GBP3/IFI44L/IFIT1/IFIT2/IFIT3/IL6/KCNJ8/MSTN/PDK4/PLSCR1/SCN1A/SLC1A3	15
GO:0002237	response to molecule of bacterial origin	15/306	333/16209	0.0017208	0.0456706	0.0385062	ABCA1/AXL/CNR1/EDNRB/FN1/GNG12/IL6/KCNJ8/PLA2G4A/PLAU/PLSCR4/PPARGC1A/SASH1/TIMP4/VCAM1	15
GO:0003002	regionalization	15/306	344/16209	0.00235402	0.0547393	0.0461523	BMPR1B/CRB2/CXXC4/EGF/EN1/FGF1/GLI1/HES1/HEY2/HHIP/LFNG/MDFI/NKD1/NRARP/RGS20	15
DOID:5844	myocardial infarction	15/184	279/7584	0.00313221	0.0563353	0.0477744	ABCA1/ABCC9/ALDH2/APOE/BRINP3/CST3/CYP2J2/FN1/HMOX1/IL6/RAMP1/TFPI/THBS2/TIMP3/VCAM1	15
GO:0030900	forebrain development	15/306	382/16209	0.00618947	0.094742	0.0798797	AXL/BCAN/CDH1/DCLK1/ERBB4/GLI1/GNG12/HES1/LRP1/NOTCH3/PPARGC1A/ROBO1/SLC38A2/SLC4A10/SLIT2	15
GO:0015267	channel activity	15/297	446/16271	0.0173243	0.136038	0.112107	ABCC9/AQP4/CACNB4/GJA1/GRIK3/ITPR2/KCND2/KCNE5/KCNIP1/KCNJ10/KCNJ16/KCNJ8/KCNN2/SCN1A/SLC1A4	15
GO:0022803	passive transmembrane transporter activity	15/297	446/16271	0.0173243	0.136038	0.112107	ABCC9/AQP4/CACNB4/GJA1/GRIK3/ITPR2/KCND2/KCNE5/KCNIP1/KCNJ10/KCNJ16/KCNJ8/KCNN2/SCN1A/SLC1A4	15
GO:0002697	regulation of immune effector process	15/306	417/16209	0.0131651	0.144095	0.12149	ANGPT1/CD59/CFI/CSPG5/ELMO1/HMOX1/IFIT1/IL6/MASP1/MSTN/PDK4/SCN1A/SLC1A3/TGFB2/TRIL	15
GO:0051051	negative regulation of transport	15/306	461/16209	0.0292527	0.194486	0.163977	ANGPT1/APOD/APOE/ATP1A2/CNR1/EGF/ERBB3/FN1/HMOX1/IL6/KCNE5/MDFI/MXI1/PPP3CA/THRA	15
GO:0090066	regulation of anatomical structure size	15/306	461/16209	0.0292527	0.194486	0.163977	AMOT/APOE/ATP1A2/DCC/EDNRB/FN1/GJA1/HMOX1/KCNJ8/NTRK3/OMG/SEMA3B/SLIT2/SWAP70/TMOD2	15
GO:0009101	glycoprotein biosynthetic process	15/306	484/16209	0.0419672	0.226788	0.191212	ADAMTS5/BACE2/BCAN/BMPR1B/CD59/CHST11/CHST7/CHST9/CSPG5/FUT9/HS6ST1/NCAN/NDST3/RAMP1/ST8SIA1	15
GO:0015293	symporter activity	14/297	135/16271	1.7689e-07	2.82434e-05	2.3275e-05	SLC13A5/SLC15A2/SLC1A3/SLC1A4/SLC20A2/SLC25A18/SLC38A2/SLC38A3/SLC4A10/SLC4A4/SLC5A3/SLC6A1/SLC6A11/SLC6A9	14
GO:0033002	muscle cell proliferation	14/306	151/16209	1.05268e-06	0.00118327	0.000997647	ANGPT1/APOD/CALCRL/ERBB4/GJA1/HEY2/HMOX1/IL6/MEGF10/MSTN/NDRG2/NOTCH3/PPARGC1A/TGFB2	14
GO:0016323	basolateral plasma membrane	14/322	210/17301	4.07669e-05	0.00157462	0.00133029	AQP4/ARRB1/CTNNA2/ERBB3/ERBB4/HEPH/KCNJ10/MAP7/MEGF10/MLC1/SLC1A3/SLC38A3/SLC4A10/SLC4A4	14
GO:0045665	negative regulation of neuron differentiation	14/306	188/16209	1.37399e-05	0.00381984	0.00322062	APOE/DCC/EDNRB/GFAP/GPR37L1/HES1/LRP1/NOTCH3/OMG/PPP3CA/RAP1GAP/SEMA3B/SLIT2/SOX8	14
GO:0050808	synapse organization	14/306	231/16209	0.000130816	0.00956701	0.00806622	ADGRL3/APOE/CACNB4/CDH1/CTNNA2/DNER/LAMB2/LRRN1/LRRN3/NTRK3/PDZRN3/SLITRK2/THBS2/TNC	14
GO:0006606	protein import into nucleus	14/306	270/16209	0.000640145	0.02772	0.0233715	ANGPT1/APOD/CDH1/EGF/ERBB4/HES1/IL6/MDFI/MXI1/PPP3CA/RGS20/TGFB2/THRA/TRPS1	14
GO:0044744	protein targeting to nucleus	14/306	270/16209	0.000640145	0.02772	0.0233715	ANGPT1/APOD/CDH1/EGF/ERBB4/HES1/IL6/MDFI/MXI1/PPP3CA/RGS20/TGFB2/THRA/TRPS1	14
GO:1902593	single-organism nuclear import	14/306	270/16209	0.000640145	0.02772	0.0233715	ANGPT1/APOD/CDH1/EGF/ERBB4/HES1/IL6/MDFI/MXI1/PPP3CA/RGS20/TGFB2/THRA/TRPS1	14
GO:0051170	nuclear import	14/306	274/16209	0.000739208	0.02931	0.0247121	ANGPT1/APOD/CDH1/EGF/ERBB4/HES1/IL6/MDFI/MXI1/PPP3CA/RGS20/TGFB2/THRA/TRPS1	14
DOID:3070	malignant glioma	14/184	206/7584	0.000461004	0.0297557	0.0252339	AQP4/AXL/BCAN/ERBB3/ERBB4/GPNMB/IL13RA1/IL6/MATN2/MXI1/NDRG2/PLAU/ROBO1/TNC	14
GO:0051098	regulation of binding	14/306	282/16209	0.000976629	0.0323304	0.0272587	ANGPT1/ARRB1/EGF/HES1/HEY2/HMOX1/IFIT1/IFIT2/LFNG/MDFI/PLCL1/PPP3CA/RAP1GAP/TGFB2	14
DOID:6000	congestive heart failure	14/184	223/7584	0.00101134	0.0359026	0.0304467	CALCRL/CST3/EDNRB/GATM/GJA1/HMOX1/IL6/ITPR2/KLF15/PPARGC1A/RAMP1/TIMP3/TIMP4/VCAM1	14
GO:0006869	lipid transport	14/306	299/16209	0.00169911	0.0454616	0.0383299	ABCA1/APOD/APOE/EGF/GULP1/LRP1/MAP2K6/NPC2/PITPNC1/PLA2G4A/PLTP/SLCO1A2/SLCO1C1/TNFAIP8L3	14
GO:0034504	protein localization to nucleus	14/306	345/16209	0.0060933	0.0937058	0.0790061	ANGPT1/APOD/CDH1/EGF/ERBB4/HES1/IL6/MDFI/MXI1/PPP3CA/RGS20/TGFB2/THRA/TRPS1	14
GO:1901565	organonitrogen compound catabolic process	14/306	350/16209	0.00688422	0.101183	0.0853106	ALDH6A1/BBOX1/BCAN/CSPG5/DDAH1/GLUL/GPT2/HMOX1/HNMT/MAOA/NCAN/PDE10A/QPRT/SDC3	14
GO:0042391	regulation of membrane potential	14/306	353/16209	0.0073968	0.104926	0.0884663	ATP1A2/CACNB4/CNR1/CTNNA3/DGKI/DMD/GJA1/GRIK3/IFI6/KCND2/KCNE5/KCNJ10/PPP3CA/SCN1A	14
GO:0007517	muscle organ development	14/306	354/16209	0.00757426	0.106525	0.0898145	CHODL/DMD/DNER/ERBB4/FAM65B/FOXO4/GJA1/HEY2/IL6/MEGF10/MRAS/MSTN/PPP3CA/SOX8	14
GO:0050769	positive regulation of neurogenesis	14/306	373/16209	0.011638	0.132071	0.111353	APOE/BRINP3/CNR1/DMD/EPHA3/FN1/GFAP/HES1/IL6/MMD2/NTRK3/ROBO1/SLIT2/SOX8	14
GO:0022838	substrate-specific channel activity	14/297	415/16271	0.0206038	0.142955	0.117807	ABCC9/AQP4/CACNB4/GRIK3/ITPR2/KCND2/KCNE5/KCNIP1/KCNJ10/KCNJ16/KCNJ8/KCNN2/SCN1A/SLC1A4	14
GO:0098552	side of membrane	14/322	424/17301	0.0280682	0.167879	0.14183	ABCA1/AMOT/AQP4/ARRB1/ASTN1/CACNB4/CD59/CDH1/GNG12/GNG7/IL6/KCNIP1/PGM5/VCAM1	14
GO:0006913	nucleocytoplasmic transport	14/306	426/16209	0.0320817	0.202691	0.170895	ANGPT1/APOD/CDH1/EGF/ERBB4/HES1/IL6/MDFI/MXI1/PPP3CA/RGS20/TGFB2/THRA/TRPS1	14
GO:0051169	nuclear transport	14/306	431/16209	0.0348748	0.213201	0.179756	ANGPT1/APOD/CDH1/EGF/ERBB4/HES1/IL6/MDFI/MXI1/PPP3CA/RGS20/TGFB2/THRA/TRPS1	14
GO:0023061	signal release	14/306	440/16209	0.040339	0.220891	0.18624	ARRB1/CNR1/DGKI/GJA1/GLUL/IL6/ITPR2/MAOA/PPP3CA/SLC1A3/SLC38A2/SLC6A1/SLC6A11/SLC6A9	14
GO:0032844	regulation of homeostatic process	14/306	445/16209	0.0436256	0.232317	0.195873	ADCYAP1R1/ARRB1/ATP1A2/CNR1/DMD/EDNRB/GJA1/IFI6/ITPR2/PDK4/PLA2G4A/PPARGC1A/RORA/TGFB2	14
GO:0007265	Ras protein signal transduction	14/306	470/16209	0.0629124	0.279007	0.235239	ABCA1/ANGPT1/APOE/ARRB1/DGKI/EGF/ELMO1/ERBB3/ERBB4/FGF1/MMD2/MRAS/PREX2/PSD2	14
GO:0042383	sarcolemma	13/322	124/17301	5.43133e-07	6.96374e-05	5.88318e-05	ABCC9/ATP1A2/CD59/DMD/KCNJ8/KCNN2/PGM5/PPP3CA/SCN1A/SLC38A2/SNTB1/SYNC/VCAM1	13
GO:0015081	sodium ion transmembrane transporter activity	13/297	130/16271	7.45061e-07	8.92211e-05	7.35258e-05	ATP1A2/SCN1A/SLC13A5/SLC1A3/SLC1A4/SLC20A2/SLC4A4/SLC5A3/SLC6A1/SLC6A11/SLC6A9/SLC9A7/SLC9A9	13
GO:0030016	myofibril	13/322	205/17301	0.000126784	0.00301355	0.00254594	ABCC9/DMD/FBXO32/KCNJ8/KCNN2/PDLIM3/PGM5/PPP3CA/SCN1A/SORBS2/SYNC/TIMP4/TMOD2	13
GO:0030203	glycosaminoglycan metabolic process	13/306	170/16209	2.10492e-05	0.0039128	0.003299	ANGPT1/BCAN/CHST11/CHST6/CHST7/CHST9/CSPG5/EGF/HS6ST1/NCAN/NDST3/PIM1/SDC3	13
GO:0006022	aminoglycan metabolic process	13/306	177/16209	3.22277e-05	0.00424245	0.00357693	ANGPT1/BCAN/CHST11/CHST6/CHST7/CHST9/CSPG5/EGF/HS6ST1/NCAN/NDST3/PIM1/SDC3	13
GO:0031099	regeneration	13/306	177/16209	3.22277e-05	0.00424245	0.00357693	APOD/APOE/ERBB4/GFAP/GJA1/LAMB2/MATN2/MSTN/NTRK3/OMG/PLAU/TIMP3/TNC	13
GO:0007626	locomotory behavior	13/306	196/16209	9.22054e-05	0.00813752	0.00686098	ADGRL3/ASTN1/ATP1A2/CACNB4/GNG7/GPR37/KCND2/KCNJ10/LGI4/OLFM2/PREX2/SCN1A/SLC4A10	13
lung	lung	13/54	142/1537	0.00081919	0.0086015	0.0073296	ADGRL3/CDH10/CTNNA3/DNER/EPHA3/ERBB4/GRIK3/LRP1B/NCAM2/NTRK3/PLSCR4/SLC38A3/SLIT2	13
GO:0060560	developmental growth involved in morphogenesis	13/306	213/16209	0.000211314	0.0126443	0.0106608	APOE/DCC/DCLK1/FGF1/FN1/LAMB2/NKD1/NTRK3/OMG/ROBO1/SEMA3B/SLIT2/TNC	13
GO:1901617	organic hydroxy compound biosynthetic process	13/306	229/16209	0.00042563	0.0229631	0.0193608	ADCYAP1R1/APOE/BBOX1/CDH3/CYP39A1/FGF1/GPR37/IMPA2/LPIN3/PCYT1B/PLA2G4A/PLTP/TGFB2	13
GO:0050803	regulation of synapse structure or activity	13/306	235/16209	0.000543717	0.0263143	0.0221864	ADGRL3/APOE/BCAN/CTNNA2/DGKI/GFAP/KCNJ10/LRRN1/LRRN3/NTRK3/SHISA6/SLITRK2/THBS2	13
GO:0019932	second-messenger-mediated signaling	13/306	240/16209	0.000662272	0.0280309	0.0236336	ADCYAP1R1/ADGRG6/APOE/ATP1A2/DDAH1/DMD/EDNRB/ERBB3/ITPR2/PDE10A/PPP3CA/TENM2/VCAM1	13
GO:0030168	platelet activation	13/306	255/16209	0.0011563	0.0364631	0.0307431	APOE/ARRB1/AXL/DGKB/DGKI/EGF/FN1/IL6/ITPR2/PLA2G4A/PLSCR1/SLC7A11/TGFB2	13
GO:0019216	regulation of lipid metabolic process	13/306	282/16209	0.00281141	0.0589321	0.0496873	ABCD2/APOD/APOE/CNR1/ERBB4/FGF1/NPC2/PDK4/PLA2G4A/PPARGC1A/RORA/THRA/TNFAIP8L3	13
GO:0016053	organic acid biosynthetic process	13/306	297/16209	0.00435922	0.0763095	0.0643387	BBOX1/BCAN/CSPG5/CYP39A1/FAXDC2/GATM/GLUL/GPT2/NCAN/PDK4/PLA2G4A/PLP1/SLC1A3	13
GO:0046394	carboxylic acid biosynthetic process	13/306	297/16209	0.00435922	0.0763095	0.0643387	BBOX1/BCAN/CSPG5/CYP39A1/FAXDC2/GATM/GLUL/GPT2/NCAN/PDK4/PLA2G4A/PLP1/SLC1A3	13
GO:0048638	regulation of developmental growth	13/306	300/16209	0.00473888	0.0820823	0.069206	APOE/DCC/ERBB4/FN1/GJA1/HEY2/MSTN/NKD1/NTRK3/OMG/SEMA3B/SLIT2/WWC1	13
GO:1903533	regulation of protein targeting	13/306	302/16209	0.00500645	0.0848597	0.0715476	ANGPT1/APOD/CDH1/EGF/ERBB4/HES1/HNMT/IL6/MDFI/MXI1/PPP3CA/RGS20/THRA	13
GO:0001655	urogenital system development	13/306	328/16209	0.00972047	0.121194	0.102182	AHR/ANGPT1/AR/FGF1/HES1/KCNJ8/KLF15/LAMB2/NOTCH3/SLIT2/SOX8/THRA/TNC	13
GO:0010769	regulation of cell morphogenesis involved in differentiation	13/306	329/16209	0.00995421	0.121194	0.102182	APOE/CRB2/DCC/EPHA3/FN1/LRRC4C/NTRK3/OMG/PPP3CA/ROBO1/SEMA3B/SLIT2/TGFB2	13
GO:0004857	enzyme inhibitor activity	13/297	367/16271	0.0176669	0.136491	0.11248	ANOS1/ARRB1/CARD16/CRB2/CST3/DGKI/ELFN2/LRRC4C/PPP1R14C/SLIT2/TFPI/TIMP3/TIMP4	13
DOID:10591	pre-eclampsia	13/184	273/7584	0.0152595	0.136759	0.115976	ANGPT1/APOE/AR/CFI/CNR1/CST3/CTNNA3/DDAH1/HMOX1/IL6/PLAU/TFPI/VCAM1	13
GO:0050673	epithelial cell proliferation	13/306	343/16209	0.0137102	0.146972	0.123916	APOE/CDH3/EDNRB/FGF1/GJA1/GLUL/HMOX1/IL6/NRARP/PLAU/RAP1GAP/ROBO1/TGFB2	13
GO:0050900	leukocyte migration	13/306	354/16209	0.0173597	0.160496	0.135319	ANGPT1/APOD/EDNRB/FN1/HMOX1/IL6/JAM2/SIRPA/SLC7A11/SLIT2/SWAP70/TGFB2/VCAM1	13
GO:0005216	ion channel activity	13/297	404/16271	0.0348972	0.175935	0.144985	ABCC9/CACNB4/GRIK3/ITPR2/KCND2/KCNE5/KCNIP1/KCNJ10/KCNJ16/KCNJ8/KCNN2/SCN1A/SLC1A4	13
GO:0001503	ossification	13/306	370/16209	0.023926	0.179454	0.151303	BMPR1B/GJA1/GLI1/GPNMB/IL6/MGP/MN1/PLA2G4A/RASSF2/SOX8/TGFB2/THRA/TNC	13
GO:0002683	negative regulation of immune system process	13/306	371/16209	0.0243902	0.179826	0.151616	ANGPT1/APOD/AXL/CD59/CNR1/HES1/HMOX1/IFIT1/MASP1/NRARP/PAG1/SLIT2/TGFB2	13
GO:0030055	cell-substrate junction	13/322	394/17301	0.0337033	0.182707	0.154357	AIF1L/CD59/CDH1/DMD/GJA1/ITGB5/LRP1/PGM5/PLAU/SNTB1/SORBS2/TNC/TNS3	13
GO:0006790	sulfur compound metabolic process	13/306	375/16209	0.0263137	0.185436	0.156346	AHCYL2/ANGPT1/BCAN/CHST11/CHST6/CHST7/CHST9/CSPG5/HS6ST1/NCAN/NDST3/PDK4/SDC3	13
GO:0033157	regulation of intracellular protein transport	13/306	375/16209	0.0263137	0.185436	0.156346	ANGPT1/APOD/CDH1/EGF/ERBB4/HES1/HNMT/IL6/MDFI/MXI1/PPP3CA/RGS20/THRA	13
GO:0006066	alcohol metabolic process	13/306	386/16209	0.0321779	0.202691	0.170895	ABCA1/ADCYAP1R1/ALDH2/APOE/CHDH/CYP39A1/FGF1/IMPA2/LPIN3/NPC2/PCYT1B/PLA2G4A/SLC5A3	13
GO:0040017	positive regulation of locomotion	13/306	413/16209	0.0504773	0.250938	0.211573	AMOT/ANGPT1/FGF1/FN1/GLI1/IL6/NTRK3/PLAU/SASH1/SEMA3B/SLIT2/SWAP70/TGFB2	13
GO:0016055	Wnt signaling pathway	13/306	432/16209	0.0670086	0.287744	0.242605	AMER2/APCDD1/APOE/CDH3/CXXC4/EGF/GLI1/LRP1/MDFI/NDRG2/NKD1/NRARP/RGS20	13
GO:0048568	embryonic organ development	13/306	440/16209	0.0749304	0.295957	0.24953	CHST11/CRB2/GJA1/GLI1/HES1/HEY2/HS6ST1/LMO2/LRIG1/MDFI/TGFB2/THRA/VCAM1	13
GO:0051222	positive regulation of protein transport	13/306	442/16209	0.0770018	0.30149	0.254195	ARRB1/CDH1/CREBRF/EGF/ERBB4/GJA1/GLUL/HES1/HNMT/IL6/LRP1/PPP3CA/TGFB2	13
GO:0015629	actin cytoskeleton	13/322	444/17301	0.0727859	0.312373	0.263902	AIF1L/AMOT/CDH1/CTNNA2/DMD/GNG12/NOTCH3/PDLIM3/PGM5/SORBS2/STK17B/TMOD2/VCAM1	13
GO:0097285	cell-type specific apoptotic process	13/306	449/16209	0.084541	0.318449	0.268494	ANGPT1/APOE/ARRB1/AXL/ERBB3/HEY2/HMOX1/IL6/LRP1/PPARGC1A/STK17B/TGFB2/THRA	13
GO:0050865	regulation of cell activation	13/306	469/16209	0.108578	0.363652	0.306605	AHR/APOE/AXL/CD59/CNR1/HES1/HMOX1/IL6/NRARP/PAG1/PLSCR1/RORA/VCAM1	13
GO:0043900	regulation of multi-organism process	13/306	484/16209	0.129026	0.394633	0.332726	APOE/CNR1/CSPG5/EDNRB/ELMO1/IFIT1/MSTN/PDK4/PLAU/PLSCR1/SASH1/SCN1A/SLC1A3	13
GO:0002009	morphogenesis of an epithelium	13/306	491/16209	0.139266	0.410177	0.345832	EGF/FGF1/GJA1/HES1/HHIP/IL6/NKD1/NRARP/ROBO1/SLIT2/SOX8/TGFB2/TNC	13
GO:1904951	positive regulation of establishment of protein localization	13/306	496/16209	0.146846	0.42006	0.354165	ARRB1/CDH1/CREBRF/EGF/ERBB4/GJA1/GLUL/HES1/HNMT/IL6/LRP1/PPP3CA/TGFB2	13
GO:0002768	immune response-regulating cell surface receptor signaling pathway	13/306	497/16209	0.148388	0.421351	0.355253	ANGPT1/CACNB4/EGF/ELMO1/ERBB3/ERBB4/FGF1/FOXO4/ITPR2/PAG1/PLSCR1/PPP3CA/RFTN2	13
GO:0006024	glycosaminoglycan biosynthetic process	12/306	114/16209	1.63742e-06	0.00118327	0.000997647	ANGPT1/BCAN/CHST11/CHST6/CHST7/CHST9/CSPG5/EGF/HS6ST1/NCAN/NDST3/SDC3	12
GO:0006023	aminoglycan biosynthetic process	12/306	115/16209	1.79773e-06	0.00118327	0.000997647	ANGPT1/BCAN/CHST11/CHST6/CHST7/CHST9/CSPG5/EGF/HS6ST1/NCAN/NDST3/SDC3	12
GO:0042698	ovulation cycle	12/306	121/16209	3.08492e-06	0.00145035	0.00122283	AHR/ARRB1/AXL/BMPR1B/LFNG/MAP2K6/MSTN/PCYT1B/PLA2G4A/SLIT2/TGFB2/TIMP4	12
GO:0008514	organic anion transmembrane transporter activity	12/297	164/16271	4.85712e-05	0.00178966	0.00147483	SLC13A5/SLC1A3/SLC1A4/SLC38A2/SLC38A3/SLC4A4/SLC6A1/SLC6A11/SLC6A9/SLC7A11/SLCO1A2/SLCO1C1	12
GO:1903510	mucopolysaccharide metabolic process	12/306	128/16209	5.56064e-06	0.00206263	0.00173906	ANGPT1/BCAN/CHST11/CHST6/CHST7/CHST9/CSPG5/EGF/NCAN/NDST3/PIM1/SDC3	12
GO:0030017	sarcomere	12/322	182/17301	0.000159513	0.00328596	0.00277608	ABCC9/DMD/FBXO32/KCNN2/PDLIM3/PGM5/PPP3CA/SCN1A/SORBS2/SYNC/TIMP4/TMOD2	12
GO:0050839	cell adhesion molecule binding	12/297	179/16271	0.000112876	0.00337923	0.00278477	ADAMTS5/CADM2/CDH1/CTNNA2/CTNNA3/FN1/GFAP/GPNMB/ITGB5/LAMB2/TENM2/VCAM1	12
GO:0044449	contractile fiber part	12/322	199/17301	0.000363533	0.00624066	0.0052723	ABCC9/DMD/FBXO32/KCNN2/PDLIM3/PGM5/PPP3CA/SCN1A/SORBS2/SYNC/TIMP4/TMOD2	12
GO:0001505	regulation of neurotransmitter levels	12/306	175/16209	0.000124931	0.00956701	0.00806622	ALDH2/ATP1A2/DGKI/GFAP/GLUL/KCNJ10/MAOA/SLC1A3/SLC38A2/SLC6A1/SLC6A11/SLC6A9	12
GO:0006814	sodium ion transport	12/306	203/16209	0.000490653	0.0244658	0.0206278	ATP1A2/DMD/SCN1A/SLC13A5/SLC20A2/SLC38A2/SLC38A3/SLC4A10/SLC4A4/SLC5A3/SLC9A7/SLC9A9	12
GO:1900180	regulation of protein localization to nucleus	12/306	211/16209	0.000691664	0.0280479	0.023648	ANGPT1/APOD/CDH1/EGF/ERBB4/IL6/MDFI/MXI1/PPP3CA/RGS20/TGFB2/THRA	12
GO:0009743	response to carbohydrate	12/306	218/16209	0.000920254	0.0323304	0.0272587	ARRB1/CALCRL/CST3/FN1/GJA1/GLUL/MAP2K6/PLAU/PPARGC1A/PPP3CA/SLC6A1/VCAM1	12
GO:0016054	organic acid catabolic process	12/306	224/16209	0.00116336	0.0364631	0.0307431	ABCD2/ALDH6A1/BBOX1/BDH2/CNR1/CYP39A1/DDAH1/GLUL/GPT2/HNMT/LPIN3/QPRT	12
GO:0046395	carboxylic acid catabolic process	12/306	224/16209	0.00116336	0.0364631	0.0307431	ABCD2/ALDH6A1/BBOX1/BDH2/CNR1/CYP39A1/DDAH1/GLUL/GPT2/HNMT/LPIN3/QPRT	12
DOID:1826	epilepsy syndrome	12/184	197/7584	0.00296033	0.0553115	0.0469061	APOE/ATP1A2/CACNB4/CST3/GFAP/IL6/KCNJ10/LGI4/NTNG1/SCN1A/SLC1A3/SLIT2	12
GO:0071383	cellular response to steroid hormone stimulus	12/306	262/16209	0.0042439	0.0750897	0.0633103	AHR/AR/ATP1A2/CREBRF/FBXO32/IL6/MSTN/NR3C2/PPARGC1A/RORA/THRA/THRB	12
GO:1902495	transmembrane transporter complex	12/322	309/17301	0.0133511	0.104398	0.0881989	ABCC9/ATP1A2/CACNB4/HSPA2/KCND2/KCNE5/KCNIP1/KCNJ16/KCNJ8/OLFM2/SCN1A/SHISA6	12
GO:0050678	regulation of epithelial cell proliferation	12/306	283/16209	0.00771329	0.107107	0.0903052	APOE/CDH3/EDNRB/FGF1/GJA1/GLUL/IL6/NRARP/PLAU/RAP1GAP/ROBO1/TGFB2	12
GO:0050727	regulation of inflammatory response	12/306	283/16209	0.00771329	0.107107	0.0903052	APOD/APOE/CALCRL/CD59/CFI/CNR1/EDNRB/IL6/MASP1/PLA2G4A/RORA/SLIT2	12
GO:1990351	transporter complex	12/322	315/17301	0.015321	0.110097	0.0930134	ABCC9/ATP1A2/CACNB4/HSPA2/KCND2/KCNE5/KCNIP1/KCNJ16/KCNJ8/OLFM2/SCN1A/SHISA6	12
GO:0007548	sex differentiation	12/306	286/16209	0.00835208	0.112676	0.0950001	ADCYAP1R1/AHR/AR/ARRB1/AXL/BMPR1B/CST3/LFNG/PCYT1B/PLA2G4A/SLIT2/SOX8	12
GO:0070997	neuron death	12/306	289/16209	0.00903155	0.117948	0.0994452	ANGPT1/APOE/AXL/DCC/ERBB3/GPR75/HMOX1/IL6/LRP1/PLAU/PPARGC1A/TGFB2	12
GO:0001667	ameboidal-type cell migration	12/306	321/16209	0.0192602	0.170391	0.143661	AMOT/ANGPT1/APOE/EDNRB/ERBB4/FGF1/ROBO1/SASH1/SEMA3B/SLIT2/SOX8/TGFB2	12
GO:0045861	negative regulation of proteolysis	12/306	353/16209	0.0363808	0.214248	0.180639	ANOS1/ARRB1/CARD16/CD59/CRB2/CST3/IFI6/IL6/MASP1/TFPI/TIMP3/TIMP4	12
GO:0030335	positive regulation of cell migration	12/306	384/16209	0.061283	0.275522	0.232301	AMOT/ANGPT1/FGF1/FN1/GLI1/IL6/NTRK3/PLAU/SASH1/SEMA3B/SWAP70/TGFB2	12
GO:0052547	regulation of peptidase activity	12/306	386/16209	0.0632021	0.279534	0.235684	ANOS1/ARRB1/CARD16/CRB2/CST3/FN1/IFI6/IL6/ROBO1/TFPI/TIMP3/TIMP4	12
GO:0006979	response to oxidative stress	12/306	387/16209	0.0641765	0.279741	0.235858	APOD/APOE/CST3/FN1/GPR37/GPR37L1/HMOX1/IL6/MSRB2/PLA2G4A/PPARGC1A/SLC7A11	12
GO:0005925	focal adhesion	12/322	386/17301	0.0581977	0.280986	0.237385	AIF1L/CD59/CDH1/GJA1/ITGB5/LRP1/PGM5/PLAU/SNTB1/SORBS2/TNC/TNS3	12
GO:0005924	cell-substrate adherens junction	12/322	391/17301	0.0628371	0.294192	0.248542	AIF1L/CD59/CDH1/GJA1/ITGB5/LRP1/PGM5/PLAU/SNTB1/SORBS2/TNC/TNS3	12
GO:2000147	positive regulation of cell motility	12/306	396/16209	0.0733923	0.295957	0.24953	AMOT/ANGPT1/FGF1/FN1/GLI1/IL6/NTRK3/PLAU/SASH1/SEMA3B/SWAP70/TGFB2	12
GO:0051272	positive regulation of cellular component movement	12/306	407/16209	0.085762	0.318449	0.268494	AMOT/ANGPT1/FGF1/FN1/GLI1/IL6/NTRK3/PLAU/SASH1/SEMA3B/SWAP70/TGFB2	12
GO:0042326	negative regulation of phosphorylation	12/306	423/16209	0.10595	0.360281	0.303763	ANGPT1/APOE/ARRB1/DMD/IL6/LRRC4C/MSTN/NDRG2/NTRK3/PPARGC1A/RASSF2/SLIT2	12
GO:0072511	divalent inorganic cation transport	12/306	423/16209	0.10595	0.360281	0.303763	ADCYAP1R1/ATP1A2/CACNB4/CALCRL/DMD/EGF/GJA1/HSPA2/ITPR2/PPP3CA/RAMP1/TCN2	12
GO:0002694	regulation of leukocyte activation	12/306	435/16209	0.122794	0.3882	0.327302	AHR/AXL/CD59/CNR1/HES1/HMOX1/IL6/NRARP/PAG1/PLSCR1/RORA/VCAM1	12
GO:0046982	protein heterodimerization activity	12/297	465/16271	0.145195	0.469922	0.387256	AHR/AXL/ERBB3/IKZF2/JAM2/JDP2/PPP3CA/RRAGD/SOX8/TENM2/TGFB2/THRA	12
GO:0009150	purine ribonucleotide metabolic process	12/306	479/16209	0.196389	0.479011	0.403868	ABCA1/ADCYAP1R1/APOE/ATP1A2/CACNB4/CALCRL/CAP2/EDNRB/PDE10A/PPARGC1A/RAMP1/RORA	12
GO:0006875	cellular metal ion homeostasis	12/306	482/16209	0.20203	0.479011	0.403868	ADCYAP1R1/APOE/ATP1A2/CACNB4/CYBRD1/DMD/EDNRB/GJA1/HEPH/HMOX1/ITPR2/SWAP70	12
GO:0009306	protein secretion	12/306	490/16209	0.217418	0.482612	0.406904	ABCA1/ANGPT1/ARRB1/CNR1/FN1/GJA1/GLUL/IL6/ITPR2/OLFM2/PPP3CA/TGFB2	12
GO:0001501	skeletal system development	12/306	491/16209	0.219376	0.482612	0.406904	BCAN/BMPR1B/CHST11/EN1/HHIP/MDFI/MGP/NCAN/RASSF2/TGFB2/THRA/TRPS1	12
GO:0010817	regulation of hormone levels	12/306	492/16209	0.221341	0.484053	0.408119	ARRB1/BACE2/CHST9/CNR1/GJA1/GLUL/IL6/ITPR2/PPARGC1A/PPP3CA/SLCO1C1/SOX8	12
GO:0009259	ribonucleotide metabolic process	12/306	494/16209	0.225294	0.488283	0.411686	ABCA1/ADCYAP1R1/APOE/ATP1A2/CACNB4/CALCRL/CAP2/EDNRB/PDE10A/PPARGC1A/RAMP1/RORA	12
DOID:6364	migraine	11/184	71/7584	9.17075e-07	0.000162781	0.000138044	ALDH2/APOE/AR/ATP1A2/CNR1/EDNRB/HNMT/IL6/NOTCH3/RAMP1/SCN1A	11
GO:0046943	carboxylic acid transmembrane transporter activity	11/297	127/16271	2.1205e-05	0.00101572	0.000837038	SLC13A5/SLC1A3/SLC1A4/SLC38A2/SLC38A3/SLC6A1/SLC6A11/SLC6A9/SLC7A11/SLCO1A2/SLCO1C1	11
GO:0005342	organic acid transmembrane transporter activity	11/297	131/16271	2.83578e-05	0.00113195	0.000932821	SLC13A5/SLC1A3/SLC1A4/SLC38A2/SLC38A3/SLC6A1/SLC6A11/SLC6A9/SLC7A11/SLCO1A2/SLCO1C1	11
GO:0097306	cellular response to alcohol	11/306	123/16209	2.14009e-05	0.0039128	0.003299	ABCA1/CDH1/FBXO32/IL6/ITPR2/MLC1/MSTN/PIM1/PPARGC1A/RORA/TNC	11
GO:0007270	neuron-neuron synaptic transmission	11/306	125/16209	2.49052e-05	0.00407882	0.00343897	ATP1A2/CACNB4/CNR1/DGKI/GLUL/GRIK3/PLCL1/SLC1A4/SLC6A1/SLC6A9/TMOD2	11
GO:0001764	neuron migration	11/306	143/16209	8.59207e-05	0.00813752	0.00686098	ADGRL3/APBB2/ASTN1/AXL/DCC/DCLK1/DNER/ERBB4/GJA1/MATN2/NTRK3	11
GO:0043279	response to alkaloid	11/306	143/16209	8.59207e-05	0.00813752	0.00686098	ADGRL3/ATP1A2/CNR1/HMOX1/HNMT/IL6/PLAU/PPARGC1A/SLC6A1/SLC7A11/VCAM1	11
GO:0006865	amino acid transport	11/306	145/16209	9.73672e-05	0.00821629	0.00692739	ATP1A2/CACNB4/KCNJ10/SLC1A3/SLC1A4/SLC38A2/SLC38A3/SLC6A1/SLC6A11/SLC6A9/SLC7A11	11
DOID:6713	cerebrovascular disease	11/184	115/7584	0.000100819	0.00894765	0.00758792	APOE/AQP4/CST3/DDAH1/FGF1/IL6/JDP2/NOTCH3/RAMP1/TFPI/TIMP3	11
GO:0005539	glycosaminoglycan binding	11/297	200/16271	0.00114556	0.0211048	0.0173922	ANOS1/APOE/BCAN/FGF1/FN1/GPNMB/MSTN/NCAN/NELL2/SLIT2/THBS2	11
GO:0042306	regulation of protein import into nucleus	11/306	176/16209	0.000525624	0.0258183	0.0217682	ANGPT1/APOD/CDH1/EGF/ERBB4/IL6/MDFI/MXI1/PPP3CA/RGS20/THRA	11
GO:0006836	neurotransmitter transport	11/306	179/16209	0.000605599	0.02772	0.0233715	ATP1A2/DGKI/GFAP/GLUL/KCNJ10/MAOA/SLC1A3/SLC38A2/SLC6A1/SLC6A11/SLC6A9	11
GO:1904589	regulation of protein import	11/306	180/16209	0.000634413	0.02772	0.0233715	ANGPT1/APOD/CDH1/EGF/ERBB4/IL6/MDFI/MXI1/PPP3CA/RGS20/THRA	11
GO:0010001	glial cell differentiation	11/306	181/16209	0.00066436	0.0280309	0.0236336	DNER/ERBB3/GFAP/GPR37L1/HES1/KCNJ10/LAMB2/LGI4/NTRK3/PLP1/SOX8	11
GO:0035637	multicellular organismal signaling	11/306	186/16209	0.000832327	0.0316985	0.0267259	ABCC9/ATP1A2/CACNB4/CTNNA3/GJA1/IL6/ITPR2/KCND2/KCNE5/KCNIP1/SCN1A	11
DOID:0050700	cardiomyopathy	11/184	146/7584	0.000808376	0.0346415	0.0293772	ABCC9/AR/CTNNA3/DMD/EDNRB/GJA1/IL6/ITPR2/NR3C2/TFPI/TNC	11
GO:0044272	sulfur compound biosynthetic process	11/306	213/16209	0.00245953	0.0547393	0.0461523	ANGPT1/BCAN/CHST11/CHST6/CHST7/CHST9/CSPG5/HS6ST1/NCAN/NDST3/PDK4	11
GO:0046822	regulation of nucleocytoplasmic transport	11/306	214/16209	0.00255038	0.0547393	0.0461523	ANGPT1/APOD/CDH1/EGF/ERBB4/IL6/MDFI/MXI1/PPP3CA/RGS20/THRA	11
GO:0098742	cell-cell adhesion via plasma-membrane adhesion molecules	11/306	214/16209	0.00255038	0.0547393	0.0461523	CADM2/CDH1/CDH10/CDH20/CDH3/DCHS2/PCDH20/PCDH7/ROBO1/TENM2/VCAM1	11
GO:0001818	negative regulation of cytokine production	11/306	217/16209	0.00283933	0.0591406	0.0498632	ANGPT1/APOD/ARRB1/AXL/CDH3/FN1/GPNMB/HMOX1/IL6/NDRG2/TGFB2	11
GO:0015850	organic hydroxy compound transport	11/306	227/16209	0.0039984	0.0727002	0.0612956	ABCA1/APOE/AQP4/CNR1/EGF/LRP1/NPC2/PLTP/SLC5A3/SLCO1A2/SLCO1C1	11
GO:0098656	anion transmembrane transport	11/306	234/16209	0.00501411	0.0848597	0.0715476	ABCA1/SLC13A5/SLC1A3/SLC1A4/SLC20A2/SLC38A2/SLC38A3/SLC4A10/SLC4A4/SLC6A9/SLC7A11	11
GO:0034702	ion channel complex	11/322	275/17301	0.0142939	0.105162	0.0888444	ABCC9/CACNB4/HSPA2/KCND2/KCNE5/KCNIP1/KCNJ16/KCNJ8/OLFM2/SCN1A/SHISA6	11
GO:1901214	regulation of neuron death	11/306	256/16209	0.00958567	0.121194	0.102182	ANGPT1/APOE/AXL/DCC/ERBB3/GPR75/HMOX1/IL6/LRP1/PPARGC1A/TGFB2	11
GO:0005261	cation channel activity	11/297	295/16271	0.0199799	0.142333	0.117294	ABCC9/CACNB4/ITPR2/KCND2/KCNE5/KCNIP1/KCNJ10/KCNJ16/KCNJ8/KCNN2/SCN1A	11
GO:0032102	negative regulation of response to external stimulus	11/306	270/16209	0.0138496	0.147023	0.123959	APOD/APOE/CALCRL/CTNNA2/GJA1/IFIT1/PLAU/ROBO1/RORA/SEMA3B/SLIT2	11
GO:0048863	stem cell differentiation	11/306	273/16209	0.0149255	0.153499	0.12942	CRB2/EDNRB/EPHA3/ERBB4/FOXO4/HES1/HEY2/MSTN/SEMA3B/SOX8/TGFB2	11
GO:0022836	gated channel activity	11/297	313/16271	0.0292022	0.158666	0.130755	CACNB4/GRIK3/ITPR2/KCND2/KCNE5/KCNIP1/KCNJ10/KCNJ16/KCNJ8/KCNN2/SCN1A	11
GO:0071496	cellular response to external stimulus	11/306	278/16209	0.0168572	0.160496	0.135319	ATP1A2/AXL/GJA1/GLUL/HMOX1/PDK4/PIM1/RRAGD/SLC38A2/SLC38A3/TNC	11
GO:0051056	regulation of small GTPase mediated signal transduction	11/306	279/16209	0.0172649	0.160496	0.135319	ABCA1/AMOT/APOE/ARRB1/DGKI/FAM13A/MMD2/PREX2/PSD2/RAP1GAP/SLIT2	11
GO:0045666	positive regulation of neuron differentiation	11/306	302/16209	0.0288148	0.19353	0.163171	APOE/BRINP3/CNR1/DMD/EPHA3/FN1/IL6/MMD2/NTRK3/ROBO1/SLIT2	11
GO:0001101	response to acid chemical	11/306	320/16209	0.041112	0.224378	0.189179	ABCA1/BRINP3/EPHA3/FN1/IL6/NTRK3/PDK4/PPARGC1A/RRAGD/TIMP3/TNC	11
GO:0006936	muscle contraction	11/306	324/16209	0.0442742	0.233072	0.19651	ATP1A2/CALCRL/CTNNA3/DMD/EDNRB/GJA1/ITGB5/KCNE5/MAP2K6/SNTB1/TMOD2	11
GO:0060537	muscle tissue development	11/306	353/16209	0.0722535	0.295957	0.24953	DNER/ERBB4/GJA1/HEY2/MEGF10/MSTN/PPARGC1A/PPP3CA/SORBS2/SOX8/TGFB2	11
GO:0031252	cell leading edge	11/322	354/17301	0.0679813	0.308915	0.260981	AIF1L/AMOT/APBB2/CDH1/CTNNA2/CTNNA3/ITGB5/ROBO1/SORBS2/SWAP70/WWC1	11
GO:0001701	in utero embryonic development	11/306	365/16209	0.0865441	0.320379	0.270121	AMOT/ANGPT1/GJA1/HES1/HEY2/HS6ST1/LRP1B/MDFI/SLIT2/SOX8/VCAM1	11
GO:0052548	regulation of endopeptidase activity	11/306	366/16209	0.0878084	0.323603	0.272839	ANOS1/ARRB1/CARD16/CRB2/CST3/IFI6/IL6/ROBO1/TFPI/TIMP3/TIMP4	11
GO:0006816	calcium ion transport	11/306	374/16209	0.0983294	0.347585	0.293059	ADCYAP1R1/ATP1A2/CACNB4/CALCRL/DMD/EGF/GJA1/HSPA2/ITPR2/PPP3CA/RAMP1	11
GO:0035239	tube morphogenesis	11/306	376/16209	0.101073	0.353456	0.298009	EGF/FGF1/GJA1/GLI1/HES1/HHIP/NRARP/ROBO1/SLIT2/SOX8/TNC	11
GO:0001558	regulation of cell growth	11/306	384/16209	0.112495	0.370963	0.31277	APBB2/APOE/DCC/FAM107A/FN1/GJA1/NTRK3/OMG/SEMA3B/SLIT2/TGFB2	11
GO:0001933	negative regulation of protein phosphorylation	11/306	386/16209	0.115463	0.374125	0.315435	ANGPT1/APOE/ARRB1/DMD/IL6/LRRC4C/NDRG2/NTRK3/PPARGC1A/RASSF2/SLIT2	11
hsa04010	MAPK signaling pathway	11/164	254/7061	0.0339758	0.400557	0.374581	408/785/1950/2246/55970/3306/5608/22808/5321/5530/7042	11
GO:0044089	positive regulation of cellular component biogenesis	11/306	399/16209	0.135824	0.404889	0.341374	ADGRL3/AHR/AMOT/APOE/LRRN1/LRRN3/NTRK3/SLITRK2/SWAP70/TENM2/THBS2	11
GO:0044437	vacuolar part	11/322	388/17301	0.110484	0.406423	0.343358	ARL8A/ARRB1/BCAN/CSPG5/EGF/GPR137B/GYG2/LRP1/NCAN/SDC3/TCN2	11
GO:0038179	neurotrophin signaling pathway	11/306	403/16209	0.142457	0.412336	0.347653	ADCYAP1R1/ANGPT1/EGF/ERBB3/ERBB4/FGF1/FOXO4/ITPR2/NTRK3/OMG/PDE1C	11
GO:0070838	divalent metal ion transport	11/306	420/16209	0.172495	0.461261	0.388902	ADCYAP1R1/ATP1A2/CACNB4/CALCRL/DMD/EGF/GJA1/HSPA2/ITPR2/PPP3CA/RAMP1	11
GO:0043405	regulation of MAP kinase activity	11/306	467/16209	0.269063	0.514443	0.433742	ANGPT1/APOE/ARRB1/EGF/ERBB3/ERBB4/FGF1/MAP2K6/MDFI/NTRK3/SASH1	11
GO:0071375	cellular response to peptide hormone stimulus	11/306	499/16209	0.342987	0.55359	0.466748	ANGPT1/EGF/ERBB3/ERBB4/FGF1/FOXO4/GNG12/GNG7/MSTN/PDK4/RRAGD	11
hsa04151	PI3K-Akt signaling pathway	11/164	339/7061	0.164222	0.750729	0.702045	284/1950/2246/2335/55970/2788/3569/3693/3913/7058/3371	11
GO:0015294	solute:cation symporter activity	10/297	90/16271	5.56624e-06	0.000333279	0.00027465	SLC13A5/SLC15A2/SLC1A3/SLC1A4/SLC20A2/SLC4A4/SLC5A3/SLC6A1/SLC6A11/SLC6A9	10
GO:0006029	proteoglycan metabolic process	10/306	98/16209	1.60366e-05	0.00381984	0.00322062	BCAN/BMPR1B/CHST11/CHST7/CHST9/CSPG5/HS6ST1/NCAN/NDST3/SDC3	10
GO:0022602	ovulation cycle process	10/306	98/16209	1.60366e-05	0.00381984	0.00322062	AHR/ARRB1/BMPR1B/LFNG/MAP2K6/MSTN/PCYT1B/PLA2G4A/SLIT2/TGFB2	10
GO:0015079	potassium ion transmembrane transporter activity	10/297	143/16271	0.000297568	0.00750184	0.00618215	ABCC9/ATP1A2/KCND2/KCNE5/KCNIP1/KCNJ10/KCNJ16/KCNJ8/KCNN2/SLC9A7	10
GO:0002526	acute inflammatory response	10/306	137/16209	0.000275243	0.0156177	0.0131677	CD59/CFI/CNR1/EDNRB/FN1/IL6/MASP1/PLA2G4A/PLSCR1/VCAM1	10
DOID:3069	astrocytoma	10/184	111/7584	0.000341796	0.0263548	0.0223498	AQP4/BCAN/ERBB3/ERBB4/IL6/MATN2/MXI1/NDRG2/PLAU/TNC	10
GO:0051384	response to glucocorticoid	10/306	164/16209	0.00112776	0.0363867	0.0306787	AHR/CREBRF/FBXO32/FN1/HNMT/IL6/MSTN/NTRK3/PLA2G4A/SLIT2	10
DOID:0060036	intrinsic cardiomyopathy	10/184	132/7584	0.0013349	0.0380074	0.0322316	ABCC9/AR/CTNNA3/DMD/EDNRB/GJA1/IL6/ITPR2/NR3C2/TNC	10
GO:0031960	response to corticosteroid	10/306	175/16209	0.00183416	0.0475292	0.0400732	AHR/CREBRF/FBXO32/FN1/HNMT/IL6/MSTN/NTRK3/PLA2G4A/SLIT2	10
GO:0071804	cellular potassium ion transport	10/306	176/16209	0.00191298	0.0488033	0.0411475	ABCC9/ATP1A2/KCND2/KCNE5/KCNIP1/KCNJ10/KCNJ16/KCNJ8/KCNN2/SLC9A7	10
GO:0071805	potassium ion transmembrane transport	10/306	176/16209	0.00191298	0.0488033	0.0411475	ABCC9/ATP1A2/KCND2/KCNE5/KCNIP1/KCNJ10/KCNJ16/KCNJ8/KCNN2/SLC9A7	10
hsa04724	Glutamatergic synapse	10/164	112/7061	0.000255911	0.057324	0.0536066	2752/55970/2788/2899/3709/5321/5530/6507/54407/10991	10
GO:0048588	developmental cell growth	10/306	187/16209	0.00297456	0.0608264	0.0512845	APOE/DCC/DCLK1/FN1/LAMB2/NTRK3/OMG/SEMA3B/SLIT2/SORBS2	10
GO:0009187	cyclic nucleotide metabolic process	10/306	191/16209	0.00346061	0.0662144	0.0558272	ABCA1/ADCYAP1R1/APOE/CACNB4/CALCRL/CAP2/EDNRB/PDE10A/RAMP1/RORA	10
GO:0007219	Notch signaling pathway	10/306	206/16209	0.00587047	0.0924388	0.0779378	ARRB1/DNER/DTX4/HES1/HEY2/LFNG/NOTCH3/NRARP/SORBS2/TIMP4	10
GO:0072330	monocarboxylic acid biosynthetic process	10/306	208/16209	0.00627184	0.0955585	0.0805681	BBOX1/BCAN/CSPG5/CYP39A1/FAXDC2/NCAN/PDK4/PLA2G4A/PLP1/SLC1A3	10
GO:1901681	sulfur compound binding	10/297	231/16271	0.0101157	0.095976	0.0790924	ALDH6A1/ANOS1/APOE/FGF1/FN1/GPNMB/MSTN/NELL2/SLIT2/THBS2	10
GO:0006813	potassium ion transport	10/306	212/16209	0.00713846	0.102142	0.0861189	ABCC9/ATP1A2/KCND2/KCNE5/KCNIP1/KCNJ10/KCNJ16/KCNJ8/KCNN2/SLC9A7	10
GO:0042277	peptide binding	10/297	238/16271	0.012287	0.113134	0.0932319	ADCYAP1R1/APBB2/APOE/BACE2/CST3/EDNRB/GPR1/GPR37/GPR37L1/TGFB2	10
GO:0000302	response to reactive oxygen species	10/306	220/16209	0.00914755	0.118991	0.100324	APOD/APOE/CST3/FN1/GPR37/GPR37L1/HMOX1/IL6/PLA2G4A/PPARGC1A	10
GO:0009266	response to temperature stimulus	10/306	227/16209	0.0112379	0.129201	0.108933	FGF1/GMPR/HMOX1/HSPA2/IL6/MSTN/PLA2G4A/PPARGC1A/ST8SIA1/THRA	10
GO:0033218	amide binding	10/297	261/16271	0.0219313	0.142955	0.117807	ADCYAP1R1/APBB2/APOE/BACE2/CST3/EDNRB/GPR1/GPR37/GPR37L1/TGFB2	10
GO:0045137	development of primary sexual characteristics	10/306	233/16209	0.013302	0.144957	0.122217	ADCYAP1R1/AHR/ARRB1/BMPR1B/CST3/LFNG/PCYT1B/PLA2G4A/SLIT2/SOX8	10
GO:0010951	negative regulation of endopeptidase activity	10/306	234/16209	0.013672	0.146972	0.123916	ANOS1/ARRB1/CARD16/CRB2/CST3/IFI6/IL6/TFPI/TIMP3/TIMP4	10
GO:0060485	mesenchyme development	10/306	243/16209	0.0173583	0.160496	0.135319	CRB2/EDNRB/EPHA3/ERBB3/ERBB4/HES1/HEY2/SEMA3B/SOX8/TGFB2	10
hsa04390	Hippo signaling pathway	10/164	153/7061	0.00287353	0.160918	0.150482	154796/658/999/286204/1496/29119/2246/85407/7042/23286	10
GO:0010466	negative regulation of peptidase activity	10/306	244/16209	0.0178091	0.162805	0.137266	ANOS1/ARRB1/CARD16/CRB2/CST3/IFI6/IL6/TFPI/TIMP3/TIMP4	10
GO:0050795	regulation of behavior	10/306	246/16209	0.0187367	0.166814	0.140645	CNR1/FGF1/FN1/GJA1/IL6/NTRK3/ROBO1/SEMA3B/SLIT2/SWAP70	10
DOID:0060040	pervasive developmental disorder	10/184	197/7584	0.0213948	0.172195	0.146028	APOE/AQP4/AR/EGF/GJA1/HEPACAM/MAOA/NTNG1/PTCHD1/SCN1A	10
GO:0034330	cell junction organization	10/306	253/16209	0.0222639	0.178274	0.150308	AMOT/APOD/CADM2/CDH1/CDH10/CDH3/EPHA3/FN1/GJA1/TGFB2	10
GO:0045165	cell fate commitment	10/306	260/16209	0.0262505	0.185436	0.156346	ERBB4/HES1/HEY2/IL6/NOTCH3/NTRK3/RORA/SOX8/TGFB2/TRPS1	10
GO:0001822	kidney development	10/306	272/16209	0.0342343	0.212576	0.179229	ANGPT1/FGF1/HES1/KCNJ8/KLF15/LAMB2/NOTCH3/SLIT2/SOX8/THRA	10
GO:0006367	transcription initiation from RNA polymerase II promoter	10/306	274/16209	0.0357136	0.213201	0.179756	AHR/AR/HEY2/NOTCH3/NR3C2/PPARGC1A/RORA/RRAGD/THRA/THRB	10
GO:0006898	receptor-mediated endocytosis	10/306	279/16209	0.0396054	0.219874	0.185382	ANGPT1/APOE/ARRB1/CALCRL/CFI/LRP1/LRP1B/MASP1/MLC1/RAMP1	10
DOID:0060038	specific developmental disorder	10/184	215/7584	0.0361454	0.221235	0.187615	ATP1A2/DMD/IL6/LAMB2/MAOA/OMG/PTCHD1/SCN1A/SLC1A3/TMEM47	10
GO:0044262	cellular carbohydrate metabolic process	10/306	282/16209	0.0420757	0.227002	0.191392	ADCYAP1R1/GYG2/IL6/IMPA2/PDK4/PPARGC1A/PPP1R3C/RAMP1/RORA/SLC5A3	10
GO:0072001	renal system development	10/306	287/16209	0.0464236	0.239467	0.201902	ANGPT1/FGF1/HES1/KCNJ8/KLF15/LAMB2/NOTCH3/SLIT2/SOX8/THRA	10
GO:0016042	lipid catabolic process	10/306	288/16209	0.0473283	0.240796	0.203022	ABCD2/ABHD4/APOE/BDH2/CNR1/CYP39A1/LPIN3/PLA2G4A/RARRES3/THRA	10
GO:0051235	maintenance of location	10/306	288/16209	0.0473283	0.240796	0.203022	ABCA1/ABHD4/APOE/ATP1A2/DMD/IL6/ITPR2/MDFI/MXI1/THRA	10
GO:0032970	regulation of actin filament-based process	10/306	304/16209	0.0634413	0.279534	0.235684	AMOT/ATP1A2/CTNNA3/EPHA3/LRP1/NTRK3/SLIT2/SWAP70/TGFB2/TMOD2	10
GO:0030111	regulation of Wnt signaling pathway	10/306	313/16209	0.0738957	0.295957	0.24953	AMER2/APCDD1/APOE/CXXC4/GLI1/LRP1/MDFI/NKD1/NRARP/RGS20	10
GO:0006352	DNA-templated transcription, initiation	10/306	316/16209	0.0776075	0.302973	0.255445	AHR/AR/HEY2/NOTCH3/NR3C2/PPARGC1A/RORA/RRAGD/THRA/THRB	10
GO:0032535	regulation of cellular component size	10/306	323/16209	0.0867124	0.320641	0.270342	AMOT/APOE/DCC/FN1/NTRK3/OMG/SEMA3B/SLIT2/SWAP70/TMOD2	10
GO:0018108	peptidyl-tyrosine phosphorylation	10/306	328/16209	0.0935971	0.33738	0.284455	ANGPT1/AXL/EGF/EPHA3/ERBB3/ERBB4/HES1/IL6/MAP2K6/NTRK3	10
GO:0010959	regulation of metal ion transport	10/306	329/16209	0.0950122	0.341732	0.288124	ADCYAP1R1/ATP1A2/CACNB4/DMD/EGF/GJA1/HSPA2/KCNE5/KCNIP1/KCNN2	10
GO:0018212	peptidyl-tyrosine modification	10/306	330/16209	0.0964399	0.344421	0.290392	ANGPT1/AXL/EGF/EPHA3/ERBB3/ERBB4/HES1/IL6/MAP2K6/NTRK3	10
GO:0060562	epithelial tube morphogenesis	10/306	334/16209	0.102277	0.354853	0.299187	EGF/FGF1/GJA1/HES1/HHIP/NRARP/ROBO1/SLIT2/SOX8/TNC	10
GO:0042578	phosphoric ester hydrolase activity	10/297	342/16271	0.0974133	0.362856	0.299024	GDPD1/GDPD2/HMOX1/IMPA2/LPIN3/PDE10A/PDE1C/PLCL1/PPP1R3C/PPP3CA	10
GO:0010038	response to metal ion	10/306	338/16209	0.108317	0.363652	0.306605	CDH1/CYBRD1/FN1/HMOX1/IL6/PLA2G4A/PPARGC1A/PPP3CA/SLC6A1/VCAM1	10
GO:0014706	striated muscle tissue development	10/306	339/16209	0.109858	0.364182	0.307053	DNER/ERBB4/GJA1/HEY2/MEGF10/MSTN/PPP3CA/SORBS2/SOX8/TGFB2	10
GO:0071774	response to fibroblast growth factor	10/306	342/16209	0.114556	0.374125	0.315435	ANGPT1/EGF/ERBB3/ERBB4/FGF1/FOXO4/HHIP/ITPR2/PDE1C/TNC	10
GO:1901605	alpha-amino acid metabolic process	10/306	342/16209	0.114556	0.374125	0.315435	AHCYL2/ALDH6A1/DDAH1/GATM/GLUL/GPT2/HNMT/PLA2G4A/PLSCR1/SLC1A3	10
GO:0016236	macroautophagy	10/306	351/16209	0.129318	0.39516	0.333171	CSPG5/LIX1/MSTN/PDK4/RRAGD/SCN1A/SLC1A3/SLC1A4/SLC6A1/SLCO1A2	10
GO:0006631	fatty acid metabolic process	10/306	357/16209	0.139706	0.410177	0.345832	ABCD2/BDH2/CNR1/CYP2J2/FAXDC2/LPIN3/PDK4/PLA2G4A/PLP1/PPARGC1A	10
GO:0032388	positive regulation of intracellular transport	10/306	359/16209	0.143263	0.413878	0.348952	ADCYAP1R1/CDH1/CREBRF/EGF/ERBB4/HES1/HNMT/IL6/MLC1/PPP3CA	10
GO:0042886	amide transport	10/306	359/16209	0.143263	0.413878	0.348952	ABCA1/ARRB1/CNR1/GJA1/GLUL/IL6/ITPR2/PPP3CA/SLC15A2/SLC38A3	10
GO:0007173	epidermal growth factor receptor signaling pathway	10/306	363/16209	0.150518	0.426295	0.359422	ANGPT1/EGF/ERBB3/ERBB4/FGF1/FOXO4/ITPR2/PAG1/PDE1C/RASSF2	10
GO:0038127	ERBB signaling pathway	10/306	370/16209	0.163654	0.44882	0.378413	ANGPT1/EGF/ERBB3/ERBB4/FGF1/FOXO4/ITPR2/PAG1/PDE1C/RASSF2	10
GO:0048011	neurotrophin TRK receptor signaling pathway	10/306	400/16209	0.225747	0.488283	0.411686	ADCYAP1R1/ANGPT1/EGF/ERBB3/ERBB4/FGF1/FOXO4/ITPR2/OMG/PDE1C	10
GO:0050708	regulation of protein secretion	10/306	404/16209	0.234659	0.488774	0.4121	ANGPT1/ARRB1/CNR1/FN1/GJA1/GLUL/IL6/ITPR2/PPP3CA/TGFB2	10
GO:0042110	T cell activation	10/306	442/16209	0.324867	0.547128	0.461299	CD59/HES1/IL6/LFNG/NRARP/PAG1/PPP3CA/RORA/SATB1/VCAM1	10
GO:0070489	T cell aggregation	10/306	442/16209	0.324867	0.547128	0.461299	CD59/HES1/IL6/LFNG/NRARP/PAG1/PPP3CA/RORA/SATB1/VCAM1	10
GO:0071593	lymphocyte aggregation	10/306	443/16209	0.327346	0.547128	0.461299	CD59/HES1/IL6/LFNG/NRARP/PAG1/PPP3CA/RORA/SATB1/VCAM1	10
GO:0070486	leukocyte aggregation	10/306	450/16209	0.344801	0.555428	0.468298	CD59/HES1/IL6/LFNG/NRARP/PAG1/PPP3CA/RORA/SATB1/VCAM1	10
GO:0032868	response to insulin	10/306	451/16209	0.347308	0.55892	0.471241	ANGPT1/EGF/ERBB3/ERBB4/FGF1/FOXO4/IL6/MSTN/PDK4/RRAGD	10
GO:0032147	activation of protein kinase activity	10/306	465/16209	0.38267	0.577426	0.486844	ANGPT1/ARRB1/EGF/ERBB3/ERBB4/FGF1/MAP2K6/MDFI/NTRK3/TGFB2	10
GO:0007159	leukocyte cell-cell adhesion	10/306	483/16209	0.428507	0.610748	0.514939	CD59/HES1/IL6/LFNG/NRARP/PAG1/PPP3CA/RORA/SATB1/VCAM1	10
colorectal	colorectal	1954-09-01	50/1537	3.41419e-05	0.00071698	0.00061096	BRINP3/CDH1/DMD/EDNRB/ERBB3/IL13RA1/LRP1B/MAP7/TRPS1	9
GO:0030166	proteoglycan biosynthetic process	9/306	60/16209	1.71975e-06	0.00118327	0.000997647	BCAN/BMPR1B/CHST11/CHST7/CHST9/CSPG5/HS6ST1/NCAN/NDST3	9
GO:0005319	lipid transporter activity	9/297	102/16271	0.0001034	0.00330192	0.00272107	ABCA1/APOD/APOE/PITPNC1/PLSCR1/PLSCR4/SLCO1A2/SLCO1C1/TNFAIP8L3	9
GO:0030018	Z disc	9/322	107/17301	0.000173748	0.00335551	0.00283484	DMD/FBXO32/KCNN2/PDLIM3/PGM5/PPP3CA/SCN1A/SORBS2/SYNC	9
GO:0031674	I band	9/322	122/17301	0.000463676	0.0071638	0.0060522	DMD/FBXO32/KCNN2/PDLIM3/PGM5/PPP3CA/SCN1A/SORBS2/SYNC	9
DOID:6432	pulmonary hypertension	9/184	77/7584	9.3239e-05	0.00894765	0.00758792	ABCA1/ANGPT1/APOE/BMPR1B/HMOX1/IL6/MAOA/NOTCH3/TNC	9
GO:0001508	action potential	9/306	120/16209	0.000453201	0.0240562	0.0202825	ATP1A2/CACNB4/CNR1/CTNNA3/DMD/GJA1/KCND2/KCNE5/SCN1A	9
GO:0061337	cardiac conduction	9/306	129/16209	0.000766558	0.0300327	0.0253214	ABCC9/ATP1A2/CACNB4/CTNNA3/GJA1/ITPR2/KCND2/KCNE5/KCNIP1	9
GO:0046660	female sex differentiation	9/306	132/16209	0.00090363	0.0323304	0.0272587	ADCYAP1R1/AHR/ARRB1/AXL/BMPR1B/LFNG/PCYT1B/PLA2G4A/SLIT2	9
GO:0008201	heparin binding	9/297	154/16271	0.00209983	0.0324457	0.026738	ANOS1/APOE/FGF1/FN1/GPNMB/MSTN/NELL2/SLIT2/THBS2	9
GO:0034703	cation channel complex	9/322	165/17301	0.00380732	0.0435727	0.0368115	ABCC9/CACNB4/HSPA2/KCND2/KCNE5/KCNIP1/KCNJ16/KCNJ8/SCN1A	9
GO:0031345	negative regulation of cell projection organization	9/306	142/16209	0.0015109	0.0440032	0.0371004	APOE/DCC/GFAP/LRP1/OMG/PPP3CA/RAP1GAP/SEMA3B/SLIT2	9
DOID:10825	essential hypertension	9/184	120/7584	0.00247559	0.0512425	0.0434555	ALDH2/ANGPT1/ATP1A2/CALCRL/CST3/CYP2J2/HMOX1/IL6/SLC6A9	9
GO:0015718	monocarboxylic acid transport	9/306	151/16209	0.00230451	0.0547393	0.0461523	APOE/CACNB4/MAP2K6/PLA2G4A/SLC1A4/SLC6A1/SLC6A11/SLCO1A2/SLCO1C1	9
GO:0007156	homophilic cell adhesion via plasma membrane adhesion molecules	9/306	152/16209	0.00241	0.0547393	0.0461523	CADM2/CDH1/CDH10/CDH20/CDH3/DCHS2/PCDH20/PCDH7/ROBO1	9
GO:0051147	regulation of muscle cell differentiation	9/306	152/16209	0.00241	0.0547393	0.0461523	CTNNA2/FOXO4/HEY2/MAP2K6/MEGF10/MSTN/OLFM2/SOX8/THRA	9
GO:0055001	muscle cell development	9/306	152/16209	0.00241	0.0547393	0.0461523	CACNB4/DMD/DNER/HES1/HEY2/MEGF10/PPP3CA/SORBS2/TMOD2	9
GO:0071222	cellular response to lipopolysaccharide	9/306	152/16209	0.00241	0.0547393	0.0461523	ABCA1/AXL/EDNRB/FN1/IL6/PLAU/PLSCR4/PPARGC1A/SASH1	9
GO:0071219	cellular response to molecule of bacterial origin	9/306	159/16209	0.00326031	0.0642496	0.0541707	ABCA1/AXL/EDNRB/FN1/IL6/PLAU/PLSCR4/PPARGC1A/SASH1	9
GO:0050770	regulation of axonogenesis	9/306	161/16209	0.00354219	0.0673834	0.0568129	APOE/DCC/FN1/LRRC4C/NTRK3/OMG/ROBO1/SEMA3B/SLIT2	9
DOID:0080014	chromosomal disease	9/184	132/7584	0.00468849	0.0693506	0.0588118	ANOS1/APCDD1/APOE/AQP4/AR/EDNRB/IL6/MAOA/TCN2	9
GO:0003018	vascular process in circulatory system	9/306	169/16209	0.00486618	0.0838461	0.070693	AMOT/ANGPT1/APOE/ATP1A2/EDNRB/GJA1/HMOX1/KCNJ8/SLIT2	9
GO:0014031	mesenchymal cell development	9/306	171/16209	0.00525061	0.0872715	0.0735811	CRB2/EDNRB/EPHA3/ERBB4/HES1/HEY2/SEMA3B/SOX8/TGFB2	9
GO:0048864	stem cell development	9/306	175/16209	0.00608977	0.0937058	0.0790061	CRB2/EDNRB/EPHA3/ERBB4/HES1/HEY2/SEMA3B/SOX8/TGFB2	9
GO:0071216	cellular response to biotic stimulus	9/306	177/16209	0.00654631	0.098374	0.082942	ABCA1/AXL/EDNRB/FN1/IL6/PLAU/PLSCR4/PPARGC1A/SASH1	9
GO:0071229	cellular response to acid chemical	9/306	179/16209	0.00702872	0.102142	0.0861189	ABCA1/BRINP3/EPHA3/FN1/NTRK3/PDK4/PPARGC1A/RRAGD/TNC	9
GO:0048762	mesenchymal cell differentiation	9/306	184/16209	0.00835395	0.112676	0.0950001	CRB2/EDNRB/EPHA3/ERBB4/HES1/HEY2/SEMA3B/SOX8/TGFB2	9
DOID:1059	intellectual disability	9/184	147/7584	0.00933803	0.113552	0.096296	ATP1A2/DMD/IL6/LAMB2/MAOA/OMG/PTCHD1/SCN1A/TMEM47	9
GO:0061134	peptidase regulator activity	9/297	205/16271	0.013176	0.116377	0.0959044	ANOS1/ARRB1/CARD16/CRB2/CST3/FN1/TFPI/TIMP3/TIMP4	9
GO:0030324	lung development	9/306	189/16209	0.00986119	0.121194	0.102182	FGF1/GLI1/HES1/HHIP/HS6ST1/THRA/THRB/TNC/TNS3	9
GO:0030323	respiratory tube development	9/306	193/16209	0.0112079	0.129201	0.108933	FGF1/GLI1/HES1/HHIP/HS6ST1/THRA/THRB/TNC/TNS3	9
GO:0030178	negative regulation of Wnt signaling pathway	9/306	195/16209	0.0119308	0.134466	0.113372	AMER2/APCDD1/APOE/CXXC4/GLI1/LRP1/MDFI/NKD1/RGS20	9
GO:0016051	carbohydrate biosynthetic process	9/306	200/16209	0.0138901	0.147023	0.123959	ADCYAP1R1/CHST11/CHST9/EGF/GYG2/IL6/IMPA2/PPARGC1A/PPP1R3C	9
GO:0031668	cellular response to extracellular stimulus	9/306	202/16209	0.0147371	0.152161	0.128291	AXL/GLUL/HMOX1/PDK4/PIM1/RRAGD/SLC38A2/SLC38A3/TNC	9
GO:0048017	inositol lipid-mediated signaling	9/306	206/16209	0.0165445	0.160496	0.135319	ANGPT1/EGF/ERBB3/ERBB4/FGF1/FOXO4/PREX2/TGFB2/TNFAIP8L3	9
DOID:26	pancreas disease	9/184	168/7584	0.0208509	0.170162	0.144304	ALDH2/APOE/EGF/IL6/NR3C2/PPARGC1A/PPP3CA/TFPI/VCAM1	9
hsa04514	Cell adhesion molecules (CAMs)	9/164	142/7061	0.00564884	0.17696	0.165484	999/1001/58494/57689/4685/22854/105369247/9672/7412	9
GO:0060541	respiratory system development	9/306	220/16209	0.0241563	0.179454	0.151303	FGF1/GLI1/HES1/HHIP/HS6ST1/THRA/THRB/TNC/TNS3	9
GO:0045216	cell-cell junction organization	9/306	221/16209	0.0247816	0.181236	0.152805	AMOT/APOD/CADM2/CDH1/CDH10/CDH3/EPHA3/GJA1/TGFB2	9
GO:0033500	carbohydrate homeostasis	9/306	223/16209	0.0260666	0.185281	0.156216	ARRB1/CNR1/FN1/IL6/PDK4/PLAU/PPARGC1A/PPP3CA/VCAM1	9
GO:0042593	glucose homeostasis	9/306	223/16209	0.0260666	0.185281	0.156216	ARRB1/CNR1/FN1/IL6/PDK4/PLAU/PPARGC1A/PPP3CA/VCAM1	9
GO:0034329	cell junction assembly	9/306	225/16209	0.0273982	0.189192	0.159513	AMOT/APOD/CADM2/CDH1/CDH10/CDH3/EPHA3/FN1/GJA1	9
GO:0007162	negative regulation of cell adhesion	9/306	226/16209	0.0280817	0.189379	0.159671	ANGPT1/APOD/CDH1/ERBB3/JAM2/NRARP/PAG1/SWAP70/TNC	9
GO:0008406	gonad development	9/306	228/16209	0.0294844	0.195587	0.164905	AHR/ARRB1/BMPR1B/CST3/LFNG/PCYT1B/PLA2G4A/SLIT2/SOX8	9
GO:1901342	regulation of vasculature development	9/306	231/16209	0.0316796	0.202313	0.170576	AMOT/DDAH1/FGF1/FOXO4/HEY2/HMOX1/IL6/SASH1/THBS2	9
GO:0021700	developmental maturation	9/306	235/16209	0.0347799	0.213201	0.179756	AXL/CDH3/EDNRB/GJA1/HES1/LGI4/PLP1/SOX8/TGFB2	9
GO:0045926	negative regulation of growth	9/306	238/16209	0.0372382	0.216538	0.18257	APBB2/DCC/GJA1/MSTN/NKD1/SEMA3B/SLIT2/TGFB2/WWC1	9
DOID:0060041	autism spectrum disorder	9/184	187/7584	0.037981	0.227179	0.192656	APOE/AQP4/AR/EGF/GJA1/HEPACAM/MAOA/PTCHD1/SCN1A	9
DOID:12849	autistic disorder	9/184	187/7584	0.037981	0.227179	0.192656	APOE/AQP4/AR/EGF/GJA1/HEPACAM/MAOA/PTCHD1/SCN1A	9
GO:0044706	multi-multicellular organism process	9/306	246/16209	0.0443679	0.233072	0.19651	CNR1/CREBRF/CST3/PLA2G4A/PLAU/SLC38A2/SLC38A3/THRA/THRB	9
GO:0070371	ERK1 and ERK2 cascade	9/306	247/16209	0.0453191	0.235245	0.198342	ANGPT1/ARRB1/EGF/ERBB4/FGF1/FN1/IL6/NDRG2/TNFAIP8L3	9
GO:0009636	response to toxic substance	9/306	249/16209	0.0472622	0.240796	0.203022	AHR/APOE/CDH1/CST3/IL6/PLA2G4A/SLC1A3/SLC6A1/SLC7A11	9
GO:0072522	purine-containing compound biosynthetic process	9/306	260/16209	0.0589377	0.269051	0.226845	ABCA1/ADCYAP1R1/APOE/CALCRL/CAP2/EDNRB/GMPR/PPARGC1A/RAMP1	9
GO:0040013	negative regulation of locomotion	9/306	261/16209	0.0600834	0.272168	0.229472	APOD/APOE/ERBB4/HMOX1/LRP1/PPARGC1A/ROBO1/SEMA3B/SLIT2	9
GO:0007568	aging	9/306	287/16209	0.0949226	0.341732	0.288124	APOD/CNR1/EDNRB/IL6/LRP1/PLA2G4A/PPARGC1A/TIMP3/VCAM1	9
GO:0071902	positive regulation of protein serine/threonine kinase activity	9/306	288/16209	0.0964579	0.344421	0.290392	ARRB1/EGF/FGF1/HSPA2/MAP2K6/MDFI/NTRK3/PIM1/SASH1	9
GO:0008202	steroid metabolic process	9/306	290/16209	0.0995717	0.350471	0.295492	ABCA1/APOE/CYP39A1/FGF1/NPC2/PPARGC1A/RORA/SLCO1A2/SLCO1C1	9
GO:0031346	positive regulation of cell projection organization	9/306	294/16209	0.105971	0.360281	0.303763	APOE/CNR1/DMD/EPHA3/FN1/NTRK3/ROBO1/SLIT2/TENM2	9
hsa04360	Axon guidance	9/164	176/7061	0.0211025	0.365367	0.341673	658/1630/2042/57689/22854/5530/6091/7869/9353	9
GO:0001666	response to hypoxia	9/306	297/16209	0.110921	0.366875	0.309323	CST3/HMOX1/ITPR2/KCND2/PLAU/PPARGC1A/RORA/TGFB2/VCAM1	9
GO:0009165	nucleotide biosynthetic process	9/306	301/16209	0.117718	0.3787	0.319293	ABCA1/ADCYAP1R1/APOE/CALCRL/CAP2/EDNRB/PPARGC1A/QPRT/RAMP1	9
GO:0036293	response to decreased oxygen levels	9/306	306/16209	0.126529	0.393876	0.332088	CST3/HMOX1/ITPR2/KCND2/PLAU/PPARGC1A/RORA/TGFB2/VCAM1	9
GO:1901293	nucleoside phosphate biosynthetic process	9/306	306/16209	0.126529	0.393876	0.332088	ABCA1/ADCYAP1R1/APOE/CALCRL/CAP2/EDNRB/PPARGC1A/QPRT/RAMP1	9
GO:0007015	actin filament organization	9/306	311/16209	0.135682	0.404832	0.341326	AMOT/ARRB1/ITGB5/MSRB2/PDLIM3/SLIT2/SORBS2/SWAP70/TMOD2	9
GO:0008543	fibroblast growth factor receptor signaling pathway	9/306	314/16209	0.141336	0.410177	0.345832	ANGPT1/EGF/ERBB3/ERBB4/FGF1/FOXO4/HHIP/ITPR2/PDE1C	9
GO:0070482	response to oxygen levels	9/306	322/16209	0.156989	0.43747	0.368843	CST3/HMOX1/ITPR2/KCND2/PLAU/PPARGC1A/RORA/TGFB2/VCAM1	9
hsa05205	Proteoglycans in cancer	9/164	205/7061	0.0488817	0.43798	0.409577	2065/2066/2335/3693/3709/22808/5328/7042/7078	9
GO:0008286	insulin receptor signaling pathway	9/306	336/16209	0.186299	0.466368	0.393208	ANGPT1/EGF/ERBB3/ERBB4/FGF1/FOXO4/MSTN/PDK4/RRAGD	9
GO:0044344	cellular response to fibroblast growth factor stimulus	9/306	336/16209	0.186299	0.466368	0.393208	ANGPT1/EGF/ERBB3/ERBB4/FGF1/FOXO4/HHIP/ITPR2/PDE1C	9
GO:0015833	peptide transport	9/306	337/16209	0.18848	0.466368	0.393208	ABCA1/ARRB1/CNR1/GJA1/GLUL/IL6/ITPR2/PPP3CA/SLC15A2	9
GO:0001654	eye development	9/306	351/16209	0.220155	0.483665	0.407792	BMPR1B/CST3/GJA1/LAMB2/NKD1/NTRK3/SLC7A11/SOX8/TGFB2	9
GO:0038093	Fc receptor signaling pathway	9/306	355/16209	0.229567	0.488283	0.411686	ANGPT1/EGF/ELMO1/ERBB3/ERBB4/FGF1/FOXO4/ITPR2/PPP3CA	9
GO:0006644	phospholipid metabolic process	9/306	358/16209	0.236723	0.490899	0.413891	ABHD4/ERBB4/IMPA2/LPIN3/PCYT1B/PLA2G4A/PLSCR1/RARRES3/TNFAIP8L3	9
GO:0006874	cellular calcium ion homeostasis	9/306	363/16209	0.248826	0.495795	0.418019	ADCYAP1R1/APOE/ATP1A2/CACNB4/DMD/EDNRB/GJA1/ITPR2/SWAP70	9
GO:0055074	calcium ion homeostasis	9/306	375/16209	0.278678	0.515821	0.434904	ADCYAP1R1/APOE/ATP1A2/CACNB4/DMD/EDNRB/GJA1/ITPR2/SWAP70	9
GO:0072503	cellular divalent inorganic cation homeostasis	9/306	383/16209	0.299126	0.533763	0.450031	ADCYAP1R1/APOE/ATP1A2/CACNB4/DMD/EDNRB/GJA1/ITPR2/SWAP70	9
GO:0022407	regulation of cell-cell adhesion	9/306	384/16209	0.301708	0.533763	0.450031	CD59/CDH1/HES1/IL6/NRARP/PAG1/RAP1GAP/SWAP70/VCAM1	9
GO:0042176	regulation of protein catabolic process	9/306	392/16209	0.322553	0.547128	0.461299	APOE/CREBRF/CST3/EGF/GJA1/NKD1/RNF217/TIMP3/TIMP4	9
GO:0032869	cellular response to insulin stimulus	9/306	401/16209	0.346334	0.557625	0.47015	ANGPT1/EGF/ERBB3/ERBB4/FGF1/FOXO4/MSTN/PDK4/RRAGD	9
GO:0072507	divalent inorganic cation homeostasis	9/306	402/16209	0.348994	0.559381	0.47163	ADCYAP1R1/APOE/ATP1A2/CACNB4/DMD/EDNRB/GJA1/ITPR2/SWAP70	9
GO:0003779	actin binding	9/297	389/16271	0.281512	0.577969	0.476296	ADD3/AIF1L/CAP2/CTNNA2/CTNNA3/DMD/MSRB2/SNTB1/TMOD2	9
GO:0031349	positive regulation of defense response	9/306	435/16209	0.437675	0.616868	0.520099	CNR1/GJA1/IL6/ITPR2/MAP2K6/PLA2G4A/PLSCR1/PPP3CA/TRIL	9
GO:1902532	negative regulation of intracellular signal transduction	9/306	442/16209	0.456468	0.629154	0.530458	APOE/ARRB1/LRRC4C/MSTN/NDRG2/RASSF2/RORA/SLIT2/WWC1	9
leukemia	leukemia	1954-09-01	205/1537	0.287103	0.638625	0.544191	ADGRL3/BRINP3/IKZF2/LRP1B/LUZP2/NR3C2/PAG1/SLC4A10/TENM2	9
GO:0008047	enzyme activator activity	9/297	450/16271	0.437948	0.643487	0.530289	APOE/ARRB1/EGF/ERBB3/FAM13A/FN1/PREX2/RAP1GAP/RGS20	9
GO:0002757	immune response-activating signal transduction	9/306	458/16209	0.498994	0.659584	0.556114	CACNB4/ELMO1/ITPR2/MAP2K6/PAG1/PLSCR1/PPP3CA/RFTN2/TRIL	9
GO:0051259	protein oligomerization	9/306	458/16209	0.498994	0.659584	0.556114	AR/GJA1/GLUL/HMOX1/KCND2/MLC1/NELL2/QPRT/SLC6A1	9
GO:0003682	chromatin binding	9/297	460/16271	0.463884	0.671301	0.553209	AR/GLI1/JDP2/LMO2/PPARGC1A/SATB1/THRA/THRB/TRPS1	9
GO:1901361	organic cyclic compound catabolic process	9/306	474/16209	0.540572	0.691171	0.582746	ALDH6A1/APOE/CYP39A1/HMOX1/HNMT/MAOA/PDE10A/PPARGC1A/QPRT	9
GO:0009314	response to radiation	9/306	499/16209	0.602757	0.733484	0.618421	APOE/ARRB1/ATP1A2/CACNB4/LRP1/SDC3/SLC1A3/SLC4A10/VCAM1	9
GO:0015296	anion:cation symporter activity	8/297	49/16271	2.64067e-06	0.000180697	0.00014891	SLC13A5/SLC1A3/SLC1A4/SLC20A2/SLC4A4/SLC6A1/SLC6A11/SLC6A9	8
GO:0031102	neuron projection regeneration	8/306	48/16209	2.88184e-06	0.00145035	0.00122283	APOD/APOE/GFAP/LAMB2/MATN2/NTRK3/OMG/TNC	8
GO:0015171	amino acid transmembrane transporter activity	8/297	74/16271	5.94747e-05	0.00203488	0.00167692	SLC1A3/SLC1A4/SLC38A2/SLC38A3/SLC6A1/SLC6A11/SLC6A9/SLC7A11	8
GO:0005496	steroid binding	8/297	91/16271	0.000256713	0.00683141	0.00562966	ABCA1/APOD/APOE/AR/ATP1A2/NPC2/NR3C2/RORA	8
GO:0043197	dendritic spine	8/322	120/17301	0.00182674	0.0256575	0.0216762	ARRB1/ATP1A2/DGKI/KCND2/KCNN2/PALMD/SLC1A3/TENM2	8
GO:0044309	neuron spine	8/322	122/17301	0.00202773	0.02703	0.0228357	ARRB1/ATP1A2/DGKI/KCND2/KCNN2/PALMD/SLC1A3/TENM2	8
GO:0005267	potassium channel activity	8/297	120/16271	0.00161222	0.0286019	0.0235704	ABCC9/KCND2/KCNE5/KCNIP1/KCNJ10/KCNJ16/KCNJ8/KCNN2	8
GO:0009953	dorsal/ventral pattern formation	8/306	107/16209	0.000952448	0.0323304	0.0272587	BMPR1B/CXXC4/EGF/EN1/GLI1/HHIP/MDFI/RGS20	8
GO:0044420	extracellular matrix component	8/322	128/17301	0.00273673	0.033826	0.0285772	CST3/FN1/LAMB2/MATN2/SLC1A3/THBS2/TIMP3/TNC	8
GO:0050807	regulation of synapse organization	8/306	111/16209	0.00120934	0.0368514	0.0310705	ADGRL3/APOE/CTNNA2/LRRN1/LRRN3/NTRK3/SLITRK2/THBS2	8
DOID:12930	dilated cardiomyopathy	8/184	91/7584	0.0015726	0.0398765	0.0338167	ABCC9/CTNNA3/DMD/EDNRB/IL6/ITPR2/NR3C2/TNC	8
GO:0046545	development of primary female sexual characteristics	8/306	117/16209	0.00169524	0.0454616	0.0383299	ADCYAP1R1/AHR/ARRB1/BMPR1B/LFNG/PCYT1B/PLA2G4A/SLIT2	8
GO:0010977	negative regulation of neuron projection development	8/306	120/16209	0.00199012	0.0502854	0.0423971	APOE/DCC/GFAP/LRP1/OMG/PPP3CA/SEMA3B/SLIT2	8
DOID:552	pneumonia	8/184	105/7584	0.00387236	0.0633164	0.0536946	APOE/HMOX1/IL13RA1/IL6/MASP2/PLAU/TFPI/TNC	8
GO:0071322	cellular response to carbohydrate stimulus	8/306	132/16209	0.00359469	0.0679892	0.0573236	ARRB1/CALCRL/FN1/MAP2K6/PLAU/PPARGC1A/PPP3CA/VCAM1	8
GO:0030808	regulation of nucleotide biosynthetic process	8/306	134/16209	0.00393884	0.0720151	0.060718	ABCA1/ADCYAP1R1/APOE/CALCRL/CAP2/EDNRB/PPARGC1A/RAMP1	8
GO:1900371	regulation of purine nucleotide biosynthetic process	8/306	134/16209	0.00393884	0.0720151	0.060718	ABCA1/ADCYAP1R1/APOE/CALCRL/CAP2/EDNRB/PPARGC1A/RAMP1	8
GO:0007416	synapse assembly	8/306	135/16209	0.00412019	0.0732948	0.0617969	ADGRL3/CDH1/DNER/LRRN1/LRRN3/NTRK3/SLITRK2/THBS2	8
GO:0004866	endopeptidase inhibitor activity	8/297	163/16271	0.0102187	0.095976	0.0790924	ANOS1/ARRB1/CARD16/CRB2/CST3/TFPI/TIMP3/TIMP4	8
GO:0046058	cAMP metabolic process	8/306	148/16209	0.00711126	0.102142	0.0861189	ABCA1/ADCYAP1R1/CACNB4/CALCRL/CAP2/EDNRB/PDE10A/RAMP1	8
hsa04727	GABAergic synapse	8/164	88/7061	0.000947404	0.106109	0.0992281	2752/55970/2788/5334/54407/10991/6529/6538	8
GO:0061135	endopeptidase regulator activity	8/297	169/16271	0.0125179	0.113134	0.0932319	ANOS1/ARRB1/CARD16/CRB2/CST3/TFPI/TIMP3/TIMP4	8
GO:0030902	hindbrain development	8/306	153/16209	0.00861787	0.113645	0.0958173	CTNNA2/EGF/EN1/GLI1/GPR37L1/HES1/PPARGC1A/RORA	8
GO:0030414	peptidase inhibitor activity	8/297	171/16271	0.0133627	0.116377	0.0959044	ANOS1/ARRB1/CARD16/CRB2/CST3/TFPI/TIMP3/TIMP4	8
GO:0008361	regulation of cell size	8/306	163/16209	0.0123317	0.137107	0.115599	AMOT/APOE/DCC/FN1/NTRK3/OMG/SEMA3B/SLIT2	8
GO:0005244	voltage-gated ion channel activity	8/297	187/16271	0.0216836	0.142955	0.117807	CACNB4/KCND2/KCNE5/KCNIP1/KCNJ10/KCNJ16/KCNJ8/SCN1A	8
GO:0022832	voltage-gated channel activity	8/297	187/16271	0.0216836	0.142955	0.117807	CACNB4/KCND2/KCNE5/KCNIP1/KCNJ10/KCNJ16/KCNJ8/SCN1A	8
GO:1901215	negative regulation of neuron death	8/306	170/16209	0.0155535	0.156057	0.131576	ANGPT1/APOE/AXL/ERBB3/HMOX1/IL6/LRP1/PPARGC1A	8
GO:0031669	cellular response to nutrient levels	8/306	173/16209	0.017106	0.160496	0.135319	GLUL/HMOX1/PDK4/PIM1/RRAGD/SLC38A2/SLC38A3/TNC	8
GO:0030258	lipid modification	8/306	177/16209	0.0193457	0.17064	0.143871	ABCD2/APOD/APOE/BDH2/CNR1/IMPA2/PDK4/PPARGC1A	8
GO:0097164	ammonium ion metabolic process	8/306	178/16209	0.0199368	0.171103	0.144262	BBOX1/CHDH/GPR37/LPIN3/MAOA/PCYT1B/PLA2G4A/TGFB2	8
DOID:1307	dementia	8/184	143/7584	0.0227797	0.173226	0.146902	ABCA1/APOE/AQP4/CST3/IL6/MAOA/SLC1A3/WWC1	8
GO:0021953	central nervous system neuron differentiation	8/306	180/16209	0.0211575	0.174073	0.146766	DCC/DCLK1/ERBB4/HES1/ROBO1/RORA/SLC4A10/SLIT2	8
hsa04726	Serotonergic synapse	8/164	112/7061	0.00438478	0.17696	0.165484	1573/55970/2788/3709/3751/3781/4128/5321	8
GO:0009749	response to glucose	8/306	181/16209	0.0217873	0.177093	0.149312	ARRB1/FN1/GJA1/GLUL/PLAU/PPARGC1A/PPP3CA/VCAM1	8
GO:0030278	regulation of ossification	8/306	181/16209	0.0217873	0.177093	0.149312	BMPR1B/GJA1/GLI1/IL6/MGP/PLA2G4A/RASSF2/TGFB2	8
GO:0050920	regulation of chemotaxis	8/306	181/16209	0.0217873	0.177093	0.149312	FGF1/FN1/IL6/NTRK3/ROBO1/SEMA3B/SLIT2/SWAP70	8
GO:0009746	response to hexose	8/306	186/16209	0.0251362	0.183247	0.154501	ARRB1/FN1/GJA1/GLUL/PLAU/PPARGC1A/PPP3CA/VCAM1	8
GO:0034284	response to monosaccharide	8/306	193/16209	0.0304068	0.19934	0.168069	ARRB1/FN1/GJA1/GLUL/PLAU/PPARGC1A/PPP3CA/VCAM1	8
GO:0090257	regulation of muscle system process	8/306	194/16209	0.0312172	0.202313	0.170576	ATP1A2/CALCRL/CTNNA3/DMD/FBXO32/MSTN/PPARGC1A/PPP3CA	8
GO:0007584	response to nutrient	8/306	195/16209	0.0320423	0.202691	0.170895	ABCA1/CNR1/HMOX1/PIM1/PLA2G4A/TIMP3/TNC/VCAM1	8
GO:0051048	negative regulation of secretion	8/306	197/16209	0.0337369	0.21068	0.17763	ANGPT1/CNR1/EGF/ERBB3/FN1/HMOX1/IL6/PPP3CA	8
GO:0043523	regulation of neuron apoptotic process	8/306	199/16209	0.0354916	0.213201	0.179756	ANGPT1/APOE/AXL/ERBB3/HMOX1/LRP1/PPARGC1A/TGFB2	8
GO:0061138	morphogenesis of a branching epithelium	8/306	200/16209	0.0363916	0.214248	0.180639	EGF/FGF1/HHIP/IL6/NRARP/SLIT2/SOX8/TNC	8
GO:1900542	regulation of purine nucleotide metabolic process	8/306	201/16209	0.037307	0.216538	0.18257	ABCA1/ADCYAP1R1/APOE/CALCRL/CAP2/EDNRB/PPARGC1A/RAMP1	8
GO:0048015	phosphatidylinositol-mediated signaling	8/306	203/16209	0.0391839	0.219874	0.185382	ANGPT1/EGF/ERBB3/ERBB4/FGF1/FOXO4/PREX2/TGFB2	8
GO:0051224	negative regulation of protein transport	8/306	203/16209	0.0391839	0.219874	0.185382	ANGPT1/APOD/FN1/IL6/MDFI/MXI1/PPP3CA/THRA	8
GO:0006140	regulation of nucleotide metabolic process	8/306	207/16209	0.0431249	0.230741	0.194544	ABCA1/ADCYAP1R1/APOE/CALCRL/CAP2/EDNRB/PPARGC1A/RAMP1	8
GO:0006909	phagocytosis	8/306	207/16209	0.0431249	0.230741	0.194544	ABCA1/AXL/ELMO1/GULP1/ITPR2/LRP1/MEGF10/RAP1GAP	8
GO:0001649	osteoblast differentiation	8/306	208/16209	0.0441496	0.233072	0.19651	BMPR1B/GJA1/GLI1/GPNMB/IL6/RASSF2/SOX8/TNC	8
GO:0009952	anterior/posterior pattern specification	8/306	210/16209	0.0462469	0.23893	0.201449	CRB2/EN1/HES1/HEY2/LFNG/NKD1/NRARP/RGS20	8
GO:0045765	regulation of angiogenesis	8/306	211/16209	0.0473197	0.240796	0.203022	AMOT/DDAH1/FGF1/FOXO4/HMOX1/IL6/SASH1/THBS2	8
GO:1904950	negative regulation of establishment of protein localization	8/306	213/16209	0.0495137	0.248778	0.209752	ANGPT1/APOD/FN1/IL6/MDFI/MXI1/PPP3CA/THRA	8
GO:0001763	morphogenesis of a branching structure	8/306	215/16209	0.0517727	0.255832	0.215699	EGF/FGF1/HHIP/IL6/NRARP/SLIT2/SOX8/TNC	8
GO:0009612	response to mechanical stimulus	8/306	215/16209	0.0517727	0.255832	0.215699	ATP1A2/DMD/GJA1/IL6/SLC1A3/SLC38A2/TIMP3/TNC	8
GO:0010631	epithelial cell migration	8/306	219/16209	0.0564877	0.265953	0.224232	AMOT/ANGPT1/APOE/FGF1/ROBO1/SASH1/SLIT2/TGFB2	8
GO:0043627	response to estrogen	8/306	221/16209	0.0589444	0.269051	0.226845	ADCYAP1R1/AHR/CST3/HMOX1/MSTN/PPARGC1A/SLC6A1/TIMP3	8
GO:0010976	positive regulation of neuron projection development	8/306	222/16209	0.0601977	0.272168	0.229472	APOE/CNR1/DMD/EPHA3/FN1/NTRK3/ROBO1/SLIT2	8
GO:0051402	neuron apoptotic process	8/306	222/16209	0.0601977	0.272168	0.229472	ANGPT1/APOE/AXL/ERBB3/HMOX1/LRP1/PPARGC1A/TGFB2	8
GO:0090132	epithelium migration	8/306	222/16209	0.0601977	0.272168	0.229472	AMOT/ANGPT1/APOE/FGF1/ROBO1/SASH1/SLIT2/TGFB2	8
GO:0090130	tissue migration	8/306	227/16209	0.0667151	0.287381	0.2423	AMOT/ANGPT1/APOE/FGF1/ROBO1/SASH1/SLIT2/TGFB2	8
GO:0009308	amine metabolic process	8/306	231/16209	0.0722316	0.295957	0.24953	CHDH/GATM/GPR37/LPIN3/MAOA/PCYT1B/PLA2G4A/VCAM1	8
GO:0097191	extrinsic apoptotic signaling pathway	8/306	231/16209	0.0722316	0.295957	0.24953	AR/BMPR1B/DCC/ERBB3/HMOX1/IFI6/TGFB2/TRPS1	8
GO:0002831	regulation of response to biotic stimulus	8/306	233/16209	0.075091	0.295957	0.24953	CSPG5/ELMO1/IFIT1/MSTN/PDK4/SASH1/SCN1A/SLC1A3	8
GO:0043270	positive regulation of ion transport	8/306	233/16209	0.075091	0.295957	0.24953	ADCYAP1R1/APOE/DMD/HSPA2/KCNE5/MAP2K6/SLC38A3/SLC6A1	8
GO:0061448	connective tissue development	8/306	234/16209	0.076546	0.300971	0.253758	BMPR1B/CHST11/MGP/PPARGC1A/SOX8/TGFB2/THRA/TRPS1	8
GO:0070372	regulation of ERK1 and ERK2 cascade	8/306	234/16209	0.076546	0.300971	0.253758	ANGPT1/ARRB1/ERBB4/FGF1/FN1/IL6/NDRG2/TNFAIP8L3	8
GO:0009152	purine ribonucleotide biosynthetic process	8/306	241/16209	0.087204	0.321736	0.271265	ABCA1/ADCYAP1R1/APOE/CALCRL/CAP2/EDNRB/PPARGC1A/RAMP1	8
GO:0021537	telencephalon development	8/306	242/16209	0.088794	0.326662	0.275418	BCAN/ERBB4/GNG12/HES1/LRP1/ROBO1/SLC38A2/SLIT2	8
GO:0051271	negative regulation of cellular component movement	8/306	243/16209	0.0904008	0.33117	0.279219	APOD/APOE/ERBB4/HMOX1/LRP1/PPARGC1A/SEMA3B/SLIT2	8
GO:0006164	purine nucleotide biosynthetic process	8/306	247/16209	0.0969954	0.345187	0.291037	ABCA1/ADCYAP1R1/APOE/CALCRL/CAP2/EDNRB/PPARGC1A/RAMP1	8
GO:0051146	striated muscle cell differentiation	8/306	247/16209	0.0969954	0.345187	0.291037	CACNB4/DMD/DNER/HEY2/PPP3CA/SORBS2/THRA/TMOD2	8
GO:0009260	ribonucleotide biosynthetic process	8/306	254/16209	0.109176	0.363652	0.306605	ABCA1/ADCYAP1R1/APOE/CALCRL/CAP2/EDNRB/PPARGC1A/RAMP1	8
GO:0046390	ribose phosphate biosynthetic process	8/306	257/16209	0.114642	0.374125	0.315435	ABCA1/ADCYAP1R1/APOE/CALCRL/CAP2/EDNRB/PPARGC1A/RAMP1	8
GO:0019318	hexose metabolic process	8/306	263/16209	0.126009	0.393876	0.332088	APOD/FUT9/GYG2/IL6/PDK4/PPARGC1A/PPP1R3C/RORA	8
GO:0050890	cognition	8/306	264/16209	0.127959	0.393876	0.332088	ATP1A2/CNR1/DGKI/PTCHD1/SLC1A4/SLC6A1/THRA/TMOD2	8
GO:0007009	plasma membrane organization	8/306	267/16209	0.133903	0.401854	0.338814	AR/CDH1/LZTFL1/MAP7/PLSCR1/PLSCR4/RAMP1/TGFB2	8
GO:0032956	regulation of actin cytoskeleton organization	8/306	269/16209	0.137943	0.407515	0.343587	AMOT/EPHA3/LRP1/NTRK3/SLIT2/SWAP70/TGFB2/TMOD2	8
GO:1903651	positive regulation of cytoplasmic transport	8/306	269/16209	0.137943	0.407515	0.343587	ADCYAP1R1/CDH1/EGF/ERBB4/HES1/HNMT/IL6/PPP3CA	8
GO:0097060	synaptic membrane	8/322	262/17301	0.117166	0.420981	0.355658	ARRB1/DGKI/DMD/GRIK3/KCND2/LRRC4C/OLFM2/TENM2	8
GO:0002790	peptide secretion	8/306	277/16209	0.154706	0.431838	0.364095	ABCA1/ARRB1/CNR1/GJA1/GLUL/IL6/ITPR2/PPP3CA	8
GO:0032103	positive regulation of response to external stimulus	8/306	291/16209	0.186231	0.466368	0.393208	CNR1/FN1/IL6/NTRK3/PLA2G4A/SASH1/SLIT2/SWAP70	8
GO:0060070	canonical Wnt signaling pathway	8/306	295/16209	0.195713	0.477814	0.402858	AMER2/APOE/CDH3/EGF/GLI1/NKD1/NRARP/RGS20	8
GO:0048010	vascular endothelial growth factor receptor signaling pathway	8/306	296/16209	0.198115	0.479011	0.403868	ANGPT1/AXL/EGF/ELMO1/ERBB3/ERBB4/FGF1/ITPR2	8
GO:0030522	intracellular receptor signaling pathway	8/306	297/16209	0.200529	0.479011	0.403868	AHR/AR/MAP2K6/PIM1/PPARGC1A/RORA/THRA/THRB	8
GO:0038095	Fc-epsilon receptor signaling pathway	8/306	298/16209	0.202954	0.479011	0.403868	ANGPT1/EGF/ERBB3/ERBB4/FGF1/FOXO4/ITPR2/PPP3CA	8
GO:0031589	cell-substrate adhesion	8/306	301/16209	0.210302	0.482612	0.406904	ANGPT1/APOD/AXL/EPHA3/FN1/ITGB5/PLAU/VCAM1	8
GO:0005996	monosaccharide metabolic process	8/306	310/16209	0.232943	0.488283	0.411686	APOD/FUT9/GYG2/IL6/PDK4/PPARGC1A/PPP1R3C/RORA	8
GO:0009914	hormone transport	8/306	331/16209	0.288734	0.524202	0.44197	ARRB1/CNR1/GJA1/GLUL/IL6/ITPR2/PPP3CA/SLCO1C1	8
GO:0007178	transmembrane receptor protein serine/threonine kinase signaling pathway	8/306	345/16209	0.327651	0.547128	0.461299	BMPR1B/CHST11/CRB2/HES1/ITGB5/MSTN/TGFB2/TRPS1	8
GO:1903829	positive regulation of cellular protein localization	8/306	345/16209	0.327651	0.547128	0.461299	CDH1/EGF/ERBB4/HES1/HNMT/IL6/PPP3CA/TGFB2	8
GO:0051090	regulation of sequence-specific DNA binding transcription factor activity	8/306	361/16209	0.373138	0.572227	0.482461	AR/ARRB1/HMOX1/IL6/PIM1/PPARGC1A/PPP3CA/THRA	8
GO:0005543	phospholipid binding	8/297	339/16271	0.27994	0.577969	0.476296	ABCA1/AMER2/APOE/AXL/ITPR2/PLA2G4A/PSD2/TNFAIP8L3	8
GO:0009416	response to light stimulus	8/306	365/16209	0.384605	0.579814	0.488858	APOE/ARRB1/ATP1A2/CACNB4/LRP1/SDC3/SLC1A3/SLC4A10	8
GO:0051047	positive regulation of secretion	8/306	365/16209	0.384605	0.579814	0.488858	ARRB1/EDNRB/GJA1/GLUL/IL6/MAP2K6/SLC6A1/TGFB2	8
GO:0045785	positive regulation of cell adhesion	8/306	376/16209	0.416197	0.604192	0.509412	ANGPT1/CD59/FN1/HES1/IL6/RAP1GAP/TGFB2/VCAM1	8
GO:0051249	regulation of lymphocyte activation	8/306	380/16209	0.427677	0.610623	0.514834	AHR/AXL/CD59/HES1/IL6/NRARP/PAG1/VCAM1	8
GO:0032561	guanyl ribonucleotide binding	8/297	379/16271	0.388769	0.616327	0.507906	ARL8A/GBP3/MRAS/PDE10A/RAB6B/RRAGD/SEPT3/SEPT6	8
GO:0019001	guanyl nucleotide binding	8/297	380/16271	0.391545	0.616327	0.507906	ARL8A/GBP3/MRAS/PDE10A/RAB6B/RRAGD/SEPT3/SEPT6	8
hsa04015	Rap1 signaling pathway	8/164	210/7061	0.115195	0.645093	0.603259	284/999/1268/1950/2246/5608/22808/5909	8
GO:0045177	apical part of cell	8/322	356/17301	0.34457	0.645286	0.545157	ERBB3/FAM65B/FN1/GJA1/IGSF5/MLC1/SORBS2/VCAM1	8
GO:0051493	regulation of cytoskeleton organization	8/306	408/16209	0.507018	0.665045	0.560718	AMOT/EPHA3/LRP1/NTRK3/SLIT2/SWAP70/TGFB2/TMOD2	8
hsa04014	Ras signaling pathway	8/164	226/7061	0.154953	0.738501	0.69061	284/1950/2246/4303/55970/2788/22808/5321	8
GO:0002521	leukocyte differentiation	8/306	461/16209	0.64527	0.76498	0.644977	AXL/IL6/LFNG/NRARP/RASSF2/RORA/SATB1/VCAM1	8
GO:0007283	spermatogenesis	8/306	483/16209	0.695726	0.800851	0.67522	ADCYAP1R1/AXL/CNR1/GLI1/HSPA2/PCYT1B/PLAU/SOX8	8
GO:0048232	male gamete generation	8/306	484/16209	0.697907	0.802943	0.676984	ADCYAP1R1/AXL/CNR1/GLI1/HSPA2/PCYT1B/PLAU/SOX8	8
hsa05206	MicroRNAs in cancer	8/164	292/7061	0.367663	0.84939	0.794308	2065/3162/4854/5292/5328/7042/7078/3371	8
GO:0015370	solute:sodium symporter activity	7/297	49/16271	2.80168e-05	0.00113195	0.000932821	SLC13A5/SLC1A3/SLC1A4/SLC5A3/SLC6A1/SLC6A11/SLC6A9	7
GO:0005913	cell-cell adherens junction	7/322	53/17301	5.35862e-05	0.00166557	0.00140712	CADM2/CDH1/CDH3/CTNNA2/CTNNA3/GJA1/PGM5	7
GO:0014855	striated muscle cell proliferation	7/306	52/16209	5.15334e-05	0.00547086	0.00461264	ANGPT1/ERBB4/GJA1/HEY2/MEGF10/MSTN/TGFB2	7
GO:0030204	chondroitin sulfate metabolic process	7/306	57/16209	9.39611e-05	0.00813752	0.00686098	BCAN/CHST11/CHST7/CHST9/CSPG5/NCAN/SDC3	7
GO:0050654	chondroitin sulfate proteoglycan metabolic process	7/306	60/16209	0.000130788	0.00956701	0.00806622	BCAN/CHST11/CHST7/CHST9/CSPG5/NCAN/SDC3	7
GO:0015807	L-amino acid transport	7/306	62/16209	0.000161275	0.0112277	0.0094664	ATP1A2/KCNJ10/SLC1A3/SLC1A4/SLC38A3/SLC6A9/SLC7A11	7
GO:0035249	synaptic transmission, glutamatergic	7/306	62/16209	0.000161275	0.0112277	0.0094664	ATP1A2/CACNB4/CNR1/DGKI/GLUL/GRIK3/SLC1A4	7
GO:0048678	response to axon injury	7/306	64/16209	0.000197272	0.0120226	0.0101366	APOD/CST3/LAMB2/MATN2/NTRK3/OMG/TNC	7
GO:0048708	astrocyte differentiation	7/306	64/16209	0.000197272	0.0120226	0.0101366	GFAP/GPR37L1/HES1/LAMB2/NTRK3/PLP1/SOX8	7
GO:0002673	regulation of acute inflammatory response	7/306	69/16209	0.000316181	0.0176365	0.0148698	CD59/CFI/CNR1/EDNRB/IL6/MASP1/PLA2G4A	7
GO:0005604	basement membrane	7/322	96/17301	0.00209941	0.02703	0.0228357	CST3/FN1/LAMB2/MATN2/THBS2/TIMP3/TNC	7
DOID:1443	cerebral degeneration	7/184	65/7584	0.000936738	0.0359026	0.0304467	ABCD2/ADCYAP1R1/GFAP/IL6/MLC1/NOTCH3/PLP1	7
DOID:2030	anxiety disorder	7/184	69/7584	0.00133829	0.0380074	0.0322316	ADCYAP1R1/APOE/AR/CNR1/IL6/MAOA/NTRK3	7
GO:0005178	integrin binding	7/297	104/16271	0.00295761	0.038289	0.0315534	ADAMTS5/FN1/GFAP/GPNMB/ITGB5/LAMB2/VCAM1	7
GO:0048640	negative regulation of developmental growth	7/306	87/16209	0.00128378	0.0382947	0.0322873	DCC/GJA1/MSTN/NKD1/SEMA3B/SLIT2/WWC1	7
GO:0006835	dicarboxylic acid transport	7/306	90/16209	0.00156472	0.0443103	0.0373593	ATP1A2/KCNJ10/SLC13A5/SLC1A3/SLC1A4/SLC38A2/SLC7A11	7
GO:1903825	organic acid transmembrane transport	7/306	94/16209	0.00201124	0.0502854	0.0423971	SLC13A5/SLC1A3/SLC1A4/SLC38A2/SLC38A3/SLC6A9/SLC7A11	7
GO:0030810	positive regulation of nucleotide biosynthetic process	7/306	98/16209	0.00255056	0.0547393	0.0461523	ABCA1/ADCYAP1R1/APOE/CALCRL/CAP2/PPARGC1A/RAMP1	7
GO:1900373	positive regulation of purine nucleotide biosynthetic process	7/306	98/16209	0.00255056	0.0547393	0.0461523	ABCA1/ADCYAP1R1/APOE/CALCRL/CAP2/PPARGC1A/RAMP1	7
GO:0048660	regulation of smooth muscle cell proliferation	7/306	99/16209	0.00270129	0.0573546	0.0483573	APOD/CALCRL/HMOX1/IL6/NDRG2/NOTCH3/PPARGC1A	7
GO:0048659	smooth muscle cell proliferation	7/306	103/16209	0.00337367	0.0653102	0.0550649	APOD/CALCRL/HMOX1/IL6/NDRG2/NOTCH3/PPARGC1A	7
GO:0061387	regulation of extent of cell growth	7/306	103/16209	0.00337367	0.0653102	0.0550649	APOE/DCC/FN1/NTRK3/OMG/SEMA3B/SLIT2	7
gastric	gastric	1954-07-01	73/1537	0.0119964	0.0839746	0.0715573	ABCC9/CDH1/CTNNA2/DCLK1/DMD/DNAH7/LRP1B	7
GO:0008585	female gonad development	7/306	112/16209	0.00534757	0.0875996	0.0738578	AHR/ARRB1/BMPR1B/LFNG/PCYT1B/PLA2G4A/SLIT2	7
GO:0046717	acid secretion	7/306	113/16209	0.00561109	0.0892083	0.075214	CACNB4/MAP2K6/PLA2G4A/SLC1A3/SLC38A2/SLC6A1/SLC6A9	7
GO:0048675	axon extension	7/306	116/16209	0.00646016	0.0979742	0.0826048	APOE/DCLK1/FN1/LAMB2/NTRK3/SEMA3B/SLIT2	7
GO:0033135	regulation of peptidyl-serine phosphorylation	7/306	118/16209	0.00707706	0.102142	0.0861189	ANGPT1/ARRB1/DMD/IL6/NTRK3/PLCL1/RASSF2	7
GO:0055067	monovalent inorganic cation homeostasis	7/306	121/16209	0.0080829	0.110377	0.093062	ATP1A2/EDNRB/KCNJ10/PDK4/SLC4A10/SLC9A7/SLC9A9	7
GO:0035725	sodium ion transmembrane transport	7/306	125/16209	0.00958315	0.121194	0.102182	ATP1A2/DMD/SCN1A/SLC20A2/SLC4A4/SLC9A7/SLC9A9	7
GO:0045981	positive regulation of nucleotide metabolic process	7/306	126/16209	0.00998802	0.121194	0.102182	ABCA1/ADCYAP1R1/APOE/CALCRL/CAP2/PPARGC1A/RAMP1	7
GO:1900544	positive regulation of purine nucleotide metabolic process	7/306	126/16209	0.00998802	0.121194	0.102182	ABCA1/ADCYAP1R1/APOE/CALCRL/CAP2/PPARGC1A/RAMP1	7
GO:0045834	positive regulation of lipid metabolic process	7/306	127/16209	0.0104052	0.123623	0.10423	ABCD2/APOE/ERBB4/FGF1/PLA2G4A/PPARGC1A/TNFAIP8L3	7
GO:0030802	regulation of cyclic nucleotide biosynthetic process	7/306	128/16209	0.010835	0.128266	0.108145	ABCA1/ADCYAP1R1/APOE/CALCRL/CAP2/EDNRB/RAMP1	7
GO:0051100	negative regulation of binding	7/306	130/16209	0.011733	0.132691	0.111876	HEY2/HMOX1/IFIT1/IFIT2/MDFI/PPP3CA/RAP1GAP	7
GO:0022843	voltage-gated cation channel activity	7/297	147/16271	0.0183868	0.139798	0.115205	CACNB4/KCND2/KCNE5/KCNJ10/KCNJ16/KCNJ8/SCN1A	7
GO:0072006	nephron development	7/306	133/16209	0.0131791	0.144095	0.12149	ANGPT1/FGF1/HES1/KLF15/LAMB2/NOTCH3/SOX8	7
GO:0043524	negative regulation of neuron apoptotic process	7/306	136/16209	0.0147491	0.152161	0.128291	ANGPT1/APOE/AXL/ERBB3/HMOX1/LRP1/PPARGC1A	7
GO:0045471	response to ethanol	7/306	136/16209	0.0147491	0.152161	0.128291	ADCYAP1R1/CNR1/ITPR2/MSTN/NTRK3/TNC/VCAM1	7
GO:0007269	neurotransmitter secretion	7/306	137/16209	0.0153009	0.154959	0.13065	DGKI/MAOA/SLC1A3/SLC38A2/SLC6A1/SLC6A11/SLC6A9	7
hsa05100	Bacterial invasion of epithelial cells	7/164	78/7061	0.00212321	0.158533	0.148252	999/1496/29119/9844/2335/55964/23157	7
GO:0009898	cytoplasmic side of plasma membrane	7/322	154/17301	0.0253327	0.159751	0.134963	ARRB1/CACNB4/CDH1/GNG12/GNG7/KCNIP1/PGM5	7
GO:0055002	striated muscle cell development	7/306	139/16209	0.0164482	0.160496	0.135319	CACNB4/DMD/DNER/HEY2/PPP3CA/SORBS2/TMOD2	7
GO:0099531	presynaptic process involved in synaptic transmission	7/306	145/16209	0.0202539	0.171103	0.144262	DGKI/MAOA/SLC1A3/SLC38A2/SLC6A1/SLC6A11/SLC6A9	7
GO:1990138	neuron projection extension	7/306	146/16209	0.0209431	0.172741	0.145643	APOE/DCLK1/FN1/LAMB2/NTRK3/SEMA3B/SLIT2	7
GO:0030799	regulation of cyclic nucleotide metabolic process	7/306	150/16209	0.0238633	0.179454	0.151303	ABCA1/ADCYAP1R1/APOE/CALCRL/CAP2/EDNRB/RAMP1	7
GO:0048771	tissue remodeling	7/306	150/16209	0.0238633	0.179454	0.151303	AXL/CST3/GJA1/IL6/PDK4/RASSF2/TGFB2	7
GO:0052652	cyclic purine nucleotide metabolic process	7/306	150/16209	0.0238633	0.179454	0.151303	ABCA1/ADCYAP1R1/APOE/CALCRL/CAP2/EDNRB/RAMP1	7
GO:0009190	cyclic nucleotide biosynthetic process	7/306	151/16209	0.0246349	0.180565	0.152239	ABCA1/ADCYAP1R1/APOE/CALCRL/CAP2/EDNRB/RAMP1	7
GO:0043542	endothelial cell migration	7/306	151/16209	0.0246349	0.180565	0.152239	AMOT/ANGPT1/APOE/FGF1/ROBO1/SASH1/SLIT2	7
GO:0046165	alcohol biosynthetic process	7/306	152/16209	0.0254236	0.183485	0.154701	ADCYAP1R1/APOE/FGF1/IMPA2/LPIN3/PCYT1B/PLA2G4A	7
GO:0048469	cell maturation	7/306	153/16209	0.0262293	0.185436	0.156346	AXL/EDNRB/GJA1/HES1/LGI4/PLP1/SOX8	7
GO:1903035	negative regulation of response to wounding	7/306	157/16209	0.0296265	0.195785	0.165072	APOD/APOE/CALCRL/GJA1/PLAU/RORA/SLIT2	7
GO:0098562	cytoplasmic side of membrane	7/322	168/17301	0.0379971	0.199002	0.168123	ARRB1/CACNB4/CDH1/GNG12/GNG7/KCNIP1/PGM5	7
GO:0030027	lamellipodium	7/322	170/17301	0.0400925	0.206476	0.174438	AMOT/APBB2/CDH1/CTNNA2/CTNNA3/SORBS2/SWAP70	7
GO:0010632	regulation of epithelial cell migration	7/306	164/16209	0.036263	0.214248	0.180639	AMOT/ANGPT1/APOE/FGF1/SASH1/SLIT2/TGFB2	7
GO:0009408	response to heat	7/306	165/16209	0.0372849	0.216538	0.18257	FGF1/HMOX1/HSPA2/IL6/MSTN/PLA2G4A/ST8SIA1	7
GO:0048754	branching morphogenesis of an epithelial tube	7/306	165/16209	0.0372849	0.216538	0.18257	EGF/FGF1/HHIP/NRARP/SLIT2/SOX8/TNC	7
DOID:9455	lipid storage disease	7/184	128/7584	0.0358027	0.221043	0.187452	ABCA1/APOE/HMOX1/IL6/NPC2/PPARGC1A/VCAM1	7
GO:0006109	regulation of carbohydrate metabolic process	7/306	172/16209	0.0449702	0.234916	0.198064	ADCYAP1R1/EGF/IL6/PDK4/PPARGC1A/RAMP1/RORA	7
GO:1901654	response to ketone	7/306	173/16209	0.0461452	0.23878	0.201322	FBXO32/FN1/IL6/MSTN/NTRK3/SLIT2/TGFB2	7
GO:0043401	steroid hormone mediated signaling pathway	7/306	174/16209	0.0473398	0.240796	0.203022	AR/CREBRF/NR3C2/PPARGC1A/RORA/THRA/THRB	7
GO:0032412	regulation of ion transmembrane transporter activity	7/306	178/16209	0.0523144	0.25733	0.216962	ATP1A2/CACNB4/DMD/HSPA2/KCNE5/KLHL24/PPARGC1A	7
GO:0022898	regulation of transmembrane transporter activity	7/306	182/16209	0.0576064	0.269051	0.226845	ATP1A2/CACNB4/DMD/HSPA2/KCNE5/KLHL24/PPARGC1A	7
GO:0046578	regulation of Ras protein signal transduction	7/306	184/16209	0.0603724	0.272172	0.229476	ABCA1/APOE/ARRB1/DGKI/MMD2/PREX2/PSD2	7
GO:0050688	regulation of defense response to virus	7/306	190/16209	0.0691531	0.289767	0.244311	CSPG5/ELMO1/IFIT1/MSTN/PDK4/SCN1A/SLC1A3	7
GO:0016358	dendrite development	7/306	195/16209	0.0770251	0.30149	0.254195	APOE/CTNNA2/DCC/DCLK1/MATN2/PPP3CA/PREX2	7
GO:0045444	fat cell differentiation	7/306	195/16209	0.0770251	0.30149	0.254195	ALDH6A1/HES1/IL6/JDP2/PPARGC1A/RORA/SOX8	7
GO:0032409	regulation of transporter activity	7/306	197/16209	0.0803151	0.306988	0.258831	ATP1A2/CACNB4/DMD/HSPA2/KCNE5/KLHL24/PPARGC1A	7
GO:0014069	postsynaptic density	7/322	195/17301	0.0727109	0.312373	0.263902	ADD3/ARRB1/CAP2/CTNNA2/DCLK1/DGKI/RGS20	7
GO:0099572	postsynaptic specialization	7/322	195/17301	0.0727109	0.312373	0.263902	ADD3/ARRB1/CAP2/CTNNA2/DCLK1/DGKI/RGS20	7
GO:2000021	regulation of ion homeostasis	7/306	199/16209	0.0836855	0.317292	0.267518	ADCYAP1R1/ATP1A2/DMD/EDNRB/GJA1/IFI6/ITPR2	7
GO:0030336	negative regulation of cell migration	7/306	203/16209	0.0906668	0.33117	0.279219	APOD/APOE/ERBB4/HMOX1/LRP1/PPARGC1A/SLIT2	7
GO:0043406	positive regulation of MAP kinase activity	7/306	207/16209	0.0979664	0.346675	0.292291	ARRB1/EGF/FGF1/MAP2K6/MDFI/NTRK3/SASH1	7
GO:0007623	circadian rhythm	7/306	208/16209	0.0998406	0.350667	0.295658	AHR/CST3/IL6/KCND2/NTRK3/PPARGC1A/RORA	7
GO:0048705	skeletal system morphogenesis	7/306	208/16209	0.0998406	0.350667	0.295658	BMPR1B/CHST11/HHIP/MDFI/MGP/TGFB2/THRA	7
GO:0032846	positive regulation of homeostatic process	7/306	209/16209	0.101734	0.354669	0.299032	ADCYAP1R1/ARRB1/CNR1/EDNRB/PLA2G4A/PPARGC1A/TGFB2	7
GO:0051924	regulation of calcium ion transport	7/306	210/16209	0.103648	0.355317	0.299578	ADCYAP1R1/ATP1A2/CACNB4/DMD/EGF/GJA1/HSPA2	7
GO:1904062	regulation of cation transmembrane transport	7/306	211/16209	0.105581	0.360102	0.303612	ATP1A2/CACNB4/DMD/HSPA2/KCNE5/KCNIP1/KCNN2	7
GO:0009755	hormone-mediated signaling pathway	7/306	212/16209	0.107533	0.363652	0.306605	AR/CREBRF/NR3C2/PPARGC1A/RORA/THRA/THRB	7
GO:0000422	mitophagy	7/306	213/16209	0.109504	0.363652	0.306605	CSPG5/MSTN/PPARGC1A/SLC1A3/SLC1A4/SLC6A1/SLCO1A2	7
GO:0061726	mitochondrion disassembly	7/306	213/16209	0.109504	0.363652	0.306605	CSPG5/MSTN/PPARGC1A/SLC1A3/SLC1A4/SLC6A1/SLCO1A2	7
GO:2000146	negative regulation of cell motility	7/306	213/16209	0.109504	0.363652	0.306605	APOD/APOE/ERBB4/HMOX1/LRP1/PPARGC1A/SLIT2	7
GO:0060076	excitatory synapse	7/322	207/17301	0.0926915	0.37197	0.314251	ADD3/ARRB1/CAP2/CTNNA2/DCLK1/DGKI/RGS20	7
GO:0044106	cellular amine metabolic process	7/306	222/16209	0.128102	0.393876	0.332088	CHDH/GATM/GPR37/LPIN3/MAOA/PCYT1B/PLA2G4A	7
GO:0006006	glucose metabolic process	7/306	228/16209	0.141329	0.410177	0.345832	APOD/GYG2/IL6/PDK4/PPARGC1A/PPP1R3C/RORA	7
GO:0060326	cell chemotaxis	7/306	231/16209	0.148182	0.421128	0.355065	EDNRB/FGF1/IL6/SLIT2/SWAP70/TGFB2/VCAM1	7
GO:1903008	organelle disassembly	7/306	231/16209	0.148182	0.421128	0.355065	CSPG5/MSTN/PPARGC1A/SLC1A3/SLC1A4/SLC6A1/SLCO1A2	7
GO:0007204	positive regulation of cytosolic calcium ion concentration	7/306	243/16209	0.177095	0.466368	0.393208	ADCYAP1R1/ATP1A2/DMD/EDNRB/GJA1/ITPR2/SWAP70	7
GO:0018105	peptidyl-serine phosphorylation	7/306	244/16209	0.179608	0.466368	0.393208	ANGPT1/ARRB1/DMD/IL6/NTRK3/PLCL1/RASSF2	7
GO:0090287	regulation of cellular response to growth factor stimulus	7/306	245/16209	0.182136	0.466368	0.393208	CHST11/CRB2/DMD/FGF1/HES1/HHIP/SLIT2	7
GO:0090316	positive regulation of intracellular protein transport	7/306	248/16209	0.189808	0.467558	0.394212	CDH1/EGF/ERBB4/HES1/HNMT/IL6/PPP3CA	7
GO:0007050	cell cycle arrest	7/306	251/16209	0.19761	0.479011	0.403868	APBB2/BRINP3/FOXO4/HEPACAM/MAP2K6/RRAGD/TGFB2	7
GO:0018209	peptidyl-serine modification	7/306	258/16209	0.216289	0.482612	0.406904	ANGPT1/ARRB1/DMD/IL6/NTRK3/PLCL1/RASSF2	7
GO:0051480	regulation of cytosolic calcium ion concentration	7/306	264/16209	0.23279	0.488283	0.411686	ADCYAP1R1/ATP1A2/DMD/EDNRB/GJA1/ITPR2/SWAP70	7
GO:0030072	peptide hormone secretion	7/306	269/16209	0.246853	0.495795	0.418019	ARRB1/CNR1/GJA1/GLUL/IL6/ITPR2/PPP3CA	7
GO:0046883	regulation of hormone secretion	7/306	274/16209	0.261174	0.505451	0.42616	ARRB1/CNR1/GJA1/GLUL/IL6/ITPR2/PPP3CA	7
GO:0009897	external side of plasma membrane	7/322	238/17301	0.156796	0.509623	0.430545	ABCA1/AMOT/AQP4/ASTN1/CD59/IL6/VCAM1	7
GO:0048037	cofactor binding	7/297	258/16271	0.193597	0.539921	0.444941	ALDH6A1/BDH2/CHDH/GPT2/HHIP/LMO2/MAOA	7
GO:0048562	embryonic organ morphogenesis	7/306	296/16209	0.326573	0.547128	0.461299	CHST11/CRB2/GJA1/GLI1/HES1/LRIG1/MDFI	7
GO:0030098	lymphocyte differentiation	7/306	308/16209	0.363325	0.564571	0.476006	AXL/IL6/LFNG/NRARP/RORA/SATB1/VCAM1	7
GO:0002429	immune response-activating cell surface receptor signaling pathway	7/306	311/16209	0.372575	0.571629	0.481957	CACNB4/ELMO1/ITPR2/PAG1/PLSCR1/PPP3CA/RFTN2	7
GO:0030695	GTPase regulator activity	7/297	284/16271	0.262906	0.572651	0.471914	ARRB1/DGKI/FAM13A/PREX2/RAP1GAP/RGS20/SLIT2	7
GO:0008544	epidermis development	7/306	312/16209	0.375662	0.573319	0.483381	APCDD1/CDH3/GLI1/HES1/HEY2/SATB1/TGFB2	7
GO:0099568	cytoplasmic region	7/322	259/17301	0.209207	0.58011	0.490094	ADD3/CDH1/FGF1/GRIK3/ITPR2/RGS20/SEPT6	7
GO:0046879	hormone secretion	7/306	322/16209	0.406569	0.597863	0.504075	ARRB1/CNR1/GJA1/GLUL/IL6/ITPR2/PPP3CA	7
GO:0060589	nucleoside-triphosphatase regulator activity	7/297	307/16271	0.329116	0.598809	0.49347	ARRB1/DGKI/FAM13A/PREX2/RAP1GAP/RGS20/SLIT2	7
GO:0016324	apical plasma membrane	7/322	283/17301	0.275796	0.600147	0.507023	ERBB3/FAM65B/FN1/GJA1/IGSF5/MLC1/SORBS2	7
GO:0005769	early endosome	7/322	291/17301	0.299144	0.610531	0.515796	APOE/DNER/EPHA3/GJA1/MLC1/RAP1GAP/VCAM1	7
GO:0048871	multicellular organismal homeostasis	7/306	333/16209	0.440492	0.620308	0.523	AQP4/CDH3/CNR1/EDNRB/PDK4/PLA2G4A/PPARGC1A	7
GO:0031253	cell projection membrane	7/322	300/17301	0.325888	0.621996	0.525481	AIF1L/CYBRD1/DMD/FAM65B/HHIP/ROBO1/WWC1	7
melanoma	melanoma	1954-07-01	132/1537	0.175009	0.638625	0.544191	ANGPT1/DCC/LRP1B/PREX2/SLC15A2/SLC6A11/TNC	7
GO:0002250	adaptive immune response	7/306	343/16209	0.471071	0.640618	0.540123	C1RL/CFI/IL6/MASP2/PAG1/RORA/SWAP70	7
GO:0060249	anatomical structure homeostasis	7/306	357/16209	0.513147	0.670567	0.565374	CDH3/DMD/IL6/MSTN/NELL2/PDK4/PLA2G4A	7
GO:0005525	GTP binding	7/297	359/16271	0.483539	0.675808	0.556924	ARL8A/GBP3/MRAS/RAB6B/RRAGD/SEPT3/SEPT6	7
GO:0015980	energy derivation by oxidation of organic compounds	7/306	376/16209	0.568247	0.705432	0.59477	GNG12/GNG7/GYG2/ITPR2/PPARGC1A/PPP1R3C/SLC1A3	7
GO:0046486	glycerolipid metabolic process	7/306	380/16209	0.579485	0.715872	0.603573	ABHD4/APOE/IMPA2/LPIN3/PCYT1B/PLA2G4A/PLSCR1	7
GO:0009896	positive regulation of catabolic process	7/306	385/16209	0.593333	0.726706	0.612707	ABCD2/APOE/CREBRF/EGF/GJA1/NKD1/RNF217	7
GO:0004175	endopeptidase activity	7/297	387/16271	0.563113	0.734125	0.604982	ADAMTS5/BACE2/C1RL/CFI/MASP1/MASP2/PLAU	7
GO:0016311	dephosphorylation	7/306	407/16209	0.65139	0.767834	0.647383	ELFN2/IMPA2/LPIN3/PPP1R3C/PPP3CA/SWAP70/TGFB2	7
GO:0004674	protein serine/threonine kinase activity	7/297	430/16271	0.673122	0.806064	0.664265	BMPR1B/DCLK1/MAP2K6/NIM1K/PIM1/STK17B/TGFB2	7
hsa04144	Endocytosis	7/164	258/7061	0.392335	0.853233	0.797901	408/1950/2065/2066/3306/84249/7042	7
GO:0006091	generation of precursor metabolites and energy	7/306	464/16209	0.776954	0.858327	0.72368	GNG12/GNG7/GYG2/ITPR2/PPARGC1A/PPP1R3C/SLC1A3	7
hsa04080	Neuroactive ligand-receptor interaction	7/164	276/7061	0.461317	0.859707	0.803956	117/10203/1268/1910/2899/7067/7068	7
GO:0007346	regulation of mitotic cell cycle	7/306	485/16209	0.813774	0.879708	0.741707	BRINP3/EGF/FOXO4/HES1/HSPA2/MAP2K6/PIM1	7
GO:0072657	protein localization to membrane	7/306	485/16209	0.813774	0.879708	0.741707	APOE/AR/CDH1/LZTFL1/MAP7/RAMP1/RFTN2	7
GO:0045786	negative regulation of cell cycle	7/306	494/16209	0.82805	0.888237	0.748898	APBB2/BRINP3/FOXO4/HEPACAM/MAP2K6/RRAGD/TGFB2	7
GO:0099503	secretory vesicle	7/322	437/17301	0.708216	0.908044	0.767144	DGKI/EGF/FN1/PLA2G4A/SEPT6/TGFB2/THBS2	7
GO:0005743	mitochondrial inner membrane	7/322	469/17301	0.773657	0.9307	0.786284	CHDH/GATM/HIGD2A/PDK4/PLA2G4A/SLC1A3/SLC25A18	7
GO:0005343	organic acid:sodium symporter activity	6/297	28/16271	9.44502e-06	0.000502685	0.000414255	SLC13A5/SLC1A3/SLC1A4/SLC6A1/SLC6A11/SLC6A9	6
GO:0030206	chondroitin sulfate biosynthetic process	6/306	25/16209	5.64074e-06	0.00206263	0.00173906	BCAN/CHST11/CHST7/CHST9/CSPG5/NCAN	6
GO:0050650	chondroitin sulfate proteoglycan biosynthetic process	6/306	31/16209	2.13177e-05	0.0039128	0.003299	BCAN/CHST11/CHST7/CHST9/CSPG5/NCAN	6
GO:0008146	sulfotransferase activity	6/297	51/16271	0.000317523	0.00760467	0.00626689	CHST11/CHST6/CHST7/CHST9/HS6ST1/NDST3	6
GO:0033344	cholesterol efflux	6/306	42/16209	0.000127578	0.00956701	0.00806622	ABCA1/APOE/EGF/LRP1/NPC2/PLTP	6
GO:0016782	transferase activity, transferring sulfur-containing groups	6/297	64/16271	0.0010846	0.020781	0.0171253	CHST11/CHST6/CHST7/CHST9/HS6ST1/NDST3	6
GO:0006953	acute-phase response	6/306	53/16209	0.000469276	0.0240585	0.0202844	CNR1/EDNRB/FN1/IL6/PLA2G4A/PLSCR1	6
GO:0042246	tissue regeneration	6/306	56/16209	0.000633044	0.02772	0.0233715	APOD/ERBB4/GJA1/MSTN/PLAU/TIMP3	6
GO:0003333	amino acid transmembrane transport	6/306	59/16209	0.000837973	0.0316985	0.0267259	SLC1A3/SLC1A4/SLC38A2/SLC38A3/SLC6A9/SLC7A11	6
GO:0051965	positive regulation of synapse assembly	6/306	60/16209	0.000916549	0.0323304	0.0272587	ADGRL3/LRRN1/LRRN3/NTRK3/SLITRK2/THBS2	6
DOID:9973	substance dependence	6/184	46/7584	0.000785654	0.0346415	0.0293772	CNR1/MAOA/MDFI/SCN1A/SLC6A1/SLC6A9	6
DOID:10579	leukodystrophy	6/184	48/7584	0.000988839	0.0359026	0.0304467	ABCD2/GFAP/IL6/MLC1/NOTCH3/PLP1	6
GO:0008013	beta-catenin binding	6/297	80/16271	0.00341182	0.0408565	0.0336693	AR/CDH1/CTNNA3/FOXO4/RGS20/RORA	6
GO:0015297	antiporter activity	6/297	80/16271	0.00341182	0.0408565	0.0336693	SLC38A3/SLC4A10/SLC4A4/SLC7A11/SLC9A7/SLC9A9	6
GO:0030301	cholesterol transport	6/306	68/16209	0.00176723	0.0464632	0.0391745	ABCA1/APOE/EGF/LRP1/NPC2/PLTP	6
GO:0015918	sterol transport	6/306	70/16209	0.00205165	0.0502854	0.0423971	ABCA1/APOE/EGF/LRP1/NPC2/PLTP	6
DOID:1428	endocrine pancreas disease	6/184	58/7584	0.00267038	0.0512425	0.0434555	APOE/IL6/NR3C2/PPARGC1A/TFPI/VCAM1	6
DOID:2234	focal epilepsy	6/184	58/7584	0.00267038	0.0512425	0.0434555	APOE/IL6/KCNJ10/SCN1A/SLC1A3/SLIT2	6
GO:0043202	lysosomal lumen	6/322	84/17301	0.0047806	0.0527574	0.044571	BCAN/CSPG5/GYG2/NCAN/SDC3/TCN2	6
GO:0072376	protein activation cascade	6/306	73/16209	0.00254143	0.0547393	0.0461523	C1RL/CD59/CFI/MASP1/MASP2/TFPI	6
GO:0008076	voltage-gated potassium channel complex	6/322	86/17301	0.00536198	0.0552284	0.0466586	ABCC9/KCND2/KCNE5/KCNIP1/KCNJ16/KCNJ8	6
GO:0044853	plasma membrane raft	6/322	86/17301	0.00536198	0.0552284	0.0466586	ADCYAP1R1/ATP1A2/CDH1/HMOX1/KCND2/MLC1	6
DOID:14250	Down syndrome	6/184	60/7584	0.00317382	0.0563353	0.0477744	APOE/AQP4/EDNRB/IL6/MAOA/TCN2	6
GO:0034705	potassium channel complex	6/322	87/17301	0.00567132	0.0565303	0.0477585	ABCC9/KCND2/KCNE5/KCNIP1/KCNJ16/KCNJ8	6
GO:0007422	peripheral nervous system development	6/306	74/16209	0.00272273	0.0574391	0.0484285	EDNRB/ERBB3/LAMB2/LGI4/SLC5A3/SOX8	6
GO:0005775	vacuolar lumen	6/322	88/17301	0.0059935	0.0578748	0.0488944	BCAN/CSPG5/GYG2/NCAN/SDC3/TCN2	6
GO:0008081	phosphoric diester hydrolase activity	6/297	88/16271	0.00545386	0.0593727	0.0489282	GDPD1/GDPD2/HMOX1/PDE10A/PDE1C/PLCL1	6
DOID:303	substance-related disorder	6/184	63/7584	0.00405752	0.0634236	0.0537854	CNR1/MAOA/MDFI/SCN1A/SLC6A1/SLC6A9	6
GO:0030165	PDZ domain binding	6/297	90/16271	0.00608007	0.0639618	0.05271	CXXC4/GJA1/GNG12/IGSF5/NKD1/SNTB1	6
GO:0051963	regulation of synapse assembly	6/306	77/16209	0.00332497	0.0651339	0.0549162	ADGRL3/LRRN1/LRRN3/NTRK3/SLITRK2/THBS2	6
GO:0043178	alcohol binding	6/297	97/16271	0.00868665	0.0866856	0.0714363	ABCA1/APOD/APOE/NPC2/PLCL1/RORA	6
GO:0043204	perikaryon	6/322	99/17301	0.0104698	0.0874367	0.0738692	GLUL/GRIK3/KCND2/KLHL24/NELL2/PDE10A	6
GO:0008344	adult locomotory behavior	6/306	85/16209	0.0054135	0.0875996	0.0738578	ATP1A2/CACNB4/KCNJ10/LGI4/PREX2/SCN1A	6
GO:0015748	organophosphate ester transport	6/306	85/16209	0.0054135	0.0875996	0.0738578	ABCA1/APOE/GJA1/NPC2/PITPNC1/TNFAIP8L3	6
GO:0032368	regulation of lipid transport	6/306	90/16209	0.00712953	0.102142	0.0861189	ABCA1/APOE/EGF/LRP1/MAP2K6/PLTP	6
GO:0030804	positive regulation of cyclic nucleotide biosynthetic process	6/306	93/16209	0.0083308	0.112676	0.0950001	ABCA1/ADCYAP1R1/APOE/CALCRL/CAP2/RAMP1	6
GO:0034440	lipid oxidation	6/306	95/16209	0.00920829	0.11915	0.100459	ABCD2/APOD/BDH2/CNR1/PDK4/PPARGC1A	6
GO:0009798	axis specification	6/306	96/16209	0.00967094	0.121194	0.102182	CXXC4/EGF/HEY2/MDFI/NRARP/RGS20	6
DOID:3247	rhabdomyosarcoma	6/184	79/7584	0.0120847	0.12435	0.105453	CDH1/CDH3/DMD/EPHA3/GLI1/MSTN	6
DOID:633	myositis	6/184	81/7584	0.0135631	0.132768	0.112592	APOE/BACE2/CST3/IL6/MAOA/NR3C2	6
DOID:4043	skeletal muscle cancer	6/184	83/7584	0.0151637	0.136759	0.115976	CDH1/CDH3/DMD/EPHA3/GLI1/MSTN	6
GO:0002698	negative regulation of immune effector process	6/306	101/16209	0.012235	0.136775	0.115319	ANGPT1/CD59/HMOX1/IFIT1/MASP1/TGFB2	6
GO:0030801	positive regulation of cyclic nucleotide metabolic process	6/306	102/16209	0.0128001	0.140886	0.118785	ABCA1/ADCYAP1R1/APOE/CALCRL/CAP2/RAMP1	6
GO:0017124	SH3 domain binding	6/297	116/16271	0.0196356	0.142333	0.117294	ELMO1/GJA1/PLSCR1/PLSCR4/SH3BP2/SIRPA	6
GO:0048634	regulation of muscle organ development	6/306	106/16209	0.0152435	0.154959	0.13065	ERBB4/GJA1/HEY2/IL6/MEGF10/MSTN	6
GO:1901861	regulation of muscle tissue development	6/306	106/16209	0.0152435	0.154959	0.13065	ERBB4/GJA1/HEY2/MEGF10/MSTN/PPARGC1A	6
GO:0030817	regulation of cAMP biosynthetic process	6/306	108/16209	0.0165789	0.160496	0.135319	ABCA1/ADCYAP1R1/CALCRL/CAP2/EDNRB/RAMP1	6
DOID:289	endometriosis	6/184	88/7584	0.0197295	0.164799	0.139755	AR/AXL/CFI/IL6/PLAU/TNC	6
GO:0010594	regulation of endothelial cell migration	6/306	111/16209	0.0187301	0.166814	0.140645	AMOT/ANGPT1/APOE/FGF1/SASH1/SLIT2	6
GO:0060048	cardiac muscle contraction	6/306	111/16209	0.0187301	0.166814	0.140645	ATP1A2/CTNNA3/DMD/GJA1/KCNE5/MAP2K6	6
GO:0008528	G-protein coupled peptide receptor activity	6/297	131/16271	0.0331038	0.173404	0.142899	CALCRL/EDNRB/GPR37/GPR37L1/GPR75/RAMP1	6
GO:0001653	peptide receptor activity	6/297	133/16271	0.0352604	0.175935	0.144985	CALCRL/EDNRB/GPR37/GPR37L1/GPR75/RAMP1	6
hsa05412	Arrhythmogenic right ventricular cardiomyopathy (ARVC)	6/164	72/7061	0.00632001	0.17696	0.165484	785/1496/29119/1756/2697/3693	6
GO:0034332	adherens junction organization	6/306	115/16209	0.0218847	0.177093	0.149312	APOD/CADM2/CDH1/CDH10/CDH3/EPHA3	6
GO:0007224	smoothened signaling pathway	6/306	116/16209	0.022726	0.179454	0.151303	GLI1/GPR37L1/HES1/HHIP/PTCHD1/RORA	6
GO:0006171	cAMP biosynthetic process	6/306	119/16209	0.0253799	0.183485	0.154701	ABCA1/ADCYAP1R1/CALCRL/CAP2/EDNRB/RAMP1	6
GO:0009063	cellular amino acid catabolic process	6/306	119/16209	0.0253799	0.183485	0.154701	ALDH6A1/BBOX1/DDAH1/GLUL/GPT2/HNMT	6
GO:0071333	cellular response to glucose stimulus	6/306	119/16209	0.0253799	0.183485	0.154701	ARRB1/FN1/PLAU/PPARGC1A/PPP3CA/VCAM1	6
GO:0071331	cellular response to hexose stimulus	6/306	121/16209	0.0272594	0.189192	0.159513	ARRB1/FN1/PLAU/PPARGC1A/PPP3CA/VCAM1	6
GO:0071326	cellular response to monosaccharide stimulus	6/306	122/16209	0.0282328	0.190008	0.160202	ARRB1/FN1/PLAU/PPARGC1A/PPP3CA/VCAM1	6
DOID:127	leiomyoma	6/184	95/7584	0.0275765	0.190352	0.161426	AR/EGF/FGF1/IL6/PLAU/SELENBP1	6
GO:1900182	positive regulation of protein localization to nucleus	6/306	123/16209	0.0292289	0.194486	0.163977	CDH1/EGF/ERBB4/IL6/PPP3CA/TGFB2	6
GO:0030814	regulation of cAMP metabolic process	6/306	124/16209	0.0302478	0.198693	0.167524	ABCA1/ADCYAP1R1/CALCRL/CAP2/EDNRB/RAMP1	6
GO:0051099	positive regulation of binding	6/306	125/16209	0.0312897	0.202313	0.170576	ARRB1/EGF/HES1/LFNG/PLCL1/TGFB2	6
GO:0042542	response to hydrogen peroxide	6/306	126/16209	0.0323548	0.202818	0.171002	CST3/GPR37/GPR37L1/HMOX1/IL6/PLA2G4A	6
DOID:9884	muscular dystrophy	6/184	99/7584	0.0328754	0.210653	0.178642	AQP4/DMD/MSTN/PDLIM3/SDC3/SYNC	6
GO:0022617	extracellular matrix disassembly	6/306	131/16209	0.0380329	0.217943	0.183754	ADAMTS5/BCAN/CDH1/CST3/FN1/TGFB2	6
GO:0001678	cellular glucose homeostasis	6/306	132/16209	0.03924	0.219874	0.185382	ARRB1/FN1/PLAU/PPARGC1A/PPP3CA/VCAM1	6
GO:0022612	gland morphogenesis	6/306	132/16209	0.03924	0.219874	0.185382	IL6/PLAU/ROBO1/SLIT2/TGFB2/TNC	6
GO:0044070	regulation of anion transport	6/306	132/16209	0.03924	0.219874	0.185382	APOE/ATP1A2/CNR1/MAP2K6/SLC38A3/SLC6A1	6
GO:0050691	regulation of defense response to virus by host	6/306	134/16209	0.0417267	0.226605	0.191057	CSPG5/IFIT1/MSTN/PDK4/SCN1A/SLC1A3	6
GO:0098779	mitophagy in response to mitochondrial depolarization	6/306	134/16209	0.0417267	0.226605	0.191057	CSPG5/MSTN/SLC1A3/SLC1A4/SLC6A1/SLCO1A2	6
GO:0098780	response to mitochondrial depolarisation	6/306	134/16209	0.0417267	0.226605	0.191057	CSPG5/MSTN/SLC1A3/SLC1A4/SLC6A1/SLCO1A2	6
DOID:12365	malaria	6/184	103/7584	0.0387964	0.227307	0.192764	ANGPT1/APOE/FUT9/HMOX1/IL6/TCN2	6
GO:1903828	negative regulation of cellular protein localization	6/306	136/16209	0.0443106	0.233072	0.19651	ANGPT1/APOD/LZTFL1/MDFI/MXI1/THRA	6
hsa04610	Complement and coagulation cascades	6/164	79/7061	0.00984959	0.245145	0.229248	966/3426/5648/10747/5328/7035	6
GO:0005057	receptor signaling protein activity	6/297	151/16271	0.0587463	0.255813	0.210812	BMPR1B/DCLK1/ERBB4/ITPR2/MAP2K6/TGFB2	6
GO:0031348	negative regulation of defense response	6/306	142/16209	0.052653	0.25733	0.216962	APOD/APOE/CALCRL/IFIT1/RORA/SLIT2	6
GO:0035265	organ growth	6/306	142/16209	0.052653	0.25733	0.216962	ERBB4/GJA1/HEY2/SORBS2/TGFB2/WWC1	6
GO:0072073	kidney epithelium development	6/306	142/16209	0.052653	0.25733	0.216962	FGF1/HES1/KLF15/LAMB2/SLIT2/SOX8	6
GO:0048167	regulation of synaptic plasticity	6/306	145/16209	0.0571595	0.267966	0.225929	APOE/BCAN/DGKI/GFAP/KCNJ10/SHISA6	6
GO:0048565	digestive tract development	6/306	145/16209	0.0571595	0.267966	0.225929	EDNRB/GLI1/HES1/TGFB2/THRA/TRPS1	6
GO:0050880	regulation of blood vessel size	6/306	145/16209	0.0571595	0.267966	0.225929	APOE/ATP1A2/EDNRB/GJA1/HMOX1/KCNJ8	6
GO:0030534	adult behavior	6/306	146/16209	0.0587116	0.269051	0.226845	ATP1A2/CACNB4/KCNJ10/LGI4/PREX2/SCN1A	6
GO:0035150	regulation of tube size	6/306	146/16209	0.0587116	0.269051	0.226845	APOE/ATP1A2/EDNRB/GJA1/HMOX1/KCNJ8	6
GO:0006941	striated muscle contraction	6/306	147/16209	0.0602887	0.272168	0.229472	ATP1A2/CTNNA3/DMD/GJA1/KCNE5/MAP2K6	6
GO:0032387	negative regulation of intracellular transport	6/306	147/16209	0.0602887	0.272168	0.229472	ANGPT1/APOD/HMOX1/MDFI/MXI1/THRA	6
GO:0048520	positive regulation of behavior	6/306	147/16209	0.0602887	0.272168	0.229472	FN1/GJA1/IL6/NTRK3/SLIT2/SWAP70	6
GO:0035270	endocrine system development	6/306	148/16209	0.0618909	0.276368	0.233014	CDH1/GLI1/HES1/IL6/RAP1GAP/THRA	6
GO:0019722	calcium-mediated signaling	6/306	150/16209	0.0651705	0.281096	0.237	ATP1A2/DMD/ERBB3/PPP3CA/TENM2/VCAM1	6
GO:0001890	placenta development	6/306	152/16209	0.0685502	0.289767	0.244311	HES1/HEY2/HS6ST1/MDFI/PLA2G4A/VCAM1	6
GO:0008083	growth factor activity	6/297	158/16271	0.0699099	0.29086	0.239693	CSPG5/EGF/FGF1/IL6/MSTN/TGFB2	6
GO:0000423	macromitophagy	6/306	153/16209	0.0702775	0.292764	0.246838	CSPG5/MSTN/SLC1A3/SLC1A4/SLC6A1/SLCO1A2	6
GO:0002440	production of molecular mediator of immune response	6/306	155/16209	0.0738072	0.295957	0.24953	ANGPT1/HMOX1/IL6/SWAP70/TGFB2/TRIL	6
GO:2001236	regulation of extrinsic apoptotic signaling pathway	6/306	155/16209	0.0738072	0.295957	0.24953	AR/BMPR1B/HMOX1/IFI6/TGFB2/TRPS1	6
GO:0010770	positive regulation of cell morphogenesis involved in differentiation	6/306	158/16209	0.0792886	0.30688	0.25874	CRB2/FN1/NTRK3/ROBO1/SLIT2/TGFB2	6
GO:0042594	response to starvation	6/306	158/16209	0.0792886	0.30688	0.25874	GLUL/PDK4/PPARGC1A/RRAGD/SLC38A2/SLC38A3	6
GO:0050731	positive regulation of peptidyl-tyrosine phosphorylation	6/306	159/16209	0.0811654	0.309519	0.260965	ANGPT1/EGF/ERBB3/ERBB4/HES1/IL6	6
GO:0055123	digestive system development	6/306	159/16209	0.0811654	0.309519	0.260965	EDNRB/GLI1/HES1/TGFB2/THRA/TRPS1	6
GO:0010675	regulation of cellular carbohydrate metabolic process	6/306	162/16209	0.0869436	0.321135	0.270758	ADCYAP1R1/IL6/PDK4/PPARGC1A/RAMP1/RORA	6
GO:0021543	pallium development	6/306	163/16209	0.0889188	0.326662	0.275418	BCAN/GNG12/LRP1/ROBO1/SLC38A2/SLIT2	6
GO:0050866	negative regulation of cell activation	6/306	164/16209	0.0909184	0.331565	0.279552	APOE/AXL/CNR1/HMOX1/NRARP/PAG1	6
GO:0030308	negative regulation of cell growth	6/306	168/16209	0.0991589	0.349792	0.294919	APBB2/DCC/GJA1/SEMA3B/SLIT2/TGFB2	6
GO:0043393	regulation of protein binding	6/306	169/16209	0.101279	0.353456	0.298009	ANGPT1/ARRB1/IFIT1/IFIT2/LFNG/PLCL1	6
GO:0070374	positive regulation of ERK1 and ERK2 cascade	6/306	169/16209	0.101279	0.353456	0.298009	ANGPT1/ARRB1/ERBB4/FGF1/IL6/TNFAIP8L3	6
GO:0007187	G-protein coupled receptor signaling pathway, coupled to cyclic nucleotide second messenger	6/306	171/16209	0.105591	0.360102	0.303612	CALCRL/CNR1/GPR1/GPR37/GPR37L1/GRIK3	6
GO:0006766	vitamin metabolic process	6/306	173/16209	0.109996	0.364182	0.307053	APOE/LRP1/PLTP/QPRT/SDC3/TCN2	6
GO:1903531	negative regulation of secretion by cell	6/306	173/16209	0.109996	0.364182	0.307053	ANGPT1/CNR1/FN1/HMOX1/IL6/PPP3CA	6
GO:0008217	regulation of blood pressure	6/306	174/16209	0.112234	0.370473	0.312356	ATP1A2/CNR1/DDAH1/EDNRB/GJA1/HMOX1	6
GO:0060538	skeletal muscle organ development	6/306	174/16209	0.112234	0.370473	0.312356	DMD/DNER/MEGF10/MSTN/PPP3CA/SOX8	6
GO:0043209	myelin sheath	6/322	169/17301	0.0963369	0.372101	0.314363	ATP1A2/CD59/GFAP/GLUL/HSPA2/PLP1	6
GO:0098802	plasma membrane receptor complex	6/322	170/17301	0.0983946	0.375357	0.317113	BMPR1B/IL13RA1/IL6/ITGB5/OLFM2/SHISA6	6
GO:1901136	carbohydrate derivative catabolic process	6/306	177/16209	0.119085	0.382723	0.322685	BCAN/CSPG5/CST3/NCAN/PDE10A/SDC3	6
GO:0006959	humoral immune response	6/306	178/16209	0.121414	0.385593	0.325105	C1RL/CD59/CFI/IL6/MASP1/MASP2	6
GO:0044242	cellular lipid catabolic process	6/306	181/16209	0.128536	0.393876	0.332088	ABCD2/APOE/BDH2/CNR1/LPIN3/PLA2G4A	6
GO:0051216	cartilage development	6/306	181/16209	0.128536	0.393876	0.332088	BMPR1B/CHST11/MGP/TGFB2/THRA/TRPS1	6
GO:0006805	xenobiotic metabolic process	6/306	187/16209	0.143367	0.413878	0.348952	AHR/ALDH2/CYP2J2/CYP39A1/MAOA/RORA	6
GO:0006576	cellular biogenic amine metabolic process	6/306	191/16209	0.153673	0.430984	0.363375	CHDH/GATM/LPIN3/MAOA/PCYT1B/PLA2G4A	6
GO:0071466	cellular response to xenobiotic stimulus	6/306	191/16209	0.153673	0.430984	0.363375	AHR/ALDH2/CYP2J2/CYP39A1/MAOA/RORA	6
GO:0007160	cell-matrix adhesion	6/306	194/16209	0.161612	0.444286	0.37459	APOD/EPHA3/FN1/ITGB5/PLAU/VCAM1	6
GO:0050796	regulation of insulin secretion	6/306	196/16209	0.167002	0.451772	0.380902	ARRB1/CNR1/GJA1/GLUL/ITPR2/PPP3CA	6
GO:0009410	response to xenobiotic stimulus	6/306	197/16209	0.169725	0.456344	0.384756	AHR/ALDH2/CYP2J2/CYP39A1/MAOA/RORA	6
GO:0007565	female pregnancy	6/306	199/16209	0.175227	0.463562	0.390842	CNR1/CST3/PLA2G4A/PLAU/SLC38A2/SLC38A3	6
GO:0007601	visual perception	6/306	209/16209	0.20378	0.479011	0.403868	CACNB4/CDH3/KCNJ10/LAMB2/OLFM2/TIMP3	6
GO:0050953	sensory perception of light stimulus	6/306	212/16209	0.212661	0.482612	0.406904	CACNB4/CDH3/KCNJ10/LAMB2/OLFM2/TIMP3	6
GO:0050730	regulation of peptidyl-tyrosine phosphorylation	6/306	214/16209	0.218656	0.482612	0.406904	ANGPT1/EGF/ERBB3/ERBB4/HES1/IL6	6
GO:0002460	adaptive immune response based on somatic recombination of immune receptors built from immunoglobulin superfamily domains	6/306	215/16209	0.221674	0.484053	0.408119	C1RL/CFI/IL6/MASP2/RORA/SWAP70	6
GO:0034599	cellular response to oxidative stress	6/306	224/16209	0.249435	0.495795	0.418019	CST3/GPR37/GPR37L1/HMOX1/IL6/PPARGC1A	6
GO:0090276	regulation of peptide hormone secretion	6/306	225/16209	0.25258	0.499544	0.42118	ARRB1/CNR1/GJA1/GLUL/ITPR2/PPP3CA	6
GO:0030073	insulin secretion	6/306	228/16209	0.262081	0.505451	0.42616	ARRB1/CNR1/GJA1/GLUL/ITPR2/PPP3CA	6
GO:0048872	homeostasis of number of cells	6/306	229/16209	0.265269	0.508445	0.428685	AXL/HMOX1/IL6/RASSF2/TGFB2/THRA	6
GO:0033267	axon part	6/322	198/17301	0.164927	0.509623	0.430545	DGKI/GLUL/GRIK3/ROBO1/SCN1A/SEPT6	6
GO:0002791	regulation of peptide secretion	6/306	230/16209	0.268467	0.513677	0.433096	ARRB1/CNR1/GJA1/GLUL/ITPR2/PPP3CA	6
GO:0007611	learning or memory	6/306	231/16209	0.271675	0.514443	0.433742	ATP1A2/CNR1/DGKI/SLC6A1/THRA/TMOD2	6
hsa04728	Dopaminergic synapse	6/164	130/7061	0.0816213	0.535254	0.500543	55970/2788/3709/4128/5530/6323	6
GO:0003924	GTPase activity	6/297	214/16271	0.197709	0.539921	0.444941	ARL8A/GBP3/MRAS/RAB6B/RAP1GAP/RRAGD	6
GO:0060828	regulation of canonical Wnt signaling pathway	6/306	244/16209	0.314126	0.541832	0.456834	AMER2/APOE/GLI1/NKD1/NRARP/RGS20	6
GO:0071560	cellular response to transforming growth factor beta stimulus	6/306	245/16209	0.31744	0.542135	0.45709	CHST11/FN1/ITGB5/MSTN/PPARGC1A/TGFB2	6
GO:0071559	response to transforming growth factor beta	6/306	248/16209	0.327412	0.547128	0.461299	CHST11/FN1/ITGB5/MSTN/PPARGC1A/TGFB2	6
GO:0045211	postsynaptic membrane	6/322	206/17301	0.186779	0.549664	0.464373	ARRB1/DMD/GRIK3/KCND2/LRRC4C/TENM2	6
GO:0045732	positive regulation of protein catabolic process	6/306	257/16209	0.357551	0.563284	0.474921	APOE/CREBRF/EGF/GJA1/NKD1/RNF217	6
GO:0046651	lymphocyte proliferation	6/306	259/16209	0.36428	0.564571	0.476006	AHR/CD59/HES1/IL6/SATB1/VCAM1	6
GO:0032943	mononuclear cell proliferation	6/306	262/16209	0.374385	0.573319	0.483381	AHR/CD59/HES1/IL6/SATB1/VCAM1	6
GO:0006650	glycerophospholipid metabolic process	6/306	264/16209	0.381127	0.575361	0.485104	ABHD4/IMPA2/LPIN3/PCYT1B/PLA2G4A/PLSCR1	6
GO:0031267	small GTPase binding	6/297	241/16271	0.278194	0.577969	0.476296	ABCA1/ADCYAP1R1/DGKI/DOCK10/PIFO/RAP1GAP	6
GO:0051020	GTPase binding	6/297	263/16271	0.348458	0.598809	0.49347	ABCA1/ADCYAP1R1/DGKI/DOCK10/PIFO/RAP1GAP	6
GO:0015631	tubulin binding	6/297	269/16271	0.367962	0.603446	0.497291	ARL8A/GJA1/GLI1/KIF1A/PIFO/PPARGC1A	6
GO:0070661	leukocyte proliferation	6/306	274/16209	0.414823	0.603528	0.508852	AHR/CD59/HES1/IL6/SATB1/VCAM1	6
GO:0090087	regulation of peptide transport	6/306	276/16209	0.421546	0.607167	0.51192	ARRB1/CNR1/GJA1/GLUL/ITPR2/PPP3CA	6
GO:0005938	cell cortex	6/322	240/17301	0.28988	0.609339	0.514788	ADD3/CDH1/FGF1/ITPR2/RGS20/SEPT6	6
GO:0002443	leukocyte mediated immunity	6/306	286/16209	0.454979	0.629154	0.530458	C1RL/CFI/HMOX1/IL6/MASP2/SWAP70	6
GO:0050863	regulation of T cell activation	6/306	289/16209	0.464928	0.635851	0.536104	CD59/HES1/IL6/NRARP/PAG1/VCAM1	6
GO:1903037	regulation of leukocyte cell-cell adhesion	6/306	299/16209	0.497728	0.658633	0.555313	CD59/HES1/IL6/NRARP/PAG1/VCAM1	6
GO:0043010	camera-type eye development	6/306	306/16209	0.520278	0.675438	0.569482	BMPR1B/GJA1/LAMB2/NTRK3/SLC7A11/SOX8	6
GO:0006575	cellular modified amino acid metabolic process	6/306	308/16209	0.52665	0.68	0.573328	AHCYL2/CHDH/DDAH1/GATM/PLA2G4A/PLSCR1	6
GO:0034110	regulation of homotypic cell-cell adhesion	6/306	308/16209	0.52665	0.68	0.573328	CD59/HES1/IL6/NRARP/PAG1/VCAM1	6
GO:0000982	transcription factor activity, RNA polymerase II core promoter proximal region sequence-specific binding	6/297	329/16271	0.558301	0.732675	0.603787	AR/EN1/HES1/JDP2/KLF15/PLSCR1	6
GO:0045787	positive regulation of cell cycle	6/306	336/16209	0.611789	0.741036	0.624789	EGF/FOXO4/HES1/HSPA2/PIM1/TGFB2	6
GO:0043254	regulation of protein complex assembly	6/306	350/16209	0.651035	0.767834	0.647383	AHR/GFAP/HEY2/SLIT2/THRA/TMOD2	6
GO:0045862	positive regulation of proteolysis	6/306	353/16209	0.659125	0.773878	0.652479	APOE/ARRB1/EGF/FN1/RNF217/ROBO1	6
GO:0051186	cofactor metabolic process	6/306	355/16209	0.664454	0.778026	0.655976	AHCYL2/BDH2/HMOX1/PDK4/PPARGC1A/QPRT	6
hsa04020	Calcium signaling pathway	6/164	180/7061	0.240325	0.803475	0.75137	1910/2065/2066/3709/5137/5530	6
GO:2001233	regulation of apoptotic signaling pathway	6/306	378/16209	0.721912	0.818681	0.690253	AR/BMPR1B/HMOX1/IFI6/TGFB2/TRPS1	6
GO:0016874	ligase activity	6/297	391/16271	0.722049	0.833402	0.686794	DTX4/GLUL/HECW2/PDZRN3/RNF217/TARSL2	6
GO:0060627	regulation of vesicle-mediated transport	6/306	392/16209	0.753375	0.842173	0.710061	ANGPT1/ARRB1/AXL/HMOX1/PLA2G4A/RAP1GAP	6
hsa04510	Focal adhesion	6/164	199/7061	0.316239	0.84939	0.794308	1950/2335/3693/3913/7058/3371	6
hsa04810	Regulation of actin cytoskeleton	6/164	213/7061	0.374432	0.84939	0.794308	1950/2246/2335/55970/3693/22808	6
GO:0016887	ATPase activity	6/297	413/16271	0.768794	0.864443	0.712374	ABCA1/ABCC9/ABCD2/ATP1A2/DNAH7/KIF1A	6
GO:0044270	cellular nitrogen compound catabolic process	6/306	433/16209	0.830459	0.889321	0.749812	ALDH6A1/HMOX1/HNMT/PDE10A/PPARGC1A/QPRT	6
GO:0046700	heterocycle catabolic process	6/306	433/16209	0.830459	0.889321	0.749812	ALDH6A1/HMOX1/HNMT/PDE10A/PPARGC1A/QPRT	6
GO:0019058	viral life cycle	6/306	442/16209	0.844523	0.900332	0.759096	APOE/AXL/IFIT1/ITGB5/PLSCR1/SLC20A2	6
GO:0005874	microtubule	6/322	395/17301	0.747573	0.916667	0.774429	DNAH7/KIF1A/MAP7/MTUS1/PBXIP1/RGS20	6
hsa04060	Cytokine-cytokine receptor interaction	6/164	264/7061	0.580689	0.929102	0.86885	658/1950/3597/3569/80301/7042	6
GO:0000785	chromatin	6/322	442/17301	0.834646	0.953332	0.805404	AR/ARRB1/HEY2/PPARGC1A/SATB1/THRB	6
GO:0044454	nuclear chromosome part	6/322	483/17301	0.889335	0.97847	0.826642	AR/HEY2/HSPA2/PPARGC1A/SATB1/THRB	6
DOID:11266	hemorrhagic fever with renal syndrome	5/184	7584-12-01	5.49228e-06	0.000779904	0.000661387	ANGPT1/CST3/FN1/IL6/VCAM1	5
GO:0043090	amino acid import	5/306	18/16209	1.62497e-05	0.00381984	0.00322062	ATP1A2/KCNJ10/SLC1A3/SLC6A1/SLC6A9	5
GO:0010874	regulation of cholesterol efflux	5/306	20/16209	2.85059e-05	0.00407882	0.00343897	ABCA1/APOE/EGF/LRP1/PLTP	5
GO:0001504	neurotransmitter uptake	5/306	25/16209	9.04047e-05	0.00813752	0.00686098	ATP1A2/GFAP/GLUL/KCNJ10/SLC1A3	5
GO:0015800	acidic amino acid transport	5/306	26/16209	0.000110211	0.00884647	0.00745871	ATP1A2/KCNJ10/SLC1A3/SLC6A1/SLC7A11	5
GO:0001540	beta-amyloid binding	5/297	35/16271	0.000405907	0.00925854	0.00762982	APBB2/APOE/BACE2/CST3/TGFB2	5
GO:0010107	potassium ion import	5/306	29/16209	0.000189952	0.0120226	0.0101366	ABCC9/ATP1A2/KCNJ10/KCNJ16/KCNJ8	5
GO:0008028	monocarboxylic acid transmembrane transporter activity	5/297	40/16271	0.00076377	0.0166294	0.013704	SLC1A4/SLC6A1/SLC6A11/SLCO1A2/SLCO1C1	5
GO:0032934	sterol binding	5/297	43/16271	0.00106863	0.020781	0.0171253	ABCA1/APOD/APOE/NPC2/RORA	5
GO:0031103	axon regeneration	5/306	38/16209	0.000698854	0.0280479	0.023648	APOD/LAMB2/NTRK3/OMG/TNC	5
GO:0032371	regulation of sterol transport	5/306	38/16209	0.000698854	0.0280479	0.023648	ABCA1/APOE/EGF/LRP1/PLTP	5
GO:0032374	regulation of cholesterol transport	5/306	38/16209	0.000698854	0.0280479	0.023648	ABCA1/APOE/EGF/LRP1/PLTP	5
GO:0005548	phospholipid transporter activity	5/297	48/16271	0.00176513	0.0301963	0.0248843	ABCA1/PITPNC1/PLSCR1/PLSCR4/TNFAIP8L3	5
GO:0004879	RNA polymerase II transcription factor activity, ligand-activated sequence-specific DNA binding	5/297	49/16271	0.00193682	0.0309246	0.0254845	AHR/AR/RORA/THRA/THRB	5
GO:0098531	transcription factor activity, direct ligand regulated sequence-specific DNA binding	5/297	49/16271	0.00193682	0.0309246	0.0254845	AHR/AR/RORA/THRA/THRB	5
GO:0051966	regulation of synaptic transmission, glutamatergic	5/306	40/16209	0.000888396	0.0323304	0.0272587	ATP1A2/CNR1/DGKI/GLUL/GRIK3	5
GO:0014704	intercalated disc	5/322	53/17301	0.00299076	0.0355441	0.0300287	ATP1A2/CTNNA3/GJA1/PGM5/SCN1A	5
GO:0015179	L-amino acid transmembrane transporter activity	5/297	53/16271	0.00274735	0.036555	0.0301244	SLC1A3/SLC1A4/SLC38A3/SLC6A9/SLC7A11	5
DOID:1927	sphingolipidosis	5/184	33/7584	0.00108796	0.0367833	0.0311936	ABCA1/APOE/IL6/NPC2/VCAM1	5
GO:0099516	ion antiporter activity	5/297	55/16271	0.00323354	0.0407596	0.0335894	SLC4A10/SLC4A4/SLC7A11/SLC9A7/SLC9A9	5
GO:0098657	import into cell	5/306	45/16209	0.00152764	0.0441005	0.0371824	ATP1A2/GFAP/GLUL/KCNJ10/SLC1A3	5
GO:0009409	response to cold	5/306	46/16209	0.00168786	0.0454616	0.0383299	GMPR/HSPA2/IL6/PPARGC1A/THRA	5
GO:0086001	cardiac muscle cell action potential	5/306	46/16209	0.00168786	0.0454616	0.0383299	ATP1A2/CTNNA3/DMD/GJA1/KCNE5	5
GO:0003707	steroid hormone receptor activity	5/297	58/16271	0.00407478	0.0476054	0.0392309	AR/NR3C2/RORA/THRA/THRB	5
GO:0051145	smooth muscle cell differentiation	5/306	48/16209	0.0020448	0.0502854	0.0423971	EDNRB/FOXO4/HES1/HEY2/OLFM2	5
GO:0006956	complement activation	5/306	50/16209	0.00245389	0.0547393	0.0461523	C1RL/CD59/CFI/MASP1/MASP2	5
GO:0032370	positive regulation of lipid transport	5/306	50/16209	0.00245389	0.0547393	0.0461523	ABCA1/APOE/LRP1/MAP2K6/PLTP	5
GO:0035094	response to nicotine	5/306	52/16209	0.00291938	0.0604257	0.0509467	ATP1A2/CNR1/HMOX1/SLC7A11/VCAM1	5
GO:0042562	hormone binding	5/297	64/16271	0.00620729	0.0639618	0.05271	AR/ATP1A2/EDNRB/THRA/THRB	5
GO:0048844	artery morphogenesis	5/306	54/16209	0.00344551	0.0662144	0.0558272	APOE/HES1/HEY2/LRP1/NOTCH3	5
GO:0044291	cell-cell contact zone	5/322	66/17301	0.00766121	0.0676375	0.0571422	ATP1A2/CTNNA3/GJA1/PGM5/SCN1A	5
GO:0097481	neuronal postsynaptic density	5/322	67/17301	0.008156	0.0700056	0.0591429	ADD3/CAP2/CTNNA2/DCLK1/DGKI	5
GO:0071385	cellular response to glucocorticoid stimulus	5/306	56/16209	0.00403653	0.0729902	0.0615401	AHR/CREBRF/FBXO32/IL6/MSTN	5
GO:0032835	glomerulus development	5/306	58/16209	0.00469665	0.0817813	0.0689522	ANGPT1/HES1/KLF15/LAMB2/NOTCH3	5
DOID:3328	temporal lobe epilepsy	5/184	48/7584	0.00585682	0.0831669	0.0705285	APOE/KCNJ10/SCN1A/SLC1A3/SLIT2	5
GO:0015914	phospholipid transport	5/306	59/16209	0.00505393	0.0848597	0.0715476	ABCA1/APOE/NPC2/PITPNC1/TNFAIP8L3	5
GO:0071384	cellular response to corticosteroid stimulus	5/306	59/16209	0.00505393	0.0848597	0.0715476	AHR/CREBRF/FBXO32/IL6/MSTN	5
GO:0048661	positive regulation of smooth muscle cell proliferation	5/306	60/16209	0.00543006	0.0875996	0.0738578	CALCRL/HMOX1/IL6/NOTCH3/PPARGC1A	5
GO:0055017	cardiac muscle tissue growth	5/306	60/16209	0.00543006	0.0875996	0.0738578	ERBB4/GJA1/HEY2/SORBS2/TGFB2	5
GO:0021879	forebrain neuron differentiation	5/306	64/16209	0.00713318	0.102142	0.0861189	ERBB4/HES1/ROBO1/SLC4A10/SLIT2	5
GO:0005901	caveola	5/322	76/17301	0.0136398	0.104398	0.0881989	ADCYAP1R1/ATP1A2/CDH1/HMOX1/MLC1	5
GO:0001541	ovarian follicle development	5/306	65/16209	0.00761111	0.106588	0.0898674	AHR/ARRB1/BMPR1B/LFNG/PCYT1B	5
DOID:438	autoimmune disease of the nervous system	5/184	54/7584	0.00962851	0.113552	0.096296	APOE/AQP4/CST3/GFAP/IL6	5
GO:0042308	negative regulation of protein import into nucleus	5/306	67/16209	0.008633	0.113645	0.0958173	ANGPT1/APOD/MDFI/MXI1/THRA	5
GO:0060419	heart growth	5/306	67/16209	0.008633	0.113645	0.0958173	ERBB4/GJA1/HEY2/SORBS2/TGFB2	5
GO:0071300	cellular response to retinoic acid	5/306	67/16209	0.008633	0.113645	0.0958173	ABCA1/BRINP3/EPHA3/NTRK3/TNC	5
GO:1904590	negative regulation of protein import	5/306	67/16209	0.008633	0.113645	0.0958173	ANGPT1/APOD/MDFI/MXI1/THRA	5
GO:1901616	organic hydroxy compound catabolic process	5/306	69/16209	0.00974607	0.121194	0.102182	ALDH2/APOE/CYP39A1/IMPA2/MAOA	5
GO:0006885	regulation of pH	5/306	70/16209	0.0103379	0.123269	0.103931	EDNRB/PDK4/SLC4A10/SLC9A7/SLC9A9	5
GO:0014032	neural crest cell development	5/306	70/16209	0.0103379	0.123269	0.103931	EDNRB/ERBB4/HES1/SEMA3B/SOX8	5
GO:0019935	cyclic-nucleotide-mediated signaling	5/306	70/16209	0.0103379	0.123269	0.103931	ADCYAP1R1/ADGRG6/APOE/EDNRB/PDE10A	5
GO:0001756	somitogenesis	5/306	71/16209	0.010954	0.128748	0.108552	CRB2/LFNG/NKD1/NRARP/RGS20	5
GO:0021872	forebrain generation of neurons	5/306	71/16209	0.010954	0.128748	0.108552	ERBB4/HES1/ROBO1/SLC4A10/SLIT2	5
GO:0042311	vasodilation	5/306	72/16209	0.0115946	0.132034	0.111322	APOE/EDNRB/GJA1/HMOX1/KCNJ8	5
GO:0043534	blood vessel endothelial cell migration	5/306	72/16209	0.0115946	0.132034	0.111322	AMOT/ANGPT1/APOE/ROBO1/SLIT2	5
DOID:3627	aortic aneurysm	5/184	59/7584	0.0138378	0.132768	0.112592	APOE/CD59/FN1/IL6/KLF15	5
GO:0019199	transmembrane receptor protein kinase activity	5/297	81/16271	0.0162651	0.13529	0.11149	AXL/BMPR1B/EPHA3/ERBB4/NTRK3	5
DOID:520	aortic disease	5/184	60/7584	0.0148072	0.136759	0.115976	APOE/CD59/FN1/IL6/KLF15	5
GO:0021954	central nervous system neuron development	5/306	73/16209	0.0122603	0.136775	0.115319	DCC/DCLK1/ROBO1/SLC4A10/SLIT2	5
GO:1900181	negative regulation of protein localization to nucleus	5/306	73/16209	0.0122603	0.136775	0.115319	ANGPT1/APOD/MDFI/MXI1/THRA	5
GO:0005249	voltage-gated potassium channel activity	5/297	88/16271	0.0224623	0.142955	0.117807	KCND2/KCNE5/KCNJ10/KCNJ16/KCNJ8	5
GO:0030819	positive regulation of cAMP biosynthetic process	5/306	75/16209	0.0136684	0.146972	0.123916	ABCA1/ADCYAP1R1/CALCRL/CAP2/RAMP1	5
GO:0046823	negative regulation of nucleocytoplasmic transport	5/306	76/16209	0.0144117	0.151177	0.127462	ANGPT1/APOD/MDFI/MXI1/THRA	5
GO:0014033	neural crest cell differentiation	5/306	78/16209	0.0159785	0.159834	0.134761	EDNRB/ERBB4/HES1/SEMA3B/SOX8	5
GO:0021782	glial cell development	5/306	79/16209	0.0168029	0.160496	0.135319	GFAP/KCNJ10/LAMB2/LGI4/PLP1	5
GO:0033555	multicellular organismal response to stress	5/306	79/16209	0.0168029	0.160496	0.135319	ADCYAP1R1/EDNRB/GJA1/GNG7/PPP3CA	5
DOID:421	hair disease	5/184	64/7584	0.0191382	0.161764	0.137181	AR/CDH3/IL6/NR3C2/TRPS1	5
GO:0043500	muscle adaptation	5/306	81/16209	0.0185352	0.166814	0.140645	HEY2/HMOX1/MSTN/PPARGC1A/PPP3CA	5
DOID:576	proteinuria	5/184	65/7584	0.0203381	0.167908	0.142392	CD59/HMOX1/NR3C2/PLAU/TFPI	5
GO:0030816	positive regulation of cAMP metabolic process	5/306	82/16209	0.0194439	0.17064	0.143871	ABCA1/ADCYAP1R1/CALCRL/CAP2/RAMP1	5
GO:0060840	artery development	5/306	82/16209	0.0194439	0.17064	0.143871	APOE/HES1/HEY2/LRP1/NOTCH3	5
GO:0005200	structural constituent of cytoskeleton	5/297	99/16271	0.0349735	0.175935	0.144985	ADD3/CTNNA2/DMD/GFAP/SORBS2	5
hsa05144	Malaria	5/164	49/7061	0.00531467	0.17696	0.165484	3569/4035/7042/7058/7412	5
GO:0019217	regulation of fatty acid metabolic process	5/306	87/16209	0.0244248	0.179826	0.151616	ABCD2/CNR1/PDK4/PLA2G4A/PPARGC1A	5
GO:0045778	positive regulation of ossification	5/306	87/16209	0.0244248	0.179826	0.151616	BMPR1B/GJA1/IL6/PLA2G4A/TGFB2	5
GO:0061053	somite development	5/306	87/16209	0.0244248	0.179826	0.151616	CRB2/LFNG/NKD1/NRARP/RGS20	5
GO:0002027	regulation of heart rate	5/306	88/16209	0.0255105	0.183709	0.154891	CTNNA3/DMD/GJA1/HEY2/KCNE5	5
DOID:3068	glioblastoma multiforme	5/184	69/7584	0.0256262	0.185659	0.157446	BCAN/MXI1/NDRG2/PLAU/TNC	5
GO:0030516	regulation of axon extension	5/306	90/16209	0.0277736	0.189192	0.159513	APOE/FN1/NTRK3/SEMA3B/SLIT2	5
GO:0051101	regulation of DNA binding	5/306	90/16209	0.0277736	0.189192	0.159513	EGF/HES1/HEY2/HMOX1/MDFI	5
GO:0014013	regulation of gliogenesis	5/306	91/16209	0.0289514	0.193657	0.163278	GFAP/GPR37L1/HES1/NTRK3/SOX8	5
GO:0070252	actin-mediated cell contraction	5/306	91/16209	0.0289514	0.193657	0.163278	ATP1A2/CTNNA3/DMD/GJA1/KCNE5	5
GO:0002020	protease binding	5/297	103/16271	0.0404079	0.197504	0.16276	CST3/FN1/LRP1/TIMP3/TIMP4	5
GO:0051899	membrane depolarization	5/306	92/16209	0.0301604	0.198516	0.167374	ATP1A2/CACNB4/GJA1/IFI6/SCN1A	5
DOID:10871	age related macular degeneration	5/184	72/7584	0.0301217	0.201758	0.171098	APOE/CFI/CST3/RORA/TIMP3	5
DOID:2007	degeneration of macula and posterior pole	5/184	72/7584	0.0301217	0.201758	0.171098	APOE/CFI/CST3/RORA/TIMP3	5
GO:0001892	embryonic placenta development	5/306	93/16209	0.0314007	0.202313	0.170576	HES1/HEY2/HS6ST1/MDFI/VCAM1	5
GO:0019395	fatty acid oxidation	5/306	93/16209	0.0314007	0.202313	0.170576	ABCD2/BDH2/CNR1/PDK4/PPARGC1A	5
GO:0042990	regulation of transcription factor import into nucleus	5/306	94/16209	0.0326726	0.204421	0.172353	CDH1/MDFI/MXI1/PPP3CA/THRA	5
GO:0060359	response to ammonium ion	5/306	95/16209	0.0339762	0.211372	0.178213	ADGRL3/CNR1/HNMT/PLAU/SLC6A1	5
GO:1901606	alpha-amino acid catabolic process	5/306	95/16209	0.0339762	0.211372	0.178213	ALDH6A1/DDAH1/GLUL/GPT2/HNMT	5
DOID:4448	macular degeneration	5/184	74/7584	0.0333782	0.211594	0.179439	APOE/CFI/CST3/RORA/TIMP3	5
GO:0042991	transcription factor import into nucleus	5/306	97/16209	0.0366791	0.215555	0.181741	CDH1/MDFI/MXI1/PPP3CA/THRA	5
GO:0042307	positive regulation of protein import into nucleus	5/306	98/16209	0.0380787	0.217943	0.183754	CDH1/EGF/ERBB4/IL6/PPP3CA	5
GO:0035282	segmentation	5/306	99/16209	0.0395107	0.219874	0.185382	CRB2/LFNG/NKD1/NRARP/RGS20	5
GO:0050728	negative regulation of inflammatory response	5/306	99/16209	0.0395107	0.219874	0.185382	APOD/APOE/CALCRL/RORA/SLIT2	5
GO:0030282	bone mineralization	5/306	100/16209	0.0409751	0.224002	0.188862	BMPR1B/GJA1/GPNMB/MGP/PLA2G4A	5
GO:0090317	negative regulation of intracellular protein transport	5/306	101/16209	0.0424719	0.228391	0.192563	ANGPT1/APOD/MDFI/MXI1/THRA	5
GO:1904591	positive regulation of protein import	5/306	101/16209	0.0424719	0.228391	0.192563	CDH1/EGF/ERBB4/IL6/PPP3CA	5
GO:0002700	regulation of production of molecular mediator of immune response	5/306	103/16209	0.0455636	0.236141	0.199098	ANGPT1/HMOX1/IL6/TGFB2/TRIL	5
GO:0016202	regulation of striated muscle tissue development	5/306	104/16209	0.0471585	0.240796	0.203022	ERBB4/GJA1/HEY2/MEGF10/MSTN	5
GO:0014065	phosphatidylinositol 3-kinase signaling	5/306	106/16209	0.0504467	0.250938	0.211573	ANGPT1/ERBB3/ERBB4/PREX2/TGFB2	5
GO:0098792	xenophagy	5/306	107/16209	0.0521401	0.257261	0.216904	CSPG5/MSTN/PDK4/SCN1A/SLC1A3	5
GO:0072329	monocarboxylic acid catabolic process	5/306	108/16209	0.0538664	0.258208	0.217703	ABCD2/BDH2/CNR1/CYP39A1/LPIN3	5
GO:0032526	response to retinoic acid	5/306	109/16209	0.0556255	0.26302	0.22176	ABCA1/BRINP3/EPHA3/NTRK3/TNC	5
GO:0072009	nephron epithelium development	5/306	109/16209	0.0556255	0.26302	0.22176	FGF1/HES1/KLF15/LAMB2/SOX8	5
GO:0030048	actin filament-based movement	5/306	110/16209	0.0574175	0.268793	0.226627	ATP1A2/CTNNA3/DMD/GJA1/KCNE5	5
GO:0045995	regulation of embryonic development	5/306	112/16209	0.0611001	0.275076	0.231924	AMOT/HES1/LFNG/NKD1/NRARP	5
GO:0021987	cerebral cortex development	5/306	113/16209	0.0629906	0.279007	0.235239	GNG12/LRP1/ROBO1/SLC38A2/SLIT2	5
GO:0010771	negative regulation of cell morphogenesis involved in differentiation	5/306	114/16209	0.0649138	0.280796	0.236747	DCC/OMG/PPP3CA/SEMA3B/SLIT2	5
GO:0046824	positive regulation of nucleocytoplasmic transport	5/306	114/16209	0.0649138	0.280796	0.236747	CDH1/EGF/ERBB4/IL6/PPP3CA	5
GO:0045667	regulation of osteoblast differentiation	5/306	115/16209	0.0668697	0.287671	0.242544	BMPR1B/GJA1/GLI1/IL6/RASSF2	5
GO:0050680	negative regulation of epithelial cell proliferation	5/306	117/16209	0.0708791	0.294896	0.248636	APOE/GJA1/RAP1GAP/ROBO1/TGFB2	5
GO:1903650	negative regulation of cytoplasmic transport	5/306	118/16209	0.0729324	0.295957	0.24953	ANGPT1/APOD/MDFI/MXI1/THRA	5
GO:2000736	regulation of stem cell differentiation	5/306	118/16209	0.0729324	0.295957	0.24953	CRB2/EPHA3/HES1/MSTN/TGFB2	5
GO:0050777	negative regulation of immune response	5/306	119/16209	0.0750181	0.295957	0.24953	ANGPT1/CD59/HMOX1/MASP1/TGFB2	5
GO:0009267	cellular response to starvation	5/306	120/16209	0.0771359	0.30149	0.254195	GLUL/PDK4/RRAGD/SLC38A2/SLC38A3	5
GO:0050921	positive regulation of chemotaxis	5/306	121/16209	0.0792857	0.30688	0.25874	FN1/IL6/NTRK3/SLIT2/SWAP70	5
GO:0010469	regulation of receptor activity	5/306	122/16209	0.0814675	0.310312	0.261633	DMD/EGF/KLHL24/PLAU/PPARGC1A	5
GO:0002230	positive regulation of defense response to virus by host	5/306	123/16209	0.083681	0.317292	0.267518	CSPG5/MSTN/PDK4/SCN1A/SLC1A3	5
GO:0008203	cholesterol metabolic process	5/306	123/16209	0.083681	0.317292	0.267518	ABCA1/APOE/CYP39A1/FGF1/NPC2	5
GO:0051896	regulation of protein kinase B signaling	5/306	124/16209	0.0859261	0.318449	0.268494	ANGPT1/AXL/IL6/MSTN/TNFAIP8L3	5
GO:0070851	growth factor receptor binding	5/297	126/16271	0.081131	0.321172	0.264673	EGF/ERBB4/FGF1/IL6/PLSCR1	5
GO:1902652	secondary alcohol metabolic process	5/306	126/16209	0.0905104	0.33117	0.279219	ABCA1/APOE/CYP39A1/FGF1/NPC2	5
GO:0008037	cell recognition	5/306	128/16209	0.0952189	0.342102	0.288436	CADM2/CNR1/EPHA3/MEGF10/ROBO1	5
GO:0043296	apical junction complex	5/322	125/17301	0.0842683	0.351877	0.297276	ADCYAP1R1/AMOT/CDH1/IGSF5/JAM2	5
GO:0031214	biomineral tissue development	5/306	131/16209	0.102511	0.354853	0.299187	BMPR1B/GJA1/GPNMB/MGP/PLA2G4A	5
GO:0046890	regulation of lipid biosynthetic process	5/306	131/16209	0.102511	0.354853	0.299187	APOE/FGF1/PDK4/PLA2G4A/PPARGC1A	5
GO:0042157	lipoprotein metabolic process	5/306	132/16209	0.105002	0.358838	0.302547	ABCA1/APOD/APOE/LRP1/ZDHHC2	5
GO:0015276	ligand-gated ion channel activity	5/297	133/16271	0.0966867	0.362856	0.299024	GRIK3/ITPR2/KCNJ10/KCNJ16/KCNJ8	5
GO:0022834	ligand-gated channel activity	5/297	133/16271	0.0966867	0.362856	0.299024	GRIK3/ITPR2/KCNJ10/KCNJ16/KCNJ8	5
GO:0008277	regulation of G-protein coupled receptor protein signaling pathway	5/306	133/16209	0.107523	0.363652	0.306605	ARRB1/GNG7/RAMP1/RGS20/TMOD2	5
GO:0009583	detection of light stimulus	5/306	133/16209	0.107523	0.363652	0.306605	APOE/ARRB1/CACNB4/LRP1/SDC3	5
hsa04976	Bile secretion	5/164	71/7061	0.0241864	0.369045	0.345112	361/477/3781/8671/6579	5
GO:0019897	extrinsic component of plasma membrane	5/322	130/17301	0.0956758	0.372101	0.314363	ARRB1/CDH1/GNG12/GNG7/KCNIP1	5
GO:0001959	regulation of cytokine-mediated signaling pathway	5/306	136/16209	0.115261	0.374125	0.315435	ANGPT1/AXL/CREBRF/ROBO1/SLIT2	5
GO:0016125	sterol metabolic process	5/306	136/16209	0.115261	0.374125	0.315435	ABCA1/APOE/CYP39A1/FGF1/NPC2	5
GO:0071456	cellular response to hypoxia	5/306	136/16209	0.115261	0.374125	0.315435	HMOX1/KCND2/PLAU/PPARGC1A/RORA	5
GO:0044306	neuron projection terminus	5/322	133/17301	0.102879	0.383006	0.323575	DGKI/DMD/GLUL/GRIK3/SEPT6	5
GO:0004713	protein tyrosine kinase activity	5/297	138/16271	0.108657	0.393807	0.324531	AXL/EPHA3/ERBB4/MAP2K6/NTRK3	5
GO:0060759	regulation of response to cytokine stimulus	5/306	142/16209	0.131505	0.400724	0.337862	ANGPT1/AXL/CREBRF/ROBO1/SLIT2	5
GO:0015992	proton transport	5/306	143/16209	0.134308	0.401854	0.338814	ATP1A2/SLC15A2/SLC4A10/SLC9A7/SLC9A9	5
GO:0036294	cellular response to decreased oxygen levels	5/306	143/16209	0.134308	0.401854	0.338814	HMOX1/KCND2/PLAU/PPARGC1A/RORA	5
GO:0007188	adenylate cyclase-modulating G-protein coupled receptor signaling pathway	5/306	144/16209	0.137138	0.406442	0.342683	CALCRL/CNR1/GPR37/GPR37L1/GRIK3	5
GO:0002695	negative regulation of leukocyte activation	5/306	145/16209	0.139995	0.410177	0.345832	AXL/CNR1/HMOX1/NRARP/PAG1	5
GO:0006818	hydrogen transport	5/306	145/16209	0.139995	0.410177	0.345832	ATP1A2/SLC15A2/SLC4A10/SLC9A7/SLC9A9	5
GO:0032355	response to estradiol	5/306	147/16209	0.145785	0.419974	0.354092	ADCYAP1R1/AHR/CST3/PPARGC1A/SLC6A1	5
GO:0043112	receptor metabolic process	5/306	147/16209	0.145785	0.419974	0.354092	ANGPT1/APOE/ARRB1/CALCRL/RAMP1	5
GO:0043491	protein kinase B signaling	5/306	149/16209	0.151677	0.427736	0.360637	ANGPT1/AXL/IL6/MSTN/TNFAIP8L3	5
GO:1990267	response to transition metal nanoparticle	5/306	149/16209	0.151677	0.427736	0.360637	CYBRD1/FN1/HMOX1/PLA2G4A/VCAM1	5
GO:0002685	regulation of leukocyte migration	5/306	150/16209	0.15466	0.431838	0.364095	APOD/HMOX1/IL6/SLIT2/SWAP70	5
hsa04512	ECM-receptor interaction	5/164	82/7061	0.0414657	0.436898	0.408565	2335/3693/3913/7058/3371	5
hsa05410	Hypertrophic cardiomyopathy (HCM)	5/164	83/7061	0.0433287	0.436898	0.408565	785/1756/3569/3693/7042	5
GO:0071453	cellular response to oxygen levels	5/306	151/16209	0.157667	0.438987	0.370122	HMOX1/KCND2/PLAU/PPARGC1A/RORA	5
GO:0004252	serine-type endopeptidase activity	5/297	148/16271	0.134625	0.444728	0.366493	C1RL/CFI/MASP1/MASP2/PLAU	5
GO:0097529	myeloid leukocyte migration	5/306	155/16209	0.169932	0.456527	0.384911	EDNRB/IL6/SLIT2/SWAP70/TGFB2	5
GO:0050679	positive regulation of epithelial cell proliferation	5/306	157/16209	0.1762	0.465763	0.392698	CDH3/FGF1/GLUL/IL6/NRARP	5
GO:0007163	establishment or maintenance of cell polarity	5/306	159/16209	0.182556	0.466368	0.393208	AMOT/CAP2/CRB2/MAP7/WWC1	5
GO:0030426	growth cone	5/322	145/17301	0.134241	0.471368	0.398226	APBB2/CNR1/NDRG2/TENM2/TMOD2	5
hsa05032	Morphine addiction	5/164	89/7061	0.055555	0.472444	0.441806	408/55970/2788/10846/5137	5
hsa00564	Glycerophospholipid metabolism	5/164	91/7061	0.0600312	0.472444	0.441806	1607/9162/64900/9468/5321	5
GO:0007519	skeletal muscle tissue development	5/306	163/16209	0.195515	0.477683	0.402748	DNER/MEGF10/MSTN/PPP3CA/SOX8	5
GO:0090090	negative regulation of canonical Wnt signaling pathway	5/306	164/16209	0.198804	0.479011	0.403868	AMER2/APOE/GLI1/NKD1/RGS20	5
GO:0007259	JAK-STAT cascade	5/306	170/16209	0.218924	0.482612	0.406904	EGF/ERBB4/HES1/IL6/LRRC4C	5
GO:0097696	STAT cascade	5/306	170/16209	0.218924	0.482612	0.406904	EGF/ERBB4/HES1/IL6/LRRC4C	5
GO:0030674	protein binding, bridging	5/297	154/16271	0.151417	0.483524	0.398465	ARRB1/PAG1/SH3BP2/SORBS2/WWC1	5
GO:0043902	positive regulation of multi-organism process	5/306	171/16209	0.222337	0.484053	0.408119	APOE/EDNRB/IFIT1/PLAU/SASH1	5
GO:0010565	regulation of cellular ketone metabolic process	5/306	173/16209	0.229213	0.488283	0.411686	ABCD2/CNR1/PDK4/PLA2G4A/PPARGC1A	5
GO:0031225	anchored component of membrane	5/322	148/17301	0.142683	0.495382	0.418514	BCAN/CD59/NTNG1/OMG/TFPI	5
GO:0006112	energy reserve metabolic process	5/306	176/16209	0.23964	0.495795	0.418019	GNG12/GNG7/GYG2/ITPR2/PPP1R3C	5
GO:0031330	negative regulation of cellular catabolic process	5/306	177/16209	0.243144	0.495795	0.418019	CNR1/CST3/PPARGC1A/TIMP3/TIMP4	5
GO:0042098	T cell proliferation	5/306	177/16209	0.243144	0.495795	0.418019	CD59/HES1/IL6/SATB1/VCAM1	5
GO:0030595	leukocyte chemotaxis	5/306	178/16209	0.246663	0.495795	0.418019	EDNRB/IL6/SLIT2/SWAP70/TGFB2	5
GO:0030427	site of polarized growth	5/322	150/17301	0.148436	0.500741	0.423042	APBB2/CNR1/NDRG2/TENM2/TMOD2	5
GO:0048738	cardiac muscle tissue development	5/306	181/16209	0.257295	0.505451	0.42616	ERBB4/GJA1/HEY2/SORBS2/TGFB2	5
GO:2000027	regulation of organ morphogenesis	5/306	185/16209	0.27164	0.514443	0.433742	FGF1/HES1/NKD1/PLAU/SOX8	5
GO:0051701	interaction with host	5/306	188/16209	0.282509	0.522031	0.440139	AXL/IFIT1/ITGB5/NTRK3/SLC20A2	5
GO:0005506	iron ion binding	5/297	160/16271	0.169038	0.522381	0.430486	BBOX1/CYP2J2/CYP39A1/FAXDC2/HEPH	5
GO:0009581	detection of external stimulus	5/306	193/16209	0.300804	0.533763	0.450031	APOE/ARRB1/CACNB4/LRP1/SDC3	5
hsa05231	Choline metabolism in cancer	5/164	98/7061	0.0772683	0.535254	0.500543	1607/9162/1950/9468/5321	5
hsa04933	AGE-RAGE signaling pathway in diabetic complications	5/164	100/7061	0.0826366	0.535254	0.500543	2335/3569/5292/7042/7412	5
GO:0050670	regulation of lymphocyte proliferation	5/306	195/16209	0.308175	0.539471	0.454843	AHR/CD59/HES1/IL6/VCAM1	5
GO:0060090	binding, bridging	5/297	169/16271	0.196869	0.539921	0.444941	ARRB1/PAG1/SH3BP2/SORBS2/WWC1	5
GO:0008236	serine-type peptidase activity	5/297	172/16271	0.206482	0.539921	0.444941	C1RL/CFI/MASP1/MASP2/PLAU	5
GO:0017171	serine hydrolase activity	5/297	174/16271	0.212976	0.539921	0.444941	C1RL/CFI/MASP1/MASP2/PLAU	5
GO:0009582	detection of abiotic stimulus	5/306	197/16209	0.315573	0.541832	0.456834	APOE/ARRB1/CACNB4/LRP1/SDC3	5
GO:0032944	regulation of mononuclear cell proliferation	5/306	197/16209	0.315573	0.541832	0.456834	AHR/CD59/HES1/IL6/VCAM1	5
GO:0046474	glycerophospholipid biosynthetic process	5/306	204/16209	0.341623	0.55335	0.466546	ABHD4/LPIN3/PCYT1B/PLA2G4A/PLSCR1	5
GO:0070663	regulation of leukocyte proliferation	5/306	204/16209	0.341623	0.55335	0.466546	AHR/CD59/HES1/IL6/VCAM1	5
GO:0072659	protein localization to plasma membrane	5/306	204/16209	0.341623	0.55335	0.466546	AR/CDH1/LZTFL1/MAP7/RAMP1	5
GO:0005516	calmodulin binding	5/297	177/16271	0.222837	0.556212	0.458366	ADD3/KCNN2/PDE1C/PPP3CA/SNTB1	5
GO:1990778	protein localization to cell periphery	5/306	206/16209	0.349099	0.559381	0.47163	AR/CDH1/LZTFL1/MAP7/RAMP1	5
GO:0050714	positive regulation of protein secretion	5/306	207/16209	0.35284	0.560222	0.472339	ARRB1/GJA1/GLUL/IL6/TGFB2	5
GO:0002366	leukocyte activation involved in immune response	5/306	208/16209	0.356584	0.562299	0.47409	HMOX1/IL6/LFNG/RORA/SWAP70	5
GO:0002263	cell activation involved in immune response	5/306	210/16209	0.364076	0.564571	0.476006	HMOX1/IL6/LFNG/RORA/SWAP70	5
GO:0030217	T cell differentiation	5/306	211/16209	0.367823	0.565128	0.476476	IL6/LFNG/NRARP/RORA/SATB1	5
GO:0098858	actin-based cell projection	5/322	171/17301	0.214177	0.58011	0.490094	ANGPT1/DMD/FAM65B/TENM2/VCAM1	5
GO:0042113	B cell activation	5/306	218/16209	0.39405	0.586266	0.494297	AHR/IL6/LFNG/SWAP70/VCAM1	5
GO:0090092	regulation of transmembrane receptor protein serine/threonine kinase signaling pathway	5/306	222/16209	0.409005	0.60064	0.506417	CHST11/CRB2/HES1/MSTN/TGFB2	5
GO:0009895	negative regulation of catabolic process	5/306	225/16209	0.42019	0.607167	0.51192	CNR1/CST3/PPARGC1A/TIMP3/TIMP4	5
GO:0046777	protein autophosphorylation	5/306	226/16209	0.42391	0.607167	0.51192	ERBB4/NTRK3/PIM1/RASSF2/STK17B	5
GO:0000186	activation of MAPKK activity	5/306	236/16209	0.460834	0.632445	0.533233	ANGPT1/EGF/ERBB3/ERBB4/FGF1	5
GO:0008654	phospholipid biosynthetic process	5/306	236/16209	0.460834	0.632445	0.533233	ABHD4/LPIN3/PCYT1B/PLA2G4A/PLSCR1	5
GO:0042180	cellular ketone metabolic process	5/306	236/16209	0.460834	0.632445	0.533233	ABCD2/CNR1/PDK4/PLA2G4A/PPARGC1A	5
GO:0045927	positive regulation of growth	5/306	238/16209	0.468142	0.636898	0.536987	ERBB4/FN1/HEY2/NTRK3/TGFB2	5
GO:0022409	positive regulation of cell-cell adhesion	5/306	242/16209	0.482666	0.649409	0.547535	CD59/HES1/IL6/RAP1GAP/VCAM1	5
GO:0072593	reactive oxygen species metabolic process	5/306	243/16209	0.486276	0.650387	0.54836	DDAH1/IL6/PDK4/PLAU/RORA	5
GO:0070588	calcium ion transmembrane transport	5/306	255/16209	0.528852	0.682262	0.575235	ATP1A2/CACNB4/DMD/HSPA2/ITPR2	5
GO:0005096	GTPase activator activity	5/297	255/16271	0.499035	0.687565	0.566612	ARRB1/FAM13A/PREX2/RAP1GAP/RGS20	5
GO:0051251	positive regulation of lymphocyte activation	5/306	258/16209	0.539255	0.690271	0.581988	AXL/CD59/HES1/IL6/VCAM1	5
GO:0051260	protein homooligomerization	5/306	262/16209	0.55296	0.696704	0.587411	GLUL/HMOX1/KCND2/NELL2/SLC6A1	5
GO:0051403	stress-activated MAPK cascade	5/306	262/16209	0.55296	0.696704	0.587411	MAP2K6/MDFI/RASSF2/SASH1/TGFB2	5
hsa04919	Thyroid hormone signaling pathway	5/164	118/7061	0.139297	0.709147	0.663159	477/4854/53919/7067/7068	5
GO:0045017	glycerolipid biosynthetic process	5/306	270/16209	0.579761	0.715945	0.603634	ABHD4/LPIN3/PCYT1B/PLA2G4A/PLSCR1	5
GO:0016757	transferase activity, transferring glycosyl groups	5/297	269/16271	0.54644	0.725055	0.597507	FUT9/GYG2/LFNG/QPRT/ST8SIA1	5
GO:0002696	positive regulation of leukocyte activation	5/306	283/16209	0.621425	0.746562	0.629448	AXL/CD59/HES1/IL6/VCAM1	5
GO:0031098	stress-activated protein kinase signaling cascade	5/306	284/16209	0.624527	0.748477	0.631063	MAP2K6/MDFI/RASSF2/SASH1/TGFB2	5
GO:0050867	positive regulation of cell activation	5/306	291/16209	0.645814	0.765349	0.645288	AXL/CD59/HES1/IL6/VCAM1	5
GO:0019898	extrinsic component of membrane	5/322	247/17301	0.488057	0.773382	0.653377	ARRB1/CDH1/GNG12/GNG7/KCNIP1	5
hsa04068	FoxO signaling pathway	5/164	134/7061	0.200575	0.782321	0.731588	1950/114907/4303/3569/7042	5
hsa04530	Tight junction	5/164	134/7061	0.200575	0.782321	0.731588	1496/29119/150084/58494/22808	5
hsa04072	Phospholipase D signaling pathway	5/164	140/7061	0.225626	0.789516	0.738316	1607/9162/1950/22808/5321	5
GO:0030139	endocytic vesicle	5/322	254/17301	0.512673	0.796061	0.672536	ABCA1/AMOT/APOE/ITGB5/LRP1	5
hsa05224	Breast cancer	5/164	146/7061	0.251557	0.816162	0.763235	1950/2246/3280/23493/4854	5
GO:0016485	protein processing	5/306	316/16209	0.715457	0.816424	0.688351	BACE2/CD59/CFI/MASP1/ROBO1	5
GO:0006470	protein dephosphorylation	5/306	320/16209	0.725651	0.820063	0.691419	ELFN2/PPP1R3C/PPP3CA/SWAP70/TGFB2	5
GO:1903706	regulation of hemopoiesis	5/306	320/16209	0.725651	0.820063	0.691419	AXL/HES1/IL6/NRARP/RASSF2	5
GO:0001228	transcriptional activator activity, RNA polymerase II transcription regulatory region sequence-specific binding	5/297	322/16271	0.703239	0.822591	0.677886	AR/KLF15/LMO2/PLSCR1/TRPS1	5
GO:0005765	lysosomal membrane	5/322	269/17301	0.563681	0.833187	0.703902	ARL8A/ARRB1/EGF/GPR137B/LRP1	5
GO:0098852	lytic vacuole membrane	5/322	269/17301	0.563681	0.833187	0.703902	ARL8A/ARRB1/EGF/GPR137B/LRP1	5
GO:0098791	Golgi subcompartment	5/322	276/17301	0.586547	0.839087	0.708887	CDH1/FUT9/PIFO/RGS20/SLC9A7	5
GO:0045089	positive regulation of innate immune response	5/306	332/16209	0.754656	0.843032	0.710784	ITPR2/MAP2K6/PLSCR1/PPP3CA/TRIL	5
GO:0051052	regulation of DNA metabolic process	5/306	332/16209	0.754656	0.843032	0.710784	CST3/GJA1/GLI1/IL6/PPARGC1A	5
GO:1903532	positive regulation of secretion by cell	5/306	333/16209	0.756966	0.843895	0.711512	ARRB1/GJA1/GLUL/IL6/TGFB2	5
hsa05010	Alzheimer's disease	5/164	165/7061	0.337592	0.84939	0.794308	348/25825/3709/4035/5530	5
hsa04022	cGMP-PKG signaling pathway	5/164	167/7061	0.346853	0.84939	0.794308	477/1910/3709/3764/5530	5
hsa04621	NOD-like receptor signaling pathway	5/164	167/7061	0.346853	0.84939	0.794308	114769/84674/2635/3569/3709	5
GO:0051604	protein maturation	5/306	340/16209	0.772688	0.85505	0.720917	BACE2/CD59/CFI/MASP1/ROBO1	5
GO:0000790	nuclear chromatin	5/322	289/17301	0.627228	0.880078	0.743517	AR/HEY2/PPARGC1A/SATB1/THRB	5
GO:0031984	organelle subcompartment	5/322	290/17301	0.630256	0.880078	0.743517	CDH1/FUT9/PIFO/RGS20/SLC9A7	5
GO:0030031	cell projection assembly	5/306	369/16209	0.829641	0.889321	0.749812	DMD/DNAH7/RAP1GAP/SLIT2/TENM2	5
GO:0005774	vacuolar membrane	5/322	310/17301	0.687618	0.904144	0.763848	ARL8A/ARRB1/EGF/GPR137B/LRP1	5
GO:0030141	secretory granule	5/322	326/17301	0.728968	0.916667	0.774429	EGF/FN1/PLA2G4A/TGFB2/THBS2	5
GO:0045088	regulation of innate immune response	5/306	399/16209	0.875816	0.925301	0.780148	ITPR2/MAP2K6/PLSCR1/PPP3CA/TRIL	5
GO:0006486	protein glycosylation	5/306	411/16209	0.891076	0.935044	0.788362	ADAMTS5/CD59/FUT9/RAMP1/ST8SIA1	5
GO:0043413	macromolecule glycosylation	5/306	411/16209	0.891076	0.935044	0.788362	ADAMTS5/CD59/FUT9/RAMP1/ST8SIA1	5
GO:0070085	glycosylation	5/306	415/16209	0.895793	0.938459	0.791242	ADAMTS5/CD59/FUT9/RAMP1/ST8SIA1	5
GO:0016570	histone modification	5/306	417/16209	0.898085	0.939179	0.791849	ARRB1/JDP2/PPARGC1A/SATB1/TRPS1	5
GO:0016569	covalent chromatin modification	5/306	430/16209	0.911945	0.946775	0.798254	ARRB1/JDP2/PPARGC1A/SATB1/TRPS1	5
hsa05166	HTLV-I infection	5/164	258/7061	0.722017	0.9505	0.88886	3569/22808/5530/7042/7412	5
GO:0019439	aromatic compound catabolic process	5/306	443/16209	0.924129	0.955185	0.805344	HMOX1/HNMT/MAOA/PDE10A/PPARGC1A	5
GO:0005759	mitochondrial matrix	5/322	399/17301	0.867852	0.97515	0.823837	ALDH2/ALDH6A1/ERBB4/GPT2/PDK4	5
pancreas	pancreas	1954-05-01	148/1537	0.607582	0.981479	0.836348	CDH10/CTNNA2/LRRN3/PDZRN3/PREX2	5
GO:0030659	cytoplasmic vesicle membrane	5/322	477/17301	0.944801	0.983106	0.830558	ARRB1/CD59/CSPG5/GJA1/LRP1	5
GO:0012506	vesicle membrane	5/322	496/17301	0.95598	0.983106	0.830558	ARRB1/CD59/CSPG5/GJA1/LRP1	5
GO:0010875	positive regulation of cholesterol efflux	4/306	14/16209	0.00010736	0.00883308	0.00744742	ABCA1/APOE/LRP1/PLTP	4
GO:0043092	L-amino acid import	4/306	16/16209	0.000189459	0.0120226	0.0101366	ATP1A2/KCNJ10/SLC1A3/SLC6A9	4
GO:0032373	positive regulation of sterol transport	4/306	17/16209	0.000244087	0.0140928	0.011882	ABCA1/APOE/LRP1/PLTP	4
GO:0032376	positive regulation of cholesterol transport	4/306	17/16209	0.000244087	0.0140928	0.011882	ABCA1/APOE/LRP1/PLTP	4
GO:0001502	cartilage condensation	4/306	20/16209	0.000475175	0.0240585	0.0202844	BMPR1B/MGP/TGFB2/THRA	4
GO:0098743	cell aggregation	4/306	20/16209	0.000475175	0.0240585	0.0202844	BMPR1B/MGP/TGFB2/THRA	4
DOID:4851	pilocytic astrocytoma	4/184	15/7584	0.000371195	0.0263548	0.0223498	AQP4/ERBB3/ERBB4/MATN2	4
GO:0009950	dorsal/ventral axis specification	4/306	21/16209	0.000578314	0.027583	0.0232561	CXXC4/EGF/MDFI/RGS20	4
GO:0015813	L-glutamate transport	4/306	23/16209	0.000830573	0.0316985	0.0267259	ATP1A2/KCNJ10/SLC1A3/SLC7A11	4
GO:0005310	dicarboxylic acid transmembrane transporter activity	4/297	31/16271	0.00232079	0.0327944	0.0270254	SLC13A5/SLC1A3/SLC1A4/SLC7A11	4
DOID:10941	intracranial aneurysm	4/184	17/7584	0.000623053	0.0340283	0.0288572	FGF1/IL6/JDP2/TIMP3	4
DOID:2055	post-traumatic stress disorder	4/184	17/7584	0.000623053	0.0340283	0.0288572	ADCYAP1R1/APOE/CNR1/IL6	4
GO:0015175	neutral amino acid transmembrane transporter activity	4/297	32/16271	0.00261472	0.0357843	0.0294893	SLC1A4/SLC38A3/SLC6A9/SLC7A11	4
DOID:13089	intracranial arterial disease	4/184	22/7584	0.00174169	0.0412199	0.034956	FGF1/IL6/JDP2/TIMP3	4
DOID:3527	cerebral arterial disease	4/184	22/7584	0.00174169	0.0412199	0.034956	FGF1/IL6/JDP2/TIMP3	4
GO:0046320	regulation of fatty acid oxidation	4/306	27/16209	0.0015513	0.0443103	0.0373593	ABCD2/CNR1/PDK4/PPARGC1A	4
DOID:11723	Duchenne muscular dystrophy	4/184	23/7584	0.00206883	0.0445112	0.0377471	DMD/MSTN/SDC3/SYNC	4
GO:0015485	cholesterol binding	4/297	38/16271	0.00492735	0.0548884	0.0452327	ABCA1/APOD/APOE/NPC2	4
DOID:13189	gout	4/184	29/7584	0.00495495	0.0717962	0.0608857	CST3/IL6/MAOA/PLA2G4A	4
GO:0015804	neutral amino acid transport	4/306	35/16209	0.00411222	0.0732948	0.0617969	SLC1A4/SLC38A2/SLC38A3/SLC6A9	4
GO:0048662	negative regulation of smooth muscle cell proliferation	4/306	35/16209	0.00411222	0.0732948	0.0617969	APOD/HMOX1/NDRG2/PPARGC1A	4
GO:0006509	membrane protein ectodomain proteolysis	4/306	38/16209	0.00554675	0.0886133	0.0747124	APOE/BACE2/TIMP3/TIMP4	4
GO:0001659	temperature homeostasis	4/306	40/16209	0.00666845	0.0993025	0.0837248	CNR1/EDNRB/PLA2G4A/PPARGC1A	4
GO:0060038	cardiac muscle cell proliferation	4/306	40/16209	0.00666845	0.0993025	0.0837248	ERBB4/GJA1/HEY2/TGFB2	4
GO:0014888	striated muscle adaptation	4/306	41/16209	0.00728165	0.10374	0.087466	HEY2/MSTN/PPARGC1A/PPP3CA	4
GO:0016328	lateral plasma membrane	4/322	50/17301	0.0138522	0.104398	0.0881989	CDH1/DMD/ERBB3/GJA1	4
GO:0034260	negative regulation of GTPase activity	4/306	42/16209	0.0079309	0.108752	0.0916923	AMOT/ARRB1/DGKI/SLIT2	4
DOID:12716	newborn respiratory distress syndrome	4/184	35/7584	0.00975925	0.113552	0.096296	EGF/IL6/TFPI/TNC	4
GO:0086003	cardiac muscle cell contraction	4/306	43/16209	0.00861703	0.113645	0.0958173	ATP1A2/CTNNA3/GJA1/KCNE5	4
DOID:3405	histiocytosis	4/184	36/7584	0.0107755	0.117701	0.0998149	ABCA1/APOE/NPC2/NR3C2	4
GO:0007528	neuromuscular junction development	4/306	44/16209	0.00934085	0.11915	0.100459	CACNB4/LAMB2/PDZRN3/TNC	4
GO:0007618	mating	4/306	44/16209	0.00934085	0.11915	0.100459	CNR1/EDNRB/THRA/THRB	4
GO:0008347	glial cell migration	4/306	44/16209	0.00934085	0.11915	0.100459	APCDD1/FN1/MATN2/TGFB2	4
GO:0086065	cell communication involved in cardiac conduction	4/306	44/16209	0.00934085	0.11915	0.100459	ATP1A2/CTNNA3/GJA1/KCNE5	4
GO:1901618	organic hydroxy compound transmembrane transporter activity	4/297	52/16271	0.014822	0.126781	0.104479	AQP4/SLC5A3/SLCO1A2/SLCO1C1	4
DOID:1596	mental depression	4/184	38/7584	0.0130072	0.13193	0.111881	APOE/AR/ARRB1/MAOA	4
GO:0032890	regulation of organic acid transport	4/306	48/16209	0.0126278	0.139457	0.11758	ATP1A2/MAP2K6/SLC38A3/SLC6A1	4
GO:0014910	regulation of smooth muscle cell migration	4/306	49/16209	0.013551	0.146698	0.123685	LRP1/PLAU/PPARGC1A/SLIT2	4
GO:0048168	regulation of neuronal synaptic plasticity	4/306	49/16209	0.013551	0.146698	0.123685	APOE/BCAN/KCNJ10/SHISA6	4
GO:0042220	response to cocaine	4/306	50/16209	0.0145159	0.151177	0.127462	ADGRL3/CNR1/HNMT/SLC6A1	4
GO:0060711	labyrinthine layer development	4/306	50/16209	0.0145159	0.151177	0.127462	HES1/HEY2/HS6ST1/VCAM1	4
GO:0071398	cellular response to fatty acid	4/306	50/16209	0.0145159	0.151177	0.127462	FN1/PDK4/PPARGC1A/TNC	4
GO:0004714	transmembrane receptor protein tyrosine kinase activity	4/297	64/16271	0.0293949	0.158666	0.130755	AXL/EPHA3/ERBB4/NTRK3	4
GO:0001755	neural crest cell migration	4/306	53/16209	0.0176674	0.16196	0.136553	EDNRB/ERBB4/SEMA3B/SOX8	4
GO:0033619	membrane protein proteolysis	4/306	54/16209	0.0188052	0.166814	0.140645	APOE/BACE2/TIMP3/TIMP4	4
GO:0048747	muscle fiber development	4/306	54/16209	0.0188052	0.166814	0.140645	CACNB4/DMD/DNER/PPP3CA	4
GO:1901863	positive regulation of muscle tissue development	4/306	54/16209	0.0188052	0.166814	0.140645	ERBB4/GJA1/HEY2/PPARGC1A	4
GO:0031091	platelet alpha granule	4/322	62/17301	0.0282515	0.167879	0.14183	EGF/FN1/TGFB2/THBS2	4
GO:0014909	smooth muscle cell migration	4/306	55/16209	0.0199873	0.171103	0.144262	LRP1/PLAU/PPARGC1A/SLIT2	4
GO:0046164	alcohol catabolic process	4/306	55/16209	0.0199873	0.171103	0.144262	ALDH2/APOE/CYP39A1/IMPA2	4
GO:0051148	negative regulation of muscle cell differentiation	4/306	57/16209	0.0224865	0.178752	0.150711	FOXO4/HEY2/MSTN/SOX8	4
GO:0097006	regulation of plasma lipoprotein particle levels	4/306	57/16209	0.0224865	0.178752	0.150711	ABCA1/APOE/HMOX1/PLTP	4
GO:1903793	positive regulation of anion transport	4/306	57/16209	0.0224865	0.178752	0.150711	APOE/MAP2K6/SLC38A3/SLC6A1	4
GO:0002718	regulation of cytokine production involved in immune response	4/306	58/16209	0.0238043	0.179454	0.151303	ANGPT1/HMOX1/TGFB2/TRIL	4
GO:0032768	regulation of monooxygenase activity	4/306	59/16209	0.025168	0.183247	0.154501	APOE/CDH3/CNR1/DDAH1	4
GO:0006027	glycosaminoglycan catabolic process	4/306	61/16209	0.0280341	0.189379	0.159671	BCAN/CSPG5/NCAN/SDC3	4
GO:0005791	rough endoplasmic reticulum	4/322	67/17301	0.0361491	0.192587	0.162704	ADCYAP1R1/GLUL/NAT8L/SLC7A11	4
GO:0014068	positive regulation of phosphatidylinositol 3-kinase signaling	4/306	62/16209	0.0295371	0.195587	0.164905	ANGPT1/ERBB3/ERBB4/TGFB2	4
GO:0014896	muscle hypertrophy	4/306	63/16209	0.0310869	0.202313	0.170576	HEY2/MSTN/PPP3CA/SORBS2	4
GO:0045682	regulation of epidermis development	4/306	63/16209	0.0310869	0.202313	0.170576	CDH3/HES1/HEY2/TGFB2	4
GO:0050771	negative regulation of axonogenesis	4/306	63/16209	0.0310869	0.202313	0.170576	DCC/OMG/SEMA3B/SLIT2	4
GO:0002040	sprouting angiogenesis	4/306	66/16209	0.0360194	0.213201	0.179756	ANGPT1/NRARP/ROBO1/SLIT2	4
GO:0006026	aminoglycan catabolic process	4/306	66/16209	0.0360194	0.213201	0.179756	BCAN/CSPG5/NCAN/SDC3	4
GO:0007585	respiratory gaseous exchange	4/306	66/16209	0.0360194	0.213201	0.179756	ATP1A2/CHST11/HNMT/SLC5A3	4
GO:0014812	muscle cell migration	4/306	66/16209	0.0360194	0.213201	0.179756	LRP1/PLAU/PPARGC1A/SLIT2	4
GO:0042440	pigment metabolic process	4/306	66/16209	0.0360194	0.213201	0.179756	BDH2/CDH3/HMOX1/PPARGC1A	4
GO:0008589	regulation of smoothened signaling pathway	4/306	67/16209	0.0377582	0.216863	0.182843	GLI1/GPR37L1/HHIP/RORA	4
GO:0008593	regulation of Notch signaling pathway	4/306	67/16209	0.0377582	0.216863	0.182843	HES1/HEY2/LFNG/NRARP	4
GO:0030500	regulation of bone mineralization	4/306	67/16209	0.0377582	0.216863	0.182843	BMPR1B/GJA1/MGP/PLA2G4A	4
GO:0046889	positive regulation of lipid biosynthetic process	4/306	67/16209	0.0377582	0.216863	0.182843	APOE/FGF1/PLA2G4A/PPARGC1A	4
GO:0050772	positive regulation of axonogenesis	4/306	67/16209	0.0377582	0.216863	0.182843	FN1/NTRK3/ROBO1/SLIT2	4
GO:1901019	regulation of calcium ion transmembrane transporter activity	4/306	67/16209	0.0377582	0.216863	0.182843	ATP1A2/CACNB4/DMD/HSPA2	4
DOID:4079	heart valve disease	4/184	51/7584	0.0345861	0.217311	0.184288	APOE/CNR1/MASP2/PLAU	4
DOID:2018	hyperinsulinism	4/184	53/7584	0.0390584	0.227307	0.192764	IL6/PPARGC1A/TFPI/VCAM1	4
GO:0021675	nerve development	4/306	70/16209	0.0432595	0.230741	0.194544	ERBB3/HES1/LRIG1/SLC1A3	4
GO:0042632	cholesterol homeostasis	4/306	70/16209	0.0432595	0.230741	0.194544	ABCA1/APOE/NPC2/RORA	4
GO:0055092	sterol homeostasis	4/306	70/16209	0.0432595	0.230741	0.194544	ABCA1/APOE/NPC2/RORA	4
GO:0002367	cytokine production involved in immune response	4/306	71/16209	0.0451882	0.234936	0.198081	ANGPT1/HMOX1/TGFB2/TRIL	4
GO:0019226	transmission of nerve impulse	4/306	71/16209	0.0451882	0.234936	0.198081	CACNB4/IL6/KCND2/SCN1A	4
GO:0051952	regulation of amine transport	4/306	71/16209	0.0451882	0.234936	0.198081	ATP1A2/CNR1/SLC38A3/SLC6A1	4
GO:1901655	cellular response to ketone	4/306	73/16209	0.0491877	0.247518	0.208689	FBXO32/FN1/IL6/MSTN	4
GO:0045913	positive regulation of carbohydrate metabolic process	4/306	74/16209	0.0512583	0.254053	0.214199	ADCYAP1R1/EGF/PPARGC1A/RAMP1	4
GO:0070167	regulation of biomineral tissue development	4/306	74/16209	0.0512583	0.254053	0.214199	BMPR1B/GJA1/MGP/PLA2G4A	4
GO:0006775	fat-soluble vitamin metabolic process	4/306	76/16209	0.0555407	0.26302	0.22176	APOE/LRP1/PLTP/SDC3	4
GO:0048663	neuron fate commitment	4/306	76/16209	0.0555407	0.26302	0.22176	HES1/NOTCH3/NTRK3/TGFB2	4
GO:0015837	amine transport	4/306	77/16209	0.0577522	0.269051	0.226845	ATP1A2/CNR1/SLC38A3/SLC6A1	4
GO:0046849	bone remodeling	4/306	77/16209	0.0577522	0.269051	0.226845	GJA1/IL6/PDK4/RASSF2	4
GO:0070301	cellular response to hydrogen peroxide	4/306	78/16209	0.0600102	0.272168	0.229472	CST3/GPR37/GPR37L1/IL6	4
GO:0014066	regulation of phosphatidylinositol 3-kinase signaling	4/306	79/16209	0.0623146	0.276758	0.233342	ANGPT1/ERBB3/ERBB4/TGFB2	4
GO:0038034	signal transduction in absence of ligand	4/306	79/16209	0.0623146	0.276758	0.233342	DCC/ERBB3/IFI6/TGFB2	4
GO:0046620	regulation of organ growth	4/306	79/16209	0.0623146	0.276758	0.233342	ERBB4/GJA1/HEY2/WWC1	4
GO:0097192	extrinsic apoptotic signaling pathway in absence of ligand	4/306	79/16209	0.0623146	0.276758	0.233342	DCC/ERBB3/IFI6/TGFB2	4
GO:0019218	regulation of steroid metabolic process	4/306	80/16209	0.0646651	0.280756	0.236713	APOE/FGF1/PPARGC1A/RORA	4
GO:0031623	receptor internalization	4/306	80/16209	0.0646651	0.280756	0.236713	ANGPT1/ARRB1/CALCRL/RAMP1	4
GO:1901343	negative regulation of vasculature development	4/306	80/16209	0.0646651	0.280756	0.236713	AMOT/FOXO4/HEY2/THBS2	4
GO:0070542	response to fatty acid	4/306	81/16209	0.0670615	0.287744	0.242605	FN1/PDK4/PPARGC1A/TNC	4
GO:0060337	type I interferon signaling pathway	4/306	82/16209	0.0695034	0.289906	0.244428	IFI6/IFIT1/IFIT2/IFIT3	4
GO:0071357	cellular response to type I interferon	4/306	82/16209	0.0695034	0.289906	0.244428	IFI6/IFIT1/IFIT2/IFIT3	4
GO:0051897	positive regulation of protein kinase B signaling	4/306	83/16209	0.0719906	0.295957	0.24953	ANGPT1/AXL/IL6/TNFAIP8L3	4
GO:0048709	oligodendrocyte differentiation	4/306	84/16209	0.0745227	0.295957	0.24953	HES1/KCNJ10/PLP1/SOX8	4
GO:0051149	positive regulation of muscle cell differentiation	4/306	84/16209	0.0745227	0.295957	0.24953	CTNNA2/MAP2K6/OLFM2/THRA	4
GO:0009062	fatty acid catabolic process	4/306	85/16209	0.0770995	0.30149	0.254195	ABCD2/BDH2/CNR1/LPIN3	4
GO:0008652	cellular amino acid biosynthetic process	4/306	86/16209	0.0797205	0.30688	0.25874	GATM/GLUL/GPT2/SLC1A3	4
GO:0034340	response to type I interferon	4/306	86/16209	0.0797205	0.30688	0.25874	IFI6/IFIT1/IFIT2/IFIT3	4
GO:0043255	regulation of carbohydrate biosynthetic process	4/306	86/16209	0.0797205	0.30688	0.25874	ADCYAP1R1/EGF/IL6/PPARGC1A	4
GO:0060205	cytoplasmic membrane-bounded vesicle lumen	4/322	82/17301	0.0667278	0.307744	0.259992	APOE/EGF/FN1/TGFB2	4
GO:0031983	vesicle lumen	4/322	84/17301	0.0715729	0.312373	0.263902	APOE/EGF/FN1/TGFB2	4
GO:0042439	ethanolamine-containing compound metabolic process	4/306	87/16209	0.0823853	0.313445	0.264275	CHDH/LPIN3/PCYT1B/PLA2G4A	4
GO:0004620	phospholipase activity	4/297	88/16271	0.0773705	0.314072	0.258822	HMOX1/PLA2G4A/PLCL1/RARRES3	4
GO:0030901	midbrain development	4/306	88/16209	0.0850936	0.318449	0.268494	EN1/HES1/NDRG2/PLP1	4
GO:0051341	regulation of oxidoreductase activity	4/306	90/16209	0.090639	0.33117	0.279219	APOE/CDH3/CNR1/DDAH1	4
GO:0033138	positive regulation of peptidyl-serine phosphorylation	4/306	91/16209	0.0934752	0.33731	0.284396	ANGPT1/ARRB1/IL6/NTRK3	4
GO:0042102	positive regulation of T cell proliferation	4/306	91/16209	0.0934752	0.33731	0.284396	CD59/HES1/IL6/VCAM1	4
GO:1903524	positive regulation of blood circulation	4/306	91/16209	0.0934752	0.33731	0.284396	GJA1/HEY2/HMOX1/TGFB2	4
GO:0001656	metanephros development	4/306	93/16209	0.0992724	0.349792	0.294919	HES1/LAMB2/SLIT2/SOX8	4
GO:0055072	iron ion homeostasis	4/306	93/16209	0.0992724	0.349792	0.294919	BDH2/CYBRD1/HEPH/HMOX1	4
GO:0010517	regulation of phospholipase activity	4/306	94/16209	0.102232	0.354853	0.299187	ADCYAP1R1/ITPR2/LRP1/PDE1C	4
GO:0005796	Golgi lumen	4/322	90/17301	0.0871467	0.359044	0.303332	BCAN/CSPG5/NCAN/SDC3	4
GO:0008565	protein transporter activity	4/297	96/16271	0.0987936	0.364016	0.299981	CALCRL/LRP1/MLC1/RAMP1	4
GO:0030175	filopodium	4/322	91/17301	0.0898899	0.365473	0.308763	DMD/FAM65B/TENM2/VCAM1	4
hsa04330	Notch signaling pathway	4/164	48/7061	0.0247128	0.369045	0.345112	23220/3280/3955/4854	4
GO:0018958	phenol-containing compound metabolic process	4/306	98/16209	0.11447	0.374125	0.315435	CDH3/GPR37/MAOA/TGFB2	4
GO:0051651	maintenance of location in cell	4/306	98/16209	0.11447	0.374125	0.315435	APOE/MDFI/MXI1/THRA	4
GO:0031234	extrinsic component of cytoplasmic side of plasma membrane	4/322	95/17301	0.101269	0.381613	0.322398	ARRB1/GNG12/GNG7/KCNIP1	4
GO:0001657	ureteric bud development	4/306	100/16209	0.12082	0.385593	0.325105	FGF1/HES1/SLIT2/SOX8	4
GO:0010634	positive regulation of epithelial cell migration	4/306	101/16209	0.124051	0.390298	0.329071	AMOT/ANGPT1/SASH1/TGFB2	4
GO:0016064	immunoglobulin mediated immune response	4/306	101/16209	0.124051	0.390298	0.329071	C1RL/CFI/MASP2/SWAP70	4
GO:0033273	response to vitamin	4/306	101/16209	0.124051	0.390298	0.329071	PIM1/PLA2G4A/TIMP3/TNC	4
GO:0072163	mesonephric epithelium development	4/306	101/16209	0.124051	0.390298	0.329071	FGF1/HES1/SLIT2/SOX8	4
GO:0072164	mesonephric tubule development	4/306	101/16209	0.124051	0.390298	0.329071	FGF1/HES1/SLIT2/SOX8	4
GO:0043648	dicarboxylic acid metabolic process	4/306	102/16209	0.127318	0.393876	0.332088	GLUL/GPT2/QPRT/SLC1A3	4
GO:1902600	hydrogen ion transmembrane transport	4/306	102/16209	0.127318	0.393876	0.332088	ATP1A2/SLC4A10/SLC9A7/SLC9A9	4
GO:0001948	glycoprotein binding	4/297	100/16271	0.110435	0.394762	0.325318	BMPR1B/CDH1/DMD/SLIT2	4
GO:0034250	positive regulation of cellular amide metabolic process	4/306	103/16209	0.130621	0.398401	0.335904	APOE/IL6/RBMS3/SAMD4A	4
GO:0090100	positive regulation of transmembrane receptor protein serine/threonine kinase signaling pathway	4/306	103/16209	0.130621	0.398401	0.335904	CRB2/HES1/MSTN/TGFB2	4
hsa04978	Mineral absorption	4/164	52/7061	0.0320349	0.398657	0.372804	477/79901/9843/3162	4
hsa05213	Endometrial cancer	4/164	52/7061	0.0320349	0.398657	0.372804	999/1496/29119/1950	4
GO:0019724	B cell mediated immunity	4/306	104/16209	0.13396	0.401854	0.338814	C1RL/CFI/MASP2/SWAP70	4
GO:0001823	mesonephros development	4/306	105/16209	0.137333	0.406442	0.342683	FGF1/HES1/SLIT2/SOX8	4
GO:0016298	lipase activity	4/297	102/16271	0.116475	0.407237	0.335598	HMOX1/PLA2G4A/PLCL1/RARRES3	4
GO:0016597	amino acid binding	4/297	102/16271	0.116475	0.407237	0.335598	AXL/DDAH1/GLUL/SLC1A3	4
GO:0001837	epithelial to mesenchymal transition	4/306	106/16209	0.14074	0.410177	0.345832	CRB2/EPHA3/HEY2/TGFB2	4
GO:0010906	regulation of glucose metabolic process	4/306	106/16209	0.14074	0.410177	0.345832	IL6/PDK4/PPARGC1A/RORA	4
GO:0035023	regulation of Rho protein signal transduction	4/306	106/16209	0.14074	0.410177	0.345832	ABCA1/APOE/ARRB1/PREX2	4
GO:0045598	regulation of fat cell differentiation	4/306	106/16209	0.14074	0.410177	0.345832	HES1/IL6/JDP2/RORA	4
GO:0050709	negative regulation of protein secretion	4/306	106/16209	0.14074	0.410177	0.345832	ANGPT1/FN1/IL6/PPP3CA	4
GO:0005976	polysaccharide metabolic process	4/306	109/16209	0.151161	0.427013	0.360027	CHST7/EGF/GYG2/PPP1R3C	4
GO:0031333	negative regulation of protein complex assembly	4/306	109/16209	0.151161	0.427013	0.360027	HEY2/SLIT2/THRA/TMOD2	4
GO:0042552	myelination	4/306	109/16209	0.151161	0.427013	0.360027	ADGRG6/KCNJ10/LGI4/PLP1	4
GO:0042626	ATPase activity, coupled to transmembrane movement of substances	4/297	105/16271	0.125799	0.432829	0.356688	ABCA1/ABCC9/ABCD2/ATP1A2	4
GO:0001085	RNA polymerase II transcription factor binding	4/297	106/16271	0.128975	0.435065	0.358531	AR/HEY2/LMO2/TRPS1	4
GO:0005793	endoplasmic reticulum-Golgi intermediate compartment	4/322	102/17301	0.122676	0.435712	0.368103	CD59/FN1/RAB6B/STK17B	4
hsa00561	Glycerolipid metabolism	4/164	56/7061	0.0405024	0.436898	0.408565	217/1607/9162/64900	4
GO:0016820	hydrolase activity, acting on acid anhydrides, catalyzing transmembrane movement of substances	4/297	107/16271	0.132185	0.442774	0.364883	ABCA1/ABCC9/ABCD2/ATP1A2	4
GO:0007272	ensheathment of neurons	4/306	112/16209	0.161865	0.444286	0.37459	ADGRG6/KCNJ10/LGI4/PLP1	4
GO:0008366	axon ensheathment	4/306	112/16209	0.161865	0.444286	0.37459	ADGRG6/KCNJ10/LGI4/PLP1	4
GO:0001935	endothelial cell proliferation	4/306	113/16209	0.165494	0.451772	0.380902	APOE/GJA1/HMOX1/NRARP	4
GO:0043200	response to amino acid	4/306	113/16209	0.165494	0.451772	0.380902	IL6/PPARGC1A/RRAGD/TIMP3	4
GO:0060191	regulation of lipase activity	4/306	113/16209	0.165494	0.451772	0.380902	ADCYAP1R1/ITPR2/LRP1/PDE1C	4
GO:0008144	drug binding	4/297	109/16271	0.138702	0.455056	0.375005	ATP1A2/CNR1/PDE10A/PPP3CA	4
GO:0045807	positive regulation of endocytosis	4/306	115/16209	0.172837	0.461261	0.388902	ANGPT1/ARRB1/AXL/RAP1GAP	4
GO:0051592	response to calcium ion	4/306	115/16209	0.172837	0.461261	0.388902	IL6/PLA2G4A/PPP3CA/SLC6A1	4
GO:1903169	regulation of calcium ion transmembrane transport	4/306	116/16209	0.176551	0.466315	0.393163	ATP1A2/CACNB4/DMD/HSPA2	4
GO:0009584	detection of visible light	4/306	117/16209	0.180291	0.466368	0.393208	APOE/CACNB4/LRP1/SDC3	4
GO:0048813	dendrite morphogenesis	4/306	117/16209	0.180291	0.466368	0.393208	CTNNA2/DCLK1/PPP3CA/PREX2	4
GO:0070555	response to interleukin-1	4/306	117/16209	0.180291	0.466368	0.393208	FN1/HNMT/IL6/RORA	4
GO:0007602	phototransduction	4/306	118/16209	0.184058	0.466368	0.393208	APOE/ARRB1/LRP1/SDC3	4
GO:0035051	cardiocyte differentiation	4/306	118/16209	0.184058	0.466368	0.393208	HES1/HEY2/SORBS2/TGFB2	4
GO:0051017	actin filament bundle assembly	4/306	118/16209	0.184058	0.466368	0.393208	AMOT/ARRB1/ITGB5/SWAP70	4
GO:0055088	lipid homeostasis	4/306	118/16209	0.184058	0.466368	0.393208	ABCA1/APOE/NPC2/RORA	4
GO:0061572	actin filament bundle organization	4/306	119/16209	0.187851	0.466368	0.393208	AMOT/ARRB1/ITGB5/SWAP70	4
hsa04924	Renin secretion	4/164	64/7061	0.0608951	0.472444	0.441806	117/3709/5137/5530	4
GO:0045766	positive regulation of angiogenesis	4/306	121/16209	0.195511	0.477683	0.402748	DDAH1/FGF1/HMOX1/SASH1	4
GO:0050671	positive regulation of lymphocyte proliferation	4/306	123/16209	0.203266	0.479011	0.403868	CD59/HES1/IL6/VCAM1	4
GO:0002262	myeloid cell homeostasis	4/306	125/16209	0.21111	0.482612	0.406904	AXL/HMOX1/IL6/THRA	4
GO:0032946	positive regulation of mononuclear cell proliferation	4/306	125/16209	0.21111	0.482612	0.406904	CD59/HES1/IL6/VCAM1	4
GO:0006720	isoprenoid metabolic process	4/306	126/16209	0.215064	0.482612	0.406904	APOE/LRP1/NPC2/SDC3	4
GO:0043271	negative regulation of ion transport	4/306	127/16209	0.219039	0.482612	0.406904	APOE/ATP1A2/CNR1/KCNE5	4
GO:0031056	regulation of histone modification	4/306	128/16209	0.223033	0.485129	0.409027	ARRB1/JDP2/PPARGC1A/TRPS1	4
GO:0060402	calcium ion transport into cytosol	4/306	129/16209	0.227046	0.488283	0.411686	ADCYAP1R1/ATP1A2/DMD/ITPR2	4
GO:0070665	positive regulation of leukocyte proliferation	4/306	129/16209	0.227046	0.488283	0.411686	CD59/HES1/IL6/VCAM1	4
GO:0060401	cytosolic calcium ion transport	4/306	131/16209	0.235127	0.489439	0.41266	ADCYAP1R1/ATP1A2/DMD/ITPR2	4
GO:0015399	primary active transmembrane transporter activity	4/297	114/16271	0.155538	0.490149	0.403925	ABCA1/ABCC9/ABCD2/ATP1A2	4
GO:0015405	P-P-bond-hydrolysis-driven transmembrane transporter activity	4/297	114/16271	0.155538	0.490149	0.403925	ABCA1/ABCC9/ABCD2/ATP1A2	4
GO:0032874	positive regulation of stress-activated MAPK cascade	4/306	132/16209	0.239193	0.495397	0.417683	MDFI/RASSF2/SASH1/TGFB2	4
GO:0034614	cellular response to reactive oxygen species	4/306	132/16209	0.239193	0.495397	0.417683	CST3/GPR37/GPR37L1/IL6	4
GO:0055076	transition metal ion homeostasis	4/306	133/16209	0.243276	0.495795	0.418019	BDH2/CYBRD1/HEPH/HMOX1	4
GO:0070304	positive regulation of stress-activated protein kinase signaling cascade	4/306	133/16209	0.243276	0.495795	0.418019	MDFI/RASSF2/SASH1/TGFB2	4
GO:1904018	positive regulation of vasculature development	4/306	133/16209	0.243276	0.495795	0.418019	DDAH1/FGF1/HMOX1/SASH1	4
GO:0005923	bicellular tight junction	4/322	110/17301	0.149268	0.500741	0.423042	ADCYAP1R1/AMOT/IGSF5/JAM2	4
GO:0000187	activation of MAPK activity	4/306	137/16209	0.259758	0.505451	0.42616	ARRB1/MAP2K6/MDFI/NTRK3	4
GO:0030879	mammary gland development	4/306	138/16209	0.263913	0.507028	0.42749	EGF/ERBB4/ROBO1/SLIT2	4
GO:0070160	occluding junction	4/322	112/17301	0.156238	0.509623	0.430545	ADCYAP1R1/AMOT/IGSF5/JAM2	4
GO:0043433	negative regulation of sequence-specific DNA binding transcription factor activity	4/306	139/16209	0.268081	0.513237	0.432725	ARRB1/HMOX1/PIM1/THRA	4
GO:0071248	cellular response to metal ion	4/306	139/16209	0.268081	0.513237	0.432725	CDH1/FN1/HMOX1/PPARGC1A	4
GO:0061351	neural precursor cell proliferation	4/306	140/16209	0.272261	0.514443	0.433742	EGF/GPR37L1/HHIP/RORA	4
GO:0022408	negative regulation of cell-cell adhesion	4/306	141/16209	0.276451	0.514443	0.433742	CDH1/NRARP/PAG1/SWAP70	4
GO:0046425	regulation of JAK-STAT cascade	4/306	141/16209	0.276451	0.514443	0.433742	ERBB4/HES1/IL6/LRRC4C	4
GO:1904892	regulation of STAT cascade	4/306	141/16209	0.276451	0.514443	0.433742	ERBB4/HES1/IL6/LRRC4C	4
GO:1903308	regulation of chromatin modification	4/306	142/16209	0.280653	0.519184	0.437739	ARRB1/JDP2/PPARGC1A/TRPS1	4
GO:0006633	fatty acid biosynthetic process	4/306	143/16209	0.284864	0.524202	0.44197	FAXDC2/PDK4/PLA2G4A/PLP1	4
GO:0007605	sensory perception of sound	4/306	143/16209	0.284864	0.524202	0.44197	FAM65B/LRIG1/SLC1A3/THRB	4
GO:0031032	actomyosin structure organization	4/306	144/16209	0.289085	0.524202	0.44197	AMOT/ARRB1/ITGB5/TMOD2	4
GO:0043492	ATPase activity, coupled to movement of substances	4/297	119/16271	0.173093	0.529441	0.436305	ABCA1/ABCC9/ABCD2/ATP1A2	4
GO:0006937	regulation of muscle contraction	4/306	147/16209	0.301797	0.533763	0.450031	ATP1A2/CALCRL/CTNNA3/DMD	4
GO:0002285	lymphocyte activation involved in immune response	4/306	148/16209	0.306049	0.536891	0.452669	IL6/LFNG/RORA/SWAP70	4
GO:0042129	regulation of T cell proliferation	4/306	148/16209	0.306049	0.536891	0.452669	CD59/HES1/IL6/VCAM1	4
GO:1902275	regulation of chromatin organization	4/306	149/16209	0.310308	0.541832	0.456834	ARRB1/JDP2/PPARGC1A/TRPS1	4
GO:0006694	steroid biosynthetic process	4/306	152/16209	0.323116	0.547128	0.461299	APOE/CYP39A1/FGF1/PPARGC1A	4
GO:0046434	organophosphate catabolic process	4/306	152/16209	0.323116	0.547128	0.461299	IMPA2/PDE10A/PLA2G4A/PPARGC1A	4
GO:0035107	appendage morphogenesis	4/306	154/16209	0.331676	0.548515	0.462469	BMPR1B/CHST11/EN1/GJA1	4
GO:0035108	limb morphogenesis	4/306	154/16209	0.331676	0.548515	0.462469	BMPR1B/CHST11/EN1/GJA1	4
GO:0070509	calcium ion import	4/306	154/16209	0.331676	0.548515	0.462469	ATP1A2/DMD/EGF/ITPR2	4
GO:0071772	response to BMP	4/306	154/16209	0.331676	0.548515	0.462469	BMPR1B/CRB2/FN1/HES1	4
GO:0071773	cellular response to BMP stimulus	4/306	154/16209	0.331676	0.548515	0.462469	BMPR1B/CRB2/FN1/HES1	4
GO:0043679	axon terminus	4/322	121/17301	0.189006	0.55097	0.465476	DGKI/GLUL/GRIK3/SEPT6	4
GO:0046906	tetrapyrrole binding	4/297	134/16271	0.229338	0.556212	0.458366	CYP2J2/CYP39A1/HMOX1/TCN2	4
GO:0002274	myeloid leukocyte activation	4/306	158/16209	0.348826	0.559381	0.47163	CNR1/HMOX1/PLSCR1/RORA	4
GO:0014074	response to purine-containing compound	4/306	158/16209	0.348826	0.559381	0.47163	IL6/ITPR2/PPARGC1A/SLC6A1	4
GO:0048639	positive regulation of developmental growth	4/306	158/16209	0.348826	0.559381	0.47163	ERBB4/FN1/HEY2/NTRK3	4
GO:0007266	Rho protein signal transduction	4/306	159/16209	0.353117	0.560222	0.472339	ABCA1/APOE/ARRB1/PREX2	4
GO:0050954	sensory perception of mechanical stimulus	4/306	160/16209	0.357408	0.563284	0.474921	FAM65B/LRIG1/SLC1A3/THRB	4
GO:0071241	cellular response to inorganic substance	4/306	161/16209	0.361699	0.564571	0.476006	CDH1/FN1/HMOX1/PPARGC1A	4
GO:1903036	positive regulation of response to wounding	4/306	161/16209	0.361699	0.564571	0.476006	CNR1/IL6/NTRK3/PLA2G4A	4
GO:0055037	recycling endosome	4/322	128/17301	0.215867	0.58011	0.490094	MLC1/SLC9A7/SLC9A9/ZDHHC2	4
hsa04971	Gastric acid secretion	4/164	75/7061	0.096218	0.582509	0.544733	477/3709/3766/3773	4
GO:0016705	oxidoreductase activity, acting on paired donors, with incorporation or reduction of molecular oxygen	4/297	152/16271	0.301668	0.587393	0.484062	BBOX1/CYP2J2/CYP39A1/HMOX1	4
GO:0050663	cytokine secretion	4/306	169/16209	0.395954	0.588566	0.496237	ABCA1/ANGPT1/FN1/IL6	4
GO:0098862	cluster of actin-based cell projections	4/322	139/17301	0.25994	0.599391	0.506384	ADD3/CYBRD1/FAM65B/SLC38A2	4
GO:0001227	transcriptional repressor activity, RNA polymerase II transcription regulatory region sequence-specific binding	4/297	166/16271	0.359569	0.600117	0.494547	EN1/HES1/JDP2/SATB1	4
GO:0010810	regulation of cell-substrate adhesion	4/306	172/16209	0.408736	0.600517	0.506313	APOD/EPHA3/FN1/PLAU	4
GO:0048736	appendage development	4/306	175/16209	0.421463	0.607167	0.51192	BMPR1B/CHST11/EN1/GJA1	4
GO:0051054	positive regulation of DNA metabolic process	4/306	175/16209	0.421463	0.607167	0.51192	CST3/GLI1/IL6/PPARGC1A	4
GO:0060173	limb development	4/306	175/16209	0.421463	0.607167	0.51192	BMPR1B/CHST11/EN1/GJA1	4
GO:0008154	actin polymerization or depolymerization	4/306	177/16209	0.429913	0.612486	0.516404	MSRB2/SLIT2/SWAP70/TMOD2	4
GO:0007369	gastrulation	4/306	179/16209	0.438329	0.617526	0.520654	AMOT/CRB2/FN1/ITGB5	4
GO:0009913	epidermal cell differentiation	4/306	184/16209	0.459209	0.632061	0.532909	CDH3/GLI1/HES1/HEY2	4
GO:0048839	inner ear development	4/306	185/16209	0.463354	0.635639	0.535926	HES1/HEY2/LRIG1/NTRK3	4
breast	breast	1954-04-01	79/1537	0.300081	0.638625	0.544191	CDH1/ERBB3/FBXO32/NTRK3	4
GO:0050662	coenzyme binding	4/297	185/16271	0.437791	0.643487	0.530289	ALDH6A1/BDH2/CHDH/MAOA	4
hsa01521	EGFR tyrosine kinase inhibitor resistance	4/164	81/7061	0.118764	0.648858	0.60678	558/1950/2065/3569	4
GO:0032872	regulation of stress-activated MAPK cascade	4/306	191/16209	0.487981	0.651235	0.549075	MDFI/RASSF2/SASH1/TGFB2	4
GO:0070302	regulation of stress-activated protein kinase signaling cascade	4/306	192/16209	0.492042	0.656122	0.553195	MDFI/RASSF2/SASH1/TGFB2	4
GO:0030100	regulation of endocytosis	4/306	197/16209	0.512139	0.670567	0.565374	ANGPT1/ARRB1/AXL/RAP1GAP	4
GO:0031406	carboxylic acid binding	4/297	193/16271	0.469988	0.673964	0.555404	AXL/DDAH1/GLUL/SLC1A3	4
GO:0043177	organic acid binding	4/297	194/16271	0.473967	0.673964	0.555404	AXL/DDAH1/GLUL/SLC1A3	4
GO:0000287	magnesium ion binding	4/297	198/16271	0.489768	0.679997	0.560376	GLUL/IMPA2/NIM1K/PGM5	4
GO:0007179	transforming growth factor beta receptor signaling pathway	4/306	202/16209	0.531869	0.684705	0.577295	CHST11/ITGB5/MSTN/TGFB2	4
GO:0043281	regulation of cysteine-type endopeptidase activity involved in apoptotic process	4/306	202/16209	0.531869	0.684705	0.577295	ARRB1/IFI6/IL6/ROBO1	4
GO:0050870	positive regulation of T cell activation	4/306	202/16209	0.531869	0.684705	0.577295	CD59/HES1/IL6/VCAM1	4
GO:0034112	positive regulation of homotypic cell-cell adhesion	4/306	206/16209	0.547368	0.695199	0.586142	CD59/HES1/IL6/VCAM1	4
GO:0005802	trans-Golgi network	4/322	172/17301	0.398368	0.695456	0.587543	CDH1/PIFO/RGS20/SLC9A7	4
GO:1903039	positive regulation of leukocyte cell-cell adhesion	4/306	208/16209	0.555017	0.69796	0.58847	CD59/HES1/IL6/VCAM1	4
GO:0043583	ear development	4/306	210/16209	0.562597	0.703193	0.592882	HES1/HEY2/LRIG1/NTRK3	4
GO:0043543	protein acylation	4/306	213/16209	0.573835	0.711296	0.599714	ARRB1/KLF15/PPARGC1A/ZDHHC2	4
GO:0002449	lymphocyte mediated immunity	4/306	215/16209	0.581236	0.717228	0.604716	C1RL/CFI/MASP2/SWAP70	4
GO:2000116	regulation of cysteine-type endopeptidase activity	4/306	215/16209	0.581236	0.717228	0.604716	ARRB1/IFI6/IL6/ROBO1	4
GO:0002064	epithelial cell development	4/306	220/16209	0.599414	0.730732	0.616101	CST3/GJA1/LAMB2/SOX8	4
GO:0051091	positive regulation of sequence-specific DNA binding transcription factor activity	4/306	222/16209	0.606552	0.736144	0.620664	AR/IL6/PPARGC1A/PPP3CA	4
hsa05414	Dilated cardiomyopathy	4/164	89/7061	0.151988	0.738501	0.69061	785/1756/3693/7042	4
GO:0017016	Ras GTPase binding	4/297	223/16271	0.583479	0.743315	0.612555	DGKI/DOCK10/PIFO/RAP1GAP	4
GO:0003007	heart morphogenesis	4/306	225/16209	0.617114	0.745212	0.62831	GJA1/HES1/HEY2/TGFB2	4
GO:0043122	regulation of I-kappaB kinase/NF-kappaB signaling	4/306	231/16209	0.637701	0.759839	0.640642	ANGPT1/GJA1/HMOX1/RORA	4
GO:1902105	regulation of leukocyte differentiation	4/306	237/16209	0.65756	0.772316	0.651162	AXL/IL6/NRARP/RASSF2	4
GO:0005882	intermediate filament	4/322	193/17301	0.484967	0.772447	0.652587	GFAP/GJA1/SLC1A4/SYNC	4
hsa05146	Amoebiasis	4/164	96/7061	0.18361	0.782321	0.731588	2335/3569/3913/7042	4
hsa04070	Phosphatidylinositol signaling system	4/164	99/7061	0.197783	0.782321	0.731588	1607/9162/3613/3709	4
[truncated: 3,108 more rows]

## Sheet: all diff genes P3
GO:0015291	secondary active transmembrane transporter activity	25/422	220/16271	5.99256e-10	3.48168e-07	2.87012e-07	SLC13A5/SLC15A2/SLC16A14/SLC16A6/SLC1A3/SLC1A4/SLC20A2/SLC25A18/SLC26A1/SLC26A7/SLC28A2/SLC38A2/SLC38A3/SLC4A10/SLC4A4/SLC4A7/SLC5A3/SLC6A1/SLC6A11/SLC6A9/SLC7A11/SLC9A7/SLC9A9/SLCO1A2/SLCO1C1	25
[truncated: 5,249 more rows]
